# Supplementary material for: Substrate O‐glycosylation actively regulates extracellular proteolysis
Source: Protein Sci. 2024 Jul 29;33(8):e5128. doi: 10.1002/pro.5128 (PMC11285871; doi:10.1002/pro.5128)
Supplement: Supplementary file 1 — Table S1: Proteins identified in preTAILS sample. [file PRO-33-e5128-s005.xlsx]

## Sheet: Proteins
Accession	Description	# PSMs	# Unique Peptides	MW [kDa]	Biological Process	Cellular Component	Molecular Function	Gene Symbol	KEGG Pathways	Reactome Pathways	WikiPathways	Abundances (Grouped): F1, 126	Abundances (Grouped): F1, 127N	Abundances (Grouped): F1, 127C	Abundances (Grouped): F1, 128N	Abundances (Grouped): F1, 129N	Abundances (Grouped): F1, 129C	Abundances (Grouped): F1, 130N	Abundances (Grouped): F1, 130C	Abundances (Grouped): F1, 131N	Abundances (Grouped): F1, 131C	Abundances (Grouped): F1, 132N	Abundances (Grouped): F1, 133N	Abundances (Grouped): F1, 133C	Abundances (Grouped): F1, 134N
P60709	Actin, cytoplasmic 1 [OS=Homo sapiens]	1581	3	41.7	cell organization and biogenesis;cellular component movement;metabolic process;regulation of biological process;response to stimulus	cytoplasm;cytoskeleton;cytosol;membrane;nucleus	DNA binding;nucleotide binding;protein binding;structural molecule activity	ACTB	Hippo signaling pathway; Leukocyte transendothelial migration; Tight junction; Salmonella infection; Shigellosis; Apoptosis; Influenza A; Oxytocin signaling pathway; Bacterial invasion of epithelial cells; Dilated cardiomyopathy; Regulation of actin cytoskeleton; Arrhythmogenic right ventricular cardiomyopathy (ARVC); Proteoglycans in cancer; Hypertrophic cardiomyopathy (HCM); Phagosome; Vibrio c…	Formation of annular gap junctions; Cell-extracellular matrix interactions; UCH proteinases; MAP2K and MAPK activation; Interaction between L1 and Ankyrins; Factors involved in megakaryocyte development and platelet production; Translocation of GLUT4 to the plasma membrane; EPH-ephrin mediated repulsion of cells; Prefoldin mediated transfer of substrate to CCT/TriC; EPHB-mediated forward signalin…	Arrhythmogenic Right Ventricular Cardiomyopathy; Pathogenic Escherichia coli infection; Common Pathways Underlying Drug Addiction; Myometrial Relaxation and Contraction Pathways; Focal Adhesion; Fas Ligand (FasL) pathway and Stress induction of Heat Shock Proteins (HSP) regulation; Regulation of Actin Cytoskeleton	2967.2	2066.8	2508.1	2532.2	2742.2	2719.3	3276.7	2701.5	2274.8	2179.4	2155.1	2228.9	2107.8	2359.4
P63261	Actin, cytoplasmic 2 [OS=Homo sapiens]	1549	2	41.8	cell organization and biogenesis;cellular component movement;regulation of biological process;response to stimulus	cytoplasm;cytoskeleton;cytosol;membrane;nucleus	nucleotide binding;protein binding;structural molecule activity	ACTG1	Thyroid hormone signaling pathway; Dilated cardiomyopathy; Influenza A; Regulation of actin cytoskeleton; Focal adhesion; Rap1 signaling pathway; Platelet activation; Tight junction; Vibrio cholerae infection; Salmonella infection; Phagosome; Leukocyte transendothelial migration; Oxytocin signaling pathway; Shigellosis; Adherens junction; Hippo signaling pathway; Hypertrophic cardiomyopathy (HCM)…	Signaling by BRAF and RAF fusions; Formation of annular gap junctions; Cell-extracellular matrix interactions; MAP2K and MAPK activation; Clathrin-mediated endocytosis; Interaction between L1 and Ankyrins; VEGFA-VEGFR2 Pathway; RHO GTPases activate IQGAPs; Signaling by RAS mutants; Recycling pathway of L1; Signaling by high-kinase activity BRAF mutants; Signaling by moderate kinase activity BRAF …	Arrhythmogenic Right Ventricular Cardiomyopathy; Pathogenic Escherichia coli infection; Common Pathways Underlying Drug Addiction; Myometrial Relaxation and Contraction Pathways; Focal Adhesion; Fas Ligand (FasL) pathway and Stress induction of Heat Shock Proteins (HSP) regulation; Striated Muscle Contraction; Regulation of Actin Cytoskeleton	552.2	388.8	433.3	427.2	468.3	448.3	579.5	563.7	449.7	456.2	395.4	418.3	390.8	451.5
Q15149-1	plectin [OS=Homo sapiens]	815	2	531.5	cell organization and biogenesis	cytoplasm;cytoskeleton;cytosol;membrane	protein binding;RNA binding;structural molecule activity	PLEC		Assembly of collagen fibrils and other multimeric structures; Caspase-mediated cleavage of cytoskeletal proteins; Type I hemidesmosome assembly		18.7	14.8	14.2	15.2	21.3	22.5	22.2	35.3	28.5	22.1	24.9	27.4	29.5	23.9
Q15149-4	Isoform 4 of Plectin [OS=Homo sapiens]	820	2	515.9	cell organization and biogenesis	cytoplasm;cytoskeleton;cytosol;membrane	protein binding;RNA binding;structural molecule activity	PLEC
Q15149-9	Isoform 9 of Plectin [OS=Homo sapiens]	813	2	514.5	cell organization and biogenesis	cytoplasm;cytoskeleton;cytosol;membrane	protein binding;RNA binding;structural molecule activity	PLEC				413.2	285.9	336.6	341	354.3	333.4	416.8	574.3	481.2	472.7	467.8	460.5	440	495.2
Q15149-3	Isoform 3 of Plectin [OS=Homo sapiens]	811	1	517.7	cell organization and biogenesis	cytoplasm;cytoskeleton;cytosol;membrane	protein binding;RNA binding;structural molecule activity	PLEC
O43707	Alpha-actinin-4 [OS=Homo sapiens]	905	105	104.8	cell organization and biogenesis;cellular component movement;regulation of biological process;response to stimulus;transport	cytoplasm;cytoskeleton;cytosol;extracellular;nucleus;organelle lumen	DNA binding;metal ion binding;protein binding;RNA binding	ACTN4	Leukocyte transendothelial migration; Focal adhesion; Amoebiasis; Regulation of actin cytoskeleton; Tight junction; Viral carcinogenesis; Systemic lupus erythematosus; Adherens junction; Arrhythmogenic right ventricular cardiomyopathy (ARVC)	Platelet degranulation ; Nephrin family interactions	Arrhythmogenic Right Ventricular Cardiomyopathy; Primary Focal Segmental Glomerulosclerosis FSGS; Striated Muscle Contraction	28822.2	22346	25369.8	24392.1	25461.4	24658.3	30326.5	34244.1	27977.2	27760.4	26614.4	27902.9	26424.9	30201.6
P06733-1	alpha-enolase [OS=Homo sapiens]	989	25	47.1	metabolic process;regulation of biological process;response to stimulus	cell surface;cytoplasm;cytosol;membrane;nucleus	catalytic activity;DNA binding;metal ion binding;protein binding;RNA binding	ENO1	Biosynthesis of amino acids; Carbon metabolism; RNA degradation; HIF-1 signaling pathway; Metabolic pathways; Glycolysis / Gluconeogenesis	Gluconeogenesis; Glycolysis	Glycolysis and Gluconeogenesis	11229.6	8154.3	9491.9	9206.1	9621.3	9441.1	11774.7	15571.1	12534.1	12435	12039.4	12554.6	11990.3	13593.3
P08238	Heat shock protein HSP 90-beta [OS=Homo sapiens]	516	41	83.2	cell organization and biogenesis;metabolic process;regulation of biological process;response to stimulus;transport	cell surface;cytoplasm;cytosol;extracellular;membrane;mitochondrion;nucleus;organelle lumen	enzyme regulator activity;nucleotide binding;protein binding;RNA binding	HSP90AB1	Protein processing in endoplasmic reticulum; Progesterone-mediated oocyte maturation; Estrogen signaling pathway; Pathways in cancer; Antigen processing and presentation; PI3K-Akt signaling pathway; Prostate cancer; NOD-like receptor signaling pathway	Sema3A PAK dependent Axon repulsion; HSF1 activation; Attenuation phase; Neutrophil degranulation; Aryl hydrocarbon receptor signalling; Uptake and function of diphtheria toxin; Regulation of actin dynamics for phagocytic cup formation; The NLRP3 inflammasome; HSP90 chaperone cycle for steroid hormone receptors (SHR); The role of GTSE1 in G2/M progression after G2 checkpoint	NRF2 pathway; Focal Adhesion-PI3K-Akt-mTOR-signaling pathway	12592.8	8676.9	10236.6	10034.7	10351.3	9758	12922.4	12785.9	10053.9	9834.1	9366	9674.4	9216.4	10672.5
P68032	Actin, alpha cardiac muscle 1 [OS=Homo sapiens]	853	1	42	cell death;cell organization and biogenesis;cellular component movement;regulation of biological process;response to stimulus	cytoplasm;cytoskeleton;cytosol;membrane	catalytic activity;nucleotide binding;protein binding	ACTC1	Cardiac muscle contraction; Dilated cardiomyopathy; Hypertrophic cardiomyopathy (HCM); Adrenergic signaling in cardiomyocytes	Striated Muscle Contraction	Cardiac Progenitor Differentiation; Myometrial Relaxation and Contraction Pathways; Striated Muscle Contraction	27.5	22.1	23.3	19.6	17.7	21.5	28.2	28	19.5	17.5	22.9	20.5	18.4	17.6
P62736	Actin, aortic smooth muscle [OS=Homo sapiens]	841	1	42	regulation of biological process;response to stimulus	cytoplasm;cytoskeleton;cytosol	nucleotide binding;protein binding	ACTA2	Vascular smooth muscle contraction	Smooth Muscle Contraction	Myometrial Relaxation and Contraction Pathways; Striated Muscle Contraction	62.6	48.2	58.9	50.5	57.1	52.1	65.1	58.9	47.3	42.6	45.7	53.2	41.2	48.2
P68133	Actin, alpha skeletal muscle [OS=Homo sapiens]	847	4	42	cell organization and biogenesis;cellular component movement;regulation of biological process;response to stimulus	cytoplasm;cytoskeleton;cytosol	nucleotide binding;protein binding;structural molecule activity	ACTA1		Striated Muscle Contraction	Myometrial Relaxation and Contraction Pathways; Fas Ligand (FasL) pathway and Stress induction of Heat Shock Proteins (HSP) regulation; Association Between Physico-Chemical Features and Toxicity Associated Pathways; Striated Muscle Contraction	392	317.8	365.9	338.5	354.7	358.2	419.2	399.5	323	326.1	320.6	327.3	305.6	319.5
P08670	Vimentin [OS=Homo sapiens]	1197	104	53.6	cell differentiation;cell organization and biogenesis;cellular component movement;metabolic process;regulation of biological process;response to stimulus	cytoplasm;cytoskeleton;cytosol;membrane	protein binding;RNA binding;structural molecule activity	VIM	Epstein-Barr virus infection; MicroRNAs in cancer	Interleukin-4 and 13 signaling; Caspase-mediated cleavage of cytoskeletal proteins; Striated Muscle Contraction	Allograft Rejection; Spinal Cord Injury; Primary Focal Segmental Glomerulosclerosis FSGS; Apoptosis-related network due to altered Notch3 in ovarian cancer; Striated Muscle Contraction; TGF-B Signaling in Thyroid Cells for Epithelial-Mesenchymal Transition; T-Cell antigen Receptor (TCR) Signaling Pathway	57791	44261.8	50587.3	50678.5	50739.1	49653.9	56733.4	69189.2	58076.9	58968.3	57341.2	57930.3	54453.3	56743.3
P11142-1	Heat shock cognate 71 kDa protein [OS=Homo sapiens]	639	65	70.9	cell communication;cell organization and biogenesis;metabolic process;regulation of biological process;response to stimulus;transport	cytoplasm;cytosol;endosome;extracellular;membrane;nucleus;organelle lumen;spliceosomal complex	catalytic activity;nucleotide binding;protein binding;RNA binding	HSPA8	Legionellosis; Measles; MAPK signaling pathway; Longevity regulating pathway - multiple species; Estrogen signaling pathway; Toxoplasmosis; Spliceosome; Endocytosis; Antigen processing and presentation; Influenza A; Protein processing in endoplasmic reticulum; Epstein-Barr virus infection	Protein methylation; Clathrin-mediated endocytosis; Regulation of HSF1-mediated heat shock response; Golgi Associated Vesicle Biogenesis; GABA synthesis, release, reuptake and degradation; Lysosome Vesicle Biogenesis; CHL1 interactions; AUF1 (hnRNP D0) binds and destabilizes mRNA; Attenuation phase; Neutrophil degranulation; mRNA Splicing - Major Pathway; Interleukin-4 and 13 signaling; HSP90 cha…	Parkin-Ubiquitin Proteasomal System pathway; MAPK Signaling Pathway; Exercise-induced Circadian Regulation	34999.4	24933.1	29065.5	29127.6	29924.1	28278.1	35522.5	41470.2	33902.1	33714.5	32667.5	33297	31150.3	34044.4
P12814-1	Alpha-actinin-1 [OS=Homo sapiens]	726	66	103	cell differentiation;cell organization and biogenesis;regulation of biological process;transport	cytoplasm;cytoskeleton;cytosol;extracellular;membrane;organelle lumen	metal ion binding;protein binding;RNA binding	ACTN1	Amoebiasis; Systemic lupus erythematosus; Adherens junction; Arrhythmogenic right ventricular cardiomyopathy (ARVC); Leukocyte transendothelial migration; Focal adhesion; Regulation of actin cytoskeleton; Tight junction; Viral carcinogenesis	Platelet degranulation ; Nephrin family interactions; Regulation of cytoskeletal remodeling and cell spreading by IPP complex components; Syndecan interactions	Arrhythmogenic Right Ventricular Cardiomyopathy; Focal Adhesion; Regulation of Actin Cytoskeleton	17347.9	12529.1	14692.1	14570.5	15023.2	14293.2	17528.2	18579	15210.1	15131.2	14699.7	15177.6	14271	15255.4
P06733-2	Isoform MBP-1 of Alpha-enolase [OS=Homo sapiens]	764	2	36.9	metabolic process;regulation of biological process;response to stimulus	cell surface;cytoplasm;cytosol;membrane;nucleus	catalytic activity;DNA binding;metal ion binding;protein binding;RNA binding	ENO1			Glycolysis and Gluconeogenesis	225.5	166	193.4	183	191.3	190	230.6	270.6	245.6	221.8	220.3	223.3	208.8	229
P26038	Moesin [OS=Homo sapiens]	759	80	67.8	cell differentiation;cell organization and biogenesis;cell proliferation;cellular component movement;regulation of biological process;response to stimulus	cell surface;cytoplasm;cytoskeleton;cytosol;membrane;nucleus	protein binding;RNA binding;structural molecule activity	MSN	Regulation of actin cytoskeleton; Measles; Proteoglycans in cancer; Leukocyte transendothelial migration	Gene and protein expression by JAK-STAT signaling after Interleukin-12 stimulation; Interleukin-12 family signaling; Recycling pathway of L1	Glial Cell Differentiation; AGE/RAGE pathway; Regulation of Actin Cytoskeleton	26513.2	19300.5	22424.4	22156.1	22965	22415.8	26869.8	38312.2	31474.1	32037.8	31113.1	32093.8	30319.5	32002.2
P07900	Heat shock protein HSP 90-alpha [OS=Homo sapiens]	493	68	84.6	cell organization and biogenesis;metabolic process;regulation of biological process;response to stimulus;transport	cytoplasm;cytosol;extracellular;membrane;nucleus;organelle lumen	catalytic activity;enzyme regulator activity;nucleotide binding;protein binding;RNA binding	HSP90AA1	PI3K-Akt signaling pathway; Prostate cancer; NOD-like receptor signaling pathway; Antigen processing and presentation; Protein processing in endoplasmic reticulum; Progesterone-mediated oocyte maturation; Estrogen signaling pathway; Pathways in cancer	Sema3A PAK dependent Axon repulsion; Regulation of PLK1 Activity at G2/M Transition; Recruitment of NuMA to mitotic centrosomes; Loss of Nlp from mitotic centrosomes; Scavenging by Class F Receptors; Neutrophil degranulation; Uptake and function of diphtheria toxin; Regulation of actin dynamics for phagocytic cup formation; The role of GTSE1 in G2/M progression after G2 checkpoint; HSP90 chaperon…	Nucleotide-binding Oligomerization Domain (NOD) pathway; TNF alpha Signaling Pathway; Corticotropin-releasing hormone signaling pathway; Aryl Hydrocarbon Receptor; EBV LMP1 signaling; Aryl Hydrocarbon Receptor Pathway; Constitutive Androstane Receptor Pathway; NRF2 pathway; VEGFA-VEGFR2 Signaling Pathway; Focal Adhesion-PI3K-Akt-mTOR-signaling pathway	18128.2	13237.2	15039.1	14300.7	14847.2	14283.9	19082.8	23773.4	18115	18118	17047.2	17723.5	16940.6	21281.4
P14618	Pyruvate kinase PKM [OS=Homo sapiens]	667	12	57.9	cell death;cell organization and biogenesis;metabolic process;response to stimulus;transport	cytoplasm;cytosol;extracellular;mitochondrion;nucleus;organelle lumen	catalytic activity;metal ion binding;nucleotide binding;protein binding;RNA binding	PKM	Metabolic pathways; Glucagon signaling pathway; Purine metabolism; Viral carcinogenesis; Biosynthesis of amino acids; Type II diabetes mellitus; Carbon metabolism; Glycolysis / Gluconeogenesis; Pyruvate metabolism; Central carbon metabolism in cancer	Glycolysis; Neutrophil degranulation	Photodynamic therapy-induced HIF-1 survival signaling; Amino Acid metabolism; Glycolysis and Gluconeogenesis	524.3	397	432.8	427.8	426.4	396.9	522.8	635.8	511.4	493	464.6	480.8	466.5	573.7
P18206	Vinculin [OS=Homo sapiens]	417	104	123.7	cell growth;cell organization and biogenesis;cellular component movement;regulation of biological process;transport	cytoplasm;cytoskeleton;cytosol;extracellular;membrane;organelle lumen	protein binding;structural molecule activity	VCL	Leukocyte transendothelial migration; Focal adhesion; Shigellosis; Regulation of actin cytoskeleton; Amoebiasis; Bacterial invasion of epithelial cells; Adherens junction	Signaling by BRAF and RAF fusions; MAP2K and MAPK activation; Smooth Muscle Contraction; Signaling by RAS mutants; Signaling by high-kinase activity BRAF mutants; Signaling by moderate kinase activity BRAF mutants; Platelet degranulation ; Paradoxical activation of RAF signaling by kinase inactive BRAF; Neutrophil degranulation; Interleukin-20 family signaling	Integrin-mediated Cell Adhesion; Primary Focal Segmental Glomerulosclerosis FSGS; Focal Adhesion; VEGFA-VEGFR2 Signaling Pathway; Regulation of Actin Cytoskeleton	22258.4	15933.3	18509	18360.2	19118.8	18330.1	22915.5	27836.2	22455	22347.3	21393.8	22661.7	21517.9	23439.2
P11021	78 kDa glucose-regulated protein [OS=Homo sapiens]	451	77	72.3	cell communication;cell death;cell differentiation;cell organization and biogenesis;metabolic process;regulation of biological process;response to stimulus;transport	cell surface;cytoplasm;endoplasmic reticulum;membrane;mitochondrion;nucleus;organelle lumen	catalytic activity;metal ion binding;nucleotide binding;protein binding	HSPA5	Protein export; Thyroid hormone synthesis; Prion diseases; Protein processing in endoplasmic reticulum; Antigen processing and presentation	Platelet degranulation ; PERK regulates gene expression; ATF6 (ATF6-alpha) activates chaperone genes; Antigen Presentation: Folding, assembly and peptide loading of class I MHC; Regulation of HSF1-mediated heat shock response; IRE1alpha activates chaperones	Parkin-Ubiquitin Proteasomal System pathway; Apoptosis-related network due to altered Notch3 in ovarian cancer; Photodynamic therapy-induced unfolded protein response; MAPK Signaling Pathway	27085.6	20026.4	23202.3	22864.7	23763.9	22933.2	27748.2	31452	26321.4	26058.7	25300.6	26155.3	24788.8	26613.8
P21333	Filamin-A [OS=Homo sapiens]	321	110	280.6	cell organization and biogenesis;cellular component movement;metabolic process;regulation of biological process;response to stimulus;transport	cytoplasm;cytoskeleton;cytosol;extracellular;membrane;nucleus	protein binding;RNA binding;signal transducer activity	FLNA	Proteoglycans in cancer; MAPK signaling pathway; Salmonella infection; Focal adhesion	Platelet degranulation ; RHO GTPases activate PAKs; Cell-extracellular matrix interactions; GP1b-IX-V activation signalling	Androgen receptor signaling pathway; Prolactin Signaling Pathway; Focal Adhesion; Hypothesized Pathways in Pathogenesis of Cardiovascular Disease; MAPK Signaling Pathway; IL-4 Signaling Pathway	14577.3	11097.2	12778.3	12572.5	12904.4	12415.9	14797.5	15318.9	12912.2	12731.2	12247	12706	12149.9	13046.2
P02751	fibronectin [OS=Homo sapiens]	371	1	262.5	cell differentiation;cell organization and biogenesis;cellular component movement;defense response;metabolic process;regulation of biological process;response to stimulus;transport	extracellular;membrane;organelle lumen	enzyme regulator activity;protein binding	FN1	Regulation of actin cytoskeleton; Pathways in cancer; Bacterial invasion of epithelial cells; AGE-RAGE signaling pathway in diabetic complications; Small cell lung cancer; Focal adhesion; ECM-receptor interaction; Proteoglycans in cancer; PI3K-Akt signaling pathway; Amoebiasis	Post-translational protein phosphorylation; Integrin cell surface interactions; Regulation of Insulin-like Growth Factor (IGF) transport and uptake by Insulin-like Growth Factor Binding Proteins (IGFBPs); Signaling by BRAF and RAF fusions; MET activates PTK2 signaling; MAP2K and MAPK activation; Molecules associated with elastic fibres; GRB2:SOS provides linkage to MAPK signaling for Integrins ; …	miRNA targets in ECM and membrane receptors; Focal Adhesion; Overview of nanoparticle effects; Rac1/Pak1/p38/MMP-2 pathway; TGF-beta Signaling Pathway; Simplified Interaction Map Between LOXL4 and Oxidative Stress Pathway; Association Between Physico-Chemical Features and Toxicity Associated Pathways; TGF-B Signaling in Thyroid Cells for Epithelial-Mesenchymal Transition; Focal Adhesion-PI3K-Akt-…
P02751-17	Isoform 17 of Fibronectin [OS=Homo sapiens]	371	1	256.3	cell differentiation;cell organization and biogenesis;cellular component movement;defense response;metabolic process;regulation of biological process;response to stimulus;transport	extracellular;membrane;organelle lumen	enzyme regulator activity;protein binding	FN1			miRNA targets in ECM and membrane receptors; Focal Adhesion; Overview of nanoparticle effects; Rac1/Pak1/p38/MMP-2 pathway; TGF-beta Signaling Pathway; Simplified Interaction Map Between LOXL4 and Oxidative Stress Pathway; Association Between Physico-Chemical Features and Toxicity Associated Pathways; TGF-B Signaling in Thyroid Cells for Epithelial-Mesenchymal Transition; Focal Adhesion-PI3K-Akt-…	268.9	163.3	205.9	217	217.3	202	225	194	175.6	170.1	155.3	158.9	169	133.5
O75369-1	Filamin-B [OS=Homo sapiens]	281	102	278	cell differentiation;cell organization and biogenesis;development;regulation of biological process;response to stimulus	cytoplasm;cytoskeleton;cytosol;membrane;nucleus	protein binding;RNA binding	FLNB	Salmonella infection; Focal adhesion; Proteoglycans in cancer; MAPK signaling pathway	ISG15 antiviral mechanism	VEGFA-VEGFR2 Signaling Pathway	15177.2	11545.5	13266.5	12972.2	13301.5	12745.7	15637.3	11418.3	9745.3	9380	9028	9342.3	8954.8	9772.2
P14618-2	Isoform M1 of Pyruvate kinase PKM [OS=Homo sapiens]	646	4	58	cell death;cell organization and biogenesis;metabolic process;response to stimulus;transport	cytoplasm;cytosol;extracellular;mitochondrion;nucleus;organelle lumen	catalytic activity;metal ion binding;nucleotide binding;protein binding;RNA binding	PKM		Glycolysis	Photodynamic therapy-induced HIF-1 survival signaling; Amino Acid metabolism; Glycolysis and Gluconeogenesis	400.1	261.2	307.7	300.6	297.4	297.7	423.4	630.4	479.7	456.1	443.2	475.6	450.9	486.3
P35579-1	Myosin-9 [OS=Homo sapiens]	296	104	226.4	cell differentiation;cell organization and biogenesis;cellular component movement;metabolic process;regulation of biological process;response to stimulus;transport	cytoplasm;cytoskeleton;cytosol;extracellular;membrane;nucleus	catalytic activity;motor activity;nucleotide binding;protein binding;RNA binding;transporter activity	MYH9	Tight junction; Regulation of actin cytoskeleton; Salmonella infection	RHO GTPases activate PAKs; EPHA-mediated growth cone collapse; RHO GTPases Activate ROCKs; Sema4D induced cell migration and growth-cone collapse; Regulation of actin dynamics for phagocytic cup formation; RHO GTPases activate CIT; RHO GTPases activate PKNs	Primary Focal Segmental Glomerulosclerosis FSGS; VEGFA-VEGFR2 Signaling Pathway	14836.5	11692.1	13257.3	13198.3	13369.1	12950.6	14736.4	15670.4	13613.9	13510.9	13006.7	13283.7	13014.6	13035.6
P01034	Cystatin-C [OS=Homo sapiens]	781	64	15.8	cell death;cell organization and biogenesis;defense response;metabolic process;regulation of biological process;response to stimulus;transport	cytoplasm;endoplasmic reticulum;endosome;extracellular;membrane;organelle lumen;vacuole	enzyme regulator activity;protein binding	CST3	Salivary secretion	Post-translational protein phosphorylation; Regulation of Insulin-like Growth Factor (IGF) transport and uptake by Insulin-like Growth Factor Binding Proteins (IGFBPs); Neutrophil degranulation; Amyloid fiber formation		33511.1	26471.8	30089.6	30451.7	30851.2	29924	34467.1	29673.7	25784.7	25786.4	24985.8	26036.9	24680.2	25880.8
P07996	thrombospondin-1 [OS=Homo sapiens]	335	76	129.3	cell organization and biogenesis;cellular component movement;defense response;metabolic process;regulation of biological process;response to stimulus;transport	cell surface;cytoplasm;endoplasmic reticulum;extracellular;organelle lumen	metal ion binding;protein binding	THBS1	p53 signaling pathway; Rap1 signaling pathway; ECM-receptor interaction; Malaria; TGF-beta signaling pathway; Phagosome; PI3K-Akt signaling pathway; MicroRNAs in cancer; Bladder cancer; Proteoglycans in cancer; Focal adhesion	Platelet degranulation ; Integrin cell surface interactions; RUNX1 regulates genes involved in megakaryocyte differentiation and platelet function; Defective B3GALTL causes Peters-plus syndrome (PpS); O-glycosylation of TSR domain-containing proteins; Signaling by PDGF; Syndecan interactions	Bladder Cancer; Apoptosis-related network due to altered Notch3 in ovarian cancer; miRNA targets in ECM and membrane receptors; Focal Adhesion; TGF-beta Signaling Pathway; Focal Adhesion-PI3K-Akt-mTOR-signaling pathway; Inflammatory Response Pathway; TGF-beta Receptor Signaling; Senescence and Autophagy in Cancer	13456.2	10291.5	11800.7	11906.8	12146.6	11757.5	13832.8	13028.2	11404.7	11200	10669.5	10967.4	10616.4	10655.2
Q9BQE3	Tubulin alpha-1C chain [OS=Homo sapiens]	303	4	49.9	cell division;cell organization and biogenesis;transport	cytoplasm;cytoskeleton;nucleus	catalytic activity;nucleotide binding;protein binding;structural molecule activity	TUBA1C	Gap junction; Apoptosis; Phagosome; Pathogenic Escherichia coli infection	COPI-independent Golgi-to-ER retrograde traffic; COPI-dependent Golgi-to-ER retrograde traffic; Carboxyterminal post-translational modifications of tubulin; Recruitment of NuMA to mitotic centrosomes; Hedgehog 'off' state; Translocation of GLUT4 to the plasma membrane; Prefoldin mediated transfer of substrate to CCT/TriC; Microtubule-dependent trafficking of connexons from Golgi to the plasma mem…	Pathogenic Escherichia coli infection; Parkin-Ubiquitin Proteasomal System pathway	95.2	84.2	103.1	101.7	104.6	97.1	107.8	109.7	96.7	95.4	96.7	95.2	91.6	94.3
P68363	Tubulin alpha-1B chain [OS=Homo sapiens]	310	0	50.1	cell division;cell organization and biogenesis;response to stimulus;transport	cytoplasm;cytoskeleton;membrane	catalytic activity;nucleotide binding;protein binding;RNA binding;structural molecule activity	TUBA1B	Apoptosis; Gap junction; Phagosome; Pathogenic Escherichia coli infection	COPI-independent Golgi-to-ER retrograde traffic; COPI-dependent Golgi-to-ER retrograde traffic; Carboxyterminal post-translational modifications of tubulin; Recruitment of NuMA to mitotic centrosomes; Hedgehog 'off' state; Translocation of GLUT4 to the plasma membrane; Microtubule-dependent trafficking of connexons from Golgi to the plasma membrane; Separation of Sister Chromatids; COPI-mediated …	Pathogenic Escherichia coli infection; Allograft Rejection; Parkin-Ubiquitin Proteasomal System pathway
P04075	fructose-bisphosphate aldolase A [OS=Homo sapiens]	272	52	39.4	cell organization and biogenesis;cellular homeostasis;metabolic process;regulation of biological process;transport	cytoplasm;cytoskeleton;cytosol;extracellular;membrane;nucleus;organelle lumen	catalytic activity;protein binding;RNA binding	ALDOA	Glycolysis / Gluconeogenesis; Carbon metabolism; Biosynthesis of amino acids; Fructose and mannose metabolism; Metabolic pathways; Pentose phosphate pathway; HIF-1 signaling pathway	Platelet degranulation ; Gluconeogenesis; Glycolysis; Neutrophil degranulation	Glycolysis and Gluconeogenesis; Sudden Infant Death Syndrome (SIDS) Susceptibility Pathways	10003.4	7711.1	8860.1	8575.6	8994.4	8682.2	10424.3	12285.8	10219.7	10133.2	9724.4	10189	9797.4	10905
Q71U36	tubulin alpha-1A chain [OS=Homo sapiens]	308	0	50.1	cell division;cell organization and biogenesis;regulation of biological process;transport	cytoplasm;cytoskeleton;cytosol;endosome;membrane;nucleus	catalytic activity;nucleotide binding;protein binding;structural molecule activity	TUBA1A	Phagosome; Pathogenic Escherichia coli infection; Apoptosis; Gap junction	COPI-independent Golgi-to-ER retrograde traffic; COPI-dependent Golgi-to-ER retrograde traffic; Carboxyterminal post-translational modifications of tubulin; Regulation of PLK1 Activity at G2/M Transition; Recruitment of NuMA to mitotic centrosomes; Hedgehog 'off' state; Loss of Nlp from mitotic centrosomes; Translocation of GLUT4 to the plasma membrane; Prefoldin mediated transfer of substrate to…	Pathogenic Escherichia coli infection; Parkin-Ubiquitin Proteasomal System pathway
P55072	Transitional endoplasmic reticulum ATPase [OS=Homo sapiens]	300	76	89.3	cell communication;cell organization and biogenesis;metabolic process;regulation of biological process;response to stimulus;transport	cytoplasm;cytosol;endoplasmic reticulum;extracellular;membrane;nucleus;organelle lumen;proteasome	catalytic activity;enzyme regulator activity;nucleotide binding;protein binding;RNA binding	VCP	Protein processing in endoplasmic reticulum; Legionellosis	Protein methylation; Translesion Synthesis by POLH; N-glycan trimming in the ER and Calnexin/Calreticulin cycle; Josephin domain DUBs; Ovarian tumor domain proteases; ABC-family proteins mediated transport; HSF1 activation; Hh mutants that don't undergo autocatalytic processing are degraded by ERAD; E3 ubiquitin ligases ubiquitinate target proteins; Neutrophil degranulation; Defective CFTR causes…		14064.6	10128.4	11874.1	11878.3	12326.8	11971.2	14146.3	17515.8	14697.2	14747.6	14399.3	14784.6	13982.4	14517.6
P0DMV8	heat shock 70 kDa protein 1A [OS=Homo sapiens]	310	23	70	cell organization and biogenesis;metabolic process;regulation of biological process;response to stimulus;transport	cytoplasm;cytoskeleton;cytosol;endoplasmic reticulum;extracellular;mitochondrion;nucleus	catalytic activity;nucleotide binding;protein binding;receptor activity;RNA binding	HSPA1B; HSPA1A	Prion diseases; Protein processing in endoplasmic reticulum; Estrogen signaling pathway; Longevity regulating pathway - multiple species; MAPK signaling pathway; Influenza A; Endocytosis; Spliceosome; Measles; Antigen processing and presentation; Epstein-Barr virus infection; Toxoplasmosis; Legionellosis	AUF1 (hnRNP D0) binds and destabilizes mRNA; Attenuation phase; Neutrophil degranulation; Regulation of HSF1-mediated heat shock response; Viral RNP Complexes in the Host Cell Nucleus; HSP90 chaperone cycle for steroid hormone receptors (SHR)	Apoptosis Modulation and Signaling; Parkin-Ubiquitin Proteasomal System pathway; NRF2 pathway; MAPK Signaling Pathway; Apoptosis Modulation by HSP70; VEGFA-VEGFR2 Signaling Pathway	5048.3	3633.8	4292.2	4126.3	4207.6	4052.4	5234.1	5625.2	4576.2	4515.5	4264.5	4368.5	4128.5	4787.6
P07339	Cathepsin D [OS=Homo sapiens]	395	75	44.5	metabolic process;transport	extracellular;membrane;organelle lumen;vacuole	catalytic activity;protein binding	CTSD	Sphingolipid signaling pathway; Lysosome; Apoptosis; Tuberculosis	Collagen degradation; Metabolism of Angiotensinogen to Angiotensins; Neutrophil degranulation; MHC class II antigen presentation	Prolactin Signaling Pathway	27776.8	16900.8	20524.9	20437.4	21140.5	20145.3	27384.3	24190.1	18389.7	18054.6	17658.7	18189.5	17034.1	19440.5
P63104-1	14-3-3 protein zeta/delta [OS=Homo sapiens]	514	27	27.7	cell organization and biogenesis;metabolic process;regulation of biological process;response to stimulus;transport	cytoplasm;cytosol;membrane;mitochondrion;nucleus	catalytic activity;protein binding;RNA binding	YWHAZ	Hippo signaling pathway; Pathogenic Escherichia coli infection; Cell cycle; Epstein-Barr virus infection; Viral carcinogenesis; Oocyte meiosis; Hepatitis B; PI3K-Akt signaling pathway	Chk1/Chk2(Cds1) mediated inactivation of Cyclin B:Cdk1 complex; Interleukin-3, 5 and GM-CSF signaling; KSRP (KHSRP) binds and destabilizes mRNA; Activation of BAD and translocation to mitochondria ; GP1b-IX-V activation signalling; Translocation of GLUT4 to the plasma membrane; Rap1 signalling; Deactivation of the beta-catenin transactivating complex; TP53 Regulates Metabolic Genes; RHO GTPases a…	Cell Cycle; Prolactin Signaling Pathway; Pathogenic Escherichia coli infection; Myometrial Relaxation and Contraction Pathways; Calcium Regulation in the Cardiac Cell; Sudden Infant Death Syndrome (SIDS) Susceptibility Pathways	15172	9611.3	11844.5	11837.5	12350.1	11515.6	15057.3	19804.6	15324.2	15305.7	14924.3	15306.7	14294.7	15076.5
P05121-1	Plasminogen activator inhibitor 1 [OS=Homo sapiens]	321	58	45	cell organization and biogenesis;defense response;regulation of biological process;response to stimulus;transport	extracellular;membrane;organelle lumen	enzyme regulator activity;protein binding	SERPINE1	AGE-RAGE signaling pathway in diabetic complications; Chagas disease (American trypanosomiasis); p53 signaling pathway; Hippo signaling pathway; Complement and coagulation cascades; HIF-1 signaling pathway	Dissolution of Fibrin Clot; Platelet degranulation ; ECM proteoglycans; SMAD2/SMAD3:SMAD4 heterotrimer regulates transcription; BMAL1:CLOCK,NPAS2 activates circadian gene expression	Selenium Micronutrient Network; Vitamin B12 Metabolism; Folate Metabolism; Adipogenesis; Oncostatin M Signaling Pathway; Blood Clotting Cascade; Photodynamic therapy-induced HIF-1 survival signaling; Hypothesized Pathways in Pathogenesis of Cardiovascular Disease; Complement and Coagulation Cascades; TGF-beta Receptor Signaling; Senescence and Autophagy in Cancer	20357.7	13431	15663.9	15376.8	15659.7	14556.4	20616.9	12315.5	10096.2	9937	9527.3	9744.1	9187.9	10037.1
P14625	Endoplasmin [OS=Homo sapiens]	179	65	92.4	cell organization and biogenesis;metabolic process;regulation of biological process;response to stimulus;transport	cytosol;endoplasmic reticulum;extracellular;membrane;nucleus;organelle lumen	metal ion binding;nucleotide binding;protein binding;RNA binding	HSP90B1	Thyroid hormone synthesis; Pathways in cancer; PI3K-Akt signaling pathway; Protein processing in endoplasmic reticulum; Estrogen signaling pathway; Prostate cancer	Post-translational protein phosphorylation; Regulation of Insulin-like Growth Factor (IGF) transport and uptake by Insulin-like Growth Factor Binding Proteins (IGFBPs); ATF6 (ATF6-alpha) activates chaperone genes; Interleukin-4 and 13 signaling; Trafficking and processing of endosomal TLR; Scavenging by Class A Receptors	Photodynamic therapy-induced unfolded protein response; Focal Adhesion-PI3K-Akt-mTOR-signaling pathway; Sudden Infant Death Syndrome (SIDS) Susceptibility Pathways	10514.2	7703.5	8667.8	8451.8	8790.8	8422.2	10601.3	11607.6	9257.4	9129.8	8722.2	8970	8507.2	9812.7
P06396	Gelsolin [OS=Homo sapiens]	267	87	85.6	cell death;cell organization and biogenesis;metabolic process;regulation of biological process;response to stimulus;transport	cytoplasm;cytoskeleton;cytosol;extracellular;membrane;nucleus;organelle lumen	metal ion binding;protein binding	GSN	Regulation of actin cytoskeleton; Fc gamma R-mediated phagocytosis; Viral carcinogenesis	Neutrophil degranulation; Caspase-mediated cleavage of cytoskeletal proteins; Amyloid fiber formation	Regulation of Actin Cytoskeleton; Senescence and Autophagy in Cancer	18887.2	14386.2	16533.7	16237.1	16766	16318.2	19298.2	13003.9	11016.6	10696.9	10190.9	10745.1	10268	11248.6
Q08380	Galectin-3-binding protein [OS=Homo sapiens]	433	66	65.3	defense response;regulation of biological process;response to stimulus;transport	extracellular;membrane;organelle lumen	protein binding;receptor activity	LGALS3BP		Platelet degranulation		21543	16633.4	18903.6	19099.6	19546.4	18529.8	21715.4	18531.4	16025.2	15987.6	15299.7	15704.3	14953	15192.9
P14780	Matrix metalloproteinase-9 [OS=Homo sapiens]	388	87	78.4	cell differentiation;cell organization and biogenesis;cellular component movement;metabolic process;regulation of biological process;response to stimulus;transport	extracellular	catalytic activity;metal ion binding;protein binding	MMP9	Hepatitis B; Endocrine resistance; Proteoglycans in cancer; Leukocyte transendothelial migration; MicroRNAs in cancer; Estrogen signaling pathway; TNF signaling pathway; Bladder cancer; Transcriptional misregulation in cancer; Pathways in cancer	Collagen degradation; EPH-ephrin mediated repulsion of cells; Neutrophil degranulation; Assembly of collagen fibrils and other multimeric structures; Activation of Matrix Metalloproteinases; Signaling by SCF-KIT; Interleukin-4 and 13 signaling	Matrix Metalloproteinases; Osteopontin Signaling; Angiogenesis; TNF related weak inducer of apoptosis (TWEAK) Signaling Pathway; AGE/RAGE pathway; Spinal Cord Injury; IL1 and megakaryocytes in obesity; Photodynamic therapy-induced NF-kB survival signaling; Lung fibrosis; Endochondral Ossification	5813.1	12242.2	13418.6	13651.4	13716.6	13167.5	6795	7227.9	14467.7	14409	13857.7	13941.4	13593.4	5974.9
A5A3E0	POTE ankyrin domain family member F [OS=Homo sapiens]	337	4	121.4		cytoplasm	protein binding	POTEF				1116.9	800.1	880.2	845.8	828.4	887.1	1101.8	1170.4	827.5	815.8	794	833.8	771.9	741.1
P22692	insulin-like growth factor-binding protein 4 [OS=Homo sapiens]	447	59	27.9	cell proliferation;defense response;metabolic process;regulation of biological process;response to stimulus	extracellular;organelle lumen	protein binding	IGFBP4		Post-translational protein phosphorylation; Regulation of Insulin-like Growth Factor (IGF) transport and uptake by Insulin-like Growth Factor Binding Proteins (IGFBPs)	Myometrial Relaxation and Contraction Pathways	22322.6	19210.7	21653.8	22292	22238.3	20938.9	22439.3	20188.8	19206.7	18933.8	18206	18209.4	16972.7	17073.3
P62937	peptidyl-prolyl cis-trans isomerase A [OS=Homo sapiens]	406	54	18	cell organization and biogenesis;cellular component movement;metabolic process;regulation of biological process;response to stimulus;transport	cytoplasm;cytosol;extracellular;membrane;nucleus;organelle lumen	catalytic activity;protein binding;RNA binding	PPIA		Budding and maturation of HIV virion; Gene and protein expression by JAK-STAT signaling after Interleukin-12 stimulation; Minus-strand DNA synthesis; Binding and entry of HIV virion; Basigin interactions; APOBEC3G mediated resistance to HIV-1 infection; Uncoating of the HIV Virion; Calcineurin activates NFAT; Platelet degranulation ; Plus-strand DNA synthesis; Integration of provirus; Neutrophil …	Prolactin Signaling Pathway	31807.5	22808.7	26743.3	26136.9	26818.1	26015.5	33456.3	36473.9	29665	29714.8	28104	29451.6	27925.4	33373
P61769	Beta-2-microglobulin [OS=Homo sapiens]	251	50	13.7	cell differentiation;defense response;metabolic process;regulation of biological process;response to stimulus;transport	cell surface;cytosol;extracellular;Golgi;membrane;organelle lumen	protein binding	B2M	Antigen processing and presentation	DAP12 signaling; Neutrophil degranulation; Endosomal/Vacuolar pathway; Immunoregulatory interactions between a Lymphoid and a non-Lymphoid cell; Interferon gamma signaling; Amyloid fiber formation; Antigen Presentation: Folding, assembly and peptide loading of class I MHC; ER-Phagosome pathway; Nef mediated downregulation of MHC class I complex cell surface expression		19215.2	15694.7	18104.7	17971.8	18106.3	18131.9	19717	19910.4	17502.4	17716.1	17244	17661.2	16563.6	17273.9
P00558	phosphoglycerate kinase 1 [OS=Homo sapiens]	269	57	44.6	cell differentiation;metabolic process;regulation of biological process;response to stimulus	cytoplasm;cytosol;membrane	catalytic activity;nucleotide binding;protein binding	PGK1	Metabolic pathways; Carbon metabolism; Biosynthesis of amino acids; HIF-1 signaling pathway; Glycolysis / Gluconeogenesis	Gluconeogenesis; Glycolysis	Cori Cycle; Photodynamic therapy-induced HIF-1 survival signaling; Glycolysis and Gluconeogenesis	21640.7	15708.8	17819.3	17084.4	17432.4	16615.9	22038.8	24367.8	19607.2	19217	18182.5	18581.9	17329	21422.1
P29401	Transketolase [OS=Homo sapiens]	343	61	67.8	metabolic process;regulation of biological process	cytosol	catalytic activity;metal ion binding;protein binding	TKT	Biosynthesis of amino acids; Pentose phosphate pathway; Metabolic pathways; Carbon metabolism	Insulin effects increased synthesis of Xylulose-5-Phosphate; Pentose phosphate pathway (hexose monophosphate shunt)	Pentose Phosphate Pathway	25801.9	19147.1	21862.9	21401.2	22315.1	21537.2	26506.7	29057.8	23845.2	23799.9	22792.8	23613.2	22283.3	22698.5
Q16270-1	Insulin-like growth factor-binding protein 7 [OS=Homo sapiens]	406	54	29.1	metabolic process;regulation of biological process;response to stimulus	extracellular;organelle lumen	protein binding	IGFBP7		Post-translational protein phosphorylation; Regulation of Insulin-like Growth Factor (IGF) transport and uptake by Insulin-like Growth Factor Binding Proteins (IGFBPs); Senescence-Associated Secretory Phenotype (SASP)	Simplified Interaction Map Between LOXL4 and Oxidative Stress Pathway; VEGFA-VEGFR2 Signaling Pathway; Senescence and Autophagy in Cancer	19513.9	17690.8	19040.5	19439.2	19372.3	18012.2	20288.4	11841.8	10953.6	10391.5	9845.1	10122.8	9671.4	10839.5
P09382	Galectin-1 [OS=Homo sapiens]	227	44	14.7	cell death;cell differentiation;cellular homeostasis;metabolic process;regulation of biological process;response to stimulus	cell surface;cytoplasm;cytosol;extracellular;nucleus;organelle lumen	protein binding;RNA binding;signal transducer activity	LGALS1		Post-translational protein phosphorylation; Regulation of Insulin-like Growth Factor (IGF) transport and uptake by Insulin-like Growth Factor Binding Proteins (IGFBPs)		15434.2	12047.2	13727.6	13822.7	13942.9	13720	16476.8	19811.7	17097.6	16925.2	16293.3	17038.9	16053.6	18606.1
P01033	Metalloproteinase inhibitor 1 [OS=Homo sapiens]	395	55	23.2	cell organization and biogenesis;metabolic process;regulation of biological process;response to stimulus;transport	extracellular;organelle lumen	enzyme regulator activity;metal ion binding;protein binding	TIMP1	HIF-1 signaling pathway	Platelet degranulation ; Post-translational protein phosphorylation; Regulation of Insulin-like Growth Factor (IGF) transport and uptake by Insulin-like Growth Factor Binding Proteins (IGFBPs); Activation of Matrix Metalloproteinases; Interleukin-10 signaling; Interleukin-4 and 13 signaling	Matrix Metalloproteinases; IL1 and megakaryocytes in obesity; Lung fibrosis; IL-6 signaling pathway	29059.4	23643.9	26394.1	25999.7	26831.4	25828.1	30291.6	19584.3	16748.5	16394.9	15755.9	16413.1	15619.1	17335.9
O00391	Sulfhydryl oxidase 1 [OS=Homo sapiens]	206	60	82.5	cellular homeostasis;metabolic process;regulation of biological process;transport	extracellular;Golgi;membrane;organelle lumen	catalytic activity	QSOX1		Platelet degranulation ; Post-translational protein phosphorylation; Regulation of Insulin-like Growth Factor (IGF) transport and uptake by Insulin-like Growth Factor Binding Proteins (IGFBPs); Neutrophil degranulation		8829.5	6566.9	7765	7693.4	7785.8	7156.3	8890	6158.8	5111.9	5038	4867.9	4983.3	4694.3	5022.7
P04264	Keratin, type II cytoskeletal 1 [OS=Homo sapiens]	288	56	66	cell death;defense response;metabolic process;regulation of biological process;response to stimulus;transport	cytoskeleton;cytosol;extracellular;membrane;nucleus	catalytic activity;motor activity;protein binding;receptor activity;structural molecule activity	KRT1		Formation of the cornified envelope; Neutrophil degranulation	Corticotropin-releasing hormone signaling pathway	12682	6058.8	5434.9	4080.7	5069.2	5845.3	6378.4	7112.3	6952.9	5607.2	5295.5	6164.9	4527.1	8238.3
P01892	HLA class I histocompatibility antigen, A-2 alpha chain [OS=Homo sapiens]	344	38	40.9	cell organization and biogenesis;defense response;metabolic process;regulation of biological process;response to stimulus	cell surface;endoplasmic reticulum;Golgi;membrane	protein binding;RNA binding	HLA-A; LOC100507703		Interferon alpha/beta signaling; E3 ubiquitin ligases ubiquitinate target proteins; Endosomal/Vacuolar pathway; Immunoregulatory interactions between a Lymphoid and a non-Lymphoid cell; Interferon gamma signaling; Antigen Presentation: Folding, assembly and peptide loading of class I MHC; ER-Phagosome pathway; Nef mediated downregulation of MHC class I complex cell surface expression	Proteasome Degradation; Allograft Rejection	6361.5	5055.8	5738.9	5600.8	5709.7	5510.4	6525.7	5121.4	4459.5	4286.1	4169.8	4337.1	4053.1	4275
P60174-1	Isoform 2 of Triosephosphate isomerase [OS=Homo sapiens]	182	51	26.7	development;metabolic process	cytosol;nucleus	catalytic activity;protein binding	TPI1			Fatty Acid Beta Oxidation; Cori Cycle; Glycolysis and Gluconeogenesis	11023	8842.5	10013.1	9772	10094.4	9873.5	11860.5	13859.5	11948.5	11860.6	11272.4	11863.6	11232.8	12581.4
P07437	tubulin beta chain [OS=Homo sapiens]	288	13	49.6	cell division;cell organization and biogenesis;cellular component movement;defense response;regulation of biological process;response to stimulus;transport	cytoplasm;cytoskeleton;extracellular;membrane;nucleus;organelle lumen	catalytic activity;nucleotide binding;protein binding;structural molecule activity	TUBB	Phagosome; Pathogenic Escherichia coli infection; Gap junction	Neutrophil degranulation; Regulation of PLK1 Activity at G2/M Transition; AURKA Activation by TPX2; Anchoring of the basal body to the plasma membrane; Recruitment of NuMA to mitotic centrosomes; Loss of Nlp from mitotic centrosomes; Recruitment of mitotic centrosome proteins and complexes	Pathogenic Escherichia coli infection; Parkin-Ubiquitin Proteasomal System pathway	4209.6	2872	3300	3293.3	3297	3162.3	4214.7	4317.4	3361.1	3289.8	3092.4	3140.8	3014.6	3640.2
P68366	Tubulin alpha-4A chain [OS=Homo sapiens]	217	5	49.9	cell organization and biogenesis;regulation of biological process;transport	cytoplasm;cytoskeleton;cytosol;extracellular	catalytic activity;nucleotide binding;protein binding;structural molecule activity	TUBA4A	Phagosome; Pathogenic Escherichia coli infection; Apoptosis; Gap junction	COPI-independent Golgi-to-ER retrograde traffic; COPI-dependent Golgi-to-ER retrograde traffic; Carboxyterminal post-translational modifications of tubulin; Regulation of PLK1 Activity at G2/M Transition; Recruitment of NuMA to mitotic centrosomes; Hedgehog 'off' state; Loss of Nlp from mitotic centrosomes; Translocation of GLUT4 to the plasma membrane; Prefoldin mediated transfer of substrate to…	Pathogenic Escherichia coli infection; Parkin-Ubiquitin Proteasomal System pathway	497.5	392.8	443.1	421.6	433.4	454.2	571.4	585.4	454.1	461.6	438.6	454.5	438.3	527.2
Q14315	Filamin-C [OS=Homo sapiens]	146	69	290.8	cell organization and biogenesis	cytoplasm;cytoskeleton;cytosol;membrane	protein binding	FLNC	MAPK signaling pathway; Salmonella infection; Focal adhesion; Proteoglycans in cancer	Cell-extracellular matrix interactions		5230.9	3970.8	4587.5	4535.1	4661.3	4465.6	5364.9	5350.9	4472.9	4558.4	4357.9	4485.3	4238	4539.9
Q9Y490	Talin-1 [OS=Homo sapiens]	116	64	269.6	cell organization and biogenesis;cellular component movement;regulation of biological process;response to stimulus;transport	cell surface;cytoplasm;cytoskeleton;cytosol;extracellular;membrane	protein binding;structural molecule activity	TLN1	Focal adhesion; Rap1 signaling pathway; Platelet activation; HTLV-I infection	SEMA3A-Plexin repulsion signaling by inhibiting Integrin adhesion; Signaling by BRAF and RAF fusions; MAP2K and MAPK activation; Smooth Muscle Contraction; XBP1(S) activates chaperone genes; GRB2:SOS provides linkage to MAPK signaling for Integrins ; Signaling by RAS mutants; Signaling by high-kinase activity BRAF mutants; Signaling by moderate kinase activity BRAF mutants; p130Cas linkage to MAP…	Integrin-mediated Cell Adhesion; Primary Focal Segmental Glomerulosclerosis FSGS; Focal Adhesion	4298.3	3310.9	3800.5	3693.8	3779.7	3670.6	4462.1	4747.3	3870.3	3862	3716.6	3824.4	3622.3	4108.6
P02545-2	Isoform C of Prelamin-A/C [OS=Homo sapiens]	325	3	65.1	cell organization and biogenesis;regulation of biological process;response to stimulus;transport	cytosol;membrane;nucleus	protein binding;structural molecule activity	LMNA		Meiotic synapsis; Depolymerisation of the Nuclear Lamina; Initiation of Nuclear Envelope Reformation; Clearance of Nuclear Envelope Membranes from Chromatin	Arrhythmogenic Right Ventricular Cardiomyopathy; Adipogenesis; Fas Ligand (FasL) pathway and Stress induction of Heat Shock Proteins (HSP) regulation
P15311	Ezrin [OS=Homo sapiens]	337	33	69.4	cell differentiation;cell organization and biogenesis;cellular component movement;metabolic process;regulation of biological process;response to stimulus;transport	cytoplasm;cytoskeleton;cytosol;endosome;membrane	protein binding;RNA binding	EZR	Gastric acid secretion; MicroRNAs in cancer; Regulation of actin cytoskeleton; Leukocyte transendothelial migration; Proteoglycans in cancer; Pathogenic Escherichia coli infection	Netrin-1 signaling; Recycling pathway of L1	Pathogenic Escherichia coli infection; AGE/RAGE pathway; VEGFA-VEGFR2 Signaling Pathway; Regulation of Actin Cytoskeleton	4798	3604.7	4105.9	4035.8	4155	4081	4789.2	5972.2	4886.9	4881.1	4814	4937.2	4643.2	4972
P18669	Phosphoglycerate mutase 1 [OS=Homo sapiens]	281	20	28.8	metabolic process;regulation of biological process;transport	cytoplasm;cytosol;extracellular;membrane;organelle lumen	catalytic activity;protein binding	PGAM1; LOC643576	Glycolysis / Gluconeogenesis; Carbon metabolism; Metabolic pathways; Glucagon signaling pathway; Central carbon metabolism in cancer; Biosynthesis of amino acids; Glycine, serine and threonine metabolism	Gluconeogenesis; Glycolysis; Neutrophil degranulation	Cori Cycle; Glycolysis and Gluconeogenesis	10285.8	6945.4	8420.4	8196	8484.7	8115.5	10318	12773.8	10210.9	9994.8	9764.4	10099.6	9490.8	10459.2
P68104	Elongation factor 1-alpha 1 [OS=Homo sapiens]	215	71	50.1	metabolic process;regulation of biological process;response to stimulus;transport	cytoplasm;cytoskeleton;cytosol;extracellular;membrane;nucleus;organelle lumen	catalytic activity;nucleotide binding;protein binding;RNA binding	EEF1A1	Legionellosis; RNA transport	Peptide chain elongation; Protein methylation; Neutrophil degranulation; HSF1 activation	Translation Factors	13694.8	9846.2	11412.3	11294.9	11547.4	11146.2	13796.9	14458.5	11922.1	11560.2	11061.4	11347.4	10901.8	11995.5
P50395-1	Rab GDP dissociation inhibitor beta [OS=Homo sapiens]	224	31	50.6	metabolic process;regulation of biological process;response to stimulus;transport	cytoplasm;cytosol;extracellular;membrane;organelle lumen	catalytic activity;enzyme regulator activity;protein binding;RNA binding	GDI2		Neutrophil degranulation; RAB GEFs exchange GTP for GDP on RABs; Rho GTPase cycle		10996.5	7588.5	8862.4	8938.1	9210.3	8757.3	11111.3	12529.5	10122.4	9980.6	9724.3	10065.2	9418	10137.2
P68371	Tubulin beta-4B chain [OS=Homo sapiens]	261	3	49.8	cell organization and biogenesis;cellular component movement;defense response;regulation of biological process;response to stimulus;transport	cytoplasm;cytoskeleton;cytosol;extracellular;nucleus;organelle lumen	catalytic activity;nucleotide binding;protein binding;RNA binding;structural molecule activity	TUBB4B	Pathogenic Escherichia coli infection; Gap junction; Phagosome	COPI-independent Golgi-to-ER retrograde traffic; COPI-dependent Golgi-to-ER retrograde traffic; Carboxyterminal post-translational modifications of tubulin; Regulation of PLK1 Activity at G2/M Transition; Recruitment of NuMA to mitotic centrosomes; Hedgehog 'off' state; Loss of Nlp from mitotic centrosomes; Translocation of GLUT4 to the plasma membrane; Prefoldin mediated transfer of substrate to…	Pathogenic Escherichia coli infection; Parkin-Ubiquitin Proteasomal System pathway	2066.5	1540.7	1701.5	1652.9	1625.6	1598.5	2018.6	2436.3	1883	1908.1	1758.2	1780.7	1705.8	1992.9
P05787	Keratin, type II cytoskeletal 8 [OS=Homo sapiens]	258	41	53.7	cell death;cell differentiation;cell organization and biogenesis;regulation of biological process;response to stimulus	cytoplasm;cytoskeleton;cytosol;membrane;nucleus	catalytic activity;motor activity;protein binding;structural molecule activity	KRT8		Formation of the cornified envelope	Primary Focal Segmental Glomerulosclerosis FSGS	11538.5	9121.1	10328.6	10157.5	10163.9	9691.3	11009.3	10444.4	9004.4	9042.7	8632.5	8707.4	8069.9	8291.5
P06744	glucose-6-phosphate isomerase [OS=Homo sapiens]	253	52	63.1	metabolic process;regulation of biological process;response to stimulus;transport	cytoplasm;cytosol;extracellular;membrane;organelle lumen	catalytic activity;protein binding	GPI	Amino sugar and nucleotide sugar metabolism; Pentose phosphate pathway; Carbon metabolism; Metabolic pathways; Glycolysis / Gluconeogenesis; Starch and sucrose metabolism	Glycolysis; Neutrophil degranulation; Gluconeogenesis; TP53 Regulates Metabolic Genes	Cori Cycle; Glycolysis and Gluconeogenesis	15827.6	11687.9	13494.5	13204	13706.1	12809.3	16093.3	18790.7	15315.3	15410.7	14691.1	15295.5	14341.4	15631.9
P34932	Heat shock 70 kDa protein 4 [OS=Homo sapiens]	123	49	94.3	cell organization and biogenesis;response to stimulus;transport	cytoplasm;cytosol	nucleotide binding;protein binding	HSPA4	Antigen processing and presentation	Regulation of HSF1-mediated heat shock response	Parkin-Ubiquitin Proteasomal System pathway	6765.6	4999.1	5790.3	5648.5	5790.5	5613.6	7002.4	8401.4	6816.2	6731.9	6347.9	6655.5	6342.6	7240.9
P02545	Prelamin-A/C [OS=Homo sapiens]	326	3	74.1	cell organization and biogenesis;regulation of biological process;response to stimulus;transport	cytosol;membrane;nucleus	protein binding;structural molecule activity	LMNA	Apoptosis; Arrhythmogenic right ventricular cardiomyopathy (ARVC); Hypertrophic cardiomyopathy (HCM); Dilated cardiomyopathy	Signaling by BRAF and RAF fusions; Breakdown of the nuclear lamina; XBP1(S) activates chaperone genes; Initiation of Nuclear Envelope Reformation; Clearance of Nuclear Envelope Membranes from Chromatin; Depolymerisation of the Nuclear Lamina; Deregulated CDK5 triggers multiple neurodegenerative pathways in Alzheimer's disease models	Arrhythmogenic Right Ventricular Cardiomyopathy; Adipogenesis; Fas Ligand (FasL) pathway and Stress induction of Heat Shock Proteins (HSP) regulation	40.6	30.3	36.2	37.5	36.2	31.5	34.4	46.4	49.7	50.5	48.1	40.9	41.8	38.6
P35241-1	radixin [OS=Homo sapiens]	296	21	68.5	cell organization and biogenesis;regulation of biological process;response to stimulus	cytoplasm;cytoskeleton;membrane	protein binding;RNA binding	RDX	MicroRNAs in cancer; Proteoglycans in cancer; Regulation of actin cytoskeleton	Recycling pathway of L1	Regulation of Actin Cytoskeleton	3576.1	2565.5	3114.2	3109.7	3293.2	3194.2	3586.9	3655.5	3157.9	3139.2	3110.4	3184.3	3000.8	2901.2
Q00610-1	Clathrin heavy chain 1 [OS=Homo sapiens]	112	57	191.5	cell differentiation;cell division;cell organization and biogenesis;cellular component movement;metabolic process;regulation of biological process;response to stimulus;transport	cytoplasm;cytoskeleton;cytosol;endosome;membrane;vacuole	protein binding;RNA binding;structural molecule activity	CLTC	Huntington's disease; Bacterial invasion of epithelial cells; Lysosome; Synaptic vesicle cycle; Endocrine and other factor-regulated calcium reabsorption; Endocytosis	Cargo recognition for clathrin-mediated endocytosis; Formation of annular gap junctions; Golgi Associated Vesicle Biogenesis; Recycling pathway of L1; LDL clearance; Lysosome Vesicle Biogenesis; EPH-ephrin mediated repulsion of cells; Entry of Influenza Virion into Host Cell via Endocytosis; Retrograde neurotrophin signalling; VLDLR internalisation and degradation; WNT5A-dependent internalization…	Synaptic Vesicle Pathway; VEGFA-VEGFR2 Signaling Pathway; Complement and Coagulation Cascades	4846.3	3755.9	4271.1	4272.1	4327.8	4015.5	5013.8	4910.2	4217.2	4125	3878.3	4020.8	3844.1	4047.7
Q13813	Spectrin alpha chain, non-erythrocytic 1 [OS=Homo sapiens]	155	3	284.4	cell organization and biogenesis;cellular component movement;metabolic process;regulation of biological process;response to stimulus;transport	cytoplasm;cytoskeleton;cytosol;extracellular;membrane;organelle lumen	metal ion binding;protein binding;structural molecule activity	SPTAN1	Apoptosis; Tight junction	Interaction between L1 and Ankyrins; Caspase-mediated cleavage of cytoskeletal proteins; NCAM signaling for neurite out-growth; Nephrin family interactions; Neutrophil degranulation; COPI-mediated anterograde transport; RAF/MAP kinase cascade; Interleukin-20 family signaling	Fas Ligand (FasL) pathway and Stress induction of Heat Shock Proteins (HSP) regulation	234.7	191.6	213.9	211.7	208.7	194	240.7	232.7	182.3	185.8	183.5	194.4	204.9	181.2
P31946	14-3-3 protein beta/alpha [OS=Homo sapiens]	413	27	28.1	cell organization and biogenesis;metabolic process;regulation of biological process;response to stimulus;transport	cytoplasm;cytosol;membrane;mitochondrion;nucleus	protein binding	YWHAB	PI3K-Akt signaling pathway; Hippo signaling pathway; Viral carcinogenesis; Cell cycle; Epstein-Barr virus infection; Oocyte meiosis; Hepatitis B	MAP2K and MAPK activation; mTORC1-mediated signalling; Negative regulation of MAPK pathway; ARMS-mediated activation; Tristetraprolin (TTP, ZFP36) binds and destabilizes mRNA; Translocation of GLUT4 to the plasma membrane; Rap1 signalling; Paradoxical activation of RAF signaling by kinase inactive BRAF; Frs2-mediated activation; Butyrate Response Factor 1 (BRF1) binds and destabilizes mRNA; Inter…	Cell Cycle; IL-3 Signaling Pathway; Myometrial Relaxation and Contraction Pathways; Calcium Regulation in the Cardiac Cell; Sudden Infant Death Syndrome (SIDS) Susceptibility Pathways	15732	10782.4	12529.4	12151.9	12719.8	12186.4	15694.8	16979.9	13238.4	13123.4	12821.6	13235.6	12634.7	14267.2
P07737	profilin-1 [OS=Homo sapiens]	249	34	15	cell organization and biogenesis;regulation of biological process;response to stimulus	cytoplasm;cytoskeleton;cytosol;membrane;nucleus	enzyme regulator activity;nucleotide binding;protein binding;RNA binding	PFN1	Shigellosis; Salmonella infection; Regulation of actin cytoskeleton; Rap1 signaling pathway	Platelet degranulation ; Signaling by ROBO receptors; RHO GTPases Activate Formins; PCP/CE pathway	Association Between Physico-Chemical Features and Toxicity Associated Pathways; VEGFA-VEGFR2 Signaling Pathway; Regulation of Actin Cytoskeleton; G13 Signaling Pathway	16658.2	13004.5	14936.6	14371.2	14872.9	14669.4	17826.6	19604.1	17178.1	16113.2	15591.8	16456.1	15617.5	18317
Q13813-3	Isoform 3 of Spectrin alpha chain, non-erythrocytic 1 [OS=Homo sapiens]	151	1	282.1	cell organization and biogenesis;cellular component movement;metabolic process;regulation of biological process;response to stimulus;transport	cytoskeleton;cytosol;extracellular;membrane;organelle lumen	metal ion binding;protein binding;structural molecule activity	SPTAN1			Fas Ligand (FasL) pathway and Stress induction of Heat Shock Proteins (HSP) regulation	61.4	54.7	53.8	59.2	56.7	62.2	63.2	61.8	50	48.1	39	43.4	49.1	50.8
P46940	Ras GTPase-activating-like protein IQGAP1 [OS=Homo sapiens]	119	51	189.1	cell growth;regulation of biological process;response to stimulus;transport	cytoplasm;cytoskeleton;cytosol;membrane;nucleus	enzyme regulator activity;metal ion binding;protein binding	IQGAP1	Adherens junction; Proteoglycans in cancer; Regulation of actin cytoskeleton	Signaling by BRAF and RAF fusions; MAP2K and MAPK activation; RHO GTPases activate IQGAPs; Glucagon-like Peptide-1 (GLP1) regulates insulin secretion; Signaling by RAS mutants; Signaling by high-kinase activity BRAF mutants; Signaling by moderate kinase activity BRAF mutants; Nephrin family interactions; Paradoxical activation of RAF signaling by kinase inactive BRAF; Neutrophil degranulation; In…	VEGFA-VEGFR2 Signaling Pathway; EGF/EGFR Signaling Pathway; Regulation of Actin Cytoskeleton; G13 Signaling Pathway	5047.5	3815.6	4346.1	4229.1	4347.4	4114.3	5234.5	4517.7	3761	3677.7	3517.9	3657.4	3548.3	3796.9
P62258-1	14-3-3 protein epsilon [OS=Homo sapiens]	358	39	29.2	cell organization and biogenesis;cellular component movement;cellular homeostasis;metabolic process;regulation of biological process;response to stimulus;transport	cytoplasm;cytosol;membrane;mitochondrion;nucleus	protein binding;RNA binding	YWHAE	Oocyte meiosis; Epstein-Barr virus infection; PI3K-Akt signaling pathway; Hippo signaling pathway; Viral carcinogenesis; Cell cycle; Neurotrophin signaling pathway	Regulation of PLK1 Activity at G2/M Transition; Recruitment of NuMA to mitotic centrosomes; Loss of Nlp from mitotic centrosomes; NADE modulates death signalling; Translocation of GLUT4 to the plasma membrane; Deregulated CDK5 triggers multiple neurodegenerative pathways in Alzheimer's disease models; Chk1/Chk2(Cds1) mediated inactivation of Cyclin B:Cdk1 complex; Signaling by Hippo; AURKA Activa…	Cell Cycle; Myometrial Relaxation and Contraction Pathways; VEGFA-VEGFR2 Signaling Pathway; Calcium Regulation in the Cardiac Cell; Sudden Infant Death Syndrome (SIDS) Susceptibility Pathways	15167.2	10172	12202	12013.7	12324.9	11784.6	15156.3	17542.9	13743.3	13613	13251.2	13674.2	12693.2	13931.3
P49327	Fatty acid synthase [OS=Homo sapiens]	132	63	273.3	cell differentiation;metabolic process;regulation of biological process;response to stimulus	cytoplasm;cytosol;Golgi;membrane;mitochondrion	catalytic activity;nucleotide binding;protein binding;RNA binding	FASN	Fatty acid biosynthesis; Metabolic pathways; Fatty acid metabolism; AMPK signaling pathway; Insulin signaling pathway	ChREBP activates metabolic gene expression; Fatty acyl-CoA biosynthesis; Vitamin B5 (pantothenate) metabolism; Activation of gene expression by SREBF (SREBP)	AMP-activated Protein Kinase (AMPK) Signaling; Sterol Regulatory Element-Binding Proteins (SREBP) signalling; SREBF and miR33 in cholesterol and lipid homeostasis; Liver X Receptor Pathway; Fatty Acid Biosynthesis; Angiopoietin Like Protein 8 Regulatory Pathway	3757.3	2812.5	3341.7	3230.6	3391.5	3141.1	3891.4	4448.9	3741.3	3686.9	3534.2	3653	3425.9	3567
P37802	Transgelin-2 [OS=Homo sapiens]	215	29	22.4	cell differentiation;transport	cytosol;extracellular	protein binding	TAGLN2		Platelet degranulation		10011.2	7746	8973.7	8758.8	8863.9	8724.8	10517.3	10825.3	9066.5	8982.3	8677.1	9001.8	8534.4	9528.2
Q9NY65	Tubulin alpha-8 chain [OS=Homo sapiens]	188	0	50.1	cell organization and biogenesis;metabolic process	cytoplasm;cytoskeleton;cytosol;mitochondrion;organelle lumen	catalytic activity;nucleotide binding;protein binding;structural molecule activity	TUBA8; EHHADH	Phagosome; Pathogenic Escherichia coli infection; Apoptosis; Gap junction	COPI-independent Golgi-to-ER retrograde traffic; COPI-dependent Golgi-to-ER retrograde traffic; Carboxyterminal post-translational modifications of tubulin; Cilium Assembly; Recruitment of NuMA to mitotic centrosomes; Translocation of GLUT4 to the plasma membrane; Microtubule-dependent trafficking of connexons from Golgi to the plasma membrane; Separation of Sister Chromatids; COPI-mediated anter…	Pathogenic Escherichia coli infection; Parkin-Ubiquitin Proteasomal System pathway; Mitochondrial LC-Fatty Acid Beta-Oxidation
P53396-1	ATP-citrate synthase [OS=Homo sapiens]	165	5	120.8	metabolic process;regulation of biological process;transport	cytoplasm;cytosol;extracellular;membrane;organelle lumen	catalytic activity;metal ion binding;nucleotide binding;protein binding	ACLY	Metabolic pathways; Citrate cycle (TCA cycle)	ChREBP activates metabolic gene expression; Fatty acyl-CoA biosynthesis; Neutrophil degranulation	Sterol Regulatory Element-Binding Proteins (SREBP) signalling; TCA Cycle and Deficiency of Pyruvate Dehydrogenase complex (PDHc); Fatty Acid Biosynthesis; Amino Acid metabolism	1087.2	742.7	861.3	858.3	907.5	837.3	1081.6	1370.8	1072.8	1103.5	1048.4	1062.9	1009.2	1049.3
P20810-6	Isoform 6 of Calpastatin [OS=Homo sapiens]	131	57	84.9	regulation of biological process	cytosol;endoplasmic reticulum;membrane	enzyme regulator activity;protein binding;RNA binding	CAST				6513	5789.7	6549.2	6317.6	6416.5	6368.3	6856.4	7564	6784.7	6899.6	6724.3	6827.5	6474.7	6505.2
P04406-1	glyceraldehyde-3-phosphate dehydrogenase [OS=Homo sapiens]	269	55	36	cell death;cell organization and biogenesis;defense response;metabolic process;regulation of biological process;response to stimulus	cytoplasm;cytoskeleton;cytosol;membrane;nucleus	catalytic activity;enzyme regulator activity;nucleotide binding;protein binding	GAPDH	Carbon metabolism; Glycolysis / Gluconeogenesis; HIF-1 signaling pathway; Metabolic pathways; Alzheimer's disease; Biosynthesis of amino acids	Gluconeogenesis; Glycolysis	Cori Cycle; Alzheimers Disease; Glycolysis and Gluconeogenesis; Sudden Infant Death Syndrome (SIDS) Susceptibility Pathways	16491.3	11810.5	12839.3	11918.4	12155.8	12133.7	16880.8	17990.3	13498.5	13058.8	12240.3	12621.8	12149.2	16200.4
P11413-1	Glucose-6-phosphate 1-dehydrogenase [OS=Homo sapiens]	175	54	59.2	metabolic process;regulation of biological process;response to stimulus	cytoplasm;cytosol;membrane;nucleus	catalytic activity;nucleotide binding;protein binding	G6PD	Carbon metabolism; Metabolic pathways; Glutathione metabolism; Central carbon metabolism in cancer; Pentose phosphate pathway	TP53 Regulates Metabolic Genes; Pentose phosphate pathway (hexose monophosphate shunt)	Glutathione metabolism; Pentose Phosphate Pathway; Cori Cycle; NRF2 pathway; ATM Signaling Network in Development and Disease; Sulfation Biotransformation Reaction	7547.1	5302.4	6281.9	6210.1	6348.1	5996	7689.6	10983.9	8743.8	8736.9	8358	8485.7	8022.9	8602.9
P23528	Cofilin-1 [OS=Homo sapiens]	345	27	18.5	cell organization and biogenesis;cellular component movement;metabolic process;regulation of biological process;response to stimulus	cytoplasm;cytoskeleton;cytosol;membrane;nucleus	protein binding	CFL1	Fc gamma R-mediated phagocytosis; Regulation of actin cytoskeleton; Axon guidance; Pertussis	Platelet degranulation ; Sema3A PAK dependent Axon repulsion; Gene and protein expression by JAK-STAT signaling after Interleukin-12 stimulation; EPHB-mediated forward signaling; Regulation of actin dynamics for phagocytic cup formation; Interleukin-12 family signaling	Brain-Derived Neurotrophic Factor (BDNF) signaling pathway; VEGFA-VEGFR2 Signaling Pathway; EGF/EGFR Signaling Pathway; Regulation of Actin Cytoskeleton; G13 Signaling Pathway	37218.1	27738.3	31951.3	32062.1	32721.2	30645.1	37320.5	36004.1	31368.2	30586.1	29538.2	30762.2	29201.1	31348.1
O75083	WD repeat-containing protein 1 [OS=Homo sapiens]	139	44	66.2	cell differentiation;cell organization and biogenesis;cellular component movement;metabolic process;regulation of biological process;transport	cytoplasm;cytoskeleton;cytosol;extracellular	protein binding	WDR1		Platelet degranulation	Hypertrophy Model	8767.2	6505.4	7506.6	7366.6	7531.3	7166.9	8844.3	8536.9	7092.2	6988.1	6687.3	6776.7	6386.8	7059.4
P22626	heterogeneous nuclear ribonucleoproteins A2/B1 [OS=Homo sapiens]	183	37	37.4	metabolic process;regulation of biological process;response to stimulus;transport	cytoplasm;extracellular;membrane;nucleus;spliceosomal complex	DNA binding;protein binding;RNA binding	HNRNPA2B1		Gene and protein expression by JAK-STAT signaling after Interleukin-12 stimulation; Interleukin-12 family signaling; mRNA Splicing - Major Pathway	mRNA Processing	4184.8	3322.6	3823.7	3712.1	3847.4	3723.1	4214.7	5772.7	4946.8	4994.3	4892	4974.6	4684.1	4668.3
P02768-1	Serum albumin [OS=Homo sapiens]	755	64	69.3	cell communication;cell organization and biogenesis;metabolic process;regulation of biological process;response to stimulus;transport	cytoplasm;endoplasmic reticulum;extracellular;Golgi;nucleus;organelle lumen	antioxidant activity;catalytic activity;DNA binding;metal ion binding;protein binding	ALB	Thyroid hormone synthesis	Post-translational protein phosphorylation; Regulation of Insulin-like Growth Factor (IGF) transport and uptake by Insulin-like Growth Factor Binding Proteins (IGFBPs); Scavenging of heme from plasma; Platelet degranulation ; Defective SLCO1B1 causes hyperbilirubinemia, Rotor type (HBLRR); HDL remodeling; Defective SLCO1B3 causes hyperbilirubinemia, Rotor type (HBLRR); Transport of organic anions…	Selenium Micronutrient Network; Vitamin B12 Metabolism; Folate Metabolism	41856	34019.9	37445	35850	37835.8	36079.7	44132	46205.8	40443.7	39091	37978.6	41534.5	38263.1	43612.5
P13797	Plastin-3 [OS=Homo sapiens]	132	40	70.8	cell organization and biogenesis	cytoplasm;cytosol;membrane	metal ion binding;protein binding	PLS3				5901.6	4519.7	5102.8	4835.5	4960.6	4888.4	6192.7	8821.1	6899	6909.1	6419.2	6797.3	6417.4	7847.7
Q14847	LIM and SH3 domain protein 1 [OS=Homo sapiens]	191	38	29.7	regulation of biological process;transport	cytoplasm;cytoskeleton	metal ion binding;protein binding;transporter activity	LASP1				7395.6	5843.4	6892.1	6997	6960.4	6741.9	7337.7	8544.7	7797.8	7878.9	7807.2	7887	7312.4	6945.9
P27348	14-3-3 protein theta [OS=Homo sapiens]	279	20	27.7	cell organization and biogenesis;regulation of biological process;response to stimulus;transport	cytoplasm;cytosol;membrane;mitochondrion	protein binding	YWHAQ	Cell cycle; Pathogenic Escherichia coli infection; Hippo signaling pathway; Hepatitis B; Viral carcinogenesis; PI3K-Akt signaling pathway; Oocyte meiosis; Epstein-Barr virus infection	Translocation of GLUT4 to the plasma membrane; Chk1/Chk2(Cds1) mediated inactivation of Cyclin B:Cdk1 complex; TP53 Regulates Metabolic Genes; Activation of BAD and translocation to mitochondria ; RHO GTPases activate PKNs	Cell Cycle; Pathogenic Escherichia coli infection; Primary Focal Segmental Glomerulosclerosis FSGS; IL-3 Signaling Pathway; Myometrial Relaxation and Contraction Pathways; Calcium Regulation in the Cardiac Cell; Sudden Infant Death Syndrome (SIDS) Susceptibility Pathways	9150.5	6633.8	7435.9	6889.6	7168.9	6925.5	9492.2	9388.3	6991.5	6901.9	6450.6	6790.6	6484.3	8169.8
Q13885	Tubulin beta-2A chain [OS=Homo sapiens]	222	3	49.9	cell organization and biogenesis	cytoplasm;cytoskeleton;nucleus	catalytic activity;nucleotide binding;protein binding;structural molecule activity	TUBB2A	Phagosome; Pathogenic Escherichia coli infection; Gap junction	COPI-independent Golgi-to-ER retrograde traffic; COPI-dependent Golgi-to-ER retrograde traffic; Carboxyterminal post-translational modifications of tubulin; Recruitment of NuMA to mitotic centrosomes; Hedgehog 'off' state; Translocation of GLUT4 to the plasma membrane; Prefoldin mediated transfer of substrate to CCT/TriC; Microtubule-dependent trafficking of connexons from Golgi to the plasma mem…	Pathogenic Escherichia coli infection; Parkin-Ubiquitin Proteasomal System pathway	289.4	210	240.8	235.9	247.3	225	296.4	261.2	218.7	226.5	201.9	218.7	211.6	232.7
P53396-2	Isoform 2 of ATP-citrate synthase [OS=Homo sapiens]	148	1	119.7	metabolic process;regulation of biological process;transport	cytoplasm;cytosol;extracellular;membrane;organelle lumen	catalytic activity;metal ion binding;nucleotide binding;protein binding	ACLY			Sterol Regulatory Element-Binding Proteins (SREBP) signalling; TCA Cycle and Deficiency of Pyruvate Dehydrogenase complex (PDHc); Fatty Acid Biosynthesis; Amino Acid metabolism	112.6	69.7	92.2	98.3	84.9	87.8	104.6	166.1	131	127.7	127.7	132.1	117.8	102.2
P07602-1	Prosaposin [OS=Homo sapiens]	204	36	58.1	cell differentiation;metabolic process;regulation of biological process;response to stimulus;transport	extracellular;membrane;mitochondrion;organelle lumen;vacuole	catalytic activity;enzyme regulator activity;protein binding	PSAP	Lysosome	Platelet degranulation ; Peptide ligand-binding receptors; Neutrophil degranulation; Glycosphingolipid metabolism		12654.9	10175.6	11038.1	11122.1	11541.4	10805	13286.9	13739.4	12164.9	12075.4	11270.5	11672.7	11137.4	12712.6
O00468	Agrin [OS=Homo sapiens]	133	48	217.1	cell differentiation;cell organization and biogenesis;development;metabolic process;regulation of biological process;response to stimulus	cytosol;extracellular;membrane;organelle lumen	metal ion binding;protein binding;structural molecule activity	AGRN	ECM-receptor interaction	Integrin cell surface interactions; Defective B4GALT7 causes EDS, progeroid type; Retinoid metabolism and transport; Defective EXT2 causes exostoses 2; Non-integrin membrane-ECM interactions; Defective EXT1 causes exostoses 1, TRPS2 and CHDS; Signaling by GPCR; ECM proteoglycans; HS-GAG biosynthesis; A tetrasaccharide linker sequence is required for GAG synthesis; Defective B3GALT6 causes EDSP2 a…	Primary Focal Segmental Glomerulosclerosis FSGS	7296.7	5421.9	6353.2	6478.7	6697.6	6255.9	7179.1	3560	3060.7	2992.4	2850.6	2896.1	2759.1	2921.5
P09603	Macrophage colony-stimulating factor 1 [OS=Homo sapiens]	208	29	60.1	cell differentiation;cell proliferation;defense response;metabolic process;regulation of biological process;response to stimulus	extracellular;membrane;organelle lumen	protein binding	CSF1	Osteoclast differentiation; PI3K-Akt signaling pathway; Hematopoietic cell lineage; Rheumatoid arthritis; Cytokine-cytokine receptor interaction; Rap1 signaling pathway; TNF signaling pathway; Ras signaling pathway	Post-translational protein phosphorylation; Regulation of Insulin-like Growth Factor (IGF) transport and uptake by Insulin-like Growth Factor Binding Proteins (IGFBPs); Interleukin-10 signaling	Folate Metabolism; Differentiation Pathway; Development of pulmonary dendritic cells and macrophage subsets; Focal Adhesion-PI3K-Akt-mTOR-signaling pathway; Cytokines and Inflammatory Response	2607	2267.9	2486	2434.4	2479.3	2374.2	2689.1	2187.9	2052.5	2045.7	1872	1936.2	1951.6	2118.4
P13645	Keratin, type I cytoskeletal 10 [OS=Homo sapiens]	183	32	58.8	cell death;cell differentiation;metabolic process	cytoplasm;cytoskeleton;cytosol;membrane;nucleus	structural molecule activity	KRT10	Staphylococcus aureus infection	Formation of the cornified envelope		1941.9	1456	1302.4	1178.5	1383	1473.7	1723.2	1856.8	1841.6	1301.8	1430.4	1529.4	1306	1966.4
O15230	Laminin subunit alpha-5 [OS=Homo sapiens]	111	59	399.5	cell differentiation;cell organization and biogenesis;cell proliferation;cellular component movement;regulation of biological process;response to stimulus;transport	extracellular;membrane;nucleus	catalytic activity;motor activity;protein binding;structural molecule activity	LAMA5	Toxoplasmosis; Small cell lung cancer; Amoebiasis; PI3K-Akt signaling pathway; ECM-receptor interaction; Focal adhesion; Pathways in cancer; Metabolic pathways	ECM proteoglycans; Laminin interactions; Degradation of the extracellular matrix; MET activates PTK2 signaling; Interleukin-4 and 13 signaling; Non-integrin membrane-ECM interactions	Alpha 6 Beta 4 signaling pathway; Primary Focal Segmental Glomerulosclerosis FSGS; Focal Adhesion; Focal Adhesion-PI3K-Akt-mTOR-signaling pathway; Inflammatory Response Pathway	3012.3	2340.7	2574.8	2584.5	2675.5	2542.7	3024.9	2813.2	2304.9	2317.8	2215.5	2351.3	2266.4	2393.4
P35609-2	Isoform 2 of Alpha-actinin-2 [OS=Homo sapiens]	193	2	103.9	cell organization and biogenesis;cellular component movement;metabolic process;regulation of biological process;response to stimulus;transport	cytoskeleton;cytosol;extracellular;membrane;organelle lumen	metal ion binding;protein binding;structural molecule activity	ACTN2			Arrhythmogenic Right Ventricular Cardiomyopathy; Striated Muscle Contraction	127.4	94.7	116.1	106.1	117.6	107.2	126	139.5	122.4	107.9	115.8	126.4	102.5	121.9
Q58FF7	Putative heat shock protein HSP 90-beta-3 [OS=Homo sapiens]	245	2	68.3	metabolic process;response to stimulus	cytoplasm	nucleotide binding;protein binding	HSP90AB3P				33.4	27	38.2	35	38.2	41.2	42	63.3	54.6	57.2	58	52	57.4	45
P17174	Aspartate aminotransferase, cytoplasmic [OS=Homo sapiens]	112	35	46.2	metabolic process;regulation of biological process;response to stimulus	cytoplasm;cytosol;mitochondrion;nucleus;vacuole	catalytic activity	GOT1	Phenylalanine metabolism; Tyrosine metabolism; Cysteine and methionine metabolism; Biosynthesis of amino acids; Carbon metabolism; Phenylalanine, tyrosine and tryptophan biosynthesis; Metabolic pathways; Arginine and proline metabolism; 2-Oxocarboxylic acid metabolism; Alanine, aspartate and glutamate metabolism; Arginine biosynthesis	Gluconeogenesis; Amino acid synthesis and interconversion (transamination); Methionine salvage pathway	Alanine and aspartate metabolism; Trans-sulfuration pathway; Amino Acid metabolism; Glycolysis and Gluconeogenesis	6046.7	4527.5	5177.4	4999.8	5242.7	5025.8	6315.4	7793.4	6196.9	6239.2	5938.9	6128.7	5807.3	6272.5
P32004-3	Isoform 3 of Neural cell adhesion molecule L1 [OS=Homo sapiens]	112	43	138.8	cell organization and biogenesis;cellular component movement;regulation of biological process;response to stimulus	cell surface;membrane	protein binding	L1CAM				6154.1	4876.2	5592.1	5624.2	5734.5	5645	6324.6	4495	3898.6	3805.3	3761.5	3817.3	3649.4	3978.9
P00338-1	L-lactate dehydrogenase A chain [OS=Homo sapiens]	263	30	36.7	metabolic process;regulation of biological process;response to stimulus	cytoplasm;cytosol;membrane;nucleus	catalytic activity;nucleotide binding;protein binding	LDHA	Metabolic pathways; Pyruvate metabolism; Propanoate metabolism; Glycolysis / Gluconeogenesis; Central carbon metabolism in cancer; Cysteine and methionine metabolism; Glucagon signaling pathway; HIF-1 signaling pathway	Pyruvate metabolism	Cori Cycle; Photodynamic therapy-induced HIF-1 survival signaling; Amino Acid metabolism; Glycolysis and Gluconeogenesis	15959.6	8946.9	10364.1	9159.7	9231.1	9130.5	16161.8	20074.2	11238.5	11168.7	9985.7	10397.4	10002.8	16972.9
O94985-2	Isoform 2 of Calsyntenin-1 [OS=Homo sapiens]	140	43	108.6	regulation of biological process	cell surface;membrane;nucleus	metal ion binding;protein binding	CLSTN1				8141.3	6475.6	7253.6	6973.6	7367.1	7160.7	8521.4	7608.1	6468.4	6404.5	5999.2	6410.2	6108.6	6934.5
Q01082-1	Spectrin beta chain, non-erythrocytic 1 [OS=Homo sapiens]	94	9	274.4	cell organization and biogenesis;cellular component movement;metabolic process;regulation of biological process;response to stimulus;transport	cytoplasm;cytoskeleton;cytosol;membrane;nucleus	protein binding;RNA binding;structural molecule activity	SPTBN1		Nephrin family interactions; Interaction between L1 and Ankyrins; COPI-mediated anterograde transport; RAF/MAP kinase cascade; NCAM signaling for neurite out-growth; Interleukin-20 family signaling	TGF-beta Signaling Pathway; Sudden Infant Death Syndrome (SIDS) Susceptibility Pathways	1092.5	786.5	951	951.4	964.3	909.7	1046.4	1059	895	892.7	859.1	859.2	819.4	819.7
P26599-3	Isoform 3 of Polypyrimidine tract-binding protein 1 [OS=Homo sapiens]	131	38	59.6	metabolic process;regulation of biological process;response to stimulus	membrane;nucleus	protein binding;RNA binding	PTBP1			mir-124 predicted interactions with cell cycle and differentiation; mRNA Processing	6168.7	4251.1	5090.5	5233.4	5379.1	5123.1	6170.8	7829.9	6600.9	6632.3	6551	6695.6	6249.2	6068.5
P16949-1	Stathmin [OS=Homo sapiens]	308	36	17.3	cell differentiation;cell organization and biogenesis;development;regulation of biological process;response to stimulus	cytoplasm;cytoskeleton;cytosol;membrane	protein binding;signal transducer activity	STMN1	MicroRNAs in cancer; MAPK signaling pathway		Regulation of Microtubule Cytoskeleton; Retinoblastoma (RB) in Cancer; Rac1/Pak1/p38/MMP-2 pathway; MAPK Signaling Pathway; EGF/EGFR Signaling Pathway	16591.8	14478.7	16106.3	15991.8	16391.7	16243.1	17436.8	24125.2	21328.3	22383.2	21724.1	22162.6	21156	21175.9
Q16555-1	Dihydropyrimidinase-related protein 2 [OS=Homo sapiens]	103	30	62.3	cell differentiation;cell organization and biogenesis;cellular component movement;development;metabolic process;regulation of biological process;response to stimulus;transport	cytoplasm;cytoskeleton;cytosol;membrane	catalytic activity;protein binding	DPYSL2	Axon guidance	Recycling pathway of L1; CRMPs in Sema3A signaling	Regulation of Microtubule Cytoskeleton; Brain-Derived Neurotrophic Factor (BDNF) signaling pathway	4612.5	3468.4	3973.8	3876.9	4072.6	3958.4	4626.2	5716.4	4847.4	4817.2	4704.9	4783.5	4469.8	4732.5
P07237	Protein disulfide-isomerase [OS=Homo sapiens]	143	43	57.1	cell organization and biogenesis;cellular homeostasis;metabolic process;regulation of biological process;response to stimulus	endoplasmic reticulum;extracellular;membrane;organelle lumen	catalytic activity;metal ion binding;protein binding;RNA binding	P4HB	Protein processing in endoplasmic reticulum	Post-translational protein phosphorylation; Regulation of Insulin-like Growth Factor (IGF) transport and uptake by Insulin-like Growth Factor Binding Proteins (IGFBPs); VLDL assembly; Chylomicron assembly; Collagen biosynthesis and modifying enzymes; Interleukin-12 family signaling; Detoxification of Reactive Oxygen Species; Hedgehog ligand biogenesis		9119.6	6850.7	7850.6	7727.1	8026.7	7871.6	9453.4	11098.1	9147.7	9113.1	8781.4	9208.7	8750.1	9509.9
P22314	Ubiquitin-like modifier-activating enzyme 1 [OS=Homo sapiens]	121	43	117.8	metabolic process;response to stimulus	cytoplasm;cytosol;membrane;mitochondrion;nucleus	catalytic activity;nucleotide binding;protein binding;RNA binding	UBA1	Parkinson's disease; Ubiquitin mediated proteolysis	Synthesis of active ubiquitin: roles of E1 and E2 enzymes; Antigen processing: Ubiquitination & Proteasome degradation	Proteasome Degradation; Parkin-Ubiquitin Proteasomal System pathway; Parkinsons Disease Pathway	5184.9	3341.5	3901.3	3744.4	3845.9	3629.9	5224.4	4181.5	3102	3138.5	2830.6	2992.5	2857.9	3364.6
O14773	Tripeptidyl-peptidase 1 [OS=Homo sapiens]	121	31	61.2	cell differentiation;cell organization and biogenesis;metabolic process	mitochondrion;organelle lumen;vacuole	catalytic activity;metal ion binding;protein binding	TPP1	Lysosome	XBP1(S) activates chaperone genes		3107.1	2155.4	2525.1	2523.8	2554.4	2407.7	3175.2	2577.8	2088.2	2076.1	1958.9	2043.7	1983.3	2274
P05067-1	Amyloid-beta A4 protein [OS=Homo sapiens]	210	32	86.9	cell communication;cell death;cell growth;cell organization and biogenesis;cellular component movement;cellular homeostasis;defense response;metabolic process;regulation of biological process;response to stimulus;transport	cell surface;cytoplasm;cytosol;endoplasmic reticulum;endosome;extracellular;Golgi;membrane;organelle lumen;vacuole	DNA binding;enzyme regulator activity;metal ion binding;protein binding	APP	Serotonergic synapse; Alzheimer's disease	Post-translational protein phosphorylation; TRAF6 mediated NF-kB activation; G alpha (i) signalling events; TAK1 activates NFkB by phosphorylation and activation of IKKs complex; RIP-mediated NFkB activation via ZBP1; Activated TLR4 signalling; Interleukin-1 family signaling; The NLRP3 inflammasome; Deregulated CDK5 triggers multiple neurodegenerative pathways in Alzheimer's disease models; Regul…	Alzheimers Disease; Endoderm Differentiation; Apoptosis-related network due to altered Notch3 in ovarian cancer; Copper homeostasis; TGF-beta Signaling Pathway	7780	6493.1	7330.5	7242.9	7362.2	7138.5	8136	5537	4688.6	4623.4	4457.9	4609.7	4371	4719.4
P34931	Heat shock 70 kDa protein 1-like [OS=Homo sapiens]	202	1	70.3	cell organization and biogenesis;metabolic process;regulation of biological process;response to stimulus	cytosol;mitochondrion;organelle lumen	nucleotide binding;protein binding	HSPA1L	Estrogen signaling pathway; MAPK signaling pathway; Endocytosis; Antigen processing and presentation; Measles; Epstein-Barr virus infection; Protein processing in endoplasmic reticulum; Spliceosome; Legionellosis; Longevity regulating pathway - multiple species; Influenza A; Toxoplasmosis	Attenuation phase; HSP90 chaperone cycle for steroid hormone receptors (SHR); Regulation of HSF1-mediated heat shock response	Parkin-Ubiquitin Proteasomal System pathway	329.1	209.6	263.3	293.6	304.6	281.4	314.5	324.9	286.6	285.6	306	301.6	264	260.3
Q14974	Importin subunit beta-1 [OS=Homo sapiens]	92	33	97.1	cell organization and biogenesis;cellular component movement;metabolic process;regulation of biological process;response to stimulus;transport	cytoplasm;cytosol;extracellular;membrane;nucleus;organelle lumen	metal ion binding;protein binding;RNA binding;transporter activity	KPNB1	RNA transport	ISG15 antiviral mechanism; NS1 Mediated Effects on Host Pathways; Nuclear import of Rev protein; Neutrophil degranulation; Regulation of cholesterol biosynthesis by SREBP (SREBF); Transport of Ribonucleoproteins into the Host Nucleus; Activation of DNA fragmentation factor	Sterol Regulatory Element-Binding Proteins (SREBP) signalling	3729.4	2629.9	3085.3	3001.8	3108.1	2939.1	3687.8	3922.4	3212.8	3100.9	3027.1	3102	2947.5	3252.4
P14209	CD99 antigen [OS=Homo sapiens]	79	22	18.8	regulation of biological process	cytoplasm;membrane	protein binding	CD99	Cell adhesion molecules (CAMs); Leukocyte transendothelial migration	Immunoregulatory interactions between a Lymphoid and a non-Lymphoid cell; Cell surface interactions at the vascular wall		4003.4	3044.5	3698	3856.3	3844.8	3612	3855	2413	2133.3	2148.4	2082.6	2115.8	1976.2	1994.7
P16035	Metalloproteinase inhibitor 2 [OS=Homo sapiens]	180	34	24.4	cell organization and biogenesis;regulation of biological process;response to stimulus;transport	cell surface;extracellular;organelle lumen	enzyme regulator activity;metal ion binding;protein binding	TIMP2		Activation of Matrix Metalloproteinases; Neutrophil degranulation	Matrix Metalloproteinases; Angiogenesis; IL1 and megakaryocytes in obesity	19845.8	15839.7	17677.8	17647.5	18384.7	17547.6	19939.6	14137.4	12395.8	12064.2	11616.5	12293.2	11521.6	12176.1
P31150	Rab GDP dissociation inhibitor alpha [OS=Homo sapiens]	145	16	50.6	metabolic process;regulation of biological process;response to stimulus;transport	cytoplasm;cytosol;Golgi	catalytic activity;enzyme regulator activity;protein binding	GDI1		RAB GEFs exchange GTP for GDP on RABs; Rho GTPase cycle	Integrated Breast Cancer Pathway	2938.3	2183.1	2577.1	2593.5	2593.8	2594.7	3096.3	3940.4	3246.3	3231.1	3153.5	3267.1	3040.4	3310.2
Q9P2E9-1	Ribosome-binding protein 1 [OS=Homo sapiens]	62	45	152.4	cell differentiation;metabolic process;regulation of biological process;transport	endoplasmic reticulum;membrane;ribosome	receptor activity;RNA binding	RRBP1	Protein processing in endoplasmic reticulum		Ectoderm Differentiation	3852.9	3035.4	3460.7	3523.5	3498	3369	3715.7	4408.4	3844.9	3812.3	3755.5	3825.3	3597.4	3596.1
Q07954	prolow-density lipoprotein receptor-related protein 1 [OS=Homo sapiens]	87	53	504.3	cell proliferation;development;metabolic process;regulation of biological process;response to stimulus;transport	cytoplasm;cytosol;endosome;membrane;nucleus	metal ion binding;protein binding;receptor activity;RNA binding;transporter activity	LRP1	Malaria; Alzheimer's disease	Signaling by GPCR; Scavenging of heme from plasma; Retinoid metabolism and transport	Alzheimers Disease; Regulation of Wnt/B-catenin Signaling by Small Molecule Compounds; Statin Pathway	2110.3	1618	1896	1828.8	1916.4	1875.1	2193	3309.6	2863.4	2879.6	2739.7	2875	2706	2783.9
P13667	Protein disulfide-isomerase A4 [OS=Homo sapiens]	88	40	72.9	cellular homeostasis;metabolic process;regulation of biological process;response to stimulus;transport	cell surface;endoplasmic reticulum;organelle lumen	catalytic activity;metal ion binding;protein binding;RNA binding	PDIA4	Protein processing in endoplasmic reticulum; Vibrio cholerae infection; Thyroid hormone synthesis			6682.7	5212.4	5847.4	5676.9	5997	5911	7048.9	7957.5	6561.2	6530.4	6364.3	6615.2	6305.7	6844.8
Q8NBP7-1	Proprotein convertase subtilisin/kexin type 9 [OS=Homo sapiens]	138	35	74.2	cell communication;cell death;cell differentiation;metabolic process;regulation of biological process;response to stimulus;transport	cell surface;cytoplasm;endoplasmic reticulum;endosome;extracellular;Golgi;membrane;organelle lumen;vacuole	catalytic activity;protein binding;RNA binding	PCSK9		Post-translational protein phosphorylation; Regulation of Insulin-like Growth Factor (IGF) transport and uptake by Insulin-like Growth Factor Binding Proteins (IGFBPs); LDL clearance; VLDLR internalisation and degradation	Proprotein convertase subtilisin/kexin type 9 (PCSK9) mediated LDL receptor degradation; Evolocumab Mechanism	3228.2	2523.3	2813.9	2782.3	2851	2838.8	3433.4	4983.3	4189	4232.9	3962	4171.5	3934.4	4593.2
P54652	Heat shock-related 70 kDa protein 2 [OS=Homo sapiens]	208	2	70	cell differentiation;cell organization and biogenesis;metabolic process;regulation of biological process;response to stimulus	cell surface;cytoplasm;cytoskeleton;cytosol;membrane;mitochondrion;nucleus	nucleotide binding;protein binding	HSPA2	Measles; MAPK signaling pathway; Longevity regulating pathway - multiple species; Estrogen signaling pathway; Toxoplasmosis; Spliceosome; Endocytosis; Legionellosis; Antigen processing and presentation; Influenza A; Protein processing in endoplasmic reticulum; Epstein-Barr virus infection	Meiotic synapsis; Attenuation phase; HSP90 chaperone cycle for steroid hormone receptors (SHR); Regulation of HSF1-mediated heat shock response	Parkin-Ubiquitin Proteasomal System pathway	354.9	259.9	310.9	297.9	306.4	282.6	374.6	432.9	349.8	343.4	318.4	329.8	304.2	369.2
P09651-1	Heterogeneous nuclear ribonucleoprotein A1 [OS=Homo sapiens]	180	33	38.7	cell communication;metabolic process;regulation of biological process;response to stimulus;transport	cytoplasm;membrane;nucleus;spliceosomal complex	DNA binding;protein binding;RNA binding	HNRNPA1	Spliceosome	mRNA Splicing - Major Pathway; FGFR2 alternative splicing	mRNA Processing	5109.4	4045.9	4653.7	4615	4699.9	4529.3	5210.2	6584.1	5665.3	5814.3	5560.3	5587.3	5294.6	5283.2
P35908	Keratin, type II cytoskeletal 2 epidermal [OS=Homo sapiens]	108	24	65.4	cell death;cell organization and biogenesis;cell proliferation;cellular component movement;metabolic process	cytoskeleton;cytosol;membrane;nucleus	protein binding;structural molecule activity	KRT2		Formation of the cornified envelope		2380.1	1773.3	1197.5	1025.6	1634.7	1616	2125.9	2107.6	2406.6	1127.6	1424.6	2511.1	1257.3	2128.9
P10909-1	Clusterin [OS=Homo sapiens]	131	28	52.5	cell death;cell organization and biogenesis;cell proliferation;defense response;metabolic process;regulation of biological process;response to stimulus;transport	cell surface;cytoplasm;cytosol;endoplasmic reticulum;extracellular;Golgi;membrane;mitochondrion;nucleus;organelle lumen	catalytic activity;protein binding	CLU	Complement and coagulation cascades	Platelet degranulation ; Terminal pathway of complement; Antimicrobial peptides; Regulation of Complement cascade	Complement and Coagulation Cascades	7698.1	6005	6782.9	6545.7	6762.3	6415.2	7918.3	5173.5	4423.9	4256	4023.9	4145.8	3945.1	4562.5
P67936	Tropomyosin alpha-4 chain [OS=Homo sapiens]	297	9	28.5	cell differentiation;cell organization and biogenesis;cellular component movement	cytoplasm;cytoskeleton;cytosol;membrane	metal ion binding;protein binding;structural molecule activity	TPM4	Dilated cardiomyopathy; Cardiac muscle contraction; Adrenergic signaling in cardiomyocytes; Hypertrophic cardiomyopathy (HCM)	Smooth Muscle Contraction; Striated Muscle Contraction	Striated Muscle Contraction	6197.7	4987.5	5634.6	5686.4	5766.5	5552.8	6364.7	6962	6050	6080.2	5992.3	6151.8	5753.1	5970.1
Q9BYX7	Putative beta-actin-like protein 3 [OS=Homo sapiens]	179	2	42	transport	cytoplasm;cytoskeleton;cytosol;extracellular	nucleotide binding	POTEKP		Platelet degranulation		1246	737	918.5	906.7	952.1	879.1	1212.6	1213.3	850.3	883.5	845.4	845.6	815.3	898.9
Q14697-1	Neutral alpha-glucosidase AB [OS=Homo sapiens]	128	47	106.8	metabolic process	endoplasmic reticulum;Golgi;membrane;organelle lumen	catalytic activity;RNA binding	GANAB	Metabolic pathways; Protein processing in endoplasmic reticulum; N-Glycan biosynthesis	Calnexin/calreticulin cycle		3013	2102.3	2403.8	2402.4	2476	2299.1	3037.6	3151.3	2561.1	2479.1	2334.6	2422	2300.7	2464.2
P11047	Laminin subunit gamma-1 [OS=Homo sapiens]	82	44	177.5	cell organization and biogenesis;cellular component movement;metabolic process;regulation of biological process	extracellular;organelle lumen	catalytic activity;motor activity;protein binding;structural molecule activity	LAMC1	Amoebiasis; PI3K-Akt signaling pathway; Pathways in cancer; Small cell lung cancer; Toxoplasmosis; Prion diseases; ECM-receptor interaction; Focal adhesion	ECM proteoglycans; Post-translational protein phosphorylation; Regulation of Insulin-like Growth Factor (IGF) transport and uptake by Insulin-like Growth Factor Binding Proteins (IGFBPs); L1CAM interactions; Laminin interactions; Degradation of the extracellular matrix; MET activates PTK2 signaling; Non-integrin membrane-ECM interactions	Alpha 6 Beta 4 signaling pathway; Endoderm Differentiation; miRNA targets in ECM and membrane receptors; Focal Adhesion; Focal Adhesion-PI3K-Akt-mTOR-signaling pathway; Inflammatory Response Pathway	3761.7	2865.2	3350.9	3440.8	3495.5	3348.9	3872.5	3411.4	2964.9	2951.9	2877.2	2917.3	2779.2	2850.9
Q02818	Nucleobindin-1 [OS=Homo sapiens]	293	40	53.8	metabolic process;regulation of biological process;response to stimulus	cytoplasm;endoplasmic reticulum;endosome;extracellular;Golgi;membrane;nucleus;organelle lumen	DNA binding;metal ion binding;protein binding	NUCB1		Post-translational protein phosphorylation; Regulation of Insulin-like Growth Factor (IGF) transport and uptake by Insulin-like Growth Factor Binding Proteins (IGFBPs)		7070.5	5922.1	6772.4	6633.3	6701.3	6612.7	7265.2	7300.5	6314.1	6495.1	6200.5	6473.8	6149.8	6482.6
P09211	Glutathione S-transferase P [OS=Homo sapiens]	117	16	23.3	cell communication;cell proliferation;metabolic process;regulation of biological process;response to stimulus;transport	cytoplasm;cytosol;extracellular;membrane;mitochondrion;nucleus;organelle lumen	antioxidant activity;catalytic activity;enzyme regulator activity;protein binding	GSTP1	Prostate cancer; Glutathione metabolism; Chemical carcinogenesis; Pathways in cancer; Platinum drug resistance; Drug metabolism - cytochrome P450; Metabolism of xenobiotics by cytochrome P450	Glutathione conjugation; Neutrophil degranulation; Detoxification of Reactive Oxygen Species	NRF2 pathway; Photodynamic therapy-induced NFE2L2 (NRF2) survival signaling; Exercise-induced Circadian Regulation; Arachidonate Epoxygenase / Epoxide Hydrolase; Metapathway biotransformation	4531.8	3235.6	3873.3	3667.5	3758.7	3677.4	4688.7	4285.1	3454.2	3379.4	3255.9	3363.7	3230.8	3754.4
P30086	phosphatidylethanolamine-binding protein 1 [OS=Homo sapiens]	87	24	21	metabolic process;regulation of biological process;response to stimulus	cytoplasm;cytosol;nucleus	enzyme regulator activity;nucleotide binding;protein binding;RNA binding	PEBP1		Paradoxical activation of RAF signaling by kinase inactive BRAF; Signaling by BRAF and RAF fusions; MAP2K and MAPK activation; Negative regulation of MAPK pathway; Signaling by RAS mutants; Signaling by high-kinase activity BRAF mutants; Signaling by moderate kinase activity BRAF mutants; Interleukin-20 family signaling	EGF/EGFR Signaling Pathway	5574	4603.7	5091.9	4895	4968.7	4978.7	5825.9	6498.4	5404.2	5513.6	5309	5453.6	5295.8	5928
P06748	Nucleophosmin [OS=Homo sapiens]	113	2	32.6	cell growth;cell organization and biogenesis;cellular homeostasis;metabolic process;regulation of biological process;response to stimulus;transport	cytoplasm;cytoskeleton;cytosol;membrane;nucleus	DNA binding;enzyme regulator activity;protein binding;RNA binding	NPM1		Nuclear import of Rev protein; TFAP2A acts as a transcriptional repressor during retinoic acid induced cell differentiation; TP53 regulates transcription of additional cell cycle genes whose exact role in the p53 pathway remain uncertain; Deposition of new CENPA-containing nucleosomes at the centromere
P06748-3	Isoform 3 of Nucleophosmin [OS=Homo sapiens]	113	2	28.4	cell growth;cell organization and biogenesis;cellular homeostasis;metabolic process;regulation of biological process;response to stimulus;transport	cytoplasm;cytosol;membrane;nucleus	DNA binding;enzyme regulator activity;protein binding;RNA binding	NPM1
P13639	Elongation factor 2 [OS=Homo sapiens]	130	46	95.3	cell differentiation;cell proliferation;metabolic process;regulation of biological process;response to stimulus;transport	cytoplasm;cytosol;extracellular;membrane;nucleus;organelle lumen;ribosome	catalytic activity;nucleotide binding;protein binding;RNA binding	EEF2	Oxytocin signaling pathway; AMPK signaling pathway	Peptide chain elongation; Protein methylation; Synthesis of diphthamide-EEF2; Neutrophil degranulation; Uptake and function of diphtheria toxin	Translation Factors; AMP-activated Protein Kinase (AMPK) Signaling; Brain-Derived Neurotrophic Factor (BDNF) signaling pathway	9433.3	6584.3	7609.2	7574.4	7645.1	7145.5	9307.2	9406.6	7509.2	7329	6909.7	6914.1	6626.7	7026.9
Q01082-3	Isoform 2 of Spectrin beta chain, non-erythrocytic 1 [OS=Homo sapiens]	77	1	251.2	cell organization and biogenesis;cellular component movement;metabolic process;regulation of biological process;response to stimulus;transport	cytoplasm;cytoskeleton;cytosol	protein binding;RNA binding;structural molecule activity	SPTBN1			TGF-beta Signaling Pathway; Sudden Infant Death Syndrome (SIDS) Susceptibility Pathways	69.2	55.3	61.4	64.2	68.2	59.6	71.7	74.9	67.9	73	57.6	59.2	57.8	54.3
O60664-4	Isoform 4 of Perilipin-3 [OS=Homo sapiens]	81	30	45.8	transport	cytoplasm;cytosol;endosome;Golgi;membrane	protein binding	PLIN3				3741.8	2743	3216.9	3172.5	3227.5	3059.8	3835.4	4195.3	3534.3	3445.1	3342.8	3443.6	3192.4	3452.6
P40121	Macrophage-capping protein [OS=Homo sapiens]	109	32	38.5	cell organization and biogenesis;regulation of biological process	cytoplasm;extracellular;nucleus	protein binding	CAPG			TYROBP Causal Network	4154.9	3037.3	3547	3574	3666.2	3492.7	4258.1	3748.7	3234.5	3148.6	3026.5	3173.7	2984.4	3222.6
O00299	chloride intracellular channel protein 1 [OS=Homo sapiens]	98	24	26.9	metabolic process;regulation of biological process;response to stimulus;transport	cytoplasm;membrane;mitochondrion;nucleus	catalytic activity;protein binding;transporter activity	CLIC1				5475	3808.1	4273.1	4073.8	4204.9	3968.5	5650.9	4905	3802.6	3788	3565.5	3706.5	3466.3	4262.7
P61981	14-3-3 protein gamma [OS=Homo sapiens]	235	19	28.3	cell organization and biogenesis;regulation of biological process;response to stimulus;transport	cytoplasm;cytosol;membrane;mitochondrion	enzyme regulator activity;protein binding;RNA binding	YWHAG	Cell cycle; Viral carcinogenesis; Hippo signaling pathway; PI3K-Akt signaling pathway; Oocyte meiosis; Epstein-Barr virus infection	Chk1/Chk2(Cds1) mediated inactivation of Cyclin B:Cdk1 complex; Regulation of PLK1 Activity at G2/M Transition; AURKA Activation by TPX2; Anchoring of the basal body to the plasma membrane; Recruitment of NuMA to mitotic centrosomes; Activation of BAD and translocation to mitochondria ; Recruitment of mitotic centrosome proteins and complexes; Loss of Nlp from mitotic centrosomes; Translocation o…	Cell Cycle; Prolactin Signaling Pathway; Myometrial Relaxation and Contraction Pathways; Calcium Regulation in the Cardiac Cell; Sudden Infant Death Syndrome (SIDS) Susceptibility Pathways	6153.5	4252.2	5127	5081.6	5292.2	5146.8	6117.3	7459.8	6157.6	6108.9	6089.7	6189.8	5749.1	6012.2
P30101	Protein disulfide-isomerase A3 [OS=Homo sapiens]	117	33	56.7	cellular homeostasis;metabolic process;regulation of biological process;response to stimulus;transport	cell surface;endoplasmic reticulum;membrane;nucleus;organelle lumen	catalytic activity;protein binding;RNA binding	PDIA3	Protein processing in endoplasmic reticulum; Antigen processing and presentation	ER-Phagosome pathway; Calnexin/calreticulin cycle; Antigen Presentation: Folding, assembly and peptide loading of class I MHC		5435	4471.3	4958.3	4670.2	4912.9	4921.4	5706.8	6879.1	5724.8	5675.9	5509.6	5762.2	5620.8	6157.9
P06753-2	Isoform 2 of Tropomyosin alpha-3 chain [OS=Homo sapiens]	276	15	29	cell organization and biogenesis;cellular component movement	cytoskeleton;cytosol	protein binding;structural molecule activity	TPM3			Striated Muscle Contraction	4120.6	3502.3	3874.8	3773.8	3953.4	3878.9	4292.6	4754.1	4153.2	4254	4071	4252.3	3957.1	4261.5
Q92945	Far upstream element-binding protein 2 [OS=Homo sapiens]	93	28	73.1	metabolic process;regulation of biological process;response to stimulus;transport	cytoplasm;cytosol;membrane;nucleus	DNA binding;protein binding;RNA binding	KHSRP		ATF4 activates genes; KSRP (KHSRP) binds and destabilizes mRNA	Preimplantation Embryo	3916.9	3127.6	3533.4	3526.6	3612.2	3556.6	4101.5	5020.7	4338.1	4315.7	4277.6	4286.8	4081.9	4299.7
P46821	microtubule-associated protein 1B [OS=Homo sapiens]	63	37	270.5	cell growth;cell organization and biogenesis;cellular component movement;regulation of biological process;transport	cytoplasm;cytoskeleton;cytosol;membrane	protein binding;structural molecule activity	MAP1B			Regulation of Microtubule Cytoskeleton	3029.5	2362.7	2722.8	2828	2800	2667.7	3018.4	3698.8	3279.8	3306.7	3228	3301.4	2969.8	2929.4
P27816-1	Microtubule-associated protein 4 [OS=Homo sapiens]	79	13	120.9	cell division;cell organization and biogenesis;cellular component movement;regulation of biological process	cytoplasm;cytoskeleton	protein binding;RNA binding;structural molecule activity	MAP4				1523.3	1222	1402.1	1354.2	1334.9	1286.4	1432.1	1841.8	1629.2	1613	1524.5	1586.9	1479.5	1528.2
P48637	glutathione synthetase [OS=Homo sapiens]	100	31	52.4	metabolic process;response to stimulus	cytosol	catalytic activity;metal ion binding;nucleotide binding;protein binding	GSS	Cysteine and methionine metabolism; Metabolic pathways; Glutathione metabolism	Glutathione synthesis and recycling; Defective GSS causes Glutathione synthetase deficiency (GSS deficiency)	Glutathione metabolism; Trans-sulfuration and one carbon metabolism; Amino Acid metabolism; One carbon metabolism and related pathways; Metapathway biotransformation	3649.3	2679.4	3071	3007.7	3169.4	3001.3	3720	3897.8	3171.5	3165.9	3026	3188.7	3013	3355.8
P52565-1	rho GDP-dissociation inhibitor 1 [OS=Homo sapiens]	188	31	23.2	cellular component movement;regulation of biological process;response to stimulus	cytoplasm;cytoskeleton;cytosol	enzyme regulator activity;protein binding	ARHGDIA	Neurotrophin signaling pathway; Vasopressin-regulated water reabsorption	Signalling by NGF; Axonal growth inhibition (RHOA activation); Axonal growth stimulation; Rho GTPase cycle		12924.2	10458.7	11502.2	11053.2	11487.7	11322.8	13486.4	14509.5	12149.2	11989.7	11547.9	12032.7	11489.9	12935.5
P28799	Granulins [OS=Homo sapiens]	177	38	63.5	regulation of biological process;response to stimulus;transport	endoplasmic reticulum;endosome;extracellular;organelle lumen;vacuole	protein binding;RNA binding	GRN		Neutrophil degranulation	Integrated Breast Cancer Pathway	8343.9	7061.5	7917.5	8140.1	8236.3	7817.6	8526	8285.9	7897.4	7941.1	7659.2	7691.7	7168.2	7329.9
Q03252	Lamin-B2 [OS=Homo sapiens]	99	32	69.9		membrane;nucleus	catalytic activity;motor activity;protein binding;structural molecule activity	LMNB2	Apoptosis		Gastric cancer network 2; Fas Ligand (FasL) pathway and Stress induction of Heat Shock Proteins (HSP) regulation	4064.2	3027.4	3465.5	3596.4	3677.3	3552.4	4094.1	5292.9	4497.7	4511.8	4541.4	4681.7	4357.7	4252.8
P31948	stress-induced-phosphoprotein 1 [OS=Homo sapiens]	126	37	62.6	response to stimulus	cytoplasm;cytosol;Golgi;nucleus	protein binding;RNA binding	STIP1	Prion diseases	HSP90 chaperone cycle for steroid hormone receptors (SHR)		7521.4	5883.9	6580.6	6558.7	6730.4	6536.3	7717.2	8250.7	6925.1	6847.7	6669.2	6854.7	6477.3	7087.4
Q92598	Heat shock protein 105 kDa [OS=Homo sapiens]	79	35	96.8	metabolic process;regulation of biological process;response to stimulus;transport	cytoplasm;cytosol;extracellular;nucleus;organelle lumen	enzyme regulator activity;nucleotide binding;protein binding	HSPH1	Protein processing in endoplasmic reticulum	Scavenging by Class F Receptors; Regulation of HSF1-mediated heat shock response		3134.5	2421.6	2763.6	2690	2728.4	2696.4	3341.4	5002.8	3992.4	3991.5	3737.1	3842.7	3688.4	4469.2
P31947-1	14-3-3 protein sigma [OS=Homo sapiens]	203	20	27.8	cell differentiation;cell organization and biogenesis;regulation of biological process;response to stimulus	cytoplasm;cytosol;extracellular;membrane;mitochondrion;nucleus	enzyme regulator activity;protein binding	SFN	Aldosterone-regulated sodium reabsorption; Cell cycle; p53 signaling pathway	Translocation of GLUT4 to the plasma membrane; Chk1/Chk2(Cds1) mediated inactivation of Cyclin B:Cdk1 complex; TP53 Regulates Transcription of Genes Involved in G2 Cell Cycle Arrest; TP53 Regulates Metabolic Genes; Activation of BAD and translocation to mitochondria ; RHO GTPases activate PKNs	miRNA Regulation of DNA Damage Response; Myometrial Relaxation and Contraction Pathways; Calcium Regulation in the Cardiac Cell; DNA Damage Response	7122.5	4802.7	5712.8	5765.7	5966.2	5666.9	7199.5	8173	6609.5	6524.6	6415.5	6667.2	6109.2	6681.6
Q14103	heterogeneous nuclear ribonucleoprotein D0 [OS=Homo sapiens]	70	4	38.4	metabolic process;regulation of biological process;response to stimulus	cytoplasm;cytosol;nucleus	DNA binding;protein binding;RNA binding	HNRNPD		mRNA Splicing - Major Pathway	mRNA Processing	132.5	113	114	119.8	114.1	108.9	143.7	163.9	149.4	142.3	147.7	137.7	124.4	134.1
P22392	nucleoside diphosphate kinase b [OS=Homo sapiens]	265	8	17.3	cell organization and biogenesis;cellular homeostasis;metabolic process;regulation of biological process;response to stimulus;transport	cytoplasm;cytosol;extracellular;membrane;nucleus;organelle lumen	catalytic activity;DNA binding;metal ion binding;nucleotide binding;protein binding	NME2; NME1-NME2	Purine metabolism; Metabolic pathways; Pyrimidine metabolism	Interconversion of nucleotide di- and triphosphates; Neutrophil degranulation	Nucleotide Metabolism	1898.9	1228.7	1470.2	1478.7	1585.6	1493.7	1896.8	2038.9	1662.7	1623.6	1582	1661.5	1557.4	1648.3
P21980	Protein-glutamine gamma-glutamyltransferase 2 [OS=Homo sapiens]	112	33	77.3	cell organization and biogenesis;cellular homeostasis;metabolic process;regulation of biological process;response to stimulus;transport	cytoplasm;cytosol;endoplasmic reticulum;membrane;mitochondrion	catalytic activity;metal ion binding;nucleotide binding;protein binding	TGM2	Huntington's disease			4522.5	3139.3	3683.8	3710.6	3805.4	3551.5	4323.7	3359.1	2777.6	2766	2696.9	2676.6	2557.2	2704.3
P67936-2	Isoform 2 of Tropomyosin alpha-4 chain [OS=Homo sapiens]	214	3	32.7	cell differentiation;cell organization and biogenesis;cellular component movement	cytoskeleton;cytosol;membrane	metal ion binding;protein binding;structural molecule activity	TPM4			Striated Muscle Contraction	173.5	217.5	203.4	156.8	169.2	171.4	211.5	221.7	166.5	173.7	158.7	151.9	162.3	222.8
P09104	Gamma-enolase [OS=Homo sapiens]	175	15	47.2	metabolic process	cytoplasm;cytosol;membrane	catalytic activity;metal ion binding;protein binding	ENO2	RNA degradation; HIF-1 signaling pathway; Metabolic pathways; Glycolysis / Gluconeogenesis; Biosynthesis of amino acids; Carbon metabolism	Gluconeogenesis; Glycolysis	Glycolysis and Gluconeogenesis	2287.3	1721	1975.5	1898.9	2018.6	1979.4	2362.3	2968.9	2434.7	2376	2267.1	2453.9	2321.2	2661.2
Q15262-4	Isoform 4 of Receptor-type tyrosine-protein phosphatase kappa [OS=Homo sapiens]	95	2	164.5	cell organization and biogenesis;cellular component movement;metabolic process;regulation of biological process;response to stimulus	cell surface;membrane	catalytic activity;protein binding;receptor activity;signal transducer activity	PTPRK				258.5	202.9	257.9	269.4	278.9	244.2	272.5	240.7	223.8	233.7	234.3	229.4	208.8	205.6
Q9Y4L1	Hypoxia up-regulated protein 1 [OS=Homo sapiens]	84	39	111.3	regulation of biological process;response to stimulus;transport	endoplasmic reticulum;extracellular;membrane;organelle lumen	nucleotide binding;protein binding	HYOU1	Protein processing in endoplasmic reticulum	Scavenging by Class F Receptors; XBP1(S) activates chaperone genes		5069.6	3656.6	4304.4	4199.8	4284.9	4146.5	5056.3	5012.3	4147	4051	3923.8	4034.9	3889.2	4203.3
Q99538	Legumain [OS=Homo sapiens]	103	24	49.4	metabolic process;regulation of biological process;response to stimulus	endosome;organelle lumen;vacuole	catalytic activity	LGMN	Lysosome; Antigen processing and presentation	Vitamin D (calciferol) metabolism; MHC class II antigen presentation; Trafficking and processing of endosomal TLR		4719	3573.5	4096	3937.8	4152.9	4011.6	4848.4	5589.1	4624.6	4548.1	4398.8	4558.9	4354.6	4829.8
P27797	Calreticulin [OS=Homo sapiens]	111	27	48.1	cell differentiation;cell organization and biogenesis;cellular homeostasis;metabolic process;regulation of biological process;response to stimulus;transport	cell surface;cytoplasm;cytosol;endoplasmic reticulum;extracellular;Golgi;membrane;nucleus;organelle lumen	DNA binding;metal ion binding;protein binding;RNA binding	CALR	HTLV-I infection; Phagosome; Chagas disease (American trypanosomiasis); Antigen processing and presentation; Protein processing in endoplasmic reticulum	Scavenging by Class F Receptors; Assembly of Viral Components at the Budding Site; ATF6 (ATF6-alpha) activates chaperone genes; Antigen Presentation: Folding, assembly and peptide loading of class I MHC; ER-Phagosome pathway; Calnexin/calreticulin cycle; Scavenging by Class A Receptors	Androgen receptor signaling pathway; Photodynamic therapy-induced unfolded protein response; Calcium Regulation in the Cardiac Cell	9122.3	7429.7	8459	7872.3	8300.4	8260.7	9683.8	11438.9	9470.9	9459.7	9039.7	9649.3	9211.6	10133.4
Q13509	tubulin beta-3 chain [OS=Homo sapiens]	168	5	50.4	cell organization and biogenesis;cellular component movement	cytoplasm;cytoskeleton;nucleus	catalytic activity;nucleotide binding;protein binding;structural molecule activity	TUBB3	Phagosome; Pathogenic Escherichia coli infection; Gap junction	COPI-independent Golgi-to-ER retrograde traffic; COPI-dependent Golgi-to-ER retrograde traffic; Carboxyterminal post-translational modifications of tubulin; Recruitment of NuMA to mitotic centrosomes; Hedgehog 'off' state; Translocation of GLUT4 to the plasma membrane; Prefoldin mediated transfer of substrate to CCT/TriC; Microtubule-dependent trafficking of connexons from Golgi to the plasma mem…	Pathogenic Escherichia coli infection; Parkin-Ubiquitin Proteasomal System pathway; Exercise-induced Circadian Regulation	330.3	241.7	277.9	272.9	290.7	261.1	347.2	458.1	357.8	366.2	352.1	371.2	351	393.8
P60842	Eukaryotic initiation factor 4A-I [OS=Homo sapiens]	109	16	46.1	metabolic process;regulation of biological process	cytoplasm;cytosol;membrane;nucleus	catalytic activity;DNA binding;nucleotide binding;protein binding;RNA binding	EIF4A1	RNA transport	ISG15 antiviral mechanism; L13a-mediated translational silencing of Ceruloplasmin expression; Translation initiation complex formation; GTP hydrolysis and joining of the 60S ribosomal subunit; Deadenylation of mRNA; Ribosomal scanning and start codon recognition	Translation Factors; Interferon type I signaling pathways	4283.8	2892.3	3495.6	3455.6	3419.3	3203.3	4224.1	4630.1	3646.5	3639.5	3412.5	3435.1	3290.6	3484.3
P07858	Cathepsin B [OS=Homo sapiens]	85	26	37.8	cell differentiation;metabolic process;regulation of biological process;response to stimulus;transport	extracellular;mitochondrion;organelle lumen;vacuole	catalytic activity;protein binding	CTSB	Lysosome; Renin secretion; Apoptosis; Antigen processing and presentation; NOD-like receptor signaling pathway	Collagen degradation; Assembly of collagen fibrils and other multimeric structures; Neutrophil degranulation; MHC class II antigen presentation; Trafficking and processing of endosomal TLR		6411.2	5033	5676	5596.7	5654.4	5583.8	6528.7	7352.7	6225.2	6251.5	5953.9	6036.2	5750.2	6292.8
P13489	Ribonuclease inhibitor [OS=Homo sapiens]	67	27	49.9	metabolic process;regulation of biological process	cytoplasm;cytosol	enzyme regulator activity;protein binding	RNH1				4315.5	2841	3407.3	3460.9	3574.6	3300.4	4371.7	4662.8	3815.8	3641.6	3594.4	3773	3464.1	3842.4
Q15262	Receptor-type tyrosine-protein phosphatase kappa [OS=Homo sapiens]	92	1	162	cell organization and biogenesis;cellular component movement;metabolic process;regulation of biological process;response to stimulus	cell surface;membrane	catalytic activity;protein binding;receptor activity;signal transducer activity	PTPRK		EGFR downregulation		35.7	23.5	30.4	31.8	31.4	35.3	39.3	34.3	27.2	29.3	26.1	25.3	31.7	29.2
Q06481	Amyloid-like protein 2 [OS=Homo sapiens]	103	37	86.9	metabolic process;regulation of biological process;response to stimulus;transport	membrane;nucleus;organelle lumen	DNA binding;enzyme regulator activity;metal ion binding;protein binding	APLP2		Platelet degranulation ; Post-translational protein phosphorylation; Regulation of Insulin-like Growth Factor (IGF) transport and uptake by Insulin-like Growth Factor Binding Proteins (IGFBPs)		4877.2	3987.6	4407	4466.2	4578	4363.1	4933.9	3132.7	2768.4	2743.3	2656.5	2740.1	2606.1	2796.7
Q99497	protein/nucleic acid deglycase DJ-1 [OS=Homo sapiens]	82	24	19.9	cell communication;cell organization and biogenesis;defense response;metabolic process;regulation of biological process;response to stimulus;transport	chromosome;cytoplasm;cytosol;endoplasmic reticulum;membrane;mitochondrion;nucleus;organelle lumen	antioxidant activity;catalytic activity;DNA binding;enzyme regulator activity;metal ion binding;protein binding;RNA binding	PARK7	Parkinson's disease		Androgen receptor signaling pathway; Synaptic Vesicle Pathway; Parkinsons Disease Pathway	4957.2	3909.3	4377.6	4089.4	4378.7	4256.1	5442.7	6121	4898.9	4827.3	4606.7	4901.3	4732.9	5904.5
Q96TA1	Niban-like protein 1 [OS=Homo sapiens]	67	31	84.1	cell differentiation;cellular component movement;metabolic process;regulation of biological process;transport	cytoplasm;cytosol;membrane;nucleus	protein binding	FAM129B				4797.4	2671.4	3211	3284.5	3483.4	3402.8	4997.9	5296.5	3291.9	3110.6	3164.5	3464.5	3315.8	4051.3
P12109	Collagen alpha-1(VI) chain [OS=Homo sapiens]	109	33	108.5	cell differentiation;cell organization and biogenesis;metabolic process;response to stimulus	extracellular;membrane;organelle lumen	protein binding	COL6A1	ECM-receptor interaction; Protein digestion and absorption; PI3K-Akt signaling pathway; Focal adhesion	ECM proteoglycans; Collagen degradation; Integrin cell surface interactions; Assembly of collagen fibrils and other multimeric structures; Collagen chain trimerization; NCAM1 interactions; Signaling by PDGF	miRNA targets in ECM and membrane receptors	2613.1	1907.7	2195.2	2135	2251.1	2139	2686.3	1996.6	1616.5	1557.7	1519.9	1556.7	1542.1	1749.6
Q14103-3	Isoform 3 of Heterogeneous nuclear ribonucleoprotein D0 [OS=Homo sapiens]	72	1	32.8	metabolic process;regulation of biological process;response to stimulus	cytosol;nucleus	DNA binding;protein binding;RNA binding	HNRNPD		AUF1 (hnRNP D0) binds and destabilizes mRNA	mRNA Processing	332.9	265.5	275	245.5	249.8	246.7	295.8	334.1	270.2	268.7	251.6	250.3	253	323.5
P17096-1	High mobility group protein HMG-I/HMG-Y [OS=Homo sapiens]	130	14	11.7	cell organization and biogenesis;metabolic process;regulation of biological process;response to stimulus;transport	chromosome;cytosol;nucleus	catalytic activity;DNA binding;protein binding	HMGA1		2-LTR circle formation; APOBEC3G mediated resistance to HIV-1 infection; Integration of viral DNA into host genomic DNA; Vpr-mediated nuclear import of PICs; Autointegration results in viral DNA circles; Formation of Senescence-Associated Heterochromatin Foci (SAHF)	Adipogenesis; Preimplantation Embryo; Senescence and Autophagy in Cancer	1726.8	1328.7	1579	1642.6	1650.3	1538.5	1705.9	1914.5	1835.7	1786.6	1754.8	1751.2	1582.3	1502.9
P67809	Nuclease-sensitive element-binding protein 1 [OS=Homo sapiens]	69	11	35.9	metabolic process;regulation of biological process	cytoplasm;cytosol;extracellular;membrane;nucleus;spliceosomal complex	DNA binding;protein binding;RNA binding	YBX1		mRNA Splicing - Major Pathway; mRNA Splicing - Minor Pathway	Brain-Derived Neurotrophic Factor (BDNF) signaling pathway; Mecp2 and Associated Rett Syndrome; mRNA Processing; Sudden Infant Death Syndrome (SIDS) Susceptibility Pathways	445	393.2	434.7	434.3	447	416.8	474.8	484	437.3	433.5	430.8	434.2	415.2	412.6
Q00839-2	Isoform Short of Heterogeneous nuclear ribonucleoprotein U [OS=Homo sapiens]	87	1	88.9	cell differentiation;metabolic process;regulation of biological process;response to stimulus	cell surface;chromosome;membrane;nucleus;spliceosomal complex	DNA binding;nucleotide binding;protein binding;RNA binding	HNRNPU			mRNA Processing	225.6	121.9	181.8	214.5	213	178.7	209.4	312.6	301.3	294.2	328.8	320.6	264.4	197
Q00839	Heterogeneous nuclear ribonucleoprotein U [OS=Homo sapiens]	84	1	90.5	cell differentiation;metabolic process;regulation of biological process;response to stimulus	cell surface;chromosome;cytoplasm;membrane;nucleus;spliceosomal complex	DNA binding;nucleotide binding;protein binding;RNA binding	HNRNPU	Spliceosome	mRNA Splicing - Major Pathway	mRNA Processing	57.3	31.9	53.3	56.3	62.5	57.8	50	73.7	79.2	79.8	85.4	82.5	78.7	48.9
P41250	Glycine--tRNA ligase [OS=Homo sapiens]	78	29	83.1	metabolic process	cytoplasm;cytosol;extracellular;mitochondrion;organelle lumen	catalytic activity;nucleotide binding;protein binding	GARS	Aminoacyl-tRNA biosynthesis	Mitochondrial tRNA aminoacylation; Cytosolic tRNA aminoacylation		4809.3	3355.5	3908.7	3797.4	3977	3762.7	4842.5	5010.1	3949.6	3946.7	3778.3	3889.8	3665.5	3846
P27695	DNA-(apurinic or apyrimidinic site) lyase [OS=Homo sapiens]	55	19	35.5	cell organization and biogenesis;cellular homeostasis;metabolic process;regulation of biological process;response to stimulus	cytoplasm;endoplasmic reticulum;mitochondrion;nucleus;ribosome	catalytic activity;DNA binding;metal ion binding;protein binding;RNA binding	APEX1	Base excision repair	POLB-Dependent Long Patch Base Excision Repair; Displacement of DNA glycosylase by APEX1; PCNA-Dependent Long Patch Base Excision Repair; Abasic sugar-phosphate removal via the single-nucleotide replacement pathway	Human Thyroid Stimulating Hormone (TSH) signaling pathway; Spinal Cord Injury	2521	1595.1	1923.6	1918.4	1938.9	1891.6	2554.8	3890.5	2831.5	2829.3	2719.3	2877.6	2694	3213.3
P26641	elongation factor 1-gamma [OS=Homo sapiens]	113	37	50.1	metabolic process;response to stimulus	cytoplasm;cytosol;endoplasmic reticulum;membrane;nucleus	catalytic activity;protein binding;RNA binding	EEF1G	Legionellosis	Eukaryotic Translation Elongation	Translation Factors	4214.2	3316.9	3659.9	3394.6	3535.1	3455.5	4436.7	5123	3940.9	3945.1	3641.2	3797.3	3626.9	4543.8
Q562R1	Beta-actin-like protein 2 [OS=Homo sapiens]	265	8	42		cytoplasm;cytoskeleton	nucleotide binding;protein binding	ACTBL2				1454.2	990.2	1078.2	1055	1099.5	1080.9	1397.6	1386	986.8	929.2	928.9	935.5	937.9	996.7
P43490	nicotinamide phosphoribosyltransferase [OS=Homo sapiens]	66	35	55.5	cell communication;metabolic process;regulation of biological process;response to stimulus	cytoplasm;cytosol;extracellular;nucleus	catalytic activity;protein binding	NAMPT	NOD-like receptor signaling pathway; Nicotinate and nicotinamide metabolism; Metabolic pathways	BMAL1:CLOCK,NPAS2 activates circadian gene expression; Nicotinamide salvaging	Adipogenesis; NAD metabolism, sirtuins and aging; NAD+ metabolism; NAD+ biosynthetic pathways	4134.7	3012.6	3417.6	3273.8	3360.6	3245.7	4219.1	5527.3	4171.1	4112.1	3903.1	4108.8	3932.8	4742.6
P78371-1	T-complex protein 1 subunit beta [OS=Homo sapiens]	45	23	57.5	cell organization and biogenesis;metabolic process;regulation of biological process;transport	cytoplasm;cytosol;extracellular;organelle lumen	nucleotide binding;protein binding	CCT2		BBSome-mediated cargo-targeting to cilium; Prefoldin mediated transfer of substrate to CCT/TriC; Cooperation of PDCL (PhLP1) and TRiC/CCT in G-protein beta folding; Association of TriC/CCT with target proteins during biosynthesis; Neutrophil degranulation; Folding of actin by CCT/TriC; Formation of tubulin folding intermediates by CCT/TriC		1915.7	1306.6	1503.5	1496.5	1506.9	1420.3	1894.7	1966.9	1508.9	1498.7	1377.4	1448.2	1355.6	1603.2
P36871-1	Phosphoglucomutase-1 [OS=Homo sapiens]	75	29	61.4	metabolic process;transport	cytoplasm;cytoskeleton;cytosol;extracellular	catalytic activity;metal ion binding;protein binding	PGM1	Metabolic pathways; Starch and sucrose metabolism; Glycolysis / Gluconeogenesis; Purine metabolism; Amino sugar and nucleotide sugar metabolism; Pentose phosphate pathway; Galactose metabolism	Neutrophil degranulation; Galactose catabolism; Glycogen breakdown (glycogenolysis); Glycogen synthesis; Defective PGM1 causes PGM1-CDG (CDG1t)	Ectoderm Differentiation; Glycogen Metabolism; Glucuronidation	2613.1	1872.4	2159.2	1929.8	1966.6	1852	2612.4	3007.8	2171.2	2212.6	1955.2	1983.7	1872	2452.8
P26447	Protein S100-A4 [OS=Homo sapiens]	174	21	11.7	cell organization and biogenesis;regulation of biological process	extracellular;nucleus	metal ion binding;protein binding;RNA binding	S100A4				16021.2	14383.5	15584.6	14939.4	15270.6	15035.3	17206.1	16181	14196.8	14214.7	13697.7	14026	13500.1	15328.8
Q15582	Transforming growth factor-beta-induced protein ig-h3 [OS=Homo sapiens]	90	28	74.6	cell differentiation;cell organization and biogenesis;cell proliferation;metabolic process;regulation of biological process;response to stimulus	extracellular;membrane	protein binding	TGFBI		Amyloid fiber formation		4322.6	2989.4	3541	3534.2	3620.1	3297.8	4395.6	3563.7	2983.4	2900.6	2802.5	2862.4	2664.4	2841
P10809	60 kDa heat shock protein, mitochondrial [OS=Homo sapiens]	50	21	61	cell organization and biogenesis;cell proliferation;metabolic process;regulation of biological process;response to stimulus;transport	cell surface;cytoplasm;cytosol;endosome;membrane;mitochondrion;organelle lumen	catalytic activity;DNA binding;nucleotide binding;protein binding;RNA binding	HSPD1	RNA degradation; Tuberculosis; Legionellosis; Type I diabetes mellitus	TFAP2A acts as a transcriptional repressor during retinoic acid induced cell differentiation; Mitochondrial protein import; Metabolism of proteins	Apoptosis-related network due to altered Notch3 in ovarian cancer; Sudden Infant Death Syndrome (SIDS) Susceptibility Pathways	4157.3	2558.9	3059.1	3018.3	3083.6	2879.6	3916.5	3781.3	2891.2	2865.1	2704.8	2779.6	2592.2	2913.3
P55786	puromycin-sensitive aminopeptidase [OS=Homo sapiens]	74	31	103.2	metabolic process;response to stimulus	cytoplasm;cytosol;nucleus	catalytic activity;metal ion binding	NPEPPS		Antigen processing: Ubiquitination & Proteasome degradation		3024.2	2190	2551.9	2558.6	2630.6	2378.6	2932.3	3295.4	2739	2702.6	2652.7	2683.4	2521.3	2642.2
P08758	annexin A5 [OS=Homo sapiens]	58	26	35.9	coagulation;regulation of biological process;response to stimulus;transport	cytoplasm;cytosol;extracellular;membrane	enzyme regulator activity;metal ion binding;protein binding	ANXA5		Platelet degranulation	Apoptosis-related network due to altered Notch3 in ovarian cancer; Simplified Interaction Map Between LOXL4 and Oxidative Stress Pathway; Prostaglandin Synthesis and Regulation	3268.7	2318.7	2756	2518.6	2599.3	2491.9	3428.2	4088.6	3094	3020	2780.5	2843.1	2826.9	3342.4
P11940-1	Polyadenylate-binding protein 1 [OS=Homo sapiens]	91	23	70.6	metabolic process;regulation of biological process	cytoplasm;cytosol;membrane;nucleus;spliceosomal complex	protein binding;RNA binding;translation regulator activity	PABPC1	mRNA surveillance pathway; RNA degradation; RNA transport	AUF1 (hnRNP D0) binds and destabilizes mRNA; L13a-mediated translational silencing of Ceruloplasmin expression; Regulation of expression of SLITs and ROBOs; Nonsense Mediated Decay (NMD) independent of the Exon Junction Complex (EJC); Translation initiation complex formation; Nonsense Mediated Decay (NMD) enhanced by the Exon Junction Complex (EJC); Deadenylation of mRNA	Translation Factors; Endoderm Differentiation	3159.8	2378.4	2751.1	2753.2	2883	2729.5	3290.5	4190.7	3567.8	3546	3453.3	3565.6	3396	3384.7
P01037	Cystatin-SN [OS=Homo sapiens]	105	14	16.4	regulation of biological process;response to stimulus	extracellular	enzyme regulator activity;protein binding	CST1	Salivary secretion			7430.6	5945	6792.2	6962.8	7218.1	7048.5	7525.3	8018.6	7068.3	7272.4	7248.8	7387.2	6869.1	6804.1
P16070	CD44 antigen [OS=Homo sapiens]	124	26	81.5	cell organization and biogenesis;cellular component movement;metabolic process;regulation of biological process;response to stimulus;transport	cell surface;cytosol;Golgi;membrane	protein binding;receptor activity;signal transducer activity	CD44	Epstein-Barr virus infection; ECM-receptor interaction; Hematopoietic cell lineage; Shigellosis; Proteoglycans in cancer; MicroRNAs in cancer	Integrin cell surface interactions; Degradation of the extracellular matrix; Neutrophil degranulation; Hyaluronan uptake and degradation; Interferon gamma signaling; Cell surface interactions at the vascular wall	Hepatitis C and Hepatocellular Carcinoma; Wnt Signaling Pathway and Pluripotency; Senescence and Autophagy in Cancer	5606.7	4545.1	5081.5	5042.2	5201.9	5120.1	5688.2	6247.6	5383.3	5520.9	5406	5547.5	5141.8	5367
P19338	Nucleolin [OS=Homo sapiens]	67	32	76.6	regulation of biological process;response to stimulus	cytoplasm;membrane;nucleus	DNA binding;protein binding;RNA binding	NCL	Pathogenic Escherichia coli infection	Major pathway of rRNA processing in the nucleolus and cytosol	Pathogenic Escherichia coli infection; VEGFA-VEGFR2 Signaling Pathway	4824.1	3624.9	4238.9	4153.1	4167.7	4021.6	4780.5	5607.5	4719.2	4729	4617.5	4700.7	4425.4	4571.6
Q99729-3	Isoform 3 of Heterogeneous nuclear ribonucleoprotein A/B [OS=Homo sapiens]	77	1	30.6	cell organization and biogenesis;regulation of biological process	cytoplasm;nucleus	DNA binding;protein binding;RNA binding	HNRNPAB			Preimplantation Embryo; mRNA Processing	537.2	431.1	476.1	476.2	464.6	445.1	514.6	642.2	562.6	564.5	545.6	553.6	515.8	539.1
Q04446	1,4-alpha-glucan-branching enzyme [OS=Homo sapiens]	57	25	80.4	metabolic process	cytosol	catalytic activity;protein binding	GBE1	Starch and sucrose metabolism; Metabolic pathways	Glycogen storage disease type IV (GBE1); Glycogen synthesis	Glycogen Metabolism	2900.1	2183.3	2451.4	2445.9	2559.2	2357.8	2930.4	3190.4	2637.3	2602	2523.9	2604.1	2503.7	2638
P05783	Keratin, type I cytoskeletal 18 [OS=Homo sapiens]	95	30	48	cell death;cell organization and biogenesis;regulation of biological process;response to stimulus;transport	cytoplasm;cytosol;nucleus	protein binding;RNA binding;structural molecule activity	KRT18	Pathogenic Escherichia coli infection	Formation of the cornified envelope	Pathogenic Escherichia coli infection	4947.2	3357.5	3972.8	4075.4	4114.5	3806.8	4667.8	3600.2	3137.5	3004.2	2881.8	2911.9	2741.6	2863.5
P00441	Superoxide dismutase [Cu-Zn] [OS=Homo sapiens]	163	15	15.9	cell organization and biogenesis;cellular component movement;cellular homeostasis;metabolic process;regulation of biological process;response to stimulus;transport	cytoplasm;cytosol;extracellular;membrane;mitochondrion;nucleus;organelle lumen;vacuole	antioxidant activity;catalytic activity;metal ion binding;protein binding	SOD1	Huntington's disease; Peroxisome; Prion diseases; Amyotrophic lateral sclerosis (ALS); Longevity regulating pathway - multiple species	Platelet degranulation ; Gene and protein expression by JAK-STAT signaling after Interleukin-12 stimulation; Interleukin-12 family signaling; Detoxification of Reactive Oxygen Species	Selenium Micronutrient Network; Vitamin B12 Metabolism; Folate Metabolism; AGE/RAGE pathway; Dopamine metabolism; Amyotrophic lateral sclerosis (ALS); Copper homeostasis; Association Between Physico-Chemical Features and Toxicity Associated Pathways; One carbon metabolism and related pathways; Oxidative Stress	9603.3	7402.9	8675.6	8888.3	9126.2	8829.1	9667	10058.5	8979.7	9218.6	9224	9413.6	8808.9	8447.6
P62328	Thymosin beta-4 [OS=Homo sapiens]	149	14	5.1	cell differentiation;cell organization and biogenesis;metabolic process;regulation of biological process;response to stimulus;transport	cytoplasm;cytoskeleton;cytosol;extracellular;membrane;nucleus;organelle lumen	catalytic activity;metal ion binding;nucleotide binding;protein binding;RNA binding;structural molecule activity	TMSB4X	Regulation of actin cytoskeleton	Platelet degranulation	TarBasePathway; Regulation of Actin Cytoskeleton	7813.2	9663.6	9504.5	7692.6	8293	9049	9778	8996.1	7754.3	7501	6855.7	7194.4	7500	9356
Q8N0Y7	Probable phosphoglycerate mutase 4 [OS=Homo sapiens]	109	1	28.8	metabolic process;regulation of biological process	cytosol	catalytic activity	PGAM4	Carbon metabolism; Glycolysis / Gluconeogenesis; Metabolic pathways; Glycine, serine and threonine metabolism; Central carbon metabolism in cancer; Biosynthesis of amino acids; Glucagon signaling pathway
P62942	Peptidyl-prolyl cis-trans isomerase FKBP1A [OS=Homo sapiens]	205	26	11.9	cell organization and biogenesis;cell proliferation;cellular homeostasis;metabolic process;regulation of biological process;response to stimulus;transport	cytoplasm;cytosol;endoplasmic reticulum;membrane	catalytic activity;protein binding;signal transducer activity	FKBP1A		TGFBR2 Kinase Domain Mutants in Cancer; TGFBR1 LBD Mutants in Cancer; TGF-beta receptor signaling activates SMADs; TGF-beta receptor signaling in EMT (epithelial to mesenchymal transition); Calcineurin activates NFAT; TGFBR1 KD Mutants in Cancer	Target Of Rapamycin (TOR) Signaling; Spinal Cord Injury; Calcium Regulation in the Cardiac Cell; TGF-beta Receptor Signaling	17569.7	13599	15384	15014.9	15341	15213.5	17898.3	14711.8	12317.9	12192.8	11865.2	12464.9	11905.6	13056.1
Q12906-1	Interleukin enhancer-binding factor 3 [OS=Homo sapiens]	68	30	95.3	defense response;metabolic process;regulation of biological process;response to stimulus	cytoplasm;extracellular;membrane;mitochondrion;nucleus	DNA binding;protein binding;RNA binding	ILF3				2210	1651.8	1913.3	1901.4	2010.7	1897.6	2249.9	2729.6	2330.6	2301.6	2199.4	2342.5	2214.4	2325.4
Q08043	Alpha-actinin-3 [OS=Homo sapiens]	103	4	103.2	cell organization and biogenesis;cellular component movement;regulation of biological process;response to stimulus	cytosol	metal ion binding;protein binding;structural molecule activity	ACTN3	Systemic lupus erythematosus; Tight junction; Regulation of actin cytoskeleton; Amoebiasis; Focal adhesion; Arrhythmogenic right ventricular cardiomyopathy (ARVC); Viral carcinogenesis; Leukocyte transendothelial migration; Adherens junction	Nephrin family interactions; Striated Muscle Contraction	Arrhythmogenic Right Ventricular Cardiomyopathy; Striated Muscle Contraction	373.7	286.7	337.1	350.7	333.3	305	370.2	411.9	351.7	337.7	348.3	354.5	327.5	345.6
P30530	Tyrosine-protein kinase receptor UFO [OS=Homo sapiens]	142	27	98.3	cell communication;cell differentiation;cell organization and biogenesis;cellular component movement;defense response;metabolic process;regulation of biological process;response to stimulus;transport	cell surface;membrane	catalytic activity;nucleotide binding;protein binding;receptor activity;signal transducer activity	AXL	EGFR tyrosine kinase inhibitor resistance	VEGFA-VEGFR2 Pathway		719.4	705.5	744.8	673.9	679.4	670.9	803	512	434.7	419.7	385.7	424.4	406.2	507.6
P29279-1	Connective tissue growth factor [OS=Homo sapiens]	111	37	38.1	cell communication;cell differentiation;cell proliferation;cellular component movement;metabolic process;regulation of biological process;response to stimulus;transport	cytosol;extracellular;Golgi;membrane	protein binding	CTGF	Hippo signaling pathway	YAP1- and WWTR1 (TAZ)-stimulated gene expression; PPARA activates gene expression; RUNX3 regulates YAP1-mediated transcription	Lung fibrosis; Hypothesized Pathways in Pathogenesis of Cardiovascular Disease; VEGFA-VEGFR2 Signaling Pathway	6447	5325.4	5863.3	6228.8	6272.3	5695.3	6412.9	4105.6	3798.3	3588.8	3405.7	3513.1	3329.2	3704.5
Q8WUM4	Programmed cell death 6-interacting protein [OS=Homo sapiens]	64	27	96	cell death;cell division;cell organization and biogenesis;regulation of biological process;transport	cytoplasm;cytoskeleton;cytosol;extracellular;membrane	protein binding	PDCD6IP	Endocytosis	Budding and maturation of HIV virion; Uptake and function of anthrax toxins		3864.3	3004.3	3315.5	3178.1	3259.8	3101.1	3901.5	3928.2	3121.5	3027.9	2896.4	2978.5	2828.5	3407.1
P63241-1	Eukaryotic translation initiation factor 5A-1 [OS=Homo sapiens]	95	18	16.8	cell death;cellular homeostasis;metabolic process;regulation of biological process;response to stimulus;transport	cytoplasm;cytosol;endoplasmic reticulum;membrane;nucleus	protein binding;RNA binding	EIF5A		Hypusine synthesis from eIF5A-lysine	Translation Factors; eIF5A regulation in response to inhibition of the nuclear export system	6024.4	4482	5071.9	5064.6	5185.5	5107.9	6333.9	6669.7	5545.8	5480.8	5295.2	5511.5	5270.5	6088.2
P00749	Urokinase-type plasminogen activator [OS=Homo sapiens]	115	33	48.5	cellular component movement;coagulation;metabolic process;regulation of biological process;response to stimulus;transport	cell surface;extracellular;membrane	catalytic activity;protein binding	PLAU	Proteoglycans in cancer; Transcriptional misregulation in cancer; NF-kappa B signaling pathway; Complement and coagulation cascades; MicroRNAs in cancer	Dissolution of Fibrin Clot; Neutrophil degranulation	Osteopontin Signaling; Blood Clotting Cascade; Lung fibrosis; VEGFA-VEGFR2 Signaling Pathway; Wnt Signaling Pathway and Pluripotency; Wnt Signaling Pathway; Endochondral Ossification; Complement and Coagulation Cascades; Senescence and Autophagy in Cancer; DNA Damage Response (only ATM dependent)	6636.5	5626.2	6103.1	5868.6	6079.7	5805.9	6952.6	3679.7	3158.1	3092.4	2823.5	3073.3	2862.8	3424
Q99729-2	Isoform 2 of Heterogeneous nuclear ribonucleoprotein A/B [OS=Homo sapiens]	49	1	35.9	cell organization and biogenesis;regulation of biological process	cytoplasm;nucleus	DNA binding;protein binding;RNA binding	HNRNPAB			Preimplantation Embryo; mRNA Processing	52.1	42.9	45.7	52.1	42.7	40.7	51.1	67.9	56.6	54.6	47.4	48.2	41.5	44.5
Q12841	Follistatin-related protein 1 [OS=Homo sapiens]	85	22	35	metabolic process;regulation of biological process;response to stimulus;transport	extracellular;membrane;organelle lumen	metal ion binding;protein binding;transporter activity	FSTL1		Post-translational protein phosphorylation; Regulation of Insulin-like Growth Factor (IGF) transport and uptake by Insulin-like Growth Factor Binding Proteins (IGFBPs); Signaling by BMP		4098	3688.4	3978.1	3892.4	3976.9	3810.9	4261	3068.6	2684.4	2670.9	2548.1	2550.1	2500.5	2810.9
P35527	Keratin, type I cytoskeletal 9 [OS=Homo sapiens]	174	35	62	cell death;cell organization and biogenesis	cytosol;membrane;nucleus	structural molecule activity	KRT9		Formation of the cornified envelope		6020.9	2208.6	1978.3	1296.1	1578.6	2033.6	2042.1	2334.6	2367.6	2263.2	1680	1924	1525.7	3376.6
Q8NBJ4	Golgi membrane protein 1 [OS=Homo sapiens]	71	24	45.3	cell organization and biogenesis;metabolic process;regulation of biological process	Golgi;membrane;organelle lumen	protein binding	GOLM1		Post-translational protein phosphorylation; Regulation of Insulin-like Growth Factor (IGF) transport and uptake by Insulin-like Growth Factor Binding Proteins (IGFBPs)		2686.7	2007.9	2422.6	2591.6	2560.1	2450.7	2637.7	2831.6	2571.4	2613.7	2694	2681.6	2469.2	2187.1
P07942	Laminin subunit beta-1 [OS=Homo sapiens]	70	36	197.9	cell differentiation;cell organization and biogenesis;cellular component movement;metabolic process;regulation of biological process;response to stimulus;transport	extracellular;membrane;organelle lumen	catalytic activity;motor activity;nucleotide binding;protein binding;signal transducer activity;structural molecule activity	LAMB1	ECM-receptor interaction; Amoebiasis; Focal adhesion; Pathways in cancer; PI3K-Akt signaling pathway; Small cell lung cancer; Toxoplasmosis	ECM proteoglycans; Post-translational protein phosphorylation; Regulation of Insulin-like Growth Factor (IGF) transport and uptake by Insulin-like Growth Factor Binding Proteins (IGFBPs); L1CAM interactions; Laminin interactions; Degradation of the extracellular matrix; MET activates PTK2 signaling; Non-integrin membrane-ECM interactions	Alpha 6 Beta 4 signaling pathway; Focal Adhesion; Focal Adhesion-PI3K-Akt-mTOR-signaling pathway; Inflammatory Response Pathway	3537	2694.1	3103.5	3092	3229.8	3070.9	3606.7	3104.8	2718.1	2704.8	2536.2	2612.7	2510.2	2600.9
O60568	Procollagen-lysine,2-oxoglutarate 5-dioxygenase 3 [OS=Homo sapiens]	56	30	84.7	cell organization and biogenesis;metabolic process;response to stimulus	endoplasmic reticulum;Golgi;membrane	catalytic activity;metal ion binding;protein binding	PLOD3	Lysine degradation; Other types of O-glycan biosynthesis	Collagen biosynthesis and modifying enzymes		2151.1	1461	1732.7	1659.9	1731.4	1590.2	2171.7	1568.6	1228.7	1217.6	1161.7	1255.3	1138.5	1239.8
P40926	Malate dehydrogenase, mitochondrial [OS=Homo sapiens]	86	30	35.5	metabolic process	membrane;mitochondrion;nucleus;organelle lumen	catalytic activity;nucleotide binding;protein binding;RNA binding	MDH2	Cysteine and methionine metabolism; Carbon metabolism; Metabolic pathways; Citrate cycle (TCA cycle); Glyoxylate and dicarboxylate metabolism; Pyruvate metabolism	Gluconeogenesis; Citric acid cycle (TCA cycle)	Amino Acid metabolism; Glycolysis and Gluconeogenesis; TCA Cycle	5732.9	4442.9	5122.5	4751	5051.8	5044.9	6093.3	7100.1	5767.8	5732.8	5470.8	5767.7	5464.2	6440.9
P61978	Heterogeneous nuclear ribonucleoprotein K [OS=Homo sapiens]	104	2	50.9	metabolic process;regulation of biological process;response to stimulus	cytoplasm;membrane;nucleus;spliceosomal complex	DNA binding;protein binding;RNA binding	HNRNPK	Viral carcinogenesis; Herpes simplex infection; MicroRNAs in cancer; Spliceosome	mRNA Splicing - Major Pathway; SUMOylation of RNA binding proteins	mRNA Processing	206.5	166.2	199.1	195.2	195.3	190.2	210.2	270.8	225.8	226.3	215.8	200.7	179	204
Q05682-3	Isoform 3 of Caldesmon [OS=Homo sapiens]	50	25	64.2	cellular component movement	cytoskeleton;cytosol;membrane	protein binding	CALD1			Myometrial Relaxation and Contraction Pathways	3588.1	2759.1	3249.6	3353.5	3456.2	3208.7	3460.6	3290.2	2937.8	2999	2941.9	3000.2	2817.2	2638.5
P05556-1	Integrin beta-1 [OS=Homo sapiens]	47	29	88.4	cell differentiation;cell growth;cell organization and biogenesis;cellular component movement;defense response;metabolic process;regulation of biological process;response to stimulus;transport	cell surface;cytoplasm;endosome;membrane	enzyme regulator activity;metal ion binding;protein binding;receptor activity;signal transducer activity	ITGB1	Bacterial invasion of epithelial cells; Focal adhesion; Cell adhesion molecules (CAMs); Shigellosis; Pathogenic Escherichia coli infection; Axon guidance; Regulation of actin cytoskeleton; Toxoplasmosis; Leishmaniasis; Hypertrophic cardiomyopathy (HCM); Small cell lung cancer; Pathways in cancer; Leukocyte transendothelial migration; Rap1 signaling pathway; Platelet activation; Proteoglycans in c…	Integrin cell surface interactions; Signal transduction by L1; Basigin interactions; MET activates PTK2 signaling; Molecules associated with elastic fibres; Platelet Adhesion to exposed collagen; Syndecan interactions; CHL1 interactions; ECM proteoglycans; Laminin interactions; Localization of the PINCH-ILK-PARVIN complex to focal adhesions; Immunoregulatory interactions between a Lymphoid and a …	Integrin-mediated Cell Adhesion; Prolactin Signaling Pathway; Neural Crest Differentiation; Arrhythmogenic Right Ventricular Cardiomyopathy; Pathogenic Escherichia coli infection; Primary Focal Segmental Glomerulosclerosis FSGS; Focal Adhesion; Signaling of Hepatocyte Growth Factor Receptor; Rac1/Pak1/p38/MMP-2 pathway; TGF-beta Signaling Pathway; Factors and pathways affecting insulin-like growt…	3456.6	2794.8	3138.5	3131.9	3201.3	3115.7	3628.3	3377.3	2974.9	2889.6	2746.8	2833.3	2738.1	2920.5
P35237	serpin B6 [OS=Homo sapiens]	48	24	42.6	regulation of biological process;response to stimulus;transport	cytoplasm;cytosol;extracellular;membrane;nucleus	enzyme regulator activity;protein binding	SERPINB6	Amoebiasis	Dissolution of Fibrin Clot; Neutrophil degranulation	Ectoderm Differentiation	2205.8	1408.3	1619.7	1586.4	1622.1	1563.9	2255	2064.5	1493.9	1515.6	1417.6	1509.1	1430.8	1752
Q14118	Dystroglycan [OS=Homo sapiens]	69	23	97.4	cell differentiation;cell organization and biogenesis;cellular component movement;metabolic process;regulation of biological process;response to stimulus;transport	cytoplasm;cytoskeleton;cytosol;extracellular;membrane;nucleus;organelle lumen	metal ion binding;protein binding;receptor activity;structural molecule activity	DAG1	Arrhythmogenic right ventricular cardiomyopathy (ARVC); Dilated cardiomyopathy; ECM-receptor interaction; Viral myocarditis; Hypertrophic cardiomyopathy (HCM)	ECM proteoglycans; Integrin cell surface interactions; Defective POMT1 causes MDDGA1, MDDGB1 and MDDGC1; Defective POMGNT1 causes MDDGA3, MDDGB3 and MDDGC3; Defective POMT2 causes MDDGA2, MDDGB2 and MDDGC2; Regulation of expression of SLITs and ROBOs; O-linked glycosylation; Non-integrin membrane-ECM interactions	Integrated Breast Cancer Pathway; Arrhythmogenic Right Ventricular Cardiomyopathy; Primary Focal Segmental Glomerulosclerosis FSGS	2769.6	2184.2	2488.5	2452.6	2478.8	2418.4	2875.3	2185.5	1876.6	1844.7	1738.1	1860.6	1744.8	1873.9
P54727	UV excision repair protein RAD23 homolog B [OS=Homo sapiens]	52	15	43.1	cell organization and biogenesis;metabolic process;regulation of biological process;response to stimulus	cytoplasm;cytosol;nucleus;proteasome	DNA binding;protein binding	RAD23B	Protein processing in endoplasmic reticulum; Nucleotide excision repair	Josephin domain DUBs; Formation of Incision Complex in GG-NER; DNA Damage Recognition in GG-NER; N-glycan trimming in the ER and Calnexin/Calreticulin cycle		738.8	534.6	660.2	650.7	654.5	659.8	788.9	833.6	670.2	696.5	684.7	694.2	657.4	689.8
P30479	HLA class I histocompatibility antigen, B-41 alpha chain [OS=Homo sapiens]	114	3	40.5	regulation of biological process;response to stimulus	cell surface;endoplasmic reticulum;Golgi;membrane	protein binding	HLA-B		Interferon alpha/beta signaling; ER-Phagosome pathway; Immunoregulatory interactions between a Lymphoid and a non-Lymphoid cell; Endosomal/Vacuolar pathway; Interferon gamma signaling; Antigen Presentation: Folding, assembly and peptide loading of class I MHC	Proteasome Degradation; Allograft Rejection; Type II interferon signaling (IFNG)	657.5	540	578.2	581.9	582.5	575.7	687.1	761.7	632.5	640.5	641.6	629.3	610.7	637.5
Q16610	Extracellular matrix protein 1 [OS=Homo sapiens]	67	28	60.6	defense response;regulation of biological process;response to stimulus;transport	extracellular;organelle lumen	protein binding;signal transducer activity	ECM1		Platelet degranulation		1581.2	1346.1	1487.5	1495	1532.6	1470.2	1623.1	939.2	846.9	786.6	762.3	791.5	776.3	831.4
P06753	Tropomyosin alpha-3 chain [OS=Homo sapiens]	222	1	32.9	cell organization and biogenesis;cellular component movement	cytoplasm;cytoskeleton;cytosol	protein binding;structural molecule activity	TPM3	Hypertrophic cardiomyopathy (HCM); Dilated cardiomyopathy; Thyroid cancer; Pathways in cancer; Cardiac muscle contraction; Adrenergic signaling in cardiomyocytes	Smooth Muscle Contraction; Striated Muscle Contraction	Striated Muscle Contraction
Q9NY33	dipeptidyl peptidase 3 [OS=Homo sapiens]	61	23	82.5	metabolic process	cytoplasm;cytosol;membrane	catalytic activity;metal ion binding;protein binding	DPP3				3022.9	2179.1	2537.5	2516.7	2612.8	2448.4	3101.3	3052.7	2546.2	2533.5	2418.1	2535.8	2381.2	2570.5
P47756-2	Isoform 2 of F-actin-capping protein subunit beta [OS=Homo sapiens]	45	15	30.6	cell organization and biogenesis;cellular component movement;coagulation;regulation of biological process;transport	cytoplasm;cytoskeleton;cytosol	protein binding	CAPZB				3280.8	2352	2746.3	2695.2	2765.9	2657.9	3332.4	3582	2978.7	2871.5	2731.5	2830.4	2761.9	3110
Q9UBR2	Cathepsin Z [OS=Homo sapiens]	203	31	33.8	cell organization and biogenesis;metabolic process;regulation of biological process;transport	cell surface;endoplasmic reticulum;extracellular;membrane;organelle lumen;vacuole	catalytic activity;protein binding	CTSZ	Lysosome; Apoptosis	Metabolism of Angiotensinogen to Angiotensins; Neutrophil degranulation; Cargo concentration in the ER; COPII (Coat Protein 2) Mediated Vesicle Transport; Lysosome Vesicle Biogenesis		13004.7	9499.9	11154.9	11410	11653.3	11087.4	12601.4	8209.6	7048.3	6981	6784.7	7031.7	6690.2	6719.2
O75368	SH3 domain-binding glutamic acid-rich-like protein [OS=Homo sapiens]	74	16	12.8	cellular homeostasis;regulation of biological process	cytoplasm;nucleus	catalytic activity;protein binding	SH3BGRL				2093.5	1637.2	1874.9	1829	1912	1914.1	2278.3	3339.9	2689.1	2781.6	2637.3	2856.4	2748.1	2922.6
P06703	protein S100-A6 [OS=Homo sapiens]	104	17	10.2	cell organization and biogenesis;regulation of biological process;response to stimulus;transport	cytoplasm;cytosol;extracellular;membrane;nucleus	metal ion binding;protein binding;transporter activity	S100A6			Gastric cancer network 2; Prostaglandin Synthesis and Regulation	4666.7	4022	4352.2	4004.7	4116	4199.5	5135.9	6061.8	4772.4	4770.4	4487	4735.9	4582.9	5572.2
P61978-2	Isoform 2 of Heterogeneous nuclear ribonucleoprotein K [OS=Homo sapiens]	103	1	51	metabolic process;regulation of biological process;response to stimulus	cytoplasm;membrane;nucleus;spliceosomal complex	DNA binding;protein binding;RNA binding	HNRNPK			mRNA Processing	106.9	95	103.4	101.9	99.7	103.2	121.2	134.6	109.8	115.1	98.7	113.7	108.3	112.6
P62826	GTP-binding nuclear protein RAN [OS=Homo sapiens]	58	23	24.4	cell division;cell organization and biogenesis;metabolic process;regulation of biological process;response to stimulus;transport	chromosome;cytoplasm;cytosol;endosome;membrane;nucleus	catalytic activity;metal ion binding;nucleotide binding;protein binding;RNA binding;transporter activity	RAN	HTLV-I infection; Epstein-Barr virus infection; RNA transport; Ribosome biogenesis in eukaryotes	MicroRNA (miRNA) biogenesis; Rev-mediated nuclear export of HIV RNA; Nuclear import of Rev protein; Regulation of cholesterol biosynthesis by SREBP (SREBF); NEP/NS2 Interacts with the Cellular Export Machinery; tRNA processing in the nucleus; Transcriptional regulation by small RNAs	Androgen receptor signaling pathway; miRNA Biogenesis	5037.3	3400.8	4014.7	3785.3	3988.6	3821.8	5037.1	5636	4389.2	4361.3	4201.1	4252.3	4039.9	4502.3
P52597	Heterogeneous nuclear ribonucleoprotein F [OS=Homo sapiens]	59	17	45.6	metabolic process;regulation of biological process;response to stimulus	cytosol;membrane;nucleus;spliceosomal complex	protein binding;RNA binding	HNRNPF		Gene and protein expression by JAK-STAT signaling after Interleukin-12 stimulation; mRNA Splicing - Major Pathway; FGFR2 alternative splicing; Interleukin-12 family signaling	Mecp2 and Associated Rett Syndrome	2144.6	1645.7	1880.3	1816.1	1848.7	1787.3	2193.6	2981.6	2422.1	2424.4	2309	2409.9	2275.5	2503.9
P23526-1	Adenosylhomocysteinase [OS=Homo sapiens]	53	23	47.7	defense response;metabolic process;response to stimulus;transport	cytoplasm;cytosol;nucleus	catalytic activity;nucleotide binding;protein binding	AHCY	Cysteine and methionine metabolism; Metabolic pathways	Metabolism of ingested SeMet, Sec, MeSec into H2Se; Defective AHCY causes Hypermethioninemia with S-adenosylhomocysteine hydrolase deficiency (HMAHCHD); Sulfur amino acid metabolism; Methylation	Folate Metabolism; Trans-sulfuration pathway; One Carbon Metabolism; Trans-sulfuration and one carbon metabolism	3604.5	2553.7	2918.3	2815.4	2861.2	2646.2	3630.9	3417.2	2705.2	2661.2	2487.9	2534.8	2465.2	2869.3
P45974-1	Ubiquitin carboxyl-terminal hydrolase 5 [OS=Homo sapiens]	48	28	95.7	metabolic process;regulation of biological process	cytosol;vacuole	catalytic activity;metal ion binding;protein binding	USP5		Synthesis of active ubiquitin: roles of E1 and E2 enzymes; Ub-specific processing proteases		2088.3	1548.3	1782.9	1736.3	1776.8	1716.4	2147.1	2390.3	1844	1832	1750.4	1817.2	1715.8	1963
P15291	Beta-1,4-galactosyltransferase 1 [OS=Homo sapiens]	42	19	43.9	cell organization and biogenesis;cellular component movement;defense response;metabolic process;regulation of biological process;response to stimulus;transport	cell surface;extracellular;Golgi;membrane	catalytic activity;metal ion binding;protein binding	B4GALT1	Galactose metabolism; Glycosaminoglycan biosynthesis - keratan sulfate; N-Glycan biosynthesis; Other types of O-glycan biosynthesis; Glycosphingolipid biosynthesis - lacto and neolacto series; Metabolic pathways	Pre-NOTCH Processing in Golgi; Defective B4GALT1 causes B4GALT1-CDG (CDG-2d); N-Glycan antennae elongation; Lactose synthesis; Neutrophil degranulation; Keratan sulfate biosynthesis; Interaction With The Zona Pellucida; Defective B4GALT1 causes B4GALT1-CDG (CDG-2d)		2482.1	1764.5	2085.6	2051.1	2117.2	2029.4	2494.2	2351.7	1893.9	1910.3	1878.2	1926.2	1800.8	1991.6
O00622	Protein CYR61 [OS=Homo sapiens]	96	25	42	cell communication;cell death;cell differentiation;cell organization and biogenesis;cell proliferation;cellular component movement;metabolic process;regulation of biological process;response to stimulus	extracellular;organelle lumen	nucleotide binding;protein binding	CYR61		Post-translational protein phosphorylation; Regulation of Insulin-like Growth Factor (IGF) transport and uptake by Insulin-like Growth Factor Binding Proteins (IGFBPs)	Oncostatin M Signaling Pathway; Hypertrophy Model	6604.8	5611.9	6264.8	6365.7	6352.5	5948	6412.6	4137	3780.4	3672.4	3493.2	3507.1	3309	3612.6
O75326-1	Semaphorin-7A [OS=Homo sapiens]	75	31	74.8	cell differentiation;cell growth;cell organization and biogenesis;defense response;development;regulation of biological process;response to stimulus	membrane	protein binding	SEMA7A	Axon guidance	Other semaphorin interactions		3152	2468	2858.4	2809.2	2915.6	2820.2	3274.9	3475.8	2980.8	3001.3	2925.4	3018	2853.7	2953.8
Q92626	peroxidasin homolog [OS=Homo sapiens]	65	30	165.2	cell organization and biogenesis;metabolic process;regulation of biological process;response to stimulus	endoplasmic reticulum;extracellular	antioxidant activity;catalytic activity;metal ion binding;protein binding;structural molecule activity	PXDN		Crosslinking of collagen fibrils	EGF/EGFR Signaling Pathway	3178	2494	2888	2877.9	2920.1	2865.7	3339.4	4551.7	3811	3798.7	3716	3766.4	3520.3	3603.7
P30041	Peroxiredoxin-6 [OS=Homo sapiens]	86	20	25	cellular homeostasis;metabolic process;regulation of biological process;response to stimulus;transport	cytoplasm;cytosol;extracellular;membrane;nucleus;organelle lumen;vacuole	antioxidant activity;catalytic activity;protein binding	PRDX6	Metabolic pathways	Neutrophil degranulation; Detoxification of Reactive Oxygen Species	NRF2 pathway	7353.6	4155.6	4930.5	4845.6	4944.7	4571.2	6930.8	8344.6	5702.1	5582.4	5245.1	5431.2	5229.8	6537
P60660-2	Isoform Smooth muscle of Myosin light polypeptide 6 [OS=Homo sapiens]	65	16	17	cellular component movement	cytosol;membrane	catalytic activity;metal ion binding;motor activity;protein binding;structural molecule activity	MYL6			Focal Adhesion	3956	3204.2	3632.2	3630.2	3742	3633.4	4176.8	4182.3	3599	3578.3	3463.7	3585.4	3387.7	3641.9
P27816-5	Isoform 5 of Microtubule-associated protein 4 [OS=Homo sapiens]	58	1	85.2	cell division;cell organization and biogenesis;cellular component movement;regulation of biological process	cytoplasm	protein binding;RNA binding;structural molecule activity	MAP4
Q9BUF5	Tubulin beta-6 chain [OS=Homo sapiens]	143	7	49.8	cell organization and biogenesis	cytoplasm;cytoskeleton;nucleus	catalytic activity;nucleotide binding;structural molecule activity	TUBB6	Phagosome; Pathogenic Escherichia coli infection; Gap junction	COPI-independent Golgi-to-ER retrograde traffic; COPI-dependent Golgi-to-ER retrograde traffic; Carboxyterminal post-translational modifications of tubulin; Recruitment of NuMA to mitotic centrosomes; Hedgehog 'off' state; Translocation of GLUT4 to the plasma membrane; Prefoldin mediated transfer of substrate to CCT/TriC; Microtubule-dependent trafficking of connexons from Golgi to the plasma mem…	Pathogenic Escherichia coli infection; Parkin-Ubiquitin Proteasomal System pathway	713.8	516.6	563.3	547.1	592	551	713	783	595.4	590.4	589.7	627.5	536.7	627.2
P07711	Cathepsin L1 [OS=Homo sapiens]	104	23	37.5	cell death;cell organization and biogenesis;metabolic process;regulation of biological process;response to stimulus	extracellular;nucleus;organelle lumen;vacuole	catalytic activity;protein binding	CTSL; CTSL1	Antigen processing and presentation; Phagosome; Proteoglycans in cancer; Lysosome; Rheumatoid arthritis; Apoptosis	Collagen degradation; RUNX1 regulates transcription of genes involved in differentiation of keratinocytes; Assembly of collagen fibrils and other multimeric structures; Endosomal/Vacuolar pathway; MHC class II antigen presentation; Trafficking and processing of endosomal TLR	Primary Focal Segmental Glomerulosclerosis FSGS	3812	2937	3443.6	3452.8	3509.9	3416.1	3939.5	4072.7	3564.2	3564.3	3406.5	3494.9	3286.5	3493.7
Q16881-1	Thioredoxin reductase 1, cytoplasmic [OS=Homo sapiens]	50	29	70.9	cell proliferation;cellular homeostasis;metabolic process;regulation of biological process;response to stimulus;transport	cytoplasm;cytosol;mitochondrion;nucleus	antioxidant activity;catalytic activity;nucleotide binding;protein binding	TXNRD1	Pyrimidine metabolism; Selenocompound metabolism	Metabolism of ingested MeSeO2H into MeSeH; Uptake and function of diphtheria toxin; Interconversion of nucleotide di- and triphosphates; TP53 Regulates Metabolic Genes; PPARA activates gene expression; Detoxification of Reactive Oxygen Species; Metabolism of ingested H2SeO4 and H2SeO3 into H2Se	Selenium Micronutrient Network; Selenium Metabolism and Selenoproteins; NRF2 pathway; Oxidative Stress	2620.8	1831.5	2152.4	2164.4	2264.8	2067.5	2692.3	2822.4	2335.8	2305.5	2203.5	2213.3	2080.2	2396.2
P32119	Peroxiredoxin-2 [OS=Homo sapiens]	103	16	21.9	cell communication;cellular homeostasis;metabolic process;regulation of biological process;response to stimulus	cytoplasm;cytosol;membrane	antioxidant activity;catalytic activity;protein binding	PRDX2		TP53 Regulates Metabolic Genes; Deregulated CDK5 triggers multiple neurodegenerative pathways in Alzheimer's disease models; Detoxification of Reactive Oxygen Species	Selenium Micronutrient Network	5177.5	3697.2	4203.3	4074.1	4246.9	4252.5	5528.9	6442.6	4919.5	4849.5	4591.4	4980.4	4834.9	5709.7
Q29836	HLA class I histocompatibility antigen, B-67 alpha chain [OS=Homo sapiens]	133	1	40.3	regulation of biological process;response to stimulus	cell surface;endoplasmic reticulum;Golgi;membrane	protein binding	HLA-B		Interferon alpha/beta signaling; ER-Phagosome pathway; Immunoregulatory interactions between a Lymphoid and a non-Lymphoid cell; Endosomal/Vacuolar pathway; Interferon gamma signaling; Antigen Presentation: Folding, assembly and peptide loading of class I MHC	Proteasome Degradation; Allograft Rejection; Type II interferon signaling (IFNG)
P02794	Ferritin heavy chain [OS=Homo sapiens]	146	24	21.2	cellular homeostasis;metabolic process;regulation of biological process;response to stimulus;transport	cytosol;extracellular;nucleus;vacuole	catalytic activity;metal ion binding;protein binding	FTH1	Mineral absorption	Neutrophil degranulation; Golgi Associated Vesicle Biogenesis; Iron uptake and transport; Scavenging by Class A Receptors	Iron metabolism in placenta; NRF2 pathway	2350.3	1916.7	2094	2096.5	2118.1	2171.1	2552.7	4807.9	4160.2	4567.5	4163.2	4160.2	3998.3	4169.1
P08727	Keratin, type I cytoskeletal 19 [OS=Homo sapiens]	103	27	44.1	cell death;cell differentiation;cell organization and biogenesis;regulation of biological process;response to stimulus	cytoskeleton;cytosol;membrane	protein binding;structural molecule activity	KRT19		Formation of the cornified envelope		2849.6	2096.9	2430.2	2358.7	2416.1	2367.6	2829	3260.9	2683.9	2668.4	2627.5	2667.1	2528.3	2713.5
P49773	Histidine triad nucleotide-binding protein 1 [OS=Homo sapiens]	63	18	13.8	cell death;metabolic process;regulation of biological process;response to stimulus	cytoplasm;cytoskeleton;cytosol;membrane;nucleus	catalytic activity;nucleotide binding;protein binding	HINT1				5431.4	4061.4	4564	4395.3	4416.8	4287.9	5517.7	5599.8	4481.1	4418.1	4178.8	4408.1	4194.1	4872.3
Q04917	14-3-3 protein eta [OS=Homo sapiens]	156	13	28.2	cell organization and biogenesis;metabolic process;regulation of biological process;response to stimulus;transport	cytoplasm;cytosol;membrane;mitochondrion	catalytic activity;protein binding	YWHAH	PI3K-Akt signaling pathway; Hippo signaling pathway; Cell cycle; Epstein-Barr virus infection; Oocyte meiosis; Viral carcinogenesis	Translocation of GLUT4 to the plasma membrane; Chk1/Chk2(Cds1) mediated inactivation of Cyclin B:Cdk1 complex; TP53 Regulates Metabolic Genes; Activation of BAD and translocation to mitochondria ; RHO GTPases activate PKNs	Cell Cycle; Myometrial Relaxation and Contraction Pathways; Calcium Regulation in the Cardiac Cell; Sudden Infant Death Syndrome (SIDS) Susceptibility Pathways	757.3	587.5	671.7	610.3	651.4	668.6	809.6	898.3	697.1	678.9	664.2	679	633.8	843.6
P10619	lysosomal protective protein [OS=Homo sapiens]	89	28	54.4	metabolic process;regulation of biological process;transport	endoplasmic reticulum;extracellular;membrane;organelle lumen;vacuole	catalytic activity;enzyme regulator activity	CTSA	Lysosome; Renin-angiotensin system	Sialic acid metabolism; Neutrophil degranulation; Glycosphingolipid metabolism; MHC class II antigen presentation		5167.6	3602.1	4072.3	4003.1	4074.1	3790.7	5236.5	4406.3	3486.2	3408.1	3341.3	3434.2	3283.5	3795.1
Q9H910-1	Jupiter microtubule associated homolog 2 [OS=Homo sapiens]	56	15	20.1		cytoplasm;cytosol;membrane;nucleus		HN1L; JPT2				2900.8	2343.4	2707.6	2776.1	2752.7	2688.7	2974.6	3355.2	3017.4	3110.3	3076.4	3095.9	2810.1	2807.9
Q96KP4	cytosolic non-specific dipeptidase [OS=Homo sapiens]	42	24	52.8	metabolic process	cytoplasm;cytosol	catalytic activity;metal ion binding	CNDP2	Metabolic pathways; Histidine metabolism; Arginine and proline metabolism; beta-Alanine metabolism	Glutathione synthesis and recycling		3247.8	2387.9	2596.4	2407.1	2517.9	2370.3	3387.2	2632.2	1990.6	1893.5	1843.1	1847.8	1760.2	2417.6
P30486	HLA class I histocompatibility antigen, B-48 alpha chain [OS=Homo sapiens]	100	2	40.3	regulation of biological process;response to stimulus	cell surface;endoplasmic reticulum;Golgi;membrane	protein binding	HLA-B		Interferon alpha/beta signaling; ER-Phagosome pathway; Immunoregulatory interactions between a Lymphoid and a non-Lymphoid cell; Endosomal/Vacuolar pathway; Interferon gamma signaling; Antigen Presentation: Folding, assembly and peptide loading of class I MHC	Proteasome Degradation; Allograft Rejection; Type II interferon signaling (IFNG)	90.5	61.2	85.3	73.7	77.4	72.9	89	104.7	72.4	87.3	76.3	77.9	70.6	79.3
P40925	Malate dehydrogenase, cytoplasmic [OS=Homo sapiens]	59	23	36.4	metabolic process	cytoplasm;cytosol;mitochondrion	catalytic activity;nucleotide binding;protein binding	MDH1	Cysteine and methionine metabolism; Pyruvate metabolism; Glyoxylate and dicarboxylate metabolism; Proximal tubule bicarbonate reclamation; Citrate cycle (TCA cycle); Metabolic pathways; Carbon metabolism	Gluconeogenesis	Sterol Regulatory Element-Binding Proteins (SREBP) signalling; TCA Cycle and Deficiency of Pyruvate Dehydrogenase complex (PDHc); Amino Acid metabolism; Glycolysis and Gluconeogenesis	3857.6	2281.6	2641.3	2412.5	2493.4	2536.2	3999.3	4071.8	2585.8	2461.7	2332.9	2512.2	2437	3741.3
Q13740-1	CD166 antigen [OS=Homo sapiens]	58	22	65.1	cell growth;cellular component movement;regulation of biological process;response to stimulus	extracellular;membrane	protein binding	ALCAM	Cell adhesion molecules (CAMs)	L1CAM interactions		3412.2	2419.3	2988.8	3090.7	3156	3000.4	3333.2	2733.5	2421.4	2412.3	2382.3	2453	2332.6	2220.3
P19021-1	Peptidyl-glycine alpha-amidating monooxygenase [OS=Homo sapiens]	60	27	108.3	cell organization and biogenesis;metabolic process;regulation of biological process;response to stimulus;transport	cell surface;extracellular;membrane	catalytic activity;metal ion binding;protein binding	PAM				2899.5	2250.9	2507.5	2470.6	2580.8	2450.3	2974.9	2148.9	1757.4	1776.2	1672.4	1749.9	1651.3	1841.4
O43399	Tumor protein D54 [OS=Homo sapiens]	83	24	22.2	regulation of biological process	cytoplasm	protein binding;RNA binding	TPD52L2				5197.4	4106.5	4616.5	4646.1	4674.5	4581.5	5198.1	6281.3	5522.5	5444.1	5327.5	5506.5	5185.9	5308.4
P38646	Stress-70 protein, mitochondrial [OS=Homo sapiens]	72	23	73.6	cell differentiation;cell organization and biogenesis;metabolic process;regulation of biological process;response to stimulus	cytoplasm;mitochondrion;nucleus;organelle lumen	nucleotide binding;protein binding;RNA binding	HSPA9	Tuberculosis; RNA degradation	Gene and protein expression by JAK-STAT signaling after Interleukin-12 stimulation; Mitochondrial protein import; Regulation of HSF1-mediated heat shock response; Interleukin-12 family signaling; Cristae formation; Metabolism of proteins	Parkin-Ubiquitin Proteasomal System pathway	3313.3	2388.5	2792.2	2729.9	2753.7	2707.6	3384.2	3966.8	3196.7	3204.9	3130.4	3169.6	2996.8	3283.4
P23588	eukaryotic translation initiation factor 4B [OS=Homo sapiens]	67	26	69.1	cell organization and biogenesis;metabolic process;regulation of biological process	cytosol	catalytic activity;protein binding;RNA binding	EIF4B	Proteoglycans in cancer; RNA transport; PI3K-Akt signaling pathway; mTOR signaling pathway	mTORC1-mediated signalling; L13a-mediated translational silencing of Ceruloplasmin expression; Translation initiation complex formation; GTP hydrolysis and joining of the 60S ribosomal subunit; Deadenylation of mRNA; Ribosomal scanning and start codon recognition	Translation Factors; Focal Adhesion-PI3K-Akt-mTOR-signaling pathway; Interferon type I signaling pathways	4027.5	2960.9	3646.7	3751.1	3797	3650	3905.4	4718.1	4381.9	4417.6	4436.6	4411.1	4042.9	3650
Q8NC51-1	Plasminogen activator inhibitor 1 RNA-binding protein [OS=Homo sapiens]	43	23	44.9	regulation of biological process	cytoplasm;cytosol;membrane;nucleus	protein binding;RNA binding	SERBP1			Apoptosis-related network due to altered Notch3 in ovarian cancer	3068.6	2541	2976.9	3021.9	2993.9	2940.3	3119.4	3719.3	3274.2	3414.5	3354.5	3311.3	3089.9	3016.4
Q09666-1	Neuroblast differentiation-associated protein AHNAK [OS=Homo sapiens]	44	27	628.7	cell organization and biogenesis;regulation of biological process	cytoplasm;cytoskeleton;cytosol;membrane;nucleus	protein binding;RNA binding;structural molecule activity	AHNAK				1996.3	1624.6	1808	1781.1	1801.6	1799	2058.9	2409.7	1989.5	2003.7	1900.7	1978.6	1874.2	2065
Q01469	Fatty acid-binding protein, epidermal [OS=Homo sapiens]	45	18	15.2	metabolic process;transport	cytoplasm;cytosol;extracellular;membrane;organelle lumen	protein binding;transporter activity	FABP5	PPAR signaling pathway	Triglyceride catabolism; Signaling by Retinoic Acid; Neutrophil degranulation	PPAR signaling pathway	1725.7	1351.9	1549.3	1535.8	1568.4	1529.1	1887	2899.8	2568.2	2560.1	2475.7	2583.8	2398.4	2547.5
Q95604	HLA class I histocompatibility antigen, Cw-17 alpha chain [OS=Homo sapiens]	151	3	41.2	regulation of biological process;response to stimulus	cell surface;endoplasmic reticulum;Golgi;membrane	protein binding	HLA-C		Interferon alpha/beta signaling; ER-Phagosome pathway; Immunoregulatory interactions between a Lymphoid and a non-Lymphoid cell; Endosomal/Vacuolar pathway; Interferon gamma signaling; Antigen Presentation: Folding, assembly and peptide loading of class I MHC	Proteasome Degradation; Allograft Rejection	252.7	194.9	220.9	245.3	244.6	235	251.9	183.4	163.7	153.4	156.6	147.2	150.3	139
P80303	Nucleobindin-2 [OS=Homo sapiens]	74	21	50.2		cytoplasm;cytosol;endoplasmic reticulum;extracellular;Golgi;membrane;nucleus	DNA binding;metal ion binding;protein binding	NUCB2				4153.1	3300	3737.1	3636.6	3788.8	3716.7	4321.6	3954.8	3335.4	3238.5	3099.3	3310.9	3260.2	3517.8
Q15084-1	Protein disulfide-isomerase A6 [OS=Homo sapiens]	60	17	48.1	cellular homeostasis;metabolic process;regulation of biological process;response to stimulus;transport	cytosol;endoplasmic reticulum;membrane;organelle lumen	catalytic activity;protein binding	PDIA6	Protein processing in endoplasmic reticulum	Post-translational protein phosphorylation; Regulation of Insulin-like Growth Factor (IGF) transport and uptake by Insulin-like Growth Factor Binding Proteins (IGFBPs); XBP1(S) activates chaperone genes	Photodynamic therapy-induced unfolded protein response	2574.2	1764	2105.8	2027.2	2090.6	2029	2580.8	2472.4	2017.8	1957.7	1879.5	1932	1865.7	2118.3
P0C0L5	Complement C4-B [OS=Homo sapiens]	55	35	192.6	defense response;metabolic process;regulation of biological process;response to stimulus	extracellular;membrane	catalytic activity;enzyme regulator activity;protein binding	C4B; C4B_2; LOC100293534	Complement and coagulation cascades; Staphylococcus aureus infection; Pertussis; Systemic lupus erythematosus	Initial triggering of complement; Regulation of Complement cascade; Activation of C3 and C5	Allograft Rejection; Oxidative Damage; Complement Activation; Complement and Coagulation Cascades; Sudden Infant Death Syndrome (SIDS) Susceptibility Pathways	2742.2	1949.9	2237.7	2282.1	2323.7	2195.6	2786.2	2433.2	2047.3	2022.8	1886.4	1994.9	1858.7	2003.2
Q16531	DNA damage-binding protein 1 [OS=Homo sapiens]	43	21	126.9	cell organization and biogenesis;metabolic process;regulation of biological process;response to stimulus	cytoplasm;nucleus	DNA binding;protein binding	DDB1	Nucleotide excision repair; Hepatitis B; Ubiquitin mediated proteolysis; Viral carcinogenesis	Formation of Incision Complex in GG-NER; DNA Damage Recognition in GG-NER; Gap-filling DNA repair synthesis and ligation in TC-NER; Recognition of DNA damage by PCNA-containing replication complex; Dual incision in TC-NER; Formation of TC-NER Pre-Incision Complex; Dual Incision in GG-NER; Neddylation		2318.3	1711.3	2001.6	2033.9	2094.2	1936	2338.1	2868.9	2394.2	2365.4	2415	2449.2	2215.3	2350.5
P26639-1	Threonine--tRNA ligase, cytoplasmic [OS=Homo sapiens]	85	37	83.4	metabolic process	cytoplasm;cytoskeleton;cytosol	catalytic activity;nucleotide binding;protein binding;RNA binding	TARS	Aminoacyl-tRNA biosynthesis	Cytosolic tRNA aminoacylation		3882.4	3001.4	3353.7	3156.2	3245.9	3110.7	4043.8	4559.9	3660.3	3609.1	3351.2	3520.9	3246.2	3849.2
Q15691	Microtubule-associated protein RP/EB family member 1 [OS=Homo sapiens]	68	25	30	cell division;cell organization and biogenesis;cell proliferation;regulation of biological process	cytoplasm;cytoskeleton;cytosol;Golgi	protein binding;RNA binding	MAPRE1		Regulation of PLK1 Activity at G2/M Transition; AURKA Activation by TPX2; Anchoring of the basal body to the plasma membrane; Recruitment of NuMA to mitotic centrosomes; Recruitment of mitotic centrosome proteins and complexes; Loss of Nlp from mitotic centrosomes; Amplification of signal from unattached kinetochores via a MAD2 inhibitory signal; Separation of Sister Chromatids; Resolution of Sis…	Regulation of Microtubule Cytoskeleton	4323.1	3657.9	3902.3	3686.4	3735.2	3824	4495.7	4693.6	3993.7	3915.4	3741.9	3829.6	3699.1	4328.1
P31939	bifunctional purine biosynthesis protein purH [OS=Homo sapiens]	39	19	64.6	metabolic process;response to stimulus	cytosol;membrane;mitochondrion	catalytic activity;protein binding	ATIC	Antifolate resistance; Purine metabolism; Metabolic pathways; One carbon pool by folate	Purine ribonucleoside monophosphate biosynthesis	One Carbon Metabolism	1782.4	1203.5	1397.6	1340.8	1409.8	1351.7	1772.1	1933.7	1471.7	1498	1382.2	1449	1356.8	1586.1
P12956	X-ray repair cross-complementing protein 6 [OS=Homo sapiens]	58	20	69.8	cell organization and biogenesis;defense response;metabolic process;regulation of biological process;response to stimulus;transport	chromosome;cytoplasm;cytosol;extracellular;membrane;nucleus;organelle lumen	catalytic activity;DNA binding;nucleotide binding;protein binding;RNA binding	XRCC6	Non-homologous end-joining	2-LTR circle formation; Neutrophil degranulation; IRF3-mediated induction of type I IFN; Nonhomologous End-Joining (NHEJ)	Non-homologous end joining	4769.1	3258.7	3845.4	3865.3	3951.1	3662.5	4745.5	5771.1	4567.7	4545.6	4369	4462.2	4227.5	4532.6
P14174	Macrophage Migration inhibitory factor [OS=Homo sapiens]	133	24	12.5	cell organization and biogenesis;cell proliferation;cellular component movement;defense response;metabolic process;regulation of biological process;response to stimulus;transport	cell surface;cytoplasm;cytosol;extracellular;organelle lumen	catalytic activity;protein binding	MIF	Tyrosine metabolism; Phenylalanine metabolism	Gene and protein expression by JAK-STAT signaling after Interleukin-12 stimulation; Neutrophil degranulation; Interleukin-12 family signaling; Cell surface interactions at the vascular wall	Adipogenesis; Spinal Cord Injury	5123.7	4073.8	4555.8	4558.8	4536.2	4600.1	5383.5	5936.8	4938.2	4899.4	4798.7	5021.8	4756.4	5414.7
P02792	Ferritin light chain [OS=Homo sapiens]	83	18	20	cellular homeostasis;transport	cytosol;extracellular;membrane;organelle lumen;vacuole	metal ion binding;protein binding	FTL	Mineral absorption	Neutrophil degranulation; Golgi Associated Vesicle Biogenesis; Iron uptake and transport; Scavenging by Class A Receptors	NRF2 pathway	1473.9	1253.4	1379	1337.6	1378.6	1398.5	1596.4	2625.5	2226.8	2351.5	2220	2335.6	2219.1	2502.8
P00505	Aspartate aminotransferase, mitochondrial [OS=Homo sapiens]	63	22	47.5	metabolic process;response to stimulus;transport	cell surface;membrane;mitochondrion;organelle lumen	catalytic activity;protein binding;RNA binding	GOT2	Metabolic pathways; Carbon metabolism; Fat digestion and absorption; Arginine and proline metabolism; Biosynthesis of amino acids; Arginine biosynthesis; Alanine, aspartate and glutamate metabolism; Tyrosine metabolism; Cysteine and methionine metabolism; Phenylalanine, tyrosine and tryptophan biosynthesis; 2-Oxocarboxylic acid metabolism; Phenylalanine metabolism	Gluconeogenesis; Amino acid synthesis and interconversion (transamination); Glyoxylate metabolism and glycine degradation	Alanine and aspartate metabolism; Amino Acid metabolism; Glycolysis and Gluconeogenesis	2762.6	1919.1	2266.3	2305.2	2425	2253	2822.6	3098.1	2530.5	2535.6	2442.8	2520.5	2366	2584
Q14019	coactosin-like protein [OS=Homo sapiens]	95	22	15.9	defense response;response to stimulus;transport	cytoplasm;cytoskeleton;extracellular;nucleus;organelle lumen	protein binding	COTL1		Neutrophil degranulation		6078.6	4593.5	5233.2	5046.6	5259.6	5117.4	6335.1	6943.7	5777.9	5686.1	5452.4	5751.4	5556.3	6436.8
Q15365	Poly(RC)-binding protein 1 [OS=Homo sapiens]	60	16	37.5	metabolic process;regulation of biological process	cytoplasm;cytosol;membrane;nucleus	DNA binding;protein binding;RNA binding	PCBP1	Spliceosome	mRNA Splicing - Major Pathway		1682.2	1160.7	1375.6	1398.1	1422.3	1409.1	1702.2	1760.5	1448.7	1434.2	1360.4	1421.7	1327	1565.5
Q13283	Ras GTPase-activating protein-binding protein 1 [OS=Homo sapiens]	59	18	52.1	metabolic process;regulation of biological process;response to stimulus;transport	cytoplasm;cytosol;membrane;nucleus	catalytic activity;DNA binding;nucleotide binding;protein binding;RNA binding	G3BP1				1641.8	1232.8	1487.9	1509.9	1630.3	1553.8	1871.5	2059.9	1730.9	1742.3	1748.3	1800.1	1724	1791.5
Q31612	HLA class I histocompatibility antigen, B-73 alpha chain [OS=Homo sapiens]	87	1	40.4	regulation of biological process;response to stimulus	cell surface;endoplasmic reticulum;Golgi;membrane	protein binding	HLA-B		Interferon alpha/beta signaling; ER-Phagosome pathway; Immunoregulatory interactions between a Lymphoid and a non-Lymphoid cell; Endosomal/Vacuolar pathway; Interferon gamma signaling; Antigen Presentation: Folding, assembly and peptide loading of class I MHC	Proteasome Degradation; Allograft Rejection; Type II interferon signaling (IFNG)
P30153	serine/threonine-protein phosphatase 2A 65 kDa regulatory subunit A alpha isoform [OS=Homo sapiens]	48	20	65.3	cell death;cell organization and biogenesis;metabolic process;regulation of biological process;response to stimulus	chromosome;cytoplasm;cytoskeleton;cytosol;membrane;mitochondrion;nucleus	catalytic activity;enzyme regulator activity;protein binding	PPP2R1A	TGF-beta signaling pathway; Sphingolipid signaling pathway; Long-term depression; Hippo signaling pathway; Chagas disease (American trypanosomiasis); Hepatitis C; mRNA surveillance pathway; Adrenergic signaling in cardiomyocytes; PI3K-Akt signaling pathway; Oocyte meiosis; AMPK signaling pathway; Tight junction; Dopaminergic synapse	Glycolysis; Regulation of PLK1 Activity at G2/M Transition; AXIN missense mutants destabilize the destruction complex; PP2A-mediated dephosphorylation of key metabolic factors; APC truncation mutants have impaired AXIN binding; CTLA4 inhibitory signaling; Activated TLR4 signalling; Separation of Sister Chromatids; MASTL Facilitates Mitotic Progression; S37 mutants of beta-catenin aren't phosphory…	Focal Adhesion-PI3K-Akt-mTOR-signaling pathway; Wnt Signaling Pathway and Pluripotency; Glycogen Metabolism	2296.6	1454.6	1718.2	1701.4	1686.6	1554.3	2230.3	2288.3	1787.2	1673.6	1550.6	1599.1	1464	1776.1
P06454-1	Prothymosin alpha [OS=Homo sapiens]	98	12	12.2	cell organization and biogenesis;metabolic process	cytosol;nucleus	protein binding	PTMA	Epstein-Barr virus infection			3158.9	2918.7	3175.6	2941.6	3023	3089.3	3325.7	5286.6	4755.3	4800.5	4608.7	4699.2	4493.6	4803
Q9ULV4	coronin-1C [OS=Homo sapiens]	76	22	53.2	cell organization and biogenesis;cellular component movement;regulation of biological process;response to stimulus;transport	cytoplasm;cytoskeleton;membrane	protein binding	CORO1C				3790.6	2838.2	3292.4	3264.7	3373.1	3231.7	3839.1	4837.6	4106.9	3996.2	3898.7	4081.4	3892.9	4187.5
P29692	Elongation factor 1-delta [OS=Homo sapiens]	70	3	31.1	metabolic process;regulation of biological process;response to stimulus	cytoplasm;cytosol;endoplasmic reticulum;nucleus	DNA binding;protein binding;RNA binding;signal transducer activity	EEF1D	Herpes simplex infection	Eukaryotic Translation Elongation	Translation Factors	50	45	52.2	45.8	48.5	50.8	56.2	67.5	51.7	55.5	51.1	47.1	47.2	57.1
P15531	Nucleoside diphosphate kinase A [OS=Homo sapiens]	232	1	17.1	cell differentiation;cellular homeostasis;metabolic process;regulation of biological process;response to stimulus;transport	cytoplasm;cytosol;membrane;mitochondrion;nucleus	catalytic activity;DNA binding;metal ion binding;nucleotide binding;protein binding;RNA binding	NME1	Pyrimidine metabolism; Purine metabolism; Metabolic pathways	Interconversion of nucleotide di- and triphosphates
Q96AE4	Far upstream element-binding protein 1 [OS=Homo sapiens]	40	22	67.5	metabolic process;regulation of biological process	nucleus	DNA binding;protein binding;RNA binding	FUBP1				1248	940	1094.4	1104	1115.2	1121	1261.9	1544.1	1291.4	1318.1	1254.5	1287.6	1210	1255.1
P01036	Cystatin-S [OS=Homo sapiens]	97	8	16.2	regulation of biological process;response to stimulus	extracellular	enzyme regulator activity;protein binding	CST4	Salivary secretion			2232.2	1682.1	2007	2049.2	2090.8	2033.3	2184.3	1463.8	1274.8	1275.3	1263.9	1276.1	1188.9	1215.4
Q9UHD8-1	Septin-9 [OS=Homo sapiens]	49	25	65.4	cell division;cell organization and biogenesis;regulation of biological process	cytoplasm;cytoskeleton	catalytic activity;nucleotide binding;protein binding	SEPT9	Bacterial invasion of epithelial cells			2659.1	2119.2	2407.3	2394.3	2418.7	2301.8	2683.4	3129.1	2655	2703.1	2641.9	2635.5	2390.9	2495.3
Q01813	ATP-dependent 6-phosphofructokinase, platelet type [OS=Homo sapiens]	36	17	85.5	metabolic process	cytoplasm;cytosol;membrane;nucleus	catalytic activity;metal ion binding;nucleotide binding;protein binding	PFKP	RNA degradation; Fructose and mannose metabolism; AMPK signaling pathway; Galactose metabolism; Biosynthesis of amino acids; Central carbon metabolism in cancer; Glycolysis / Gluconeogenesis; Pentose phosphate pathway; Thyroid hormone signaling pathway; Metabolic pathways; Carbon metabolism	Glycolysis	Cori Cycle; Glycolysis and Gluconeogenesis	2003.9	1419.4	1641.3	1612.2	1661.4	1583.1	2030.5	2247	1771	1751.9	1657.7	1744.8	1640.8	1815.4
P20700	Lamin-B1 [OS=Homo sapiens]	86	22	66.4	regulation of biological process;response to stimulus	membrane;nucleus	catalytic activity;motor activity;protein binding;structural molecule activity	LMNB1	Apoptosis	Gene and protein expression by JAK-STAT signaling after Interleukin-12 stimulation; Breakdown of the nuclear lamina; Initiation of Nuclear Envelope Reformation; Clearance of Nuclear Envelope Membranes from Chromatin; Meiotic synapsis; Depolymerisation of the Nuclear Lamina; Formation of Senescence-Associated Heterochromatin Foci (SAHF); Deregulated CDK5 triggers multiple neurodegenerative pathway…	Fas Ligand (FasL) pathway and Stress induction of Heat Shock Proteins (HSP) regulation	2146	1786.6	2038.1	1936.6	1957	2000.8	2292.8	2869.9	2385.9	2393.2	2307.4	2360.8	2315.7	2633.9
P09493-5	Isoform 5 of Tropomyosin alpha-1 chain [OS=Homo sapiens]	134	3	28.4	cell organization and biogenesis;cellular component movement;regulation of biological process;response to stimulus	cytoskeleton;cytosol	protein binding;structural molecule activity	TPM1			Striated Muscle Contraction	197.8	189.8	211.9	264.4	395.6	401.7	409.6	209.7	175.7	170.2	179.4	213.3	219.4	226.9
P62987	Ubiquitin-60S ribosomal protein L40 [OS=Homo sapiens]	237	2	14.7	cell communication;cell organization and biogenesis;cellular homeostasis;defense response;metabolic process;regulation of biological process;response to stimulus;transport	cytoplasm;cytosol;endoplasmic reticulum;membrane;nucleus;ribosome	protein binding;structural molecule activity	UBA52	Ribosome	NOTCH1 Intracellular Domain Regulates Transcription; Activated NOTCH1 Transmits Signal to the Nucleus; Regulation of RAS by GAPs; Viral mRNA Translation; UCH proteinases; ISG15 antiviral mechanism; Regulation of PLK1 Activity at G2/M Transition; Constitutive Signaling by NOTCH1 HD+PEST Domain Mutants; Activated TLR4 signalling; Hh mutants that don't undergo autocatalytic processing are degraded b…	DNA Replication; Cytoplasmic Ribosomal Proteins	679.5	626.6	672.9	671.5	654	621	696.6	693.7	680.8	656.5	589	580.1	558	595.4
Q10471	Polypeptide N-acetylgalactosaminyltransferase 2 [OS=Homo sapiens]	37	19	64.7	metabolic process	extracellular;Golgi;membrane	catalytic activity;metal ion binding;protein binding	GALNT2	Mucin type O-glycan biosynthesis; Metabolic pathways	COPI-independent Golgi-to-ER retrograde traffic; O-linked glycosylation of mucins	Globo Sphingolipid Metabolism	2828.6	2001.8	2361.7	2342.5	2382.7	2257.4	2786.2	2043.3	1787.8	1688.5	1653.8	1706.8	1602.9	1741.3
Q9Y4K0	Lysyl oxidase homolog 2 [OS=Homo sapiens]	82	26	86.7	cell organization and biogenesis;cell proliferation;cellular component movement;metabolic process;regulation of biological process;response to stimulus;transport	chromosome;extracellular;membrane;nucleus	catalytic activity;metal ion binding;protein binding;receptor activity	LOXL2		Elastic fibre formation; Crosslinking of collagen fibrils	Canonical and Non-Canonical TGF-B signaling	5267.4	4072	4706.2	4649.3	4766.1	4689	5369.1	4574.7	3846.9	3773.9	3671.4	3834.4	3607.3	3904.6
O60506	Heterogeneous nuclear ribonucleoprotein Q [OS=Homo sapiens]	42	16	69.6	cell differentiation;metabolic process;regulation of biological process;response to stimulus	cytoplasm;endoplasmic reticulum;membrane;nucleus;spliceosomal complex	protein binding;RNA binding	SYNCRIP				1595.5	1078.4	1304	1331.9	1357.4	1297.5	1552.9	1919.9	1572.8	1602	1494.6	1614.9	1477.5	1531.9
P09972	Fructose-bisphosphate aldolase C [OS=Homo sapiens]	47	9	39.4	cell differentiation;metabolic process;transport	cytoskeleton;cytosol;extracellular;mitochondrion;organelle lumen	catalytic activity;protein binding	ALDOC	Metabolic pathways; Pentose phosphate pathway; Glycolysis / Gluconeogenesis; Carbon metabolism; Biosynthesis of amino acids; Fructose and mannose metabolism	Gluconeogenesis; Glycolysis; Neutrophil degranulation	Glycolysis and Gluconeogenesis	373.6	286.2	341.4	334.3	343.7	340.2	413.7	608.4	506.2	527.4	493.7	511.9	483.3	508.1
P62979	Ubiquitin-40S ribosomal protein S27a [OS=Homo sapiens]	231	2	18	cell communication;cell organization and biogenesis;cellular homeostasis;defense response;metabolic process;regulation of biological process;response to stimulus;transport	cytoplasm;cytosol;membrane;nucleus;ribosome	metal ion binding;protein binding;RNA binding;structural molecule activity	RPS27A	Ribosome	NOTCH1 Intracellular Domain Regulates Transcription; Activated NOTCH1 Transmits Signal to the Nucleus; Regulation of RAS by GAPs; Viral mRNA Translation; UCH proteinases; ISG15 antiviral mechanism; Regulation of PLK1 Activity at G2/M Transition; Constitutive Signaling by NOTCH1 HD+PEST Domain Mutants; Activated TLR4 signalling; Hh mutants that don't undergo autocatalytic processing are degraded b…	Cytoplasmic Ribosomal Proteins	232.3	183.7	209.9	189.9	189.1	180.5	233.9	223.2	198.2	177.8	177.9	157.2	163	174.1
P09493-3	Isoform 3 of Tropomyosin alpha-1 chain [OS=Homo sapiens]	125	5	32.9	cell organization and biogenesis;cellular component movement;regulation of biological process;response to stimulus	cytoplasm;cytoskeleton;cytosol	protein binding;structural molecule activity	TPM1			Striated Muscle Contraction	373.9	363.2	409.7	385.7	377.9	373	425.7	373.7	319.7	337.1	314.9	326.2	350.3	370.4
O00754	Lysosomal alpha-mannosidase [OS=Homo sapiens]	33	19	113.7	metabolic process;transport	extracellular;organelle lumen;vacuole	catalytic activity;metal ion binding	MAN2B1	Lysosome; Other glycan degradation	Neutrophil degranulation; Lysosomal oligosaccharide catabolism		809	622.3	699.6	681.7	689.5	683.3	838.4	682.4	529.8	556	519.6	547	535.2	565
P05455	Lupus La protein [OS=Homo sapiens]	36	18	46.8	metabolic process;transport	cytoplasm;nucleus	protein binding;RNA binding	SSB	Systemic lupus erythematosus	RNA Polymerase III Abortive And Retractive Initiation; RNA Polymerase III Transcription Termination		2289.8	1440	1816.5	1832.6	1817.3	1663.1	2039.8	2379.1	2016.7	1940.6	1878.7	1907.6	1720.2	1655.7
Q9BR76	Coronin-1B [OS=Homo sapiens]	67	27	54.2	cell organization and biogenesis;cellular component movement;regulation of biological process;response to stimulus	cytoplasm;cytoskeleton;cytosol;membrane	protein binding	CORO1B				2334	1823.6	2067.6	2026.8	2091.4	1962.1	2401	2227.9	1936.6	1903.3	1821.5	1849.6	1763.1	1910.3
P13693	Translationally-controlled tumor protein [OS=Homo sapiens]	52	16	19.6	cell differentiation;cellular homeostasis;regulation of biological process;response to stimulus;transport	cytoplasm;cytosol;endosome;nucleus	metal ion binding;protein binding;RNA binding	TPT1				4075.9	3162.5	3636.8	3632.9	3594.7	3555.5	4248.7	5282.7	4426.4	4364.2	4128.1	4285.7	4075.5	4642.7
Q86SR1	Polypeptide N-acetylgalactosaminyltransferase 10 [OS=Homo sapiens]	37	16	68.9	metabolic process	Golgi;membrane	catalytic activity;metal ion binding	GALNT10	Mucin type O-glycan biosynthesis; Metabolic pathways	O-linked glycosylation of mucins		1697.6	1299.6	1453.5	1457.5	1499.2	1453.3	1744.6	1379	1122.2	1095.6	1066.7	1118.5	1057.3	1200
Q7Z6Z7	E3 ubiquitin-protein ligase HUWE1 [OS=Homo sapiens]	48	27	481.6	cell differentiation;cell organization and biogenesis;metabolic process;response to stimulus;transport	cytoplasm;cytosol;extracellular;membrane;nucleus;organelle lumen	catalytic activity;DNA binding;protein binding;RNA binding	HUWE1	Ubiquitin mediated proteolysis	Neutrophil degranulation; Antigen processing: Ubiquitination & Proteasome degradation		1095.5	800.7	966.2	951	947.4	928.2	1086.7	1234.4	1105.9	1079.2	1078.2	1046.3	1030.7	1022.2
P37837	Transaldolase [OS=Homo sapiens]	83	22	37.5	metabolic process;regulation of biological process;response to stimulus	cytoplasm;cytosol;nucleus	catalytic activity;protein binding	TALDO1	Biosynthesis of amino acids; Pentose phosphate pathway; Metabolic pathways; Carbon metabolism	Gene and protein expression by JAK-STAT signaling after Interleukin-12 stimulation; Insulin effects increased synthesis of Xylulose-5-Phosphate; TALDO1 deficiency: failed conversion of Fru(6)P, E4P to SH7P, GA3P; Interleukin-12 family signaling; TALDO1 deficiency: failed conversion of SH7P, GA3P to Fru(6)P, E4P; Pentose phosphate pathway (hexose monophosphate shunt)	Pentose Phosphate Pathway; Cori Cycle	8567	5854.8	6539.3	6228.9	6348.2	6040.4	8540.3	8018.5	6075	5904.5	5644.2	5744.3	5290.4	6597
P06865	Beta-hexosaminidase subunit alpha [OS=Homo sapiens]	52	18	60.7	metabolic process	membrane;organelle lumen;vacuole	catalytic activity;protein binding	HEXA	Other glycan degradation; Glycosphingolipid biosynthesis - ganglio series; Glycosphingolipid biosynthesis - globo and isoglobo series; Amino sugar and nucleotide sugar metabolism; Lysosome; Metabolic pathways; Glycosaminoglycan degradation	CS/DS degradation; Glycosphingolipid metabolism; Hyaluronan uptake and degradation; Keratan sulfate degradation		4027.3	2682.4	3155	3137.2	3090.5	2906.6	3966.2	3211.8	2521.7	2478.9	2352.2	2333.3	2256.4	2367.7
P00751-1	Complement factor B [OS=Homo sapiens]	64	29	85.5	defense response;metabolic process;regulation of biological process;response to stimulus	extracellular;membrane	catalytic activity;protein binding	CFB	Complement and coagulation cascades; Staphylococcus aureus infection	Alternative complement activation; Regulation of Complement cascade; Activation of C3 and C5	Complement Activation; Complement and Coagulation Cascades	4625.1	3247.5	3834.9	3761.5	3994.3	3813.2	4596.9	5232	4289.3	4274.6	4182	4310.6	4096.2	4301.4
P14314	Glucosidase 2 subunit beta [OS=Homo sapiens]	114	23	59.4	metabolic process;regulation of biological process;response to stimulus	endoplasmic reticulum;organelle lumen	metal ion binding;protein binding	PRKCSH	Protein processing in endoplasmic reticulum	Advanced glycosylation endproduct receptor signaling; Post-translational protein phosphorylation; Regulation of Insulin-like Growth Factor (IGF) transport and uptake by Insulin-like Growth Factor Binding Proteins (IGFBPs); Calnexin/calreticulin cycle		4604.7	3557.3	4168.6	4175.9	4262.2	4102.2	4652.6	5012.4	4406.5	4465.9	4301.9	4532.7	4203.2	4166.9
Q14247-1	Src substrate cortactin [OS=Homo sapiens]	52	21	61.5	cell organization and biogenesis;cellular component movement;regulation of biological process;transport	cytoplasm;cytoskeleton;cytosol;Golgi;membrane	protein binding	CTTN	Proteoglycans in cancer; Shigellosis; Tight junction; Bacterial invasion of epithelial cells; Pathogenic Escherichia coli infection	RHO GTPases activate PAKs; Clathrin-mediated endocytosis	Pathogenic Escherichia coli infection; Hepatitis C and Hepatocellular Carcinoma	2201.1	1951.5	2137.1	2035	2045.3	2022	2311.7	2619.5	2248.9	2284.9	2149.3	2183.5	2103.3	2322.5
Q06830	peroxiredoxin-1 [OS=Homo sapiens]	149	14	22.1	cell proliferation;cellular homeostasis;defense response;metabolic process;regulation of biological process;response to stimulus	cytoplasm;cytosol;mitochondrion;nucleus	antioxidant activity;catalytic activity;protein binding;RNA binding	PRDX1	Peroxisome	TP53 Regulates Metabolic Genes; Deregulated CDK5 triggers multiple neurodegenerative pathways in Alzheimer's disease models; Detoxification of Reactive Oxygen Species	Androgen receptor signaling pathway; Selenium Micronutrient Network; NRF2 pathway	7351.4	6314.8	6844.2	6237	6539	6685.1	8084.5	9482.3	7504.9	7493.6	7083.2	7480.4	7276.4	9190.4
O95336	6-phosphogluconolactonase [OS=Homo sapiens]	52	17	27.5	metabolic process	cytoplasm;cytosol	catalytic activity;protein binding	PGLS	Carbon metabolism; Metabolic pathways; Pentose phosphate pathway	Pentose phosphate pathway (hexose monophosphate shunt)	Pentose Phosphate Pathway	2784.6	1582.1	1966	1846.9	2001.7	1920.8	2925.6	3091	2048	1993.8	1960.5	2035.5	1957.6	2593.8
Q9H4A4	aminopeptidase B [OS=Homo sapiens]	33	19	72.5	metabolic process	extracellular;membrane	catalytic activity;metal ion binding	RNPEP				912.9	700.9	784.9	790.8	823.3	789.1	957.1	951.2	786	776.1	761	782	759.3	836
O43790	Keratin, type II cuticular Hb6 [OS=Homo sapiens]	54	5	53.5	cell death;regulation of biological process;transport	cytosol	catalytic activity;motor activity;protein binding;structural molecule activity	KRT86		Formation of the cornified envelope		96	68.1	79.3	78.9	80.7	81.6	116.7	127.2	1042.8	78.1	110.4	79.8	80	84.2
P08581-1	Hepatocyte growth factor receptor [OS=Homo sapiens]	52	23	155.4	cell organization and biogenesis;cell proliferation;metabolic process;regulation of biological process;response to stimulus	cell surface;extracellular;membrane	catalytic activity;nucleotide binding;protein binding;receptor activity;signal transducer activity	MET	Renal cell carcinoma; Axon guidance; Cytokine-cytokine receptor interaction; Bacterial invasion of epithelial cells; Proteoglycans in cancer; Endocytosis; EGFR tyrosine kinase inhibitor resistance; PI3K-Akt signaling pathway; Pathways in cancer; Ras signaling pathway; MicroRNAs in cancer; Transcriptional misregulation in cancer; Focal adhesion; Epithelial cell signaling in Helicobacter pylori inf…	MET Receptor Activation; MET activates PTK2 signaling; PI5P, PP2A and IER3 Regulate PI3K/AKT Signaling; MET activates RAP1 and RAC1; MET activates RAS signaling; MET receptor recycling; MET activates PTPN11; Negative regulation of MET activity; MET interacts with TNS proteins; Sema4D mediated inhibition of cell attachment and migration; MET activates STAT3; Constitutive Signaling by Aberrant PI3K…	Signaling Pathways in Glioblastoma; Extracellular vesicle-mediated signaling in recipient cells; Focal Adhesion; Signaling of Hepatocyte Growth Factor Receptor; TGF-beta Signaling Pathway; Focal Adhesion-PI3K-Akt-mTOR-signaling pathway	2081.3	1507.8	1797.9	1729.4	1822.1	1750.9	2133.4	2134.8	1712.6	1720.5	1645.1	1673.5	1629.2	1744.6
P17066	Heat shock 70 kDa protein 6 [OS=Homo sapiens]	159	1	71	cell organization and biogenesis;metabolic process;response to stimulus;transport	cytoplasm;cytosol;extracellular;organelle lumen	catalytic activity;nucleotide binding;protein binding	HSPA6	MAPK signaling pathway; Endocytosis; Antigen processing and presentation; Measles; Epstein-Barr virus infection; Estrogen signaling pathway; Protein processing in endoplasmic reticulum; Spliceosome; Legionellosis; Longevity regulating pathway - multiple species; Influenza A; Toxoplasmosis	Neutrophil degranulation; Regulation of HSF1-mediated heat shock response	Parkin-Ubiquitin Proteasomal System pathway	15.3	15.4	21.4	13.7	20.1	17.2	20.8	14.9	13.7	15.5	9.8	8.1	14.6	17.6
O75874	Isocitrate dehydrogenase [NADP] cytoplasmic [OS=Homo sapiens]	57	22	46.6	metabolic process;regulation of biological process;response to stimulus;transport	cytoplasm;cytosol;extracellular;mitochondrion;organelle lumen	catalytic activity;metal ion binding;nucleotide binding;protein binding	IDH1	Citrate cycle (TCA cycle); Biosynthesis of amino acids; Central carbon metabolism in cancer; Metabolic pathways; Glutathione metabolism; 2-Oxocarboxylic acid metabolism; Carbon metabolism; Peroxisome	Neutrophil degranulation; NADPH regeneration; Abnormal conversion of 2-oxoglutarate to 2-hydroxyglutarate	Glutathione metabolism; TCA Cycle and Deficiency of Pyruvate Dehydrogenase complex (PDHc); Amino Acid metabolism	3231.6	2442.7	2766.6	2577.7	2615.9	2649.8	3410	4625.4	3746.3	3549.9	3460.1	3517.1	3354.8	4115.2
O14786-1	Neuropilin-1 [OS=Homo sapiens]	44	19	103.1	cell communication;cell differentiation;cell growth;cell organization and biogenesis;cellular component movement;development;regulation of biological process;response to stimulus;transport	cell surface;cytosol;endosome;extracellular;membrane	catalytic activity;enzyme regulator activity;metal ion binding;protein binding;receptor activity;signal transducer activity	NRP1	HTLV-I infection; Axon guidance	CHL1 interactions; SEMA3A-Plexin repulsion signaling by inhibiting Integrin adhesion; Sema3A PAK dependent Axon repulsion; Signal transduction by L1; Signaling by ROBO receptors; CRMPs in Sema3A signaling; Neurophilin interactions with VEGF and VEGFR		2012.7	1509.1	1697.7	1660.4	1806.6	1647.7	2045.6	2345.4	2007.7	1925.2	1835.7	1908.3	1871.9	2024.7
P08729	Keratin, type II cytoskeletal 7 [OS=Homo sapiens]	94	12	51.4	cell death	cytoplasm;cytosol;nucleus	protein binding;structural molecule activity	KRT7		Formation of the cornified envelope		1259.6	924.9	1067.3	1069	1082.5	1068.8	1247.1	1337.4	1148.1	1120.9	1111.9	1114.1	1058.9	1117.9
Q58FF8	Putative heat shock protein HSP 90-beta 2 [OS=Homo sapiens]	61	2	44.3	metabolic process;response to stimulus	cytoplasm	nucleotide binding;protein binding	HSP90AB2P				231.4	190	212.1	197.3	205.5	208.8	261.2	205.1	161.5	172.3	159.8	157.7	155.6	191.9
P42330	Aldo-keto reductase family 1 member C3 [OS=Homo sapiens]	53	12	36.8	cell communication;cell differentiation;metabolic process;regulation of biological process;response to stimulus;transport	cytoplasm;cytosol;nucleus	catalytic activity	AKR1C3	Metabolic pathways; Steroid hormone biosynthesis; Ovarian steroidogenesis; Arachidonic acid metabolism	Signaling by GPCR; RA biosynthesis pathway; Retinoid metabolism and transport; Synthesis of bile acids and bile salts via 27-hydroxycholesterol; Synthesis of bile acids and bile salts via 24-hydroxycholesterol; Synthesis of bile acids and bile salts via 7alpha-hydroxycholesterol; Synthesis of Prostaglandins (PG) and Thromboxanes (TX)	Benzo(a)pyrene metabolism; Metapathway biotransformation	1262.1	951.9	1092.1	1104	1118.8	1067.8	1324.6	1504.8	1249.4	1237.9	1214.8	1196.2	1181.6	1239.6
P62158	Calmodulin [OS=Homo sapiens]	76	18	16.8	metabolic process;regulation of biological process;response to stimulus;transport	cytoplasm;cytoskeleton;cytosol;extracellular;membrane	catalytic activity;enzyme regulator activity;metal ion binding;protein binding;transporter activity	CALM3; CALM2; CALM1	Salivary secretion; GnRH signaling pathway; Calcium signaling pathway; Insulin signaling pathway; Renin secretion; Olfactory transduction; Glioma; Glucagon signaling pathway; Alzheimer's disease; Gastric acid secretion; Ras signaling pathway; Estrogen signaling pathway; Vascular smooth muscle contraction; cGMP-PKG signaling pathway; Oxytocin signaling pathway; Long-term potentiation; Tuberculosis…	Smooth Muscle Contraction; Uptake and function of anthrax toxins; Stimuli-sensing channels; Translocation of GLUT4 to the plasma membrane; Synthesis of IP3 and IP4 in the cytosol; Reduction of cytosolic Ca++ levels; CREB phosphorylation through the activation of CaMKII; Ion homeostasis; Ca2+ pathway; Phase 0 - rapid depolarisation; Calcineurin activates NFAT; Platelet degranulation ; eNOS activat…	Physiological and Pathological Hypertrophy of the Heart; MicroRNAs in cardiomyocyte hypertrophy; Alzheimers Disease; Endothelin Pathways; T-Cell Receptor and Co-stimulatory Signaling; Common Pathways Underlying Drug Addiction; Cardiac Hypertrophic Response; Myometrial Relaxation and Contraction Pathways; Melatonin metabolism and effects; G Protein Signaling Pathways; T-Cell antigen Receptor (TCR)…	5105.2	4672.6	5135.2	5046	5083.4	5002.3	5443.2	5111.9	4667.5	4644.4	4565.1	4708.8	4360	4569.3
P04632	Calpain small subunit 1 [OS=Homo sapiens]	39	18	28.3	cell death;cell organization and biogenesis;metabolic process;regulation of biological process	cytoplasm;cytosol;membrane	catalytic activity;metal ion binding;protein binding	CAPNS1		Degradation of the extracellular matrix; Formation of the cornified envelope; Deregulated CDK5 triggers multiple neurodegenerative pathways in Alzheimer's disease models	Integrin-mediated Cell Adhesion	1302.1	956.5	1145.9	1138.9	1169.6	1124.5	1339.3	1669	1400.2	1375.1	1294.4	1407.6	1339.7	1303.9
P54725-1	UV excision repair protein RAD23 homolog A [OS=Homo sapiens]	29	16	39.6	metabolic process;regulation of biological process;response to stimulus	cytoplasm;cytosol;nucleus;proteasome	DNA binding;protein binding	RAD23A	Nucleotide excision repair; Protein processing in endoplasmic reticulum	Josephin domain DUBs; Formation of Incision Complex in GG-NER; DNA Damage Recognition in GG-NER		1160.3	871.4	1046	995.8	1059.6	1089.7	1237.1	1388.7	1177.7	1153	1117.4	1161.2	1118.6	1168.1
Q14204	Cytoplasmic dynein 1 heavy chain 1 [OS=Homo sapiens]	36	28	532.1	cell division;cell organization and biogenesis;cellular component movement;regulation of biological process;transport	cytoplasm;cytoskeleton;cytosol;extracellular;membrane;organelle lumen	catalytic activity;motor activity;nucleotide binding;protein binding;RNA binding	DYNC1H1	Salmonella infection; Vasopressin-regulated water reabsorption; Phagosome	COPI-independent Golgi-to-ER retrograde traffic; Regulation of PLK1 Activity at G2/M Transition; AURKA Activation by TPX2; Anchoring of the basal body to the plasma membrane; Recruitment of NuMA to mitotic centrosomes; Recruitment of mitotic centrosome proteins and complexes; Loss of Nlp from mitotic centrosomes; Amplification of signal from unattached kinetochores via a MAD2 inhibitory signal; N…		1952.6	1420	1627.2	1674.1	1699.1	1572.2	1963.5	2113.2	1762.7	1766.3	1681.4	1733.3	1676.2	1709.5
P49588	Alanine--tRNA ligase, cytoplasmic [OS=Homo sapiens]	42	18	106.7	metabolic process;regulation of biological process	cytoplasm;cytosol;membrane;mitochondrion	catalytic activity;metal ion binding;nucleotide binding;RNA binding	AARS	Aminoacyl-tRNA biosynthesis	Cytosolic tRNA aminoacylation		2373.2	1674.3	1951	1846.6	1884.4	1758.7	2380.4	2914.5	2261.4	2199.4	2135.2	2148.9	2054.7	2288.9
P30740	Leukocyte elastase inhibitor [OS=Homo sapiens]	54	23	42.7	regulation of biological process;transport	cytoplasm;extracellular;membrane;organelle lumen	enzyme regulator activity	SERPINB1	Amoebiasis	Neutrophil degranulation		4109.3	2955.2	3160.8	3103.3	3144	3049.9	4234.3	4436.6	3335.3	3336.1	3327.6	3343.6	3228.6	3537.3
P13929-1	Beta-enolase [OS=Homo sapiens]	122	3	47	metabolic process	cytoplasm;cytosol;membrane	catalytic activity;metal ion binding	ENO3	Glycolysis / Gluconeogenesis; Metabolic pathways; HIF-1 signaling pathway; RNA degradation; Carbon metabolism; Biosynthesis of amino acids	Gluconeogenesis; Glycolysis	Glycolysis and Gluconeogenesis	101.8	68.5	85.1	78.7	95.6	86.9	95.8	120	103.6	100.8	102.3	108.5	92	114.6
P52888	thimet oligopeptidase [OS=Homo sapiens]	55	22	78.8	metabolic process	cytoplasm;cytosol	catalytic activity;metal ion binding	THOP1	Renin-angiotensin system; African trypanosomiasis	Antigen processing: Ubiquitination & Proteasome degradation		2316	1734.8	2042.9	1996.5	2030.5	2011.4	2421.2	2915.2	2383.9	2375.9	2300.3	2389.8	2205.2	2376.1
Q01105	Protein SET [OS=Homo sapiens]	74	17	33.5	cell organization and biogenesis;metabolic process;regulation of biological process;transport	cytoplasm;cytosol;endoplasmic reticulum;nucleus	DNA binding;enzyme regulator activity;protein binding	SET		HuR (ELAVL1) binds and stabilizes mRNA; Condensation of Prophase Chromosomes	Histone Modifications	4179.2	3305.7	3715.9	3627.8	3748.1	3795	4426.6	5366.9	4383.6	4479.4	4284.3	4520.1	4352.7	4605.5
Q14980-1	nuclear mitotic apparatus protein 1 [OS=Homo sapiens]	39	31	238.1	cell differentiation;cell division;cell organization and biogenesis;metabolic process;regulation of biological process	chromosome;cytoplasm;cytoskeleton;cytosol;membrane;nucleus	protein binding;structural molecule activity	NUMA1		Mitotic Prophase; Recruitment of NuMA to mitotic centrosomes	Ectoderm Differentiation	1408.7	1030.6	1198.2	1235.1	1267.8	1204.7	1370.2	1866.4	1583.8	1610.9	1606.4	1638.6	1547.7	1502.7
Q14240-1	eukaryotic initiation factor 4A-II [OS=Homo sapiens]	59	4	46.4	metabolic process;regulation of biological process	cytosol	catalytic activity;DNA binding;nucleotide binding;protein binding;RNA binding	EIF4A2	RNA transport	ISG15 antiviral mechanism; L13a-mediated translational silencing of Ceruloplasmin expression; Translation initiation complex formation; GTP hydrolysis and joining of the 60S ribosomal subunit; Deadenylation of mRNA; Ribosomal scanning and start codon recognition	Translation Factors	552.6	410.4	469.3	481.4	460.7	436.9	548.3	553.2	442.2	432.1	407	433.5	410	458.7
P04080	Cystatin-B [OS=Homo sapiens]	51	18	11.1	regulation of biological process;response to stimulus;transport	cytoplasm;cytosol;extracellular;nucleus;organelle lumen	enzyme regulator activity;protein binding;RNA binding	CSTB		Neutrophil degranulation		3826.2	2748.6	3299.7	3321.3	3380.6	3321.1	3806.3	3382.8	2819.2	2777.7	2742.1	2799	2655.5	2684.6
Q96G03	Phosphoglucomutase-2 [OS=Homo sapiens]	60	25	68.2	metabolic process;transport	cytoplasm;cytosol;extracellular;organelle lumen	catalytic activity;metal ion binding;protein binding	PGM2	Metabolic pathways; Galactose metabolism; Glycolysis / Gluconeogenesis; Starch and sucrose metabolism; Purine metabolism; Amino sugar and nucleotide sugar metabolism; Pentose phosphate pathway	Neutrophil degranulation; Galactose catabolism; Glycogen breakdown (glycogenolysis); Glycogen synthesis; Pentose phosphate pathway (hexose monophosphate shunt)	Glucuronidation	2753.3	1843.5	2243.8	2268.1	2376.8	2153.4	2720.1	2846.7	2386.2	2393.7	2315.9	2276.7	2238.1	2276.9
Q7KZF4	staphylococcal nuclease domain-containing protein 1 [OS=Homo sapiens]	45	21	101.9	cell differentiation;metabolic process;regulation of biological process	cytoplasm;cytosol;membrane;mitochondrion;nucleus	catalytic activity;protein binding;RNA binding	SND1	Epstein-Barr virus infection; Viral carcinogenesis	Signaling by BRAF and RAF fusions		1241.8	838.7	1008.1	1005.5	1033.5	1008.8	1213.2	1441.9	1180.9	1200.7	1170	1149.3	1096.5	1128
P31153	S-adenosylmethionine synthase isoform type-2 [OS=Homo sapiens]	47	26	43.6	cell organization and biogenesis;metabolic process	cytosol	catalytic activity;metal ion binding;nucleotide binding;protein binding	MAT2A	Biosynthesis of amino acids; Cysteine and methionine metabolism; Metabolic pathways	Methylation	Trans-sulfuration and one carbon metabolism; One carbon metabolism and related pathways; Methylation Pathways	3799.1	2621.4	3105.3	3159.5	3312.6	3125.1	3881.5	4484.2	3638.2	3664.2	3550.6	3722.1	3474.1	3710.9
P12270	Nucleoprotein TPR [OS=Homo sapiens]	35	26	267.1	cell division;cell organization and biogenesis;metabolic process;regulation of biological process;response to stimulus;transport	chromosome;cytoplasm;cytoskeleton;membrane;nucleus	catalytic activity;motor activity;protein binding;RNA binding;structural molecule activity;transporter activity	TPR	Pathways in cancer; Thyroid cancer; RNA transport	Rev-mediated nuclear export of HIV RNA; ISG15 antiviral mechanism; NEP/NS2 Interacts with the Cellular Export Machinery; tRNA processing in the nucleus; Transcriptional regulation by small RNAs; Defective TPR may confer susceptibility towards thyroid papillary carcinoma (TPC); Nuclear Pore Complex (NPC) Disassembly; Regulation of Glucokinase by Glucokinase Regulatory Protein; Vpr-mediated nuclear…		2545.5	2159.2	2377.2	2359.6	2400.7	2308.8	2717.4	2828.1	2613.5	2493.7	2359.6	2465.9	2349.2	2818.1
P09960-1	leukotriene A-4 hydrolase [OS=Homo sapiens]	63	22	69.2	metabolic process;transport	cytoplasm;cytosol;extracellular;nucleus	catalytic activity;metal ion binding;protein binding;RNA binding	LTA4H	Metabolic pathways; Arachidonic acid metabolism	Synthesis of Leukotrienes (LT) and Eoxins (EX); Neutrophil degranulation	Eicosanoid Synthesis	1842.4	1368.9	1572.2	1550.6	1573.4	1461.6	1906.3	2257.5	1797.7	1819.8	1727.7	1795.9	1744.9	1908.5
P52209	6-phosphogluconate dehydrogenase, decarboxylating [OS=Homo sapiens]	41	23	53.1	metabolic process	cytoplasm;cytosol;nucleus	catalytic activity	PGD	Glutathione metabolism; Pentose phosphate pathway; Carbon metabolism; Metabolic pathways	Pentose phosphate pathway (hexose monophosphate shunt)	Pentose Phosphate Pathway; NRF2 pathway	2725.5	1935.7	2215.1	2187.6	2203.4	2144.2	2698.9	3301	2571.1	2583.4	2452.4	2457.3	2361.1	2748.1
Q13263	Transcription intermediary factor 1-beta [OS=Homo sapiens]	36	18	88.5	cell organization and biogenesis;defense response;metabolic process;regulation of biological process;response to stimulus	chromosome;nucleus	catalytic activity;DNA binding;metal ion binding;protein binding;RNA binding	TRIM28		Generic Transcription Pathway	Corticotropin-releasing hormone signaling pathway; Mesodermal Commitment Pathway; ATM Signaling Network in Development and Disease	2208.7	1660.9	1913	1911.9	1941.9	1881.3	2180.6	2864.9	2435.6	2453	2367	2468.2	2287.6	2345.8
P17655-1	Calpain-2 catalytic subunit [OS=Homo sapiens]	33	20	79.9	cell organization and biogenesis;metabolic process;regulation of biological process;response to stimulus	chromosome;cytoplasm;cytoskeleton;cytosol;endoplasmic reticulum;Golgi;membrane;nucleus;vacuole	catalytic activity;metal ion binding;protein binding	CAPN2	Focal adhesion; Alzheimer's disease; Protein processing in endoplasmic reticulum; Apoptosis	Degradation of the extracellular matrix; Deregulated CDK5 triggers multiple neurodegenerative pathways in Alzheimer's disease models	Integrin-mediated Cell Adhesion; Alzheimers Disease; VEGFA-VEGFR2 Signaling Pathway	1265.1	968.6	1064.8	1031.3	1047.3	1034.6	1287.5	1467.7	1183.9	1201.5	1144.3	1150.6	1100.5	1220.3
P07355	Annexin A2 [OS=Homo sapiens]	49	20	38.6	cell organization and biogenesis;metabolic process;regulation of biological process;response to stimulus;transport	cell surface;cytoplasm;cytosol;endoplasmic reticulum;endosome;extracellular;membrane;nucleus;organelle lumen	enzyme regulator activity;metal ion binding;protein binding;RNA binding	ANXA2		Dissolution of Fibrin Clot; Gene and protein expression by JAK-STAT signaling after Interleukin-12 stimulation; Smooth Muscle Contraction; Neutrophil degranulation; Interleukin-12 family signaling	Prostaglandin Synthesis and Regulation	3793.5	2857.5	3173	3102.9	3296.7	3240.6	3814	3458.8	2956.9	2797	2634.9	2733	2795.8	2820.6
P16870	Carboxypeptidase E [OS=Homo sapiens]	66	20	53.1	cell organization and biogenesis;metabolic process;regulation of biological process;response to stimulus	extracellular;Golgi;membrane;nucleus	catalytic activity;metal ion binding;protein binding	CPE	Type I diabetes mellitus	Insulin processing		887.5	705.8	748.2	759.9	777.9	762.1	944.7	1578.5	1294.6	1256.3	1212.2	1283.9	1244.3	1336.3
P49321	Nuclear autoantigenic sperm protein [OS=Homo sapiens]	40	18	85.2	cell organization and biogenesis;cell proliferation;metabolic process;response to stimulus;transport	cytoplasm;nucleus	protein binding	NASP				1287.4	1021.8	1157.4	1166.5	1200.9	1183.4	1346.2	1662.7	1430.8	1462.6	1381.2	1465.1	1381.3	1417.3
P30048	Thioredoxin-dependent peroxide reductase, mitochondrial [OS=Homo sapiens]	46	11	27.7	cell death;cell differentiation;cell organization and biogenesis;cellular homeostasis;metabolic process;regulation of biological process;response to stimulus	cytoplasm;cytosol;endosome;mitochondrion;organelle lumen	antioxidant activity;catalytic activity;enzyme regulator activity;protein binding	PRDX3		Detoxification of Reactive Oxygen Species	Selenium Micronutrient Network	1871	1255	1480.7	1455.1	1504.5	1484.5	1935.9	2172.8	1635.4	1618.3	1527.6	1614.5	1531.7	1799.6
Q04760-1	lactoylglutathione lyase [OS=Homo sapiens]	70	25	20.8	cell differentiation;metabolic process;regulation of biological process	cytoplasm;cytosol;membrane;nucleus	catalytic activity;metal ion binding	GLO1	Pyruvate metabolism	Pyruvate metabolism		6540.7	4576.1	5421.9	5307.2	5571.6	5292.3	6737.6	5762.7	4699.5	4656.5	4455	4642	4408.9	4847.6
O75531	Barrier-to-autointegration factor [OS=Homo sapiens]	51	15	10.1	cell organization and biogenesis;metabolic process;regulation of biological process;response to stimulus;transport	chromosome;cytoplasm;cytosol;nucleus	DNA binding;protein binding	BANF1		2-LTR circle formation; APOBEC3G mediated resistance to HIV-1 infection; Integration of viral DNA into host genomic DNA; Vpr-mediated nuclear import of PICs; Autointegration results in viral DNA circles; Initiation of Nuclear Envelope Reformation; Clearance of Nuclear Envelope Membranes from Chromatin		4162	3351	3749.6	3828.1	3862.1	3764.1	4416.4	4900.4	4272.6	4298.5	4114.9	4257.7	4075.7	4339.2
Q13404	Ubiquitin-conjugating enzyme E2 variant 1 [OS=Homo sapiens]	105	10	16.5	cell differentiation;metabolic process;regulation of biological process;response to stimulus	cytoplasm;cytosol;nucleus	catalytic activity;protein binding	UBE2V1; TMEM189-UBE2V1		IRAK1 recruits IKK complex upon TLR7/8 or 9 stimulation; Downstream TCR signaling; NOD1/2 Signaling Pathway; IKK complex recruitment mediated by RIP1; TICAM1, RIP1-mediated IKK complex recruitment ; TAK1 activates NFkB by phosphorylation and activation of IKKs complex; Antigen processing: Ubiquitination & Proteasome degradation; FCERI mediated NF-kB activation; Activated TLR4 signalling; Interleu…	IL-1 signaling pathway; Interleukin-1 Induced Activation of NF-kappa-B; Simplified Depiction of MYD88 Distinct Input-Output Pathway	5353.9	3743	4425.1	4426.8	4545.8	4364	5447.5	5670.8	4657	4585.5	4481.2	4705.1	4448.6	4914.2
Q04637	eukaryotic translation initiation factor 4 gamma 1 [OS=Homo sapiens]	50	26	175.4	cell organization and biogenesis;defense response;metabolic process;regulation of biological process;response to stimulus	cytoplasm;cytosol;membrane;nucleus	nucleotide binding;protein binding;RNA binding;structural molecule activity	EIF4G1	RNA transport; Viral myocarditis	ISG15 antiviral mechanism; mTORC1-mediated signalling; L13a-mediated translational silencing of Ceruloplasmin expression; Nonsense Mediated Decay (NMD) independent of the Exon Junction Complex (EJC); Nonsense Mediated Decay (NMD) enhanced by the Exon Junction Complex (EJC); GTP hydrolysis and joining of the 60S ribosomal subunit; Deadenylation of mRNA; Ribosomal scanning and start codon recogniti…	Translation Factors	2303.6	1706.7	2029.4	2042.4	2118.6	1984.2	2317	2547.2	2216.4	2235.2	2132.4	2178.4	2081	2010.9
P09228	Cystatin-SA [OS=Homo sapiens]	65	9	16.4	regulation of biological process;response to stimulus	extracellular	enzyme regulator activity;protein binding	CST2	Salivary secretion			1755.9	1323.9	1490	1630.7	1634.5	1487.5	1662.8	479.6	406.8	403.1	408.4	400	393.3	418.2
P46777	60S ribosomal protein L5 [OS=Homo sapiens]	56	21	34.3	cell organization and biogenesis;metabolic process;regulation of biological process;transport	cytoplasm;cytosol;membrane;nucleus;ribosome	protein binding;RNA binding;structural molecule activity	RPL5	Ribosome	Peptide chain elongation; Eukaryotic Translation Termination; Viral mRNA Translation; L13a-mediated translational silencing of Ceruloplasmin expression; Nonsense Mediated Decay (NMD) independent of the Exon Junction Complex (EJC); Selenocysteine synthesis; Nonsense Mediated Decay (NMD) enhanced by the Exon Junction Complex (EJC); GTP hydrolysis and joining of the 60S ribosomal subunit; Major path…	Cytoplasmic Ribosomal Proteins	3321	2537.5	2924.4	2774.2	2830.3	2743.7	3362.3	3448.5	2849.8	2780.8	2635.2	2776.1	2644	2915.2
Q13501-1	sequestosome-1 [OS=Homo sapiens]	39	16	47.7	cell communication;cell death;cell differentiation;cell organization and biogenesis;metabolic process;regulation of biological process;response to stimulus;transport	cytoplasm;cytosol;endoplasmic reticulum;endosome;nucleus;vacuole	catalytic activity;metal ion binding;protein binding	SQSTM1	Osteoclast differentiation	Interleukin-1 family signaling; NF-kB is activated and signals survival; Signalling by NGF; p75NTR recruits signalling complexes; NRIF signals cell death from the nucleus; Pink/Parkin Mediated Mitophagy	Regulation of toll-like receptor signaling pathway; IL-1 signaling pathway; RANKL/RANK (Receptor activator of NFKB (ligand)) Signaling Pathway; Brain-Derived Neurotrophic Factor (BDNF) signaling pathway; Apoptosis-related network due to altered Notch3 in ovarian cancer; NRF2 pathway; Interleukin-1 Induced Activation of NF-kappa-B; Senescence and Autophagy in Cancer	2038.8	1530.1	1769.2	1827.8	1882.4	1796.4	2031.5	2886.4	2534.9	2613.4	2557.8	2588.3	2329.9	2298.4
P14324	Farnesyl pyrophosphate synthase [OS=Homo sapiens]	42	15	48.2	metabolic process;regulation of biological process	cytoplasm;cytosol;mitochondrion	catalytic activity;metal ion binding;RNA binding	FDPS	Terpenoid backbone biosynthesis; Influenza A; Metabolic pathways; HTLV-I infection	Cholesterol biosynthesis; Activation of gene expression by SREBF (SREBP)	Cholesterol Biosynthesis; Sterol Regulatory Element-Binding Proteins (SREBP) signalling	1435.5	1062	1216.3	1172.6	1222.6	1165.2	1508.5	2086.7	1590.2	1638.6	1536.5	1593.3	1512.4	1748.7
P58546	Myotrophin [OS=Homo sapiens]	22	8	12.9	cell differentiation;cell organization and biogenesis;metabolic process;regulation of biological process;response to stimulus	cytoplasm;cytosol;nucleus	DNA binding;protein binding	LUZP6; MTPN				1264	987.4	1100.3	1059.7	1041.8	1016.1	1256.2	1377.7	1119.2	1080.8	1030	1060.1	995.9	1223.4
O14745	Na(+)/H(+) exchange regulatory cofactor NHE-RF1 [OS=Homo sapiens]	36	13	38.8	cell differentiation;cell organization and biogenesis;cellular homeostasis;regulation of biological process;response to stimulus;transport	cytoplasm;cytoskeleton;membrane;nucleus	protein binding;structural molecule activity	SLC9A3R1				998	806.3	900.8	941.3	939	941.7	1053.5	2077.4	1810.2	1844.8	1788.8	1878	1717.7	1754.9
P02538	Keratin, type II cytoskeletal 6A [OS=Homo sapiens]	45	8	60	cell death;cell differentiation;cell organization and biogenesis;defense response;metabolic process;regulation of biological process;response to stimulus	cytosol;membrane;nucleus	protein binding;structural molecule activity	KRT6A		Formation of the cornified envelope	Ectoderm Differentiation	288.3	145.9	313.6	86.4	181.3	111.9	136.4	191	131.3	115.1	102	168.8	76.7	160.6
P15121	aldose reductase [OS=Homo sapiens]	41	19	35.8	metabolic process;regulation of biological process;response to stimulus	cytoplasm;cytosol;extracellular;vacuole	catalytic activity;protein binding	AKR1B1	Fructose and mannose metabolism; Pentose and glucuronate interconversions; Galactose metabolism; Metabolic pathways; Glycerolipid metabolism	Pregnenolone biosynthesis; Fructose biosynthesis	Polyol Pathway; Metapathway biotransformation	2819.2	2138.3	2337.1	2302.3	2391	2307.9	2859.3	2881.2	2410.4	2335	2229.8	2297.4	2246	2430.8
P17096-2	Isoform HMG-Y of High mobility group protein HMG-I/HMG-Y [OS=Homo sapiens]	111	4	10.7	cell organization and biogenesis;metabolic process;regulation of biological process;response to stimulus;transport	chromosome;cytosol;nucleus	catalytic activity;DNA binding;protein binding	HMGA1			Adipogenesis; Preimplantation Embryo; Senescence and Autophagy in Cancer	1017.1	727.9	918.2	959.3	928.3	856.6	944.3	1071.4	997.2	1022.3	1036.9	990	889.9	766.8
P26640	Valine--tRNA ligase [OS=Homo sapiens]	42	23	140.4	metabolic process;regulation of biological process	cytoplasm;cytosol;mitochondrion	catalytic activity;nucleotide binding;protein binding	VARS; VARS2	Aminoacyl-tRNA biosynthesis	Cytosolic tRNA aminoacylation	Amino Acid metabolism	1511.7	1018.3	1295.8	1263.9	1274.9	1193.2	1472.5	1316.5	1126.5	1099	1070.3	1071.1	1024.9	1045.4
O14672	Disintegrin and metalloproteinase domain-containing protein 10 [OS=Homo sapiens]	41	18	84.1	cell communication;cell organization and biogenesis;metabolic process;regulation of biological process;response to stimulus;transport	cell surface;cytoplasm;Golgi;membrane;nucleus;organelle lumen	catalytic activity;metal ion binding;protein binding	ADAM10	Alzheimer's disease; Epithelial cell signaling in Helicobacter pylori infection	Collagen degradation; Post-translational protein phosphorylation; Activated NOTCH1 Transmits Signal to the Nucleus; Regulation of Insulin-like Growth Factor (IGF) transport and uptake by Insulin-like Growth Factor Binding Proteins (IGFBPs); Constitutive Signaling by NOTCH1 t(7;9)(NOTCH1:M1580_K2555) Translocation Mutant; Signaling by NOTCH4; Constitutive Signaling by NOTCH1 HD+PEST Domain Mutants…	Alzheimers Disease; Copper homeostasis; Canonical and Non-canonical Notch signaling; Hypertrophy Model	1836.6	1434.9	1663	1708.8	1735.4	1588.8	1859.6	1166.1	1046.3	1048.4	965.8	1022.4	943.3	1016.4
P07951-1	Tropomyosin beta chain [OS=Homo sapiens]	175	2	32.8	cell organization and biogenesis;cellular component movement;regulation of biological process	cytoplasm;cytoskeleton;cytosol	protein binding;structural molecule activity	TPM2	Cardiac muscle contraction; Dilated cardiomyopathy; Hypertrophic cardiomyopathy (HCM); Adrenergic signaling in cardiomyocytes	Smooth Muscle Contraction; Striated Muscle Contraction	Striated Muscle Contraction	44.7	37	41.9	44.6	42.7	47.8	48.8	52.2	39.3	45.5	51.9	42.1	45.9	47.4
Q9UKK9	ADP-sugar pyrophosphatase [OS=Homo sapiens]	41	16	24.3	cell organization and biogenesis;metabolic process	cytosol;nucleus	catalytic activity;metal ion binding;protein binding;RNA binding	NUDT5	Purine metabolism	Phosphate bond hydrolysis by NUDT proteins		2253.5	1667.7	1919.6	1921.1	2017.8	1913.5	2277	3127.4	2586.7	2660.3	2506.9	2645.4	2490.4	2605.8
P31943	Heterogeneous nuclear ribonucleoprotein H [OS=Homo sapiens]	45	8	49.2	metabolic process;regulation of biological process;response to stimulus	cytosol;membrane;nucleus;spliceosomal complex	protein binding;RNA binding	HNRNPH1		mRNA Splicing - Major Pathway; FGFR2 alternative splicing	Mecp2 and Associated Rett Syndrome; mRNA Processing	333.3	247.5	285.4	286.6	297.6	272.4	346.1	392	336	345.6	309.8	329.7	308.3	350.9
Q86VP6-1	cullin-associated nedd8-dissociated protein 1 [OS=Homo sapiens]	27	16	136.3	cell differentiation;cell organization and biogenesis;cellular homeostasis;metabolic process;regulation of biological process;transport	cytoplasm;cytosol;extracellular;Golgi;membrane;nucleus;organelle lumen	protein binding	CAND1		Neutrophil degranulation; Iron uptake and transport; Neddylation	Endoderm Differentiation	1754.1	1268.4	1445.3	1498.9	1482.3	1366.1	1787.3	1780.1	1547.9	1510.4	1443	1449.9	1398.4	1479.2
Q14126	Desmoglein-2 [OS=Homo sapiens]	28	16	122.2	cell death;cell organization and biogenesis;regulation of biological process;response to stimulus	cell surface;cytoskeleton;membrane	metal ion binding;protein binding	DSG2	Arrhythmogenic right ventricular cardiomyopathy (ARVC)	Apoptotic cleavage of cell adhesion proteins; Formation of the cornified envelope	Arrhythmogenic Right Ventricular Cardiomyopathy	1778.8	1306.8	1567.7	1556.3	1637.5	1560.2	1824	1595	1398.8	1408.3	1351	1382.4	1306.8	1370.6
P22676	Calretinin [OS=Homo sapiens]	55	18	31.5	cellular homeostasis	cytoplasm;cytosol;nucleus	metal ion binding	CALB2				3635.8	3130.5	3463.7	3329.7	3414.1	3403.6	3983.8	4246.9	3523.7	3629.2	3545.6	3661.4	3521.5	3946
Q06323-1	Proteasome activator complex subunit 1 [OS=Homo sapiens]	54	16	28.7	metabolic process;regulation of biological process;response to stimulus;transport	cytoplasm;cytosol;proteasome	enzyme regulator activity;protein binding	PSME1	Antigen processing and presentation; Proteasome	Regulation of RAS by GAPs; CDT1 association with the CDC6:ORC:origin complex; Downstream TCR signaling; UCH proteinases; NIK-->noncanonical NF-kB signaling; Hh mutants that don't undergo autocatalytic processing are degraded by ERAD; SCF-beta-TrCP mediated degradation of Emi1; Cross-presentation of soluble exogenous antigens (endosomes); Separation of Sister Chromatids; Vpu mediated degradation o…	Proteasome Degradation	2858.2	1969	2313.2	2292.4	2392.7	2292.5	2913.2	4026.1	3131.5	3139.1	3004.5	3173.3	2969.2	3236.1
P00568	Adenylate kinase isoenzyme 1 [OS=Homo sapiens]	34	11	21.6	metabolic process	cytoplasm;cytosol	catalytic activity;nucleotide binding	AK1	Purine metabolism; Metabolic pathways; Thiamine metabolism	Interconversion of nucleotide di- and triphosphates		2008.1	1413.6	1690.7	1670.4	1740.9	1653.7	2042.1	2164.1	1807.4	1777	1740.9	1775.7	1692.3	1736.6
P23381	Tryptophan--tRNA ligase, cytoplasmic [OS=Homo sapiens]	37	18	53.1	metabolic process;regulation of biological process	cytoplasm;cytosol;nucleus	catalytic activity;enzyme regulator activity;nucleotide binding;protein binding	WARS	Aminoacyl-tRNA biosynthesis	Cytosolic tRNA aminoacylation	Photodynamic therapy-induced unfolded protein response; Amino Acid metabolism; Tryptophan metabolism	1717.2	1156.8	1333.8	1333.5	1376.4	1280.5	1731.6	2084.4	1525	1509.8	1449	1511.8	1427.6	1808.4
P10412	Histone H1.4 [OS=Homo sapiens]	27	10	21.9	cell organization and biogenesis;metabolic process;regulation of biological process	chromosome;nucleus	DNA binding;metal ion binding;nucleotide binding;protein binding;RNA binding	HIST1H1E		Formation of Senescence-Associated Heterochromatin Foci (SAHF); Activation of DNA fragmentation factor	Pathways Affected in Adenoid Cystic Carcinoma	2269.3	1557.5	1743.7	1630.3	1537.4	1469.9	2043	2320.1	1886.4	1694.5	1536	1536.5	1737.8	1704
P78385	keratin, type II cuticular Hb3 [OS=Homo sapiens]	46	1	54.2	cell death;regulation of biological process;transport	cytosol	catalytic activity;motor activity;protein binding;structural molecule activity	KRT83		Formation of the cornified envelope
P04792	Heat shock protein beta-1 [OS=Homo sapiens]	64	15	22.8	cellular component movement;metabolic process;regulation of biological process;response to stimulus	cytoplasm;cytoskeleton;cytosol;membrane;nucleus;proteasome	enzyme regulator activity;protein binding;RNA binding	HSPB1	Epstein-Barr virus infection; VEGF signaling pathway; MAPK signaling pathway; Amoebiasis	AUF1 (hnRNP D0) binds and destabilizes mRNA; VEGFA-VEGFR2 Pathway; MAPK6/MAPK4 signaling	Apoptosis-related network due to altered Notch3 in ovarian cancer; Fas Ligand (FasL) pathway and Stress induction of Heat Shock Proteins (HSP) regulation; MAPK Signaling Pathway; ATM Signaling Network in Development and Disease; VEGFA-VEGFR2 Signaling Pathway; p38 MAPK Signaling Pathway	1179.1	996	1076.3	1075	1073.6	1089.2	1196.3	1419.2	1214.4	1208.2	1163.9	1207.6	1167.3	1231.2
O94907	Dickkopf-related protein 1 [OS=Homo sapiens]	88	17	28.7	cell organization and biogenesis;development;regulation of biological process;response to stimulus	extracellular;membrane	protein binding;signal transducer activity	DKK1	Wnt signaling pathway	Negative regulation of TCF-dependent signaling by WNT ligand antagonists; Misspliced LRP5 mutants have enhanced beta-catenin-dependent signaling	Cardiac Progenitor Differentiation; Primary Focal Segmental Glomerulosclerosis FSGS; Differentiation Pathway; Endoderm Differentiation; Mesodermal Commitment Pathway; Wnt/beta-catenin Signaling Pathway in Leukemia; VEGFA-VEGFR2 Signaling Pathway; EDA Signalling in Hair Follicle Development; Role of Osx and miRNAs in tooth development	2348	2205	2394.7	2274.5	2299.5	2279.5	2456.1	1242.8	1033.7	999.4	943.6	984.7	922.6	1062.8
P54578	Ubiquitin carboxyl-terminal hydrolase 14 [OS=Homo sapiens]	52	16	56	cell communication;metabolic process;regulation of biological process	cell surface;cytoplasm;cytosol;membrane;nucleus;proteasome	catalytic activity;enzyme regulator activity;protein binding	USP14		Ub-specific processing proteases		2039.2	1294.5	1549.1	1592.7	1636.9	1496	1974.9	2228.8	1814.4	1805.4	1765.2	1764.2	1678.4	1750.4
Q12805	EGF-containing fibulin-like extracellular matrix protein 1 [OS=Homo sapiens]	80	23	54.6	metabolic process;regulation of biological process;response to stimulus	cell surface;extracellular;membrane	catalytic activity;metal ion binding;protein binding;receptor activity;signal transducer activity	EFEMP1		Molecules associated with elastic fibres		2509.4	1936.8	2192.7	2229.1	2298.9	2087.4	2530.5	1060.3	935.7	883.7	844.6	876.3	826.7	919.2
Q15293	Reticulocalbin-1 [OS=Homo sapiens]	70	12	38.9	metabolic process	endoplasmic reticulum;organelle lumen	metal ion binding;protein binding	RCN1		Post-translational protein phosphorylation; Regulation of Insulin-like Growth Factor (IGF) transport and uptake by Insulin-like Growth Factor Binding Proteins (IGFBPs)		5902.5	4535	5200.4	5464.6	5508.5	5252.9	5980.6	5394	4729.7	4748.9	4646.9	4853.8	4579.4	4488
P30050-1	60S ribosomal protein L12 [OS=Homo sapiens]	22	10	17.8	cell organization and biogenesis;metabolic process;transport	cytosol;membrane;ribosome	protein binding;RNA binding;structural molecule activity	RPL12	Ribosome	Peptide chain elongation; Eukaryotic Translation Termination; Viral mRNA Translation; L13a-mediated translational silencing of Ceruloplasmin expression; Nonsense Mediated Decay (NMD) independent of the Exon Junction Complex (EJC); Selenocysteine synthesis; Nonsense Mediated Decay (NMD) enhanced by the Exon Junction Complex (EJC); GTP hydrolysis and joining of the 60S ribosomal subunit; Major path…	Cytoplasmic Ribosomal Proteins	1646.6	1178.1	1330.2	1216.1	1302.4	1259.6	1764.1	1756.7	1351.4	1284.1	1185.4	1292.6	1210.9	1603.8
P67775	Serine/threonine-protein phosphatase 2A catalytic subunit alpha isoform [OS=Homo sapiens]	23	1	35.6	cell death;cell organization and biogenesis;metabolic process;regulation of biological process;response to stimulus	chromosome;cytoplasm;cytoskeleton;cytosol;membrane;mitochondrion;nucleus	catalytic activity;metal ion binding;protein binding	PPP2CA	TGF-beta signaling pathway; PI3K-Akt signaling pathway; Oocyte meiosis; AMPK signaling pathway; Tight junction; Dopaminergic synapse; Hepatitis C; mRNA surveillance pathway; Adrenergic signaling in cardiomyocytes; Sphingolipid signaling pathway; Long-term depression; Hippo signaling pathway; Chagas disease (American trypanosomiasis)	Glycolysis; AXIN missense mutants destabilize the destruction complex; PP2A-mediated dephosphorylation of key metabolic factors; APC truncation mutants have impaired AXIN binding; CTLA4 inhibitory signaling; Activated TLR4 signalling; Separation of Sister Chromatids; MASTL Facilitates Mitotic Progression; S37 mutants of beta-catenin aren't phosphorylated; S33 mutants of beta-catenin aren't phosph…	TNF alpha Signaling Pathway; Brain-Derived Neurotrophic Factor (BDNF) signaling pathway; Dopamine metabolism; Mesodermal Commitment Pathway; Association Between Physico-Chemical Features and Toxicity Associated Pathways; Focal Adhesion-PI3K-Akt-mTOR-signaling pathway; Wnt Signaling Pathway and Pluripotency; Glycogen Metabolism	140.6	107.5	133.8	117	125.6	116.4	151.4	162.9	120	140.9	113.5	120.8	113.8	142
P28838	cytosol aminopeptidase [OS=Homo sapiens]	48	16	56.1	metabolic process	cytoplasm;cytosol;mitochondrion;nucleus	catalytic activity;metal ion binding	LAP3	Glutathione metabolism; Metabolic pathways; Arginine and proline metabolism			2122.9	1350	1618.3	1537.5	1563.2	1497.8	2111.1	2583.7	1916.7	1845.1	1698.9	1806.2	1718.5	2083.9
P43487	Ran-specific GTPase-activating protein [OS=Homo sapiens]	47	21	23.3	cell organization and biogenesis;metabolic process;regulation of biological process;response to stimulus;transport	cytoplasm;cytosol;nucleus	enzyme regulator activity;protein binding	RANBP1	Viral carcinogenesis; HTLV-I infection	Rev-mediated nuclear export of HIV RNA		3893.7	3408.8	3664.5	3469.3	3416	3506.5	3987.4	4880.5	4133.5	4080.1	3880.4	4047.3	3830.8	4537.2
Q12792-2	Twinfilin-1 [OS=Homo sapiens]	21	11	40.3	cell organization and biogenesis;regulation of biological process	cytoplasm;cytoskeleton;cytosol	catalytic activity;nucleotide binding;protein binding	TWF1				1292.2	1041.6	1164	1186.9	1181.5	1136.4	1322.4	1434.7	1208.8	1244	1261.4	1227.7	1179.3	1180.9
P13798	Acylamino-acid-releasing enzyme [OS=Homo sapiens]	43	18	81.2	cell organization and biogenesis;metabolic process;transport	cytoplasm;cytosol;extracellular;membrane	catalytic activity;protein binding;RNA binding	APEH		Eukaryotic Translation Termination; Neutrophil degranulation		2011.8	1519	1745	1698.6	1701.3	1675.7	2081.5	2393.9	1877.9	1833.3	1771.3	1835.1	1767.4	2045.4
Q9Y266	nuclear migration protein nudC [OS=Homo sapiens]	59	19	38.2	cell division;cell organization and biogenesis;cell proliferation;development;metabolic process	cytoplasm;cytoskeleton;cytosol;nucleus	protein binding	NUDC		Amplification of signal from unattached kinetochores via a MAD2 inhibitory signal; Separation of Sister Chromatids; Resolution of Sister Chromatid Cohesion; RHO GTPases Activate Formins; Mitotic Telophase/Cytokinesis		3283	2559.6	2953.3	2840.5	2975.9	2968.1	3468.1	4013.1	3384.2	3387.9	3269.4	3407.5	3273.8	3611.1
P07814	Bifunctional glutamate/proline--tRNA ligase [OS=Homo sapiens]	28	20	170.5	cell organization and biogenesis;metabolic process;regulation of biological process;response to stimulus	cytoplasm;cytosol;membrane	catalytic activity;metal ion binding;nucleotide binding;protein binding;RNA binding	EPRS	Aminoacyl-tRNA biosynthesis; Metabolic pathways; Porphyrin and chlorophyll metabolism	tRNA modification in the nucleus and cytosol; Cytosolic tRNA aminoacylation; SeMet incorporation into proteins	Parkinsons Disease Pathway; Amino Acid metabolism	1347.2	1096	1236.6	1189.3	1205.1	1155.2	1401.7	1552.1	1316.8	1251.1	1219.1	1247.7	1201.8	1321.1
P13647	keratin, type II cytoskeletal 5 [OS=Homo sapiens]	62	11	62.3	cell death;cell organization and biogenesis;metabolic process	cytoplasm;cytosol;membrane;mitochondrion;nucleus	catalytic activity;motor activity;protein binding;structural molecule activity	KRT5		Formation of the cornified envelope; Type I hemidesmosome assembly		517.2	259.8	231.9	150.3	217	205.7	242.9	284.9	285.8	226.3	198.1	240.7	163.7	287.8
Q9NTK5-1	obg-like ATPase 1 [OS=Homo sapiens]	24	14	44.7	metabolic process;transport	cytoplasm;cytosol;extracellular;membrane;nucleus;organelle lumen	catalytic activity;metal ion binding;nucleotide binding;protein binding	OLA1		Platelet degranulation		1499.4	1048.4	1237.4	1167.4	1181.5	1089.9	1511.7	1370.2	1083.7	1076.8	1024.2	1025.3	945.1	1147.9
O00410	Importin-5 [OS=Homo sapiens]	36	21	123.6	regulation of biological process;response to stimulus;transport	cytoplasm;membrane;nucleus	enzyme regulator activity;protein binding;RNA binding;transporter activity	IPO5		vRNP Assembly		876.8	678.5	805.4	800.7	813.3	768.7	896.3	1065.8	895.8	889.9	873.5	880.9	820.8	847.7
Q15121	Astrocytic phosphoprotein PEA-15 [OS=Homo sapiens]	29	10	15	cell death;metabolic process;regulation of biological process;response to stimulus;transport	cytoplasm;cytosol;nucleus	protein binding	PEA15		RAF-independent MAPK1/3 activation; RAF/MAP kinase cascade; Interleukin-20 family signaling	Apoptosis Modulation and Signaling	1768.4	1335.3	1573.9	1553.4	1606.9	1531.4	1830.1	1927.7	1613.3	1634.1	1625.4	1646.1	1618.4	1668.5
P00367	Glutamate dehydrogenase 1, mitochondrial [OS=Homo sapiens]	31	24	61.4	cell organization and biogenesis;metabolic process;regulation of biological process	cytoplasm;mitochondrion;organelle lumen	catalytic activity;nucleotide binding;protein binding	GLUD1	D-Glutamine and D-glutamate metabolism; Alanine, aspartate and glutamate metabolism; Arginine biosynthesis; Metabolic pathways; Proximal tubule bicarbonate reclamation; Nitrogen metabolism; Carbon metabolism	Transcriptional activation of mitochondrial biogenesis; Amino acid synthesis and interconversion (transamination)	Amino Acid metabolism; Urea cycle and metabolism of amino groups	1888.5	1390.3	1653	1592	1596.6	1547.4	1919.4	2275.7	1844.7	1808.8	1777.2	1809.5	1714.2	1952.8
P25787	Proteasome subunit alpha type-2 [OS=Homo sapiens]	45	15	25.9	metabolic process;regulation of biological process;response to stimulus;transport	cytoplasm;cytosol;extracellular;nucleus;organelle lumen;proteasome	catalytic activity;protein binding	PSMA2	Proteasome	Regulation of RAS by GAPs; CDT1 association with the CDC6:ORC:origin complex; Downstream TCR signaling; UCH proteinases; NIK-->noncanonical NF-kB signaling; Hh mutants that don't undergo autocatalytic processing are degraded by ERAD; SCF-beta-TrCP mediated degradation of Emi1; Neutrophil degranulation; Cross-presentation of soluble exogenous antigens (endosomes); Separation of Sister Chromatids; …	Proteasome Degradation	1688.9	1302.2	1469.6	1331.7	1427.6	1383.3	1740.2	1912.8	1466.2	1484.4	1372.9	1439	1388.9	1754.8
Q96HC4	PDZ and LIM domain protein 5 [OS=Homo sapiens]	41	17	63.9	cell growth;regulation of biological process	cytoplasm;cytoskeleton;cytosol;membrane	metal ion binding;protein binding	PDLIM5		Neurexins and neuroligins		1611	1240.3	1471.5	1486.4	1474.6	1440.5	1593.8	2192.5	1919.4	1945.7	1878.1	1941.8	1824.2	1789.8
Q9BS26	Endoplasmic reticulum resident protein 44 [OS=Homo sapiens]	32	11	46.9	cellular homeostasis;metabolic process;regulation of biological process;response to stimulus;transport	cell surface;endoplasmic reticulum;extracellular;membrane;organelle lumen	catalytic activity;metal ion binding;protein binding	ERP44		Neutrophil degranulation		2033.3	1538.7	1723.7	1714.4	1807.9	1711.4	2050.2	2008.6	1668.6	1680.5	1654	1672.4	1598.1	1681.2
P12955	xaa-Pro dipeptidase [OS=Homo sapiens]	42	17	54.5	metabolic process		catalytic activity;metal ion binding;protein binding	PEPD				1838.7	1404.1	1593.1	1602.2	1616.9	1583.9	1950.5	2211.8	1766.7	1813.3	1709.5	1787	1702.3	1787.2
Q86YZ3	Hornerin [OS=Homo sapiens]	31	14	282.2	cell organization and biogenesis;development;transport	cytoplasm;cytoskeleton;extracellular;nucleus;organelle lumen	metal ion binding	HRNR		Neutrophil degranulation
P22061	protein-L-isoaspartate(D-aspartate) O-methyltransferase [OS=Homo sapiens]	24	10	24.6	metabolic process	cytoplasm;cytosol	catalytic activity;protein binding	PCMT1		Protein repair		1973.1	1221.8	1513.9	1543.4	1595.4	1499.6	1915.6	1991.2	1628.2	1592.3	1562.9	1593.3	1503.8	1634.3
O95084	Serine protease 23 [OS=Homo sapiens]	51	13	43	metabolic process	extracellular;nucleus;organelle lumen	catalytic activity	PRSS23		Post-translational protein phosphorylation; Regulation of Insulin-like Growth Factor (IGF) transport and uptake by Insulin-like Growth Factor Binding Proteins (IGFBPs)		1264.8	913.7	962.3	863.3	824.2	782	932.2	780	610.8	586	517.4	548.2	498.6	599.7
P60900	Proteasome subunit alpha type-6 [OS=Homo sapiens]	48	15	27.4	metabolic process;regulation of biological process;response to stimulus;transport	cytoplasm;cytosol;nucleus;proteasome	catalytic activity;nucleotide binding;protein binding;RNA binding	PSMA6	Proteasome	Regulation of RAS by GAPs; CDT1 association with the CDC6:ORC:origin complex; Downstream TCR signaling; UCH proteinases; NIK-->noncanonical NF-kB signaling; Hh mutants that don't undergo autocatalytic processing are degraded by ERAD; SCF-beta-TrCP mediated degradation of Emi1; Cross-presentation of soluble exogenous antigens (endosomes); Separation of Sister Chromatids; Vpu mediated degradation o…	Proteasome Degradation	1197.3	915.4	1048.6	1041.9	1083.1	1033.6	1251.7	1247	1148.8	1075.3	999.7	1044.5	1001.3	1216.3
Q08211	Atp-dependent rna helicase a [OS=Homo sapiens]	41	27	140.9	cell death;cell differentiation;cell organization and biogenesis;defense response;metabolic process;regulation of biological process;response to stimulus;transport	cytoplasm;cytoskeleton;cytosol;membrane;nucleus;ribosome	catalytic activity;DNA binding;metal ion binding;nucleotide binding;protein binding;RNA binding	DHX9		TRAF6 mediated NF-kB activation; TAK1 activates NFkB by phosphorylation and activation of IKKs complex; RIP-mediated NFkB activation via ZBP1; Activated TLR4 signalling; Interleukin-1 family signaling; mRNA Splicing - Major Pathway; DEx/H-box helicases activate type I IFN and inflammatory cytokines production	mRNA Processing	1400	1077.9	1243.6	1197.2	1222.8	1166.8	1399.2	1656.3	1388.1	1381.1	1311.4	1314.4	1240.9	1319.9
Q13200	26S proteasome non-ATPase regulatory subunit 2 [OS=Homo sapiens]	38	20	100.1	metabolic process;regulation of biological process;response to stimulus;transport	cytoplasm;cytosol;extracellular;membrane;nucleus;organelle lumen;proteasome	catalytic activity;enzyme regulator activity;nucleotide binding;protein binding	PSMD2	Epstein-Barr virus infection; Proteasome	Regulation of RAS by GAPs; CDT1 association with the CDC6:ORC:origin complex; Downstream TCR signaling; UCH proteinases; NIK-->noncanonical NF-kB signaling; Hh mutants that don't undergo autocatalytic processing are degraded by ERAD; SCF-beta-TrCP mediated degradation of Emi1; Neutrophil degranulation; Cross-presentation of soluble exogenous antigens (endosomes); Separation of Sister Chromatids; …	Proteasome Degradation; TNF alpha Signaling Pathway; Parkin-Ubiquitin Proteasomal System pathway	1864.2	1344.8	1584.4	1633.7	1631.9	1490.5	1895	1816.9	1577.2	1554.2	1480.9	1544.1	1424.6	1483.8
Q9UQ80	proliferation-associated protein 2G4 [OS=Homo sapiens]	39	21	43.8	cell proliferation;metabolic process;regulation of biological process;transport	cytoplasm;extracellular;membrane;nucleus;organelle lumen	DNA binding;protein binding;RNA binding	PA2G4		Neutrophil degranulation		1947.9	1496.1	1659.2	1592.1	1649.7	1557.9	1942.5	2073.3	1695	1653.7	1529.5	1613.8	1534.9	1728.2
Q86V81	THO complex subunit 4 [OS=Homo sapiens]	48	12	26.9	cell differentiation;metabolic process;regulation of biological process;response to stimulus;transport	cytoplasm;cytosol;membrane;nucleus;spliceosomal complex	protein binding;RNA binding	ALYREF	Herpes simplex infection; Spliceosome; mRNA surveillance pathway; RNA transport	mRNA 3'-end processing; Transport of Mature mRNA Derived from an Intronless Transcript; mRNA Splicing - Major Pathway; Transport of the SLBP Dependant Mature mRNA; Cleavage of Growing Transcript in the Termination Region ; Transport of Mature mRNA derived from an Intron-Containing Transcript; Transport of the SLBP independent Mature mRNA		2915.2	2108.7	2581.9	2588.2	2678.7	2499.2	2850.7	3181.7	2852.7	2833.9	2844.3	2879.4	2653.8	2593.8
P13796	Plastin-2 [OS=Homo sapiens]	39	13	70.2	cell organization and biogenesis;cellular component movement;regulation of biological process;response to stimulus	cytoplasm;cytoskeleton;cytosol;membrane	metal ion binding;protein binding	LCP1		Gene and protein expression by JAK-STAT signaling after Interleukin-12 stimulation; Interleukin-12 family signaling		327.9	210.4	266.5	255.4	255.4	262	330.7	609.3	477.5	486.4	459.5	495.4	462.2	477.7
P62714	serine/threonine-protein phosphatase 2A catalytic subunit beta isoform [OS=Homo sapiens]	23	1	35.6	cell organization and biogenesis;metabolic process;regulation of biological process;response to stimulus	chromosome;cytoplasm;cytoskeleton;cytosol;nucleus	catalytic activity;metal ion binding;protein binding	PPP2CB	Hippo signaling pathway; Chagas disease (American trypanosomiasis); PI3K-Akt signaling pathway; Oocyte meiosis; AMPK signaling pathway; Tight junction; Dopaminergic synapse; Sphingolipid signaling pathway; Long-term depression; Hepatitis C; mRNA surveillance pathway; Adrenergic signaling in cardiomyocytes; TGF-beta signaling pathway	Glycolysis; AXIN missense mutants destabilize the destruction complex; PP2A-mediated dephosphorylation of key metabolic factors; APC truncation mutants have impaired AXIN binding; CTLA4 inhibitory signaling; Activated TLR4 signalling; Separation of Sister Chromatids; MASTL Facilitates Mitotic Progression; S37 mutants of beta-catenin aren't phosphorylated; S33 mutants of beta-catenin aren't phosph…	Serotonin Transporter Activity; Dopamine metabolism; Focal Adhesion-PI3K-Akt-mTOR-signaling pathway; Wnt Signaling Pathway and Pluripotency; Exercise-induced Circadian Regulation; Glycogen Metabolism; Monoamine Transport	62	43.7	47.4	47.9	50.2	46.5	55	62.3	44.7	43.4	40	47.6	49.9	44.7
P46108-1	Adapter molecule crk [OS=Homo sapiens]	34	11	33.8	cell organization and biogenesis;regulation of biological process;response to stimulus	cytoplasm;cytoskeleton;cytosol;membrane;nucleus	protein binding	CRK	Neurotrophin signaling pathway; Bacterial invasion of epithelial cells; MicroRNAs in cancer; Focal adhesion; Pathways in cancer; MAPK signaling pathway; Chemokine signaling pathway; Chronic myeloid leukemia; Regulation of actin cytoskeleton; Insulin signaling pathway; Renal cell carcinoma; ErbB signaling pathway; Shigellosis; Rap1 signaling pathway; Fc gamma R-mediated phagocytosis	VEGFA-VEGFR2 Pathway; ARMS-mediated activation; MET activates RAP1 and RAC1; Downstream signal transduction; p130Cas linkage to MAPK signaling for integrins; MET receptor recycling; Regulation of signaling by CBL; PTK6 Regulates RHO GTPases, RAS GTPase and MAP kinases; Regulation of actin dynamics for phagocytic cup formation	Integrin-mediated Cell Adhesion; B Cell Receptor Signaling Pathway; Kit receptor signaling pathway; Focal Adhesion; Signaling of Hepatocyte Growth Factor Receptor; Rac1/Pak1/p38/MMP-2 pathway; MAPK Signaling Pathway; VEGFA-VEGFR2 Signaling Pathway; Angiopoietin Like Protein 8 Regulatory Pathway; Chemokine signaling pathway; EGF/EGFR Signaling Pathway; Insulin Signaling; Regulation of Actin Cytosk…	328.5	238.2	306	299.7	307.5	301.3	331	368.1	315.6	326	316.1	321.6	313.3	285.3
P07195	L-lactate dehydrogenase B chain [OS=Homo sapiens]	112	19	36.6	metabolic process	cytoplasm;cytosol;membrane;mitochondrion	catalytic activity;nucleotide binding;protein binding	LDHB	Glucagon signaling pathway; Glycolysis / Gluconeogenesis; Propanoate metabolism; Cysteine and methionine metabolism; Metabolic pathways; Pyruvate metabolism	Pyruvate metabolism	Glycolysis and Gluconeogenesis	2958.7	2343.4	2494.5	2203.6	2206.5	2247.1	3281.9	4167.1	2870.2	2803.6	2525.3	2624.5	2591.8	3914.9
P78386	Keratin, type II cuticular Hb5 [OS=Homo sapiens]	48	13	55.8	cell death	cytosol	structural molecule activity	KRT85		Formation of the cornified envelope		446.6	359.5	411.1	411.4	412	412.6	599	592.7	3661.4	481.9	516.4	471.2	453.4	459.7
Q9NZT2-1	opioid growth factor receptor [OS=Homo sapiens]	38	15	73.3	regulation of biological process;response to stimulus	cytoplasm;extracellular;membrane;nucleus	protein binding;receptor activity;signal transducer activity	OGFR				496.5	388.9	453.3	436.1	447.1	434.5	511.6	570.5	505.1	484.9	450.5	476.2	422	493.1
Q9NZ08-1	endoplasmic reticulum aminopeptidase 1 [OS=Homo sapiens]	35	19	107.2	cell communication;cell differentiation;metabolic process;regulation of biological process;response to stimulus	cytoplasm;cytosol;endoplasmic reticulum;extracellular;membrane;organelle lumen	catalytic activity;metal ion binding;protein binding	ERAP1		Antigen Presentation: Folding, assembly and peptide loading of class I MHC		1306.4	972.5	1166.7	1103.7	1140.4	1110.7	1386	1382.6	1146.4	1110.4	1100.1	1148.2	1085.1	1152.2
P23246-1	splicing factor, proline- and glutamine-rich [OS=Homo sapiens]	62	21	76.1	cell organization and biogenesis;defense response;metabolic process;regulation of biological process;response to stimulus	chromosome;cytoplasm;nucleus	DNA binding;protein binding;RNA binding	SFPQ		PTK6 Regulates Proteins Involved in RNA Processing	mRNA Processing	1901.2	1528.8	1701.9	1728.1	1727.5	1683.1	1891.1	2547.5	2269.1	2315.6	2234.1	2282.5	2145.2	2126.9
P60983	glia maturation factor beta [OS=Homo sapiens]	35	13	16.7	metabolic process;regulation of biological process;response to stimulus		enzyme regulator activity;protein binding;signal transducer activity	GMFB				1765.9	1528.1	1666.2	1505.3	1515.5	1589	1895.8	2627.3	2109.3	2067.8	1965.9	2125.2	2096.5	2500.1
Q92520	Protein FAM3C [OS=Homo sapiens]	41	17	24.7	cell differentiation;cell organization and biogenesis;cell proliferation;development;regulation of biological process;response to stimulus;transport	cytoplasm;extracellular;organelle lumen	protein binding	FAM3C; WNT16		Platelet degranulation	Wnt Signaling Pathway and Pluripotency; Wnt Signaling Pathway; DNA Damage Response (only ATM dependent)	3528.6	2557	3007.3	3019.8	3109.5	3008.8	3593.1	2211.7	1906.8	1817.9	1783.9	1851.2	1750.8	1890.3
Q96B97-3	Isoform 3 of SH3 domain-containing kinase-binding protein 1 [OS=Homo sapiens]	22	16	46.6	cell communication;cell death;cell organization and biogenesis;cellular component movement;regulation of biological process;transport	cytoplasm;cytoskeleton;cytosol;membrane	protein binding	SH3KBP1			EGF/EGFR Signaling Pathway	1544.8	1187.8	1371.7	1372.5	1377.4	1362.9	1532.2	1288.4	1113.7	1055	1059.2	1050.7	1051	1061.9
Q15717	ELAV-like protein 1 [OS=Homo sapiens]	55	14	36.1	development;metabolic process;regulation of biological process	cytoplasm;cytosol;membrane;nucleus	protein binding;RNA binding	ELAVL1	AMPK signaling pathway	HuR (ELAVL1) binds and stabilizes mRNA; mRNA Splicing - Major Pathway	AMP-activated Protein Kinase (AMPK) Signaling; Endoderm Differentiation; Preimplantation Embryo; Focal Adhesion-PI3K-Akt-mTOR-signaling pathway	2033.4	1556.1	1862.6	1782	1855.9	1810.7	2125	2496.8	2106	2088.4	2021	2065.1	1949.3	2074.2
P38606	V-type proton ATPase catalytic subunit A [OS=Homo sapiens]	33	12	68.3	cellular homeostasis;metabolic process;regulation of biological process;response to stimulus;transport	cytosol;membrane;mitochondrion	catalytic activity;nucleotide binding;transporter activity	ATP6V1A	Vibrio cholerae infection; Collecting duct acid secretion; mTOR signaling pathway; Rheumatoid arthritis; Metabolic pathways; Oxidative phosphorylation; Phagosome; Synaptic vesicle cycle; Epithelial cell signaling in Helicobacter pylori infection	Transferrin endocytosis and recycling; ROS, RNS production in phagocytes; Ion channel transport; Insulin receptor recycling		910.1	644.3	764.3	774.3	772.5	797	942.3	1111.3	887	881.9	868.5	885.1	834.3	885.9
P50552	Vasodilator-stimulated phosphoprotein [OS=Homo sapiens]	29	16	39.8	cell organization and biogenesis;cellular component movement;regulation of biological process	cytoplasm;cytoskeleton;cytosol;membrane	protein binding	VASP	Focal adhesion; Leukocyte transendothelial migration; cGMP-PKG signaling pathway; Platelet activation; Fc gamma R-mediated phagocytosis; Rap1 signaling pathway	Cell-extracellular matrix interactions; Generation of second messenger molecules; Signaling by ROBO receptors	Integrin-mediated Cell Adhesion; Focal Adhesion	1019.8	772.2	928.8	943.6	949.6	912.4	1021.9	1109.3	1008.1	977.5	994.1	1009.9	938.2	898.6
Q32MZ4	Leucine-rich repeat flightless-interacting protein 1 [OS=Homo sapiens]	22	15	89.2	metabolic process;regulation of biological process	cytoplasm;cytoskeleton;cytosol;membrane;nucleus	DNA binding;protein binding;RNA binding	LRRFIP1		Signaling by cytosolic FGFR1 fusion mutants; LRR FLII-interacting protein 1 (LRRFIP1) activates type I IFN production		1002.1	741.7	921.9	887	916.2	879.3	1003.6	1098.3	938.4	999.7	999.5	973.2	953.8	922.2
Q15637	Splicing factor 1 [OS=Homo sapiens]	30	1	68.3	cell differentiation;cell organization and biogenesis;metabolic process;regulation of biological process	nucleus;ribosome;spliceosomal complex	metal ion binding;protein binding;RNA binding	SF1		mRNA Splicing - Major Pathway		495.2	399.7	443.1	446.8	443.1	430.3	499.5	566.7	553.5	537.4	498.7	509.8	496.4	556.8
P11216	Glycogen phosphorylase, brain form [OS=Homo sapiens]	48	19	96.6	metabolic process;transport	cytoplasm;extracellular;membrane;organelle lumen	catalytic activity;protein binding	PYGB	Metabolic pathways; Glucagon signaling pathway; Insulin resistance; Starch and sucrose metabolism; Insulin signaling pathway	Neutrophil degranulation; Glycogen breakdown (glycogenolysis)	Glycogen Metabolism	2162.6	1500.8	1738.2	1752.6	1766.9	1627.6	2107	1930.5	1610.1	1588.9	1467.3	1469.7	1449	1599.4
Q96C90	Protein phosphatase 1 regulatory subunit 14B [OS=Homo sapiens]	34	13	15.9	defense response;regulation of biological process;response to stimulus	cytoplasm	enzyme regulator activity	PPP1R14B				2144.9	1460.4	1769.5	1853.2	1787.8	1786.1	2056.6	1866.3	1577.3	1601.8	1526.1	1570.8	1533.9	1548.8
Q15637-5	Isoform 5 of Splicing factor 1 [OS=Homo sapiens]	29	1	71.7	cell differentiation;cell organization and biogenesis;metabolic process;regulation of biological process	nucleus;ribosome;spliceosomal complex	metal ion binding;protein binding;RNA binding	SF1				68.6	53.4	66.5	62.8	75.2	67.4	75.9	106.5	87.6	83.5	81.7	90.6	79.7	78.7
Q96C19	EF-hand domain-containing protein D2 [OS=Homo sapiens]	34	17	26.7		membrane	metal ion binding;protein binding	EFHD2				2356	1962.8	2199	2202	2223.8	2199.6	2422.9	2977	2615.1	2639.4	2573.8	2645.2	2437	2502.7
O00193	Small acidic protein [OS=Homo sapiens]	39	13	20.3				C11orf58				2338.8	1935.2	2177	2199.8	2229.4	2175.4	2353.6	2977.6	2721.5	2744	2668.8	2666.1	2508.7	2502.2
O43852	Calumenin [OS=Homo sapiens]	42	4	37.1	metabolic process	endoplasmic reticulum;extracellular;Golgi;membrane;organelle lumen	metal ion binding;protein binding	CALU		Platelet degranulation ; Post-translational protein phosphorylation; Regulation of Insulin-like Growth Factor (IGF) transport and uptake by Insulin-like Growth Factor Binding Proteins (IGFBPs)	NOTCH1 regulation of human endothelial cell calcification	259	179.7	209.4	256.5	240.6	230.1	255.9	246.9	206.1	221.4	216.7	207.2	207.7	198.5
Q9UMY4-2	Isoform 2 of Sorting nexin-12 [OS=Homo sapiens]	29	16	18.9	cell organization and biogenesis;regulation of biological process;transport	endosome	protein binding	SNX12				1654.6	1213.3	1404.7	1471.2	1537.7	1466.1	1709.5	1972	1653.1	1693.5	1630.6	1689.5	1593	1632.9
Q9BRK5-1	45 kDa calcium-binding protein [OS=Homo sapiens]	48	18	41.8	cell differentiation;response to stimulus;transport	cytoplasm;endosome;Golgi;membrane;organelle lumen	metal ion binding;protein binding	SDF4				3661.1	3263.5	3571.8	3314.3	3425.3	3568	4031.7	2971	2478	2430.3	2312.5	2418.4	2369.9	2764.3
Q16543	Hsp90 co-chaperone Cdc37 [OS=Homo sapiens]	46	16	44.4	cell division;metabolic process;regulation of biological process;response to stimulus;transport	cytoplasm;cytosol	catalytic activity;enzyme regulator activity;protein binding	CDC37	PI3K-Akt signaling pathway	Downregulation of ERBB2 signaling; Constitutive Signaling by EGFRvIII; Constitutive Signaling by Ligand-Responsive EGFR Cancer Variants	TNF alpha Signaling Pathway; Aryl Hydrocarbon Receptor; Aryl Hydrocarbon Receptor Pathway; Simplified Interaction Map Between LOXL4 and Oxidative Stress Pathway; Focal Adhesion-PI3K-Akt-mTOR-signaling pathway	2941.8	2121	2482.2	2517.7	2640.1	2390.3	2903.5	3359.5	2829	2846.2	2790.8	2791.1	2665.4	2655.9
P29692-3	Isoform 3 of Elongation factor 1-delta [OS=Homo sapiens]	61	1	28.5	metabolic process;regulation of biological process;response to stimulus	cytoplasm;cytosol;endoplasmic reticulum;nucleus	DNA binding;protein binding;RNA binding;signal transducer activity	EEF1D			Translation Factors
Q13838-1	spliceosome RNA helicase DDX39B [OS=Homo sapiens]	46	12	49	cell organization and biogenesis;metabolic process;regulation of biological process;transport	cytoplasm;nucleus;spliceosomal complex	catalytic activity;nucleotide binding;protein binding;RNA binding	DDX39B	Influenza A; Spliceosome; RNA transport; mRNA surveillance pathway	Cleavage of Growing Transcript in the Termination Region ; Transport of Mature mRNA derived from an Intron-Containing Transcript; mRNA 3'-end processing		1159.4	947	1061.9	958.5	988.7	927	1249	1346.7	1028.6	1002.7	902.3	946.3	927.2	1246.9
P09758	Tumor-associated calcium signal transducer 2 [OS=Homo sapiens]	41	17	35.7	cell proliferation;regulation of biological process;response to stimulus	cytosol;membrane;nucleus	protein binding;receptor activity	TACSTD2				1820.1	1518.4	1747.4	1697.4	1718.4	1668.1	1876.8	1854.4	1660.5	1674.6	1657.8	1665.2	1575.1	1621.6
Q99536	Synaptic vesicle membrane protein VAT-1 homolog [OS=Homo sapiens]	54	15	41.9	metabolic process;regulation of biological process;transport	cytoplasm;extracellular;membrane;mitochondrion;organelle lumen	catalytic activity;metal ion binding	VAT1		Neutrophil degranulation		1478.9	1273.3	1394.7	1271.7	1321.6	1270.2	1624.4	1662.9	1352.1	1332.5	1209.1	1258.1	1214.3	1533.3
Q9BRA2	Thioredoxin domain-containing protein 17 [OS=Homo sapiens]	42	19	13.9	metabolic process;regulation of biological process;response to stimulus	cytoplasm;cytosol	antioxidant activity;catalytic activity;protein binding	TXNDC17				2556.1	2034.7	2307.1	2273.2	2304.3	2289.1	2619.7	2950.8	2541.6	2552	2501.4	2583.4	2463.3	2639.1
P56537-1	eukaryotic translation initiation factor 6 [OS=Homo sapiens]	36	10	26.6	cell organization and biogenesis;metabolic process;regulation of biological process;response to stimulus;transport	cytoplasm;cytosol;nucleus	protein binding;RNA binding	EIF6	Ribosome biogenesis in eukaryotes		Translation Factors	391	282.1	350.5	336.3	349.3	347.4	422	502.9	388.9	412.1	384.7	383.3	358.4	421.8
Q15907	Ras-related protein Rab-11B [OS=Homo sapiens]	34	3	24.5	metabolic process;regulation of biological process;response to stimulus;transport	cytoplasm;cytosol;endosome;membrane;mitochondrion	catalytic activity;nucleotide binding;protein binding	RAB11B	AMPK signaling pathway; Vasopressin-regulated water reabsorption; Endocytosis	TBC/RABGAPs; RAB geranylgeranylation	Focal Adhesion-PI3K-Akt-mTOR-signaling pathway	295.9	213.5	248	221.1	236.8	234.9	312.2	331.2	242.3	238.7	226.9	239.1	228.4	282.3
Q99832	T-complex protein 1 subunit eta [OS=Homo sapiens]	28	17	59.3	metabolic process;regulation of biological process;transport	cytoplasm;cytosol;mitochondrion	nucleotide binding;protein binding	CCT7		Prefoldin mediated transfer of substrate to CCT/TriC; Cooperation of PDCL (PhLP1) and TRiC/CCT in G-protein beta folding; Association of TriC/CCT with target proteins during biosynthesis; Formation of tubulin folding intermediates by CCT/TriC; Folding of actin by CCT/TriC		1528.7	957.1	1160	1163.1	1202.8	1106.9	1508.4	1471.6	1188.8	1168	1183.9	1189.1	1100.9	1155.1
P49589-3	Isoform 3 of Cysteine--tRNA ligase, cytoplasmic [OS=Homo sapiens]	32	2	94.6	metabolic process	cytoplasm;cytosol	catalytic activity;metal ion binding;nucleotide binding;protein binding;RNA binding	CARS
Q01518-1	adenylyl cyclase-associated protein 1 [OS=Homo sapiens]	65	18	51.9	cell organization and biogenesis;cellular component movement;regulation of biological process;response to stimulus;transport	cytoplasm;cytoskeleton;extracellular;membrane;organelle lumen	protein binding	CAP1		Platelet degranulation ; Neutrophil degranulation; Role of ABL in ROBO-SLIT signaling	Angiopoietin Like Protein 8 Regulatory Pathway; Insulin Signaling	2825.7	2286	2538.2	2365.5	2434.9	2377.4	3008.1	2802.7	2293.7	2233.8	2082.4	2118.5	2113	2580
P55209	Nucleosome assembly protein 1-like 1 [OS=Homo sapiens]	26	8	45.3	cell organization and biogenesis;metabolic process;regulation of biological process	membrane;nucleus	protein binding;RNA binding	NAP1L1				1199.5	882	1025.8	970.3	1003.6	993.3	1199.8	1191.9	919.9	928.8	897.7	939	890.3	1062.5
P49589-1	Cysteine--tRNA ligase, cytoplasmic [OS=Homo sapiens]	33	1	85.4	metabolic process	cytoplasm;cytosol	catalytic activity;metal ion binding;nucleotide binding;protein binding;RNA binding	CARS	Aminoacyl-tRNA biosynthesis	Cytosolic tRNA aminoacylation		109.9	77.2	91.8	93	85.1	76.8	115.6	142	112.9	113.2	104.7	108.7	108.1	120.9
Q15056-1	Eukaryotic translation initiation factor 4H [OS=Homo sapiens]	75	18	27.4	cell organization and biogenesis;metabolic process;regulation of biological process;reproduction	cytoplasm;cytosol;membrane	catalytic activity;protein binding;RNA binding	EIF4H		L13a-mediated translational silencing of Ceruloplasmin expression; Translation initiation complex formation; GTP hydrolysis and joining of the 60S ribosomal subunit; Ribosomal scanning and start codon recognition	Translation Factors	2279.7	1827.2	2132	2134.7	2082.1	1973.6	2195.3	2502.8	2250	2364.4	2297.2	2282.3	2118.6	1986.6
P31949	protein S100-A11 [OS=Homo sapiens]	59	10	11.7	regulation of biological process;response to stimulus;transport	cytoplasm;extracellular;nucleus;organelle lumen	metal ion binding;protein binding	S100A11		Neutrophil degranulation		3969.4	4010	3977.9	3635.7	3742.5	3787.7	4399.3	4937.7	4176.8	4149	4005.5	4124	4039.7	4995.9
P12268	inosine-5'-monophosphate dehydrogenase 2 [OS=Homo sapiens]	25	17	55.8	cell organization and biogenesis;cell proliferation;metabolic process;response to stimulus;transport	cytoplasm;cytosol;extracellular;membrane;nucleus;organelle lumen	catalytic activity;DNA binding;metal ion binding;nucleotide binding;protein binding;RNA binding	IMPDH2	Metabolic pathways; Drug metabolism - other enzymes; Purine metabolism	Neutrophil degranulation; Purine ribonucleoside monophosphate biosynthesis		1376.5	910.9	1111.9	1067.2	1129	1047.1	1387.4	1815.1	1405	1366	1311.8	1360.9	1303.1	1414.2
Q9Y696	Chloride intracellular channel protein 4 [OS=Homo sapiens]	34	11	28.8	cell differentiation;cell organization and biogenesis;cellular homeostasis;metabolic process;regulation of biological process;response to stimulus;transport	cell surface;cytoplasm;cytoskeleton;cytosol;membrane;mitochondrion;nucleus	catalytic activity;protein binding;transporter activity	CLIC4				1822.2	1284.4	1462.3	1379.8	1410.4	1364.9	1808.7	1999	1574.5	1505.6	1462.5	1482.1	1436.7	1745.9
P42167	Lamina-associated polypeptide 2, isoforms beta/gamma [OS=Homo sapiens]	39	6	50.6	regulation of biological process	chromosome;cytoplasm;membrane;nucleus	DNA binding;protein binding	TMPO		Depolymerisation of the Nuclear Lamina; Initiation of Nuclear Envelope Reformation; Clearance of Nuclear Envelope Membranes from Chromatin		516	423.7	486.4	518.6	504.9	481.4	525.1	744.2	666.6	695.1	704.7	708.5	622.6	574.6
P06737-1	Glycogen phosphorylase, liver form [OS=Homo sapiens]	35	12	97.1	cell death;metabolic process;transport	cytoplasm;cytosol;extracellular;organelle lumen	catalytic activity;nucleotide binding;protein binding	PYGL	Metabolic pathways; Glucagon signaling pathway; Insulin resistance; Starch and sucrose metabolism; Insulin signaling pathway	Neutrophil degranulation; Glycogen breakdown (glycogenolysis)	TNF alpha Signaling Pathway; Glycogen Metabolism	1959.4	1387.3	1643.9	1640.8	1730.1	1529.7	1962.1	1779.7	1445.1	1457.2	1364.1	1426.3	1328	1409
Q9UKY7	Protein CDV3 homolog [OS=Homo sapiens]	38	11	27.3	cell proliferation	cytoplasm		CDV3				2230.7	1845.7	2171.5	2220.6	2246.1	2110	2257.7	2754.9	2568.1	2662.1	2626.1	2620.4	2385	2279.3
P26006	Integrin alpha-3 [OS=Homo sapiens]	38	19	116.5	cell differentiation;cell organization and biogenesis;cellular component movement;regulation of biological process;response to stimulus	cell surface;membrane	metal ion binding;protein binding	ITGA3	Regulation of actin cytoskeleton; Hematopoietic cell lineage; Hypertrophic cardiomyopathy (HCM); Small cell lung cancer; Pathways in cancer; Arrhythmogenic right ventricular cardiomyopathy (ARVC); PI3K-Akt signaling pathway; ECM-receptor interaction; Focal adhesion; Dilated cardiomyopathy	Integrin cell surface interactions; Laminin interactions; Basigin interactions; MET activates PTK2 signaling	Integrin-mediated Cell Adhesion; Arrhythmogenic Right Ventricular Cardiomyopathy; Primary Focal Segmental Glomerulosclerosis FSGS; Focal Adhesion; Focal Adhesion-PI3K-Akt-mTOR-signaling pathway	1798.7	1315	1570.8	1522.3	1567.3	1446.1	1771.6	1270.3	1072.7	1049.5	993.3	1012.4	966.4	1067.5
P60981-1	Destrin [OS=Homo sapiens]	52	14	18.5	cell organization and biogenesis;regulation of biological process	cytoplasm;cytoskeleton	protein binding	DSTN			Androgen receptor signaling pathway	3536.7	2795.8	3153.5	2952.6	3114.2	3046.6	3758.6	4330.6	3696.4	3614	3360.5	3513	3376.1	4052.8
O76096	Cystatin-F [OS=Homo sapiens]	38	10	16.4	regulation of biological process;response to stimulus	cytoplasm;extracellular	enzyme regulator activity;protein binding	CST7				2560.9	1918.5	2156	2170.5	2288	2133.3	2643.8	2877	2501.3	2472.1	2331.9	2398	2299.6	2521.7
P00491	purine nucleoside phosphorylase [OS=Homo sapiens]	42	15	32.1	metabolic process;regulation of biological process;response to stimulus;transport	cytoplasm;cytoskeleton;cytosol;extracellular;nucleus;organelle lumen	catalytic activity	PNP	Metabolic pathways; Nicotinate and nicotinamide metabolism; Pyrimidine metabolism; Purine metabolism	Neutrophil degranulation; Purine salvage; Purine catabolism		1320.4	1007.2	1148.5	1114.8	1153.2	1102.9	1366.6	1695.4	1338	1347.4	1317.3	1358.2	1247.6	1397.2
Q9UHV9	Prefoldin subunit 2 [OS=Homo sapiens]	28	11	16.6	metabolic process;regulation of biological process	cytoplasm;cytosol;mitochondrion;nucleus	protein binding	PFDN2		Prefoldin mediated transfer of substrate to CCT/TriC		1053.6	836.5	907.6	893.3	943.2	918	1107.6	1385.5	1176.3	1177.3	1177.3	1178.4	1131	1177.9
O14818-1	Proteasome subunit alpha type-7 [OS=Homo sapiens]	24	10	27.9	metabolic process;regulation of biological process;response to stimulus;transport	cytoplasm;cytosol;nucleus;proteasome	catalytic activity;nucleotide binding;protein binding	PSMA7	Proteasome	Regulation of RAS by GAPs; CDT1 association with the CDC6:ORC:origin complex; Downstream TCR signaling; UCH proteinases; NIK-->noncanonical NF-kB signaling; Hh mutants that don't undergo autocatalytic processing are degraded by ERAD; SCF-beta-TrCP mediated degradation of Emi1; Cross-presentation of soluble exogenous antigens (endosomes); Separation of Sister Chromatids; Vpu mediated degradation o…	Proteasome Degradation	1057.6	758	928.6	822.4	872.1	872.3	1067.6	1108.4	931.8	957.2	916.5	928.6	853.2	975
P51858	hepatoma-derived growth factor [OS=Homo sapiens]	38	20	26.8	cell proliferation;metabolic process;regulation of biological process;response to stimulus	cytoplasm;extracellular;nucleus	DNA binding;nucleotide binding;protein binding;RNA binding	HDGF		XBP1(S) activates chaperone genes		2054.9	1829.9	2051.5	1911.8	2000.2	2021.7	2214.1	2808.9	2402.2	2526.6	2396	2417.3	2325.4	2526.1
Q14152	Eukaryotic translation initiation factor 3 subunit A [OS=Homo sapiens]	35	21	166.5	cell organization and biogenesis;metabolic process;regulation of biological process	cytoplasm;cytosol;membrane;nucleus	protein binding;RNA binding;structural molecule activity	EIF3A	RNA transport	Formation of the ternary complex, and subsequently, the 43S complex; L13a-mediated translational silencing of Ceruloplasmin expression; Translation initiation complex formation; GTP hydrolysis and joining of the 60S ribosomal subunit; Formation of a pool of free 40S subunits; Ribosomal scanning and start codon recognition	Translation Factors	1832.4	1280.2	1515.2	1552.9	1568.9	1476.8	1697.2	1808.6	1521.6	1499.6	1491.8	1555.8	1441.2	1313.3
Q9UK76	Jupiter microtubule associated homolog 1 [OS=Homo sapiens]	56	15	16		cytoplasm;membrane;nucleus		HN1; JPT1				1698.6	1372.8	1588.1	1637.4	1604.1	1557.2	1661.4	1999.4	1832.3	1862.3	1839.6	1838.8	1690.4	1657.1
O95433	activator of 90 kDa heat shock protein ATPase homolog 1 [OS=Homo sapiens]	29	13	38.3	regulation of biological process;response to stimulus	cytoplasm;cytosol;endoplasmic reticulum	enzyme regulator activity;protein binding	AHSA1			T-Cell antigen Receptor (TCR) pathway during Staphylococcus aureus infection	1175.2	773.9	923	945	964	922	1154.6	1401.7	1122.5	1127.8	1100.6	1153.9	1075	1110.1
Q15366-2	Isoform 2 of Poly(rC)-binding protein 2 [OS=Homo sapiens]	36	11	38.6	defense response;metabolic process;regulation of biological process;response to stimulus	cytoplasm;cytosol;membrane;nucleus	DNA binding;protein binding;RNA binding	PCBP2			mRNA Processing	1175.6	831.3	952.6	934.1	967.1	919.9	1209.4	1435.6	1108.8	1082.9	1062.6	1088.8	1041.9	1224
P35052	Glypican-1 [OS=Homo sapiens]	20	11	61.6	cell differentiation;cellular component movement;metabolic process;regulation of biological process	cytosol;endosome;extracellular;membrane;organelle lumen	metal ion binding;protein binding	GPC1	Proteoglycans in cancer	Defective B4GALT7 causes EDS, progeroid type; Retinoid metabolism and transport; Defective EXT2 causes exostoses 2; Defective EXT1 causes exostoses 1, TRPS2 and CHDS; Signaling by GPCR; HS-GAG biosynthesis; A tetrasaccharide linker sequence is required for GAG synthesis; Signaling by ROBO receptors; Cell surface interactions at the vascular wall; Defective B3GALT6 causes EDSP2 and SEMDJL1; HS-GAG…	VEGFA-VEGFR2 Signaling Pathway	1386.9	1019.2	1132.4	1228.7	1254.1	1107.9	1373.7	726.8	633.3	603.5	579.6	599.3	582.4	567.9
Q9Y3B8-1	Oligoribonuclease, mitochondrial [OS=Homo sapiens]	36	11	26.8	metabolic process	cytoplasm;mitochondrion;nucleus;organelle lumen	catalytic activity	REXO2	Ribosome biogenesis in eukaryotes			2080.5	1699.6	1904.5	1833.8	1893.6	1861.8	2174.2	2042.3	1738.9	1695.9	1626.9	1637.1	1632.8	1780.4
P50281	Matrix metalloproteinase-14 [OS=Homo sapiens]	43	23	65.9	cell differentiation;cell organization and biogenesis;cell proliferation;cellular component movement;metabolic process;regulation of biological process;response to stimulus	cytoplasm;cytoskeleton;cytosol;endosome;membrane;nucleus;organelle lumen	catalytic activity;enzyme regulator activity;metal ion binding;protein binding	MMP14	TNF signaling pathway; GnRH signaling pathway	Collagen degradation; Activation of Matrix Metalloproteinases	Matrix Metalloproteinases; AGE/RAGE pathway; VEGFA-VEGFR2 Signaling Pathway; Senescence and Autophagy in Cancer	3102.1	2523.1	2879.2	2828.5	2730.4	2681.3	2975	2805	2345.8	2305.4	2274.2	2310.3	2165.8	2314.2
P62491-1	Ras-related protein Rab-11A [OS=Homo sapiens]	28	1	24.4	cell organization and biogenesis;metabolic process;regulation of biological process;response to stimulus;transport	cytoplasm;cytosol;endosome;Golgi;membrane;mitochondrion	catalytic activity;nucleotide binding;protein binding	RAB11A	Endocrine and other factor-regulated calcium reabsorption; Pancreatic secretion; Vasopressin-regulated water reabsorption; Endocytosis	Translocation of GLUT4 to the plasma membrane; TBC/RABGAPs; VxPx cargo-targeting to cilium; Anchoring of the basal body to the plasma membrane; Vasopressin regulates renal water homeostasis via Aquaporins; RAB geranylgeranylation	VEGFA-VEGFR2 Signaling Pathway	326.7	230.4	249.1	262.4	261.7	239.5	348.8	333.6	262.1	260	251.1	253.7	240.2	303
Q15819	Ubiquitin-conjugating enzyme E2 variant 2 [OS=Homo sapiens]	81	15	16.4	cell proliferation;metabolic process;regulation of biological process;response to stimulus	cytoplasm;nucleus	catalytic activity;protein binding	UBE2V2		G2/M DNA damage checkpoint; E3 ubiquitin ligases ubiquitinate target proteins; Formation of Incision Complex in GG-NER; Recruitment and ATM-mediated phosphorylation of repair and signaling proteins at DNA double strand breaks; Processing of DNA double-strand break ends; Nonhomologous End-Joining (NHEJ); Antigen processing: Ubiquitination & Proteasome degradation		2734.6	2102.8	2422.7	2373.9	2508.9	2366.4	2819.1	3390.2	2781.4	2805.9	2737.9	2854.3	2715.7	2897.8
P30040-1	Endoplasmic reticulum resident protein 29 [OS=Homo sapiens]	31	15	29	metabolic process;regulation of biological process;transport	cell surface;endoplasmic reticulum;membrane;organelle lumen	catalytic activity;protein binding	ERP29	Protein processing in endoplasmic reticulum			1634	1300.7	1461.7	1353.3	1429.6	1405	1706.4	1895.2	1552.3	1536.2	1439	1557.7	1480.3	1767.6
P39687	Acidic leucine-rich nuclear phosphoprotein 32 family member A [OS=Homo sapiens]	46	11	28.6	cell organization and biogenesis;metabolic process;regulation of biological process;response to stimulus;transport	cytoplasm;endoplasmic reticulum;nucleus	protein binding;RNA binding	ANP32A		HuR (ELAVL1) binds and stabilizes mRNA		2063	1669.9	1873.9	1727.6	1822.8	1842.3	2193.8	2832.6	2278.8	2288.6	2200.5	2359	2255.8	2686.6
P16152	Carbonyl reductase [NADPH] 1 [OS=Homo sapiens]	47	12	30.4	cell differentiation;metabolic process	cytoplasm;cytosol	catalytic activity	CBR1; SETD4	Chemical carcinogenesis; Metabolism of xenobiotics by cytochrome P450; Metabolic pathways; Arachidonic acid metabolism	Synthesis of Prostaglandins (PG) and Thromboxanes (TX)	NRF2 pathway	2346.5	1585.6	1854.3	1826.1	1840.8	1762.7	2409.7	2172.8	1771.5	1675.8	1625.1	1658.9	1571.1	1877.5
Q9UJU6-1	Drebrin-like protein [OS=Homo sapiens]	28	11	48.2	cell organization and biogenesis;regulation of biological process;response to stimulus;transport	cytoplasm;cytoskeleton;cytosol;endosome;extracellular;Golgi;membrane;organelle lumen	enzyme regulator activity;protein binding	DBNL		Neutrophil degranulation; Caspase-mediated cleavage of cytoskeletal proteins; Neurexins and neuroligins	T-Cell antigen Receptor (TCR) Signaling Pathway	1761.5	1454.5	1652.5	1620.4	1622.2	1604.3	1894.6	1982.7	1757.9	1718.1	1647.7	1658.3	1607.8	1760.7
Q68BL7-1	Olfactomedin-like protein 2A [OS=Homo sapiens]	41	20	73	cell organization and biogenesis	extracellular	protein binding	OLFML2A				2816.5	1991	2399.3	2426	2420.7	2319.1	2811.8	1290.1	1102.3	1026.3	1000.7	1065.8	967.7	1079.5
O75347	Tubulin-specific chaperone A [OS=Homo sapiens]	86	13	12.8	cell organization and biogenesis;metabolic process	cytoplasm;cytoskeleton	protein binding;RNA binding	TBCA		Post-chaperonin tubulin folding pathway		4028.8	3536.3	3816.4	3719.2	3806.1	3754.6	4319.2	4872.5	4060.2	4158.5	3980.1	4219	3998.9	4391.4
P63220	40S ribosomal protein S21 [OS=Homo sapiens]	54	16	9.1	cell organization and biogenesis;metabolic process;transport	cytosol;ribosome	protein binding;RNA binding;structural molecule activity	RPS21	Ribosome	Peptide chain elongation; Eukaryotic Translation Termination; Viral mRNA Translation; Formation of the ternary complex, and subsequently, the 43S complex; L13a-mediated translational silencing of Ceruloplasmin expression; Selenocysteine synthesis; Nonsense Mediated Decay (NMD) independent of the Exon Junction Complex (EJC); Nonsense Mediated Decay (NMD) enhanced by the Exon Junction Complex (EJC)…	Cytoplasmic Ribosomal Proteins	4571.4	3935.5	4347.6	4280.6	4181.2	3964.1	4400.4	5300.3	4802.1	4777.5	4685.6	4581.2	4163.5	4229.4
Q1KMD3	heterogeneous nuclear ribonucleoprotein U-like protein 2 [OS=Homo sapiens]	33	17	85.1		membrane;nucleus	protein binding;RNA binding	HNRNPUL2				1393	1009.6	1195.8	1200.4	1194.1	1110	1330.6	1645.6	1546.4	1420.4	1417.4	1411.6	1328.6	1307.1
P08865	40S ribosomal protein SA [OS=Homo sapiens]	44	14	32.8	cell organization and biogenesis;metabolic process;transport	cytoplasm;cytosol;membrane;nucleus;ribosome	protein binding;receptor activity;RNA binding;structural molecule activity	RPSA	Ribosome	Peptide chain elongation; Eukaryotic Translation Termination; Viral mRNA Translation; Formation of the ternary complex, and subsequently, the 43S complex; L13a-mediated translational silencing of Ceruloplasmin expression; Selenocysteine synthesis; Nonsense Mediated Decay (NMD) independent of the Exon Junction Complex (EJC); Nonsense Mediated Decay (NMD) enhanced by the Exon Junction Complex (EJC)…	Cytoplasmic Ribosomal Proteins	672	482.4	536.9	491.6	525.4	507.4	656.4	705.3	532.7	525.4	496.5	509.8	506.3	537.4
P19823	Inter-alpha-trypsin inhibitor heavy chain H2 [OS=Homo sapiens]	69	17	106.4	metabolic process;regulation of biological process	extracellular;organelle lumen	enzyme regulator activity	ITIH2		Post-translational protein phosphorylation; Regulation of Insulin-like Growth Factor (IGF) transport and uptake by Insulin-like Growth Factor Binding Proteins (IGFBPs)		3580.7	2900.2	3112.5	2924.3	3023.1	3053.1	3742.6	4154.7	3341.7	3358.3	3171.5	3313.1	3224.8	3814.4
P48723	Heat shock 70 kDa protein 13 [OS=Homo sapiens]	37	16	51.9	cell organization and biogenesis	endoplasmic reticulum	nucleotide binding;protein binding	HSPA13		Regulation of HSF1-mediated heat shock response		2758.3	2075.1	2369.5	2268.6	2366.4	2273.5	2846.8	3270.7	2632.7	2698.3	2526.3	2621.4	2466.4	2875.8
P15692-11	Isoform L-VEGF165 of Vascular endothelial growth factor A [OS=Homo sapiens]	37	1	40.7	cell differentiation;cellular component movement;regulation of biological process;response to stimulus;transport	cell surface;cytoplasm;extracellular;membrane;organelle lumen	protein binding	VEGFA			Heart Development; Integrated Breast Cancer Pathway; Allograft Rejection; Oncostatin M Signaling Pathway; Quercetin and Nf-kB/ AP-1 Induced Cell Apoptosis; Aryl Hydrocarbon Receptor; Bladder Cancer; Differentiation Pathway; Focal Adhesion; NOTCH1 regulation of human endothelial cell calcification; miR-148a/miR-31/FIH1/HIF1alpha-Notch signaling in glioblastoma; Photodynamic therapy-induced HIF-1 s…
P04156-1	Major prion protein [OS=Homo sapiens]	140	17	27.6	cell organization and biogenesis;cellular homeostasis;metabolic process;regulation of biological process;response to stimulus	cell surface;cytoplasm;cytosol;endoplasmic reticulum;Golgi;membrane;nucleus	metal ion binding;protein binding;receptor activity;signal transducer activity	PRNP	Prion diseases	NCAM1 interactions	Copper homeostasis	953.5	781.6	878.5	902.4	880.6	809.2	905	645.2	540	549.2	528.4	528.7	508.1	574.4
Q92734-1	Protein TFG [OS=Homo sapiens]	22	8	43.4	cell organization and biogenesis;regulation of biological process;response to stimulus;transport	cytoplasm;cytosol;endoplasmic reticulum;membrane	protein binding;signal transducer activity	TFG	Pathways in cancer; Thyroid cancer	COPII (Coat Protein 2) Mediated Vesicle Transport		174.1	152.2	150.5	150.7	156.2	164.9	186.7	246.7	196.1	207.4	184.2	202.6	192.9	218
P14866	Heterogeneous nuclear ribonucleoprotein L [OS=Homo sapiens]	40	18	64.1	metabolic process;regulation of biological process	cytoplasm;membrane;nucleus	DNA binding;protein binding;RNA binding	HNRNPL		mRNA Splicing - Major Pathway	mRNA Processing	2605.9	1842.9	2157.7	2143.6	2110.1	2035.2	2536.4	3040.2	2433.3	2449.4	2334.1	2378.9	2278.6	2411
Q6V0I7-1	Protocadherin Fat 4 [OS=Homo sapiens]	23	18	542.4	cell differentiation;cell organization and biogenesis;cell proliferation;regulation of biological process;response to stimulus	membrane	metal ion binding;protein binding	FAT4	Hippo signaling pathway -multiple species			524.2	386.1	467.2	460.3	463.5	424.6	557.4	436.7	370.4	347.9	340.6	352.7	343	326.7
P17661	desmin [OS=Homo sapiens]	115	1	53.5	cell organization and biogenesis;cellular component movement;regulation of biological process	cytoplasm;cytoskeleton;cytosol;membrane;nucleus	protein binding;structural molecule activity	DES	Arrhythmogenic right ventricular cardiomyopathy (ARVC); Dilated cardiomyopathy; Hypertrophic cardiomyopathy (HCM)	Striated Muscle Contraction	Arrhythmogenic Right Ventricular Cardiomyopathy; Striated Muscle Contraction	197.5	148.7	173.4	176.4	173.5	174.9	194.2	224	183.1	190.7	187.3	199	190.2	197.5
P61160-1	Actin-related protein 2 [OS=Homo sapiens]	35	14	44.7	cell division;cell organization and biogenesis;cellular component movement;regulation of biological process;response to stimulus;transport	cytoplasm;cytoskeleton;cytosol;extracellular;membrane;organelle lumen	nucleotide binding;protein binding;structural molecule activity	ACTR2		EPHB-mediated forward signaling; Neutrophil degranulation; Clathrin-mediated endocytosis; RHO GTPases Activate WASPs and WAVEs; Regulation of actin dynamics for phagocytic cup formation	Association Between Physico-Chemical Features and Toxicity Associated Pathways; ESC Pluripotency Pathways	2244.1	1563	1833.6	1819.3	1833.2	1721.5	2229.7	1993.7	1642.3	1615.3	1532	1549.8	1510.4	1642
P07686	Beta-hexosaminidase subunit beta [OS=Homo sapiens]	45	19	63.1	cell organization and biogenesis;cellular component movement;cellular homeostasis;metabolic process;regulation of biological process;reproduction;response to stimulus;transport	extracellular;membrane;organelle lumen;vacuole	catalytic activity;protein binding	HEXB	Metabolic pathways; Glycosaminoglycan degradation; Other glycan degradation; Glycosphingolipid biosynthesis - ganglio series; Glycosphingolipid biosynthesis - globo and isoglobo series; Amino sugar and nucleotide sugar metabolism; Lysosome	Neutrophil degranulation; CS/DS degradation; Glycosphingolipid metabolism; Hyaluronan uptake and degradation; Keratan sulfate degradation		1026.7	783.4	871.5	843.6	890.1	818.6	1067.2	874.8	695.8	676.3	652	657.7	614.8	723.6
P28827-1	Receptor-type tyrosine-protein phosphatase mu [OS=Homo sapiens]	36	14	163.6	cell organization and biogenesis;cellular component movement;metabolic process;regulation of biological process;response to stimulus	cytoplasm;membrane	catalytic activity;protein binding;receptor activity;signal transducer activity	PTPRM	Cell adhesion molecules (CAMs); Adherens junction			1594.3	1111.6	1341.9	1376.2	1427.6	1352.1	1553.8	1402.2	1180.3	1216.3	1165.5	1206	1151.8	1095.9
P25788-1	Proteasome subunit alpha type-3 [OS=Homo sapiens]	37	14	28.4	metabolic process;regulation of biological process;response to stimulus;transport	cytoplasm;cytosol;nucleus;proteasome	catalytic activity;nucleotide binding;protein binding	PSMA3	Proteasome	Regulation of RAS by GAPs; CDT1 association with the CDC6:ORC:origin complex; Downstream TCR signaling; UCH proteinases; NIK-->noncanonical NF-kB signaling; Hh mutants that don't undergo autocatalytic processing are degraded by ERAD; SCF-beta-TrCP mediated degradation of Emi1; Cross-presentation of soluble exogenous antigens (endosomes); Separation of Sister Chromatids; Vpu mediated degradation o…	Proteasome Degradation	2394.6	1858.6	2109.1	2064.5	2127.8	2076	2566.5	2654.8	2128.5	2149.1	2003.7	2059.8	1984.1	2433.6
P10646	Tissue factor pathway inhibitor [OS=Homo sapiens]	23	14	35	coagulation;metabolic process;regulation of biological process;response to stimulus	cell surface;endoplasmic reticulum;extracellular;membrane	enzyme regulator activity	TFPI	Complement and coagulation cascades	Extrinsic Pathway of Fibrin Clot Formation	Integrated Breast Cancer Pathway; Complement and Coagulation Cascades	2149.4	1702.4	1938.4	2066.3	2064.9	1920	2267.4	1542.8	1436.3	1406.9	1284.7	1346	1258.3	1381.1
Q15631-1	Translin [OS=Homo sapiens]	40	9	26.2	metabolic process;response to stimulus	cytoplasm;cytosol;nucleus	catalytic activity;DNA binding;protein binding;RNA binding	TSN		Small interfering RNA (siRNA) biogenesis		2084.1	1527.7	1691.9	1710	1771.8	1639.1	2012.7	2127.7	1754.5	1724.2	1682.6	1752.1	1633	1709.4
P07954	fumarate hydratase, mitochondrial [OS=Homo sapiens]	39	18	54.6	metabolic process	cytoplasm;mitochondrion;organelle lumen	catalytic activity;protein binding	FH	Metabolic pathways; Pyruvate metabolism; Pathways in cancer; Citrate cycle (TCA cycle); Renal cell carcinoma; Carbon metabolism	Citric acid cycle (TCA cycle)	TCA Cycle and Deficiency of Pyruvate Dehydrogenase complex (PDHc); Amino Acid metabolism; TCA Cycle	2393.7	1753.8	2020.5	1994.3	1995.5	1894.6	2441.5	2811.6	2277.6	2271.1	2145.9	2263.9	2127.6	2464.9
Q9UMX0-1	Ubiquilin-1 [OS=Homo sapiens]	31	12	62.5	cell communication;cell organization and biogenesis;metabolic process;regulation of biological process;response to stimulus	cytoplasm;cytosol;endoplasmic reticulum;membrane;nucleus;proteasome;vacuole	protein binding	UBQLN1	Protein processing in endoplasmic reticulum	Cargo recognition for clathrin-mediated endocytosis		238	209.5	218.6	215.2	226.8	219.8	250.7	264.9	259.1	254	261.4	282.5	259.6	247.8
P38159-1	RNA-binding motif protein, X chromosome [OS=Homo sapiens]	31	16	42.3	cell differentiation;cell organization and biogenesis;metabolic process;regulation of biological process;response to stimulus	membrane;nucleus;spliceosomal complex	DNA binding;protein binding;RNA binding	RBMX	Spliceosome	mRNA Splicing - Major Pathway	mRNA Processing	2006.4	1784.6	1977.9	1895.6	1920	1943.4	2161.3	2974.7	2541.7	2584.4	2503	2569	2483.9	2670.2
P30046	D-dopachrome decarboxylase [OS=Homo sapiens]	46	9	12.7	metabolic process;regulation of biological process	cytoplasm	catalytic activity;protein binding	DDT				2855.1	1721.6	2081.4	2089.1	2212.4	2236	2890.3	2965.7	2190.2	2145.3	2159.4	2279.8	2127.5	2395.3
Q15642-2	Isoform 2 of Cdc42-interacting protein 4 [OS=Homo sapiens]	27	15	62.6	cell communication;cell organization and biogenesis;regulation of biological process;response to stimulus;transport	cytoplasm;cytoskeleton;cytosol;Golgi;vacuole	enzyme regulator activity;protein binding	TRIP10			Angiopoietin Like Protein 8 Regulatory Pathway	1343	970.8	1120.6	1177.4	1176.9	1149.3	1377.4	1343.7	1090	1118.4	1097.7	1104.1	1057.8	1127.1
Q14444-1	Caprin-1 [OS=Homo sapiens]	23	13	78.3	cell differentiation;regulation of biological process	cytoplasm;cytosol;membrane	protein binding;RNA binding	CAPRIN1				1427.3	1114.7	1309.8	1214.6	1288.6	1249.7	1502.2	2086.2	1753.7	1705.7	1718.5	1745.4	1685.6	1890.4
O95865	N(G),N(G)-dimethylarginine dimethylaminohydrolase 2 [OS=Homo sapiens]	52	13	29.6	metabolic process;regulation of biological process;response to stimulus	cytoplasm;cytosol;mitochondrion	catalytic activity;protein binding	DDAH2		eNOS activation		2410.6	1835.6	2066.7	2044	2086.4	2013.2	2422.2	2396.1	1976.3	1875.3	1867.2	1899.4	1837.5	2063.6
Q9HC38-2	Isoform 2 of Glyoxalase domain-containing protein 4 [OS=Homo sapiens]	28	14	33.2		mitochondrion	protein binding	GLOD4				2386.1	1593.5	1953.1	1947.3	2084.9	1979.5	2400.4	2840.8	2406.4	2324.5	2278.6	2380.4	2206.1	2445.7
P50990	T-complex protein 1 subunit theta [OS=Homo sapiens]	25	17	59.6	cell organization and biogenesis;metabolic process;regulation of biological process;transport	cytoplasm;cytoskeleton;cytosol;extracellular;organelle lumen	catalytic activity;nucleotide binding;protein binding	CCT8		BBSome-mediated cargo-targeting to cilium; Prefoldin mediated transfer of substrate to CCT/TriC; Cooperation of PDCL (PhLP1) and TRiC/CCT in G-protein beta folding; Association of TriC/CCT with target proteins during biosynthesis; Neutrophil degranulation; Folding of actin by CCT/TriC; Formation of tubulin folding intermediates by CCT/TriC		1329.4	935.6	1072.7	1055.9	1060.9	984.4	1345.7	1428	1069.4	1094.1	1000.5	1080.9	977.2	1109.6
P06576	ATP synthase subunit beta, mitochondrial [OS=Homo sapiens]	31	13	56.5	cell differentiation;cell organization and biogenesis;cellular homeostasis;metabolic process;regulation of biological process;transport	cell surface;membrane;mitochondrion;nucleus;organelle lumen	catalytic activity;nucleotide binding;protein binding;transporter activity	ATP5B	Parkinson's disease; Oxidative phosphorylation; Huntington's disease; Metabolic pathways; Alzheimer's disease	Transcriptional activation of mitochondrial biogenesis; Cristae formation; Mitochondrial protein import; Formation of ATP by chemiosmotic coupling; Metabolism of proteins	Electron Transport Chain; Oxidative phosphorylation	644.6	398.1	489.4	464.8	466.9	456.1	632.2	684.4	544.1	555.9	526.1	496.5	493.7	487.8
P55795	heterogeneous nuclear ribonucleoprotein H2 [OS=Homo sapiens]	33	5	49.2	metabolic process	cytosol;membrane;nucleus	protein binding;RNA binding	HNRNPH2		mRNA Splicing - Major Pathway	mRNA Processing	580.5	505.6	518.1	473.6	493.7	511.4	626.8	785.4	674.5	637	593.3	610.6	642.3	804.1
P15692-1	Vascular endothelial growth factor A [OS=Homo sapiens]	37	1	27	cell differentiation;cellular component movement;development;regulation of biological process;response to stimulus;transport	cell surface;cytoplasm;extracellular;membrane;organelle lumen	catalytic activity;protein binding;receptor activity;signal transducer activity	VEGFA	VEGF signaling pathway; Rheumatoid arthritis; Pancreatic cancer; Bladder cancer; EGFR tyrosine kinase inhibitor resistance; Pathways in cancer; Cytokine-cytokine receptor interaction; PI3K-Akt signaling pathway; HIF-1 signaling pathway; Proteoglycans in cancer; Renal cell carcinoma; Rap1 signaling pathway; MicroRNAs in cancer; Ras signaling pathway; Focal adhesion; AGE-RAGE signaling pathway in d…	Platelet degranulation ; TFAP2 (AP-2) family regulates transcription of growth factors and their receptors; VEGF binds to VEGFR leading to receptor dimerization; Regulation of gene expression by Hypoxia-inducible Factor; Interleukin-4 and 13 signaling	Heart Development; Integrated Breast Cancer Pathway; Allograft Rejection; Oncostatin M Signaling Pathway; Quercetin and Nf-kB/ AP-1 Induced Cell Apoptosis; Aryl Hydrocarbon Receptor; Bladder Cancer; Differentiation Pathway; Focal Adhesion; NOTCH1 regulation of human endothelial cell calcification; miR-148a/miR-31/FIH1/HIF1alpha-Notch signaling in glioblastoma; Photodynamic therapy-induced HIF-1 s…	114.2	91.9	93.8	108.7	104.1	100.1	100.5	83.3	72.2	72.8	73.8	75	70.1	70.3
P10253	lysosomal alpha-glucosidase [OS=Homo sapiens]	44	17	105.3	cell organization and biogenesis;cellular homeostasis;metabolic process;regulation of biological process;response to stimulus;transport	membrane;organelle lumen;vacuole	catalytic activity	GAA	Metabolic pathways; Galactose metabolism; Starch and sucrose metabolism; Lysosome	Neutrophil degranulation; Glycogen storage disease type II (GAA); Lysosomal glycogen catabolism; Glycogen breakdown (glycogenolysis)		1158.9	809.6	930.1	912.1	940.4	894.8	1125.8	865.4	728.6	708	672	666.5	666	699.6
P78417	Glutathione S-transferase omega-1 [OS=Homo sapiens]	62	12	27.5	cellular homeostasis;metabolic process;regulation of biological process;response to stimulus	cytoplasm;cytosol	antioxidant activity;catalytic activity;protein binding	GSTO1	Chemical carcinogenesis; Glutathione metabolism; Drug metabolism - cytochrome P450; Platinum drug resistance; Metabolism of xenobiotics by cytochrome P450	Gene and protein expression by JAK-STAT signaling after Interleukin-12 stimulation; Glutathione conjugation; Methylation; Vitamin C (ascorbate) metabolism; Interleukin-12 family signaling	Myometrial Relaxation and Contraction Pathways; Metapathway biotransformation	4252.6	2932.1	3520	3445.2	3609.1	3424.9	4298.8	4287.7	3587.1	3497.2	3385.4	3519.4	3273.2	3496.3
Q16539	Mitogen-activated protein kinase 14 [OS=Homo sapiens]	28	13	41.3	cell death;cell differentiation;cell organization and biogenesis;cellular component movement;metabolic process;regulation of biological process;response to stimulus;transport	cytoplasm;cytosol;extracellular;mitochondrion;nucleus;organelle lumen	catalytic activity;nucleotide binding;protein binding;signal transducer activity	MAPK14	Platelet activation; Neurotrophin signaling pathway; Inflammatory mediator regulation of TRP channels; Chagas disease (American trypanosomiasis); Pertussis; GnRH signaling pathway; Osteoclast differentiation; Leukocyte transendothelial migration; MAPK signaling pathway; Shigellosis; VEGF signaling pathway; Amyotrophic lateral sclerosis (ALS); Th1 and Th2 cell differentiation; Toxoplasmosis; Epith…	NOD1/2 Signaling Pathway; ERK/MAPK targets; ADP signalling through P2Y purinoceptor 1; KSRP (KHSRP) binds and destabilizes mRNA; Platelet sensitization by LDL; Activated TLR4 signalling; CDO in myogenesis; Neutrophil degranulation; activated TAK1 mediates p38 MAPK activation; Activation of the AP-1 family of transcription factors; Regulation of TP53 Activity through Phosphorylation; p38MAPK event…	Regulation of toll-like receptor signaling pathway; Physiological and Pathological Hypertrophy of the Heart; Angiogenesis; Energy Metabolism; MicroRNAs in cardiomyocyte hypertrophy; IL-1 signaling pathway; RANKL/RANK (Receptor activator of NFKB (ligand)) Signaling Pathway; Human Thyroid Stimulating Hormone (TSH) signaling pathway; Leptin signaling pathway; Follicle Stimulating Hormone (FSH) signa…	1582.6	1005.1	1183.7	1176	1196.6	1113.3	1571.8	1514.1	1134.8	1099.7	1016.6	1088.1	1033.8	1159.7
Q86SF2	N-acetylgalactosaminyltransferase 7 [OS=Homo sapiens]	33	16	75.3	metabolic process	Golgi;membrane	catalytic activity;metal ion binding	GALNT7	Metabolic pathways; Mucin type O-glycan biosynthesis	O-linked glycosylation of mucins		1246.5	900	1068.6	1096.7	1111.5	1045.1	1271	1343.1	1080.7	1136.9	1046.1	1081.4	1024.2	1078.7
P54802	alpha-N-acetylglucosaminidase [OS=Homo sapiens]	27	14	82.2	cell organization and biogenesis;metabolic process;response to stimulus	organelle lumen;vacuole	catalytic activity	NAGLU	Glycosaminoglycan degradation; Lysosome; Metabolic pathways	MPS IIIB - Sanfilippo syndrome B; HS-GAG degradation		266.1	231.4	241.3	228.5	230.8	217.5	278.5	240.7	207.5	202.1	199.9	204.9	192.6	236.1
P01024	Complement C3 [OS=Homo sapiens]	41	19	187	cell organization and biogenesis;defense response;metabolic process;regulation of biological process;response to stimulus;transport	extracellular;membrane;organelle lumen	catalytic activity;enzyme regulator activity;protein binding	C3	Systemic lupus erythematosus; Pertussis; Chagas disease (American trypanosomiasis); Staphylococcus aureus infection; Complement and coagulation cascades; Tuberculosis; Viral carcinogenesis; Herpes simplex infection; Phagosome; Leishmaniasis; Legionellosis	Post-translational protein phosphorylation; Regulation of Insulin-like Growth Factor (IGF) transport and uptake by Insulin-like Growth Factor Binding Proteins (IGFBPs); Alternative complement activation; Peptide ligand-binding receptors; Regulation of Complement cascade; Activation of C3 and C5; Neutrophil degranulation; Immunoregulatory interactions between a Lymphoid and a non-Lymphoid cell; G …	Allograft Rejection; TYROBP Causal Network; Complement Activation; Complement and Coagulation Cascades	1337.7	1063.1	1146.4	1125.9	1184.1	1158.9	1411.2	1096.9	914.5	898.7	806.7	892.5	845.3	1007.8
P17931	Galectin-3 [OS=Homo sapiens]	63	11	26.1	cell differentiation;cellular component movement;defense response;metabolic process;regulation of biological process;response to stimulus;transport	cytoplasm;extracellular;membrane;nucleus;spliceosomal complex	protein binding;RNA binding	LGALS3		RUNX2 regulates genes involved in differentiation of myeloid cells; Advanced glycosylation endproduct receptor signaling; Neutrophil degranulation; RUNX1 regulates transcription of genes involved in differentiation of myeloid cells	AGE/RAGE pathway; Spinal Cord Injury	2259.9	1648.8	1962.6	1941.1	2032.3	1982.2	2415	3347.3	2742.4	2718	2612.1	2773	2543	2866.6
P42166	Lamina-associated polypeptide 2, isoform alpha [OS=Homo sapiens]	30	3	75.4	regulation of biological process	chromosome;nucleus	DNA binding;protein binding	TMPO				107.5	81.5	89.6	90.2	87.1	91.4	101.7	140.2	111.7	123.5	103.1	111	108.8	118.6
P61088	ubiquitin-conjugating enzyme E2 N [OS=Homo sapiens]	45	12	17.1	cell organization and biogenesis;metabolic process;regulation of biological process;response to stimulus;transport	cytoplasm;cytosol;nucleus	catalytic activity;nucleotide binding;protein binding;RNA binding	UBE2N	Ubiquitin mediated proteolysis	IRAK1 recruits IKK complex upon TLR7/8 or 9 stimulation; ISG15 antiviral mechanism; Downstream TCR signaling; NOD1/2 Signaling Pathway; TICAM1, RIP1-mediated IKK complex recruitment ; Nonhomologous End-Joining (NHEJ); TAK1 activates NFkB by phosphorylation and activation of IKKs complex; Antigen processing: Ubiquitination & Proteasome degradation; Activated TLR4 signalling; Interleukin-1 family s…	IL-1 signaling pathway; Interleukin-1 Induced Activation of NF-kappa-B; Simplified Depiction of MYD88 Distinct Input-Output Pathway	4467.4	2461.4	2895.1	2783.3	2865.5	2867.7	4422	4836.7	3022.9	3037.4	2808.6	3111.9	2952	4083
Q9UL46	proteasome activator complex subunit 2 [OS=Homo sapiens]	45	17	27.4	metabolic process;regulation of biological process;response to stimulus;transport	cytoplasm;cytosol;membrane;proteasome	enzyme regulator activity;protein binding	PSME2	Proteasome; Antigen processing and presentation	Regulation of RAS by GAPs; CDT1 association with the CDC6:ORC:origin complex; Downstream TCR signaling; UCH proteinases; NIK-->noncanonical NF-kB signaling; Hh mutants that don't undergo autocatalytic processing are degraded by ERAD; SCF-beta-TrCP mediated degradation of Emi1; Cross-presentation of soluble exogenous antigens (endosomes); Separation of Sister Chromatids; Vpu mediated degradation o…	Proteasome Degradation	2798.8	1934.9	2274	2109.8	2215.1	2215	2930.9	4099.3	2811.4	2772.4	2613.9	2890.4	2739.3	3278
O14579-1	coatomer subunit epsilon [OS=Homo sapiens]	23	11	34.5	transport	cytoplasm;cytosol;Golgi;membrane	protein binding;structural molecule activity	COPE		COPI-dependent Golgi-to-ER retrograde traffic; COPI-mediated anterograde transport		1326	994.6	1096.9	1111.6	1144.9	1078.3	1353.9	1535.2	1185.2	1217.1	1172.5	1220.1	1140.4	1258.1
Q9C0C2	182 kDa tankyrase-1-binding protein [OS=Homo sapiens]	27	22	181.7	cell organization and biogenesis;metabolic process;regulation of biological process;response to stimulus	chromosome;cytoplasm;cytoskeleton;cytosol;nucleus	protein binding	TNKS1BP1		TP53 regulates transcription of additional cell cycle genes whose exact role in the p53 pathway remain uncertain; Deadenylation of mRNA		386.3	326.1	379.5	372.7	375.9	390.2	407.3	464.5	421.2	434.1	401.5	408.6	384.2	399.1
Q9BWD1	Acetyl-CoA acetyltransferase, cytosolic [OS=Homo sapiens]	22	11	41.3	metabolic process	cytoplasm;cytosol;mitochondrion;nucleus	catalytic activity;protein binding	ACAT2	Carbon metabolism; Tryptophan metabolism; Pyruvate metabolism; Fatty acid degradation; Fatty acid metabolism; Metabolic pathways; Butanoate metabolism; Synthesis and degradation of ketone bodies; Lysine degradation; Valine, leucine and isoleucine degradation; Propanoate metabolism; Glyoxylate and dicarboxylate metabolism; Fat digestion and absorption; Terpenoid backbone biosynthesis	Cholesterol biosynthesis		1621	883.6	1078.5	1064.7	1072.9	1017.9	1560.8	1823.7	1267.3	1203.1	1179.3	1218.7	1131.1	1418.2
P09496-1	clathrin light chain A [OS=Homo sapiens]	58	12	27.1	cell division;cell organization and biogenesis;cellular component movement;metabolic process;transport	cytoplasm;cytoskeleton;cytosol;membrane	protein binding;structural molecule activity	CLTA	Huntington's disease; Synaptic vesicle cycle; Lysosome; Endocrine and other factor-regulated calcium reabsorption; Endocytosis; Bacterial invasion of epithelial cells	Cargo recognition for clathrin-mediated endocytosis; Formation of annular gap junctions; Golgi Associated Vesicle Biogenesis; Recycling pathway of L1; LDL clearance; Lysosome Vesicle Biogenesis; EPH-ephrin mediated repulsion of cells; Entry of Influenza Virion into Host Cell via Endocytosis; Retrograde neurotrophin signalling; VLDLR internalisation and degradation; WNT5A-dependent internalization…	Synaptic Vesicle Pathway	4800.3	3787.5	4401.9	4618.3	4527.6	4328.4	4602.5	5434.1	5035.7	5059.9	4918.8	4987.3	4574.1	4247.4
P52566	Rho GDP-dissociation inhibitor 2 [OS=Homo sapiens]	25	9	23	cellular component movement;development;regulation of biological process;response to stimulus	cytoplasm;cytoskeleton;cytosol;membrane	catalytic activity;enzyme regulator activity;protein binding	ARHGDIB	Neurotrophin signaling pathway; Vasopressin-regulated water reabsorption	Rho GTPase cycle	Fas Ligand (FasL) pathway and Stress induction of Heat Shock Proteins (HSP) regulation; G13 Signaling Pathway	1553.3	1317.9	1464.1	1361.3	1441.6	1423.1	1724.6	2394.1	2015.6	1962.2	1895.7	2000.1	1934.1	2303.3
P52823	Stanniocalcin-1 [OS=Homo sapiens]	52	14	27.6	cell organization and biogenesis;cell proliferation;cellular homeostasis;regulation of biological process;response to stimulus	cytoplasm;extracellular;membrane;nucleus	protein binding	STC1			Ectoderm Differentiation	2477.3	1827.2	2122.2	2125	2109.7	1988.1	2260.3	1579.2	1297.9	1247.9	1181.3	1152.5	1150.9	1284.6
P30520	adenylosuccinate synthetase isozyme 2 [OS=Homo sapiens]	24	11	50.1	metabolic process;response to stimulus	cytoplasm;cytosol;membrane	catalytic activity;metal ion binding;nucleotide binding;protein binding	ADSS	Alanine, aspartate and glutamate metabolism; Metabolic pathways; Purine metabolism	Purine ribonucleoside monophosphate biosynthesis	Nucleotide Metabolism	1512.8	966	1133.7	1072.6	1111.9	1075.4	1514.6	1812.6	1335.3	1283.5	1191.2	1239.4	1208.2	1482.1
Q13310	Polyadenylate-binding protein 4 [OS=Homo sapiens]	41	4	70.7	coagulation;metabolic process	cytoplasm;cytosol;nucleus	protein binding;RNA binding	PABPC4	mRNA surveillance pathway; RNA transport; RNA degradation			354.3	242	298.9	277	304	295.8	341.8	426.6	357.1	353.1	359.2	380.9	358.8	336.5
P49720	proteasome subunit beta type-3 [OS=Homo sapiens]	38	13	22.9	metabolic process;regulation of biological process;response to stimulus;transport	cytoplasm;cytosol;nucleus;proteasome	catalytic activity;enzyme regulator activity;protein binding	PSMB3	Proteasome	Regulation of RAS by GAPs; CDT1 association with the CDC6:ORC:origin complex; Downstream TCR signaling; UCH proteinases; NIK-->noncanonical NF-kB signaling; Hh mutants that don't undergo autocatalytic processing are degraded by ERAD; SCF-beta-TrCP mediated degradation of Emi1; Cross-presentation of soluble exogenous antigens (endosomes); Separation of Sister Chromatids; Vpu mediated degradation o…	Proteasome Degradation	3175.7	2052.6	2494.9	2415.3	2521.8	2408.8	3269.2	3426.4	2644.6	2583.3	2566.3	2667.1	2491.1	2800.9
P04083	annexin A1 [OS=Homo sapiens]	24	10	38.7	cell differentiation;cell organization and biogenesis;cellular component movement;defense response;metabolic process;regulation of biological process;response to stimulus;transport	cell surface;cytoplasm;cytoskeleton;cytosol;endosome;extracellular;membrane;nucleus;vacuole	catalytic activity;DNA binding;enzyme regulator activity;metal ion binding;protein binding;RNA binding;structural molecule activity	ANXA1		Gastrin-CREB signalling pathway via PKC and MAPK; G alpha (i) signalling events; Smooth Muscle Contraction; Interleukin-4 and 13 signaling; Formyl peptide receptors bind formyl peptides and many other ligands	Integrated Breast Cancer Pathway; Spinal Cord Injury; VEGFA-VEGFR2 Signaling Pathway; Prostaglandin Synthesis and Regulation	887.4	689.6	763.4	709.4	748	719.2	929.6	973.3	768	747.1	724.6	757.9	765.3	864.9
P15692-18	Isoform 18 of Vascular endothelial growth factor A [OS=Homo sapiens]	37	3	34.4	cell differentiation;cellular component movement;regulation of biological process;response to stimulus;transport	cell surface;cytoplasm;extracellular;membrane;organelle lumen	protein binding	VEGFA			Heart Development; Aryl Hydrocarbon Receptor; Bladder Cancer; Focal Adhesion; Photodynamic therapy-induced HIF-1 survival signaling; Photodynamic therapy-induced NF-kB survival signaling; VEGFA-VEGFR2 Signaling Pathway; Endochondral Ossification; Hypertrophy Model	180.3	158.6	164.1	181.4	188	174.9	180.4	142.6	155.1	138.6	136.5	130	121.2	124.9
O00560-2	Isoform 2 of Syntenin-1 [OS=Homo sapiens]	20	1	32.3	cell communication;cell organization and biogenesis;regulation of biological process;response to stimulus;transport	cytoplasm;cytoskeleton;cytosol;extracellular;membrane;nucleus;organelle lumen	protein binding	SDCBP			Ectoderm Differentiation
Q13442	28 kDa heat- and acid-stable phosphoprotein [OS=Homo sapiens]	26	14	20.6	cell proliferation;regulation of biological process;response to stimulus;transport	extracellular	RNA binding	PDAP1		Neutrophil degranulation		2650.7	2072.8	2398.4	2458.1	2454.3	2370.3	2587.8	2887.7	2635.8	2644.8	2615.7	2648	2509.4	2386.6
Q13162	Peroxiredoxin-4 [OS=Homo sapiens]	51	9	30.5	cell organization and biogenesis;cellular homeostasis;metabolic process;regulation of biological process;transport	cytoplasm;cytosol;endoplasmic reticulum;extracellular;mitochondrion;nucleus;organelle lumen	antioxidant activity;catalytic activity;protein binding	PRDX4		Neutrophil degranulation	Selenium Micronutrient Network	341.7	316.8	346.9	307.2	321.5	326.5	408.2	354	292.7	280.1	257.1	275.6	285.7	355.2
P28482	mitogen-activated protein kinase 1 [OS=Homo sapiens]	29	10	41.4	cell communication;cell death;cell differentiation;cell proliferation;cellular component movement;cellular homeostasis;metabolic process;regulation of biological process;response to stimulus;transport	cytoplasm;cytoskeleton;cytosol;endosome;extracellular;Golgi;membrane;mitochondrion;nucleus;organelle lumen	catalytic activity;DNA binding;nucleotide binding;protein binding;signal transducer activity	MAPK1	Pancreatic cancer; Acute myeloid leukemia; Natural killer cell mediated cytotoxicity; Renal cell carcinoma; Alzheimer's disease; Bladder cancer; Axon guidance; TNF signaling pathway; Insulin signaling pathway; B cell receptor signaling pathway; Breast cancer; Gap junction; Focal adhesion; Oocyte meiosis; Endocrine resistance; Shigellosis; TGF-beta signaling pathway; Vascular smooth muscle contrac…	phospho-PLA2 pathway; NCAM signaling for neurite out-growth; Activated TLR4 signalling; Negative feedback regulation of MAPK pathway; RUNX2 regulates osteoblast differentiation; Neutrophil degranulation; Regulation of actin dynamics for phagocytic cup formation; Signaling by BRAF and RAF fusions; Signaling by RAS mutants; Signaling by high-kinase activity BRAF mutants; Signaling by moderate kinas…	IL-5 Signaling Pathway; Osteopontin Signaling; Regulation of toll-like receptor signaling pathway; Physiological and Pathological Hypertrophy of the Heart; Angiogenesis; MicroRNAs in cardiomyocyte hypertrophy; Type II diabetes mellitus; Heart Development; Integrin-mediated Cell Adhesion; IL-1 signaling pathway; Integrated Breast Cancer Pathway; RANKL/RANK (Receptor activator of NFKB (ligand)) Sig…	346.6	259.4	306.7	286.6	304	297	370.2	401.5	333	322.4	298.7	329.9	301.2	350.1
P50897	Palmitoyl-protein thioesterase 1 [OS=Homo sapiens]	23	11	34.2	cell communication;cell organization and biogenesis;cellular homeostasis;metabolic process;regulation of biological process;response to stimulus;transport	cytosol;extracellular;Golgi;membrane;nucleus;organelle lumen;vacuole	catalytic activity;protein binding	PPT1	Lysosome; Fatty acid metabolism; Fatty acid elongation; Metabolic pathways	Fatty acyl-CoA biosynthesis		1084.7	765.2	877.3	825.3	841.3	845.8	1081.8	952.9	796.9	754.1	729.6	725.3	708.7	803.5
P11586	C-1-tetrahydrofolate synthase, cytoplasmic [OS=Homo sapiens]	22	15	101.5	metabolic process	cytoplasm;cytosol;membrane;mitochondrion	catalytic activity;nucleotide binding;protein binding	MTHFD1	One carbon pool by folate; Metabolic pathways	Metabolism of folate and pterines	Folate Metabolism; One Carbon Metabolism; Trans-sulfuration and one carbon metabolism	1149.3	785.4	937.2	919.5	899.8	874.3	1135.8	1168.4	953.3	916.2	871.2	910.2	871.8	934.1
O43505	beta-1,4-glucuronyltransferase 1 [OS=Homo sapiens]	37	18	47.1	cellular component movement;metabolic process	Golgi;membrane	catalytic activity;metal ion binding;protein binding	B3GNT1; B4GAT1	Glycosphingolipid biosynthesis - lacto and neolacto series; Glycosaminoglycan biosynthesis - keratan sulfate; Metabolic pathways	Keratan sulfate biosynthesis; O-linked glycosylation		2730	1786.1	2133.2	2086.3	2177.9	2111.1	2709.2	2161.1	1690.8	1652.1	1540.6	1671.3	1623.1	1854.6
P07384	Calpain-1 catalytic subunit [OS=Homo sapiens]	33	16	81.8	cell death;cell organization and biogenesis;metabolic process;regulation of biological process;transport	cytoplasm;cytosol;extracellular;membrane;mitochondrion;vacuole	catalytic activity;metal ion binding;protein binding	CAPN1	Protein processing in endoplasmic reticulum; Alzheimer's disease; Apoptosis	Degradation of the extracellular matrix; Formation of the cornified envelope; Neutrophil degranulation; Deregulated CDK5 triggers multiple neurodegenerative pathways in Alzheimer's disease models	Integrin-mediated Cell Adhesion; Alzheimers Disease; Focal Adhesion	1104.5	802.6	927.8	910	911.9	908.9	1131.5	1119.4	932.8	866.8	868	892	862.5	971.8
O00560-1	Syntenin-1 [OS=Homo sapiens]	19	1	32.4	cell communication;cell organization and biogenesis;regulation of biological process;response to stimulus;transport	cytoplasm;cytoskeleton;cytosol;endoplasmic reticulum;extracellular;membrane;nucleus;organelle lumen	protein binding	SDCBP		Ephrin signaling; Neutrophil degranulation; Neurofascin interactions	Ectoderm Differentiation
Q8NBS9-1	Thioredoxin domain-containing protein 5 [OS=Homo sapiens]	36	18	47.6	cellular homeostasis;metabolic process;regulation of biological process;response to stimulus;transport	endoplasmic reticulum;extracellular;organelle lumen	catalytic activity;protein binding	TXNDC5	Protein processing in endoplasmic reticulum	Neutrophil degranulation; Golgi Associated Vesicle Biogenesis; Lysosome Vesicle Biogenesis		3142.1	2601.4	2888.4	2772.8	2913.7	2773.9	3265.4	2438	2039.2	2063.8	1899.6	2089.9	1992.5	2147.8
O60888-1	Protein CutA [OS=Homo sapiens]	36	13	19.1	response to stimulus	membrane	metal ion binding;protein binding	CUTA				1987.5	1454.9	1659.4	1707	1697.5	1698.2	2146.3	1787.2	1423.6	1386.5	1353.1	1392	1334.2	1545.4
P15151-1	Poliovirus receptor [OS=Homo sapiens]	35	9	45.3	cell organization and biogenesis;regulation of biological process	cell surface;cytoplasm;extracellular;membrane	protein binding;receptor activity	PVR	Cell adhesion molecules (CAMs)	Immunoregulatory interactions between a Lymphoid and a non-Lymphoid cell; Nectin/Necl trans heterodimerization		1656.4	1222.3	1485.2	1500.7	1573.3	1480.2	1712.6	1463.5	1279.6	1268.9	1255.6	1257.5	1231.4	1213.2
Q92859-4	Isoform 4 of Neogenin [OS=Homo sapiens]	27	17	158.7	cellular component movement;regulation of biological process	Golgi;membrane	protein binding;receptor activity	NEO1				582.1	486	570.2	515.8	548.2	565.7	645.2	769.1	647	662.1	627.3	649.4	635.7	689.4
P54819	Adenylate kinase 2, mitochondrial [OS=Homo sapiens]	24	12	26.5	metabolic process	membrane;mitochondrion	catalytic activity;nucleotide binding	AK2	Thiamine metabolism; Purine metabolism; Metabolic pathways	Interconversion of nucleotide di- and triphosphates		1792	1193.2	1442.7	1423.5	1530.4	1490.1	1787	2141.2	1801.7	1794.9	1711.2	1732.3	1679.1	1714.8
Q99598	Translin-associated protein X [OS=Homo sapiens]	36	16	33.1	cell differentiation;development;metabolic process;response to stimulus;transport	cytoplasm;cytosol;Golgi;nucleus	DNA binding;metal ion binding;protein binding;RNA binding;transporter activity	TSNAX		Small interfering RNA (siRNA) biogenesis		1136.9	877.7	981.3	954.2	980	941.9	1141.4	1103	967	931.3	890.9	961.9	872.9	1000.6
Q13765-1	Nascent polypeptide-associated complex subunit alpha [OS=Homo sapiens]	29	11	23.4	metabolic process;regulation of biological process;transport	cytoplasm;nucleus	DNA binding;protein binding	NACA				1454.5	1055.5	1303.6	1300.7	1304.1	1253.7	1516.9	1675.1	1478.8	1450.8	1400.2	1473.4	1393.2	1413.4
Q13867	bleomycin hydrolase [OS=Homo sapiens]	23	12	52.5	metabolic process;response to stimulus	cytoplasm;cytosol;nucleus	catalytic activity;protein binding	BLMH		Antigen processing: Ubiquitination & Proteasome degradation		2142.9	1438	1736.6	1717.5	1774.1	1635.7	2094.3	2176	1784.8	1782.3	1711.1	1801.8	1657.7	1733.5
P15692-12	Isoform L-VEGF121 of Vascular endothelial growth factor A [OS=Homo sapiens]	37	1	35.6	cell differentiation;cellular component movement;regulation of biological process;response to stimulus;transport	cell surface;cytoplasm;extracellular;membrane;organelle lumen	protein binding	VEGFA			Heart Development; Integrated Breast Cancer Pathway; Allograft Rejection; Oncostatin M Signaling Pathway; Quercetin and Nf-kB/ AP-1 Induced Cell Apoptosis; Aryl Hydrocarbon Receptor; Bladder Cancer; Differentiation Pathway; Focal Adhesion; NOTCH1 regulation of human endothelial cell calcification; miR-148a/miR-31/FIH1/HIF1alpha-Notch signaling in glioblastoma; Photodynamic therapy-induced HIF-1 s…	689.7	552	630.3	706.5	717.8	631.1	665.3	542.4	516.2	540.1	504.5	486.3	462.1	450.5
P12429	annexin A3 [OS=Homo sapiens]	22	15	36.4	defense response;regulation of biological process;response to stimulus;transport	cytoplasm;cytosol;membrane	enzyme regulator activity;metal ion binding;protein binding	ANXA3			Prostaglandin Synthesis and Regulation	1289.7	935.2	1076.6	1032.3	1090.2	1051.1	1282.2	1091.8	893	866.1	796.9	822.1	796.5	911.8
P63313	thymosin beta-10 [OS=Homo sapiens]	60	7	5	cell organization and biogenesis	cytoplasm;cytoskeleton	protein binding	TMSB10				5661.3	8329.1	7475.4	5498.6	5834.4	6599.2	7366.1	8297.2	6900.7	6797.6	5893.6	6462.7	6708.1	10203.3
Q9NUQ9	protein FAM49B [OS=Homo sapiens]	17	10	36.7	regulation of biological process;transport	extracellular;membrane;organelle lumen	protein binding	FAM49B		Platelet degranulation		741.5	521.9	616	630.4	626.3	604.4	750.3	817.4	711.9	652.3	691.4	702.8	664.5	698
Q9UPN3-2	Isoform 2 of Microtubule-actin cross-linking factor 1, isoforms 1/2/3/5 [OS=Homo sapiens]	26	15	620	cell organization and biogenesis;regulation of biological process;response to stimulus;transport	cytoplasm;cytoskeleton;Golgi;membrane	catalytic activity;metal ion binding;protein binding;RNA binding	MACF1			Mesodermal Commitment Pathway	815.4	660.1	721.8	671	718.9	694.5	844	846.9	713.3	682.2	663	685.6	671.2	744.6
O43854-1	EGF-like repeat and discoidin I-like domain-containing protein 3 [OS=Homo sapiens]	38	13	53.7	development;regulation of biological process	extracellular	metal ion binding;protein binding	EDIL3				2612.3	1989	2318.4	2235.4	2299	2263.9	2654.7	2595.4	2159.5	2117.7	2057.6	2095.3	1988.8	2195.1
Q99426	tubulin-folding cofactor B [OS=Homo sapiens]	41	15	27.3	cell differentiation;development	cytoplasm;cytoskeleton;cytosol	protein binding	TBCB		Post-chaperonin tubulin folding pathway		1759.3	1256.4	1515.8	1525	1499.3	1449.1	1699.9	2390.7	2045.9	2071.4	2001.6	1983.4	1914	1888.6
Q92743	Serine protease HTRA1 [OS=Homo sapiens]	42	15	51.3	cell differentiation;cell organization and biogenesis;metabolic process;regulation of biological process	cytoplasm;cytosol;extracellular;membrane	catalytic activity;protein binding	HTRA1		Degradation of the extracellular matrix		2095.9	1471.2	1698.6	1800	1788.2	1606.9	2068.6	1190.1	970.8	972.3	907.3	935.8	890.7	971.5
P27708	CAD protein [OS=Homo sapiens]	21	17	242.8	metabolic process	cytoplasm;cytosol;membrane;nucleus	catalytic activity;metal ion binding;nucleotide binding;protein binding	CAD	Metabolic pathways; Pyrimidine metabolism; Alanine, aspartate and glutamate metabolism	Pyrimidine biosynthesis	Endothelin Pathways; Amino Acid metabolism	1112.3	869.2	968.7	965.8	982.9	931.7	1159	941.9	756.3	790.5	730.3	745.1	720.5	792.6
O95373	Importin-7 [OS=Homo sapiens]	23	19	119.4	defense response;regulation of biological process;response to stimulus;transport	cytoplasm;cytosol;membrane;nucleus	enzyme regulator activity;protein binding;transporter activity	IPO7				949	715	816.8	820.7	820.6	774.1	950.3	1084	884.5	870.3	835.2	849.5	831.5	888.4
P49368-1	T-complex protein 1 subunit gamma [OS=Homo sapiens]	32	15	60.5	cell organization and biogenesis;metabolic process;regulation of biological process;transport	cytoplasm;cytoskeleton;cytosol;membrane	nucleotide binding;protein binding;RNA binding	CCT3		BBSome-mediated cargo-targeting to cilium; Prefoldin mediated transfer of substrate to CCT/TriC; Cooperation of PDCL (PhLP1) and TRiC/CCT in G-protein beta folding; Association of TriC/CCT with target proteins during biosynthesis; Formation of tubulin folding intermediates by CCT/TriC; Folding of actin by CCT/TriC		1998.7	1226.3	1464.6	1528.3	1508.3	1428.6	1877	1826.1	1446.9	1466.8	1345.2	1344.9	1301.3	1317.5
Q9UGI8	Testin [OS=Homo sapiens]	29	13	48	regulation of biological process	cytoplasm;cytosol;membrane;nucleus	metal ion binding;protein binding;RNA binding	TES				1425.2	1067.8	1263.8	1255.3	1312.3	1225.4	1468.7	1588.1	1353.6	1321.6	1308.5	1375	1290.2	1350.8
Q8NHP8	Putative phospholipase B-like 2 [OS=Homo sapiens]	28	12	65.4	metabolic process	organelle lumen;vacuole	catalytic activity	PLBD2				1254	919.2	1063.3	1007.3	1067.4	1036.5	1319.7	1249.3	976.4	976.6	941.1	969.9	941	1027.6
P41091	eukaryotic translation initiation factor 2 subunit 3 [OS=Homo sapiens]	17	11	51.1	metabolic process;transport	cytoplasm;cytosol;nucleus	catalytic activity;nucleotide binding;protein binding;RNA binding	EIF2S3	RNA transport	Formation of the ternary complex, and subsequently, the 43S complex; L13a-mediated translational silencing of Ceruloplasmin expression; ABC-family proteins mediated transport; Translation initiation complex formation; GTP hydrolysis and joining of the 60S ribosomal subunit; Recycling of eIF2:GDP; Ribosomal scanning and start codon recognition	Translation Factors	970.3	687.2	818.2	814.4	831.9	755	973.8	889.9	721.7	731.2	651.9	709	647.2	725.7
O75533-1	splicing factor 3B subunit 1 [OS=Homo sapiens]	22	11	145.7	cell organization and biogenesis;metabolic process;regulation of biological process;response to stimulus	nucleus;spliceosomal complex	DNA binding;protein binding;receptor activity;RNA binding;signal transducer activity	SF3B1	Spliceosome	B-WICH complex positively regulates rRNA expression; mRNA Splicing - Major Pathway; mRNA Splicing - Minor Pathway	mRNA Processing	1336.9	1122.1	1326	1296.9	1339	1258.7	1399.9	1733.5	1547	1540.3	1535.3	1549.3	1434.4	1434.3
Q02790	Peptidyl-prolyl cis-trans isomerase FKBP4 [OS=Homo sapiens]	35	16	51.8	cell organization and biogenesis;metabolic process;regulation of biological process;response to stimulus;transport	cytoplasm;cytoskeleton;cytosol;mitochondrion;nucleus	catalytic activity;nucleotide binding;protein binding;RNA binding	FKBP4	Estrogen signaling pathway	Attenuation phase; HSP90 chaperone cycle for steroid hormone receptors (SHR)	Androgen receptor signaling pathway	879.1	759	819.9	746	809.3	764.3	949.6	1096.8	901.2	905.4	851	861.1	833.1	1013.8
Q14764	major vault protein [OS=Homo sapiens]	17	11	99.3	regulation of biological process;response to stimulus;transport	cytoplasm;cytoskeleton;cytosol;extracellular;membrane;nucleus;organelle lumen	protein binding	MVP		Neutrophil degranulation		512.2	352.1	425.9	420.9	435.8	395.2	526.7	646.7	539.1	510.5	512.7	510	511.3	514.8
Q9H299	SH3 domain-binding glutamic acid-rich-like protein 3 [OS=Homo sapiens]	169	15	10.4	cellular homeostasis;metabolic process;regulation of biological process	cytoplasm;nucleus	catalytic activity	SH3BGRL3				3680.4	2947.8	3324.2	3331.2	3410.3	3369	3723.4	4073.7	3705.3	3602.3	3570.5	3646.4	3382.7	3459.4
P31431-1	syndecan-4 [OS=Homo sapiens]	28	8	21.6	cell organization and biogenesis;cellular component movement;metabolic process;regulation of biological process;response to stimulus	cell surface;extracellular;membrane;organelle lumen	protein binding;receptor activity;signal transducer activity	SDC4	Proteoglycans in cancer; ECM-receptor interaction; Cell adhesion molecules (CAMs)	Defective B4GALT7 causes EDS, progeroid type; Retinoid metabolism and transport; Defective EXT2 causes exostoses 2; Syndecan interactions; Defective EXT1 causes exostoses 1, TRPS2 and CHDS; Signaling by GPCR; HS-GAG biosynthesis; A tetrasaccharide linker sequence is required for GAG synthesis; Cell surface interactions at the vascular wall; Defective B3GALT6 causes EDSP2 and SEMDJL1; HS-GAG degra…		2303.6	1813.6	2199.7	2326.5	2408.9	2193.3	2311.8	1920.8	1762.8	1772.5	1753.5	1749.5	1622.1	1518.6
Q86UP2-1	Kinectin [OS=Homo sapiens]	23	15	156.2	cellular component movement;metabolic process	endoplasmic reticulum;membrane;organelle lumen	protein binding;RNA binding	KTN1		Post-translational protein phosphorylation; Regulation of Insulin-like Growth Factor (IGF) transport and uptake by Insulin-like Growth Factor Binding Proteins (IGFBPs); RHO GTPases activate KTN1		1294.3	1045.5	1165.2	1131.2	1149.4	1136.3	1317.7	1654.4	1410.2	1380.7	1317.6	1369.5	1342.7	1499.5
Q13526	peptidyl-prolyl cis-trans isomerase NIMA-interacting 1 [OS=Homo sapiens]	25	9	18.2	cell differentiation;cell organization and biogenesis;cellular component movement;metabolic process;regulation of biological process;response to stimulus;transport	cytoplasm;cytosol;mitochondrion;nucleus	catalytic activity;motor activity;protein binding;transporter activity	PIN1	RIG-I-like receptor signaling pathway	ISG15 antiviral mechanism; PI5P Regulates TP53 Acetylation; Negative regulators of DDX58/IFIH1 signaling; Regulation of TP53 Activity through Phosphorylation	RIG-I-like Receptor Signaling	946.2	724.7	864.2	845.3	848.7	815.7	959.6	1187.3	986.7	988.2	999.9	1019.5	940.5	991.6
Q14767	Latent-transforming growth factor beta-binding protein 2 [OS=Homo sapiens]	36	20	194.9	cell organization and biogenesis;regulation of biological process;response to stimulus;transport	cell surface;extracellular;membrane	metal ion binding;protein binding	LTBP2		Molecules associated with elastic fibres	Hypothesized Pathways in Pathogenesis of Cardiovascular Disease	772.2	680.4	775.9	709.6	746.8	737.3	822.1	752.8	687.9	638.1	602.6	600.4	587.4	683.7
Q96NY7-2	Isoform A of Chloride intracellular channel protein 6 [OS=Homo sapiens]	28	13	71	metabolic process;regulation of biological process;transport	cytoplasm;membrane;nucleus	catalytic activity;protein binding;transporter activity	CLIC6				397.8	323.9	359.6	344.1	367.6	350.1	409.3	458.1	383.2	352.6	357.8	360.4	347.5	393.1
P23284	peptidyl-prolyl cis-trans isomerase B [OS=Homo sapiens]	54	16	23.7	metabolic process;regulation of biological process	endoplasmic reticulum;membrane;nucleus;organelle lumen	catalytic activity;protein binding;RNA binding	PPIB		Collagen biosynthesis and modifying enzymes	Prolactin Signaling Pathway	4531.8	3066.5	3463.6	3418.1	3551.1	3399	4377.7	3897.9	3083.3	3040.9	2947.9	3116.3	2884.3	3331.4
Q9Y2E5	Epididymis-specific alpha-mannosidase [OS=Homo sapiens]	22	11	113.9	metabolic process	extracellular;organelle lumen	catalytic activity;metal ion binding	MAN2B2	Other glycan degradation	Lysosomal oligosaccharide catabolism		291.5	244.4	269.4	262	274.4	261.6	311.5	322.7	287.5	261.6	271.9	279	245	288.6
P61158	actin-related protein 3 [OS=Homo sapiens]	22	12	47.3	cell division;cell organization and biogenesis;cellular component movement;regulation of biological process;response to stimulus	cytoplasm;cytoskeleton;cytosol;membrane	nucleotide binding;protein binding;structural molecule activity	ACTR3		EPHB-mediated forward signaling; Clathrin-mediated endocytosis; RHO GTPases Activate WASPs and WAVEs; Regulation of actin dynamics for phagocytic cup formation	Association Between Physico-Chemical Features and Toxicity Associated Pathways	1338.4	1160.1	1180.4	1078.8	1154.1	1101.3	1459.3	1318.9	1015.5	1019.2	941.1	979.9	981.7	1195.9
O14737	Programmed cell death protein 5 [OS=Homo sapiens]	25	10	14.3	cell death;regulation of biological process;response to stimulus	cytoplasm;cytosol;nucleus	DNA binding;enzyme regulator activity;protein binding	PDCD5				959.2	749.7	871.9	934.1	924.3	893	1006.4	1116.7	998	1010.4	1029.2	1029.9	944.8	878.8
Q9UKV3-1	Apoptotic chromatin condensation inducer in the nucleus [OS=Homo sapiens]	17	13	151.8	cell death;cell differentiation;cell organization and biogenesis;metabolic process;regulation of biological process	cytosol;membrane;nucleus	catalytic activity;protein binding;RNA binding	ACIN1	Spliceosome; mRNA surveillance pathway; RNA transport	Apoptotic cleavage of cellular proteins		546	440.3	510	529.7	515.7	503.6	561.6	736.1	670.8	681.8	666.5	682.1	632.2	609.9
P01009-1	alpha-1-antitrypsin [OS=Homo sapiens]	21	12	46.7	cell organization and biogenesis;coagulation;defense response;metabolic process;regulation of biological process;response to stimulus;transport	endoplasmic reticulum;extracellular;Golgi;membrane;organelle lumen	enzyme regulator activity;protein binding	SERPINA1	Complement and coagulation cascades	Platelet degranulation ; Post-translational protein phosphorylation; Regulation of Insulin-like Growth Factor (IGF) transport and uptake by Insulin-like Growth Factor Binding Proteins (IGFBPs); Neutrophil degranulation; Cargo concentration in the ER; COPII (Coat Protein 2) Mediated Vesicle Transport	NRF2 pathway; Lung fibrosis; Complement and Coagulation Cascades	819.8	746.2	816.6	703.5	752.4	766.6	954.5	1557.6	1210.3	1206.5	1087.7	1181.9	1148.4	1580.8
P16989-2	Isoform 2 of Y-box-binding protein 3 [OS=Homo sapiens]	18	1	31.9	metabolic process;regulation of biological process;response to stimulus	cytoplasm;cytosol;nucleus	DNA binding;protein binding;RNA binding	CSDA; YBX3			RalA downstream regulated genes; Apoptosis-related network due to altered Notch3 in ovarian cancer	24.6	22.1	23.9	25.9	28.6	31	33.2	23.9	25	19.2	27	24.3	22.7	27.6
Q15233	Non-POU domain-containing octamer-binding protein [OS=Homo sapiens]	42	14	54.2	defense response;metabolic process;regulation of biological process;response to stimulus	membrane;nucleus	DNA binding;protein binding;RNA binding	NONO			mRNA Processing	1643	1356.9	1563.9	1487	1487.4	1459	1680.5	2189.4	1898.4	1890	1807	1836	1754	1925.9
P17987	T-complex protein 1 subunit alpha [OS=Homo sapiens]	24	13	60.3	cell organization and biogenesis;metabolic process;regulation of biological process;response to stimulus;transport	cytoplasm;cytoskeleton;cytosol;Golgi	nucleotide binding;protein binding;RNA binding	TCP1		BBSome-mediated cargo-targeting to cilium; Prefoldin mediated transfer of substrate to CCT/TriC; Gene and protein expression by JAK-STAT signaling after Interleukin-12 stimulation; Cooperation of PDCL (PhLP1) and TRiC/CCT in G-protein beta folding; Association of TriC/CCT with target proteins during biosynthesis; Folding of actin by CCT/TriC; Formation of tubulin folding intermediates by CCT/TriC…		1344.6	1009.9	1130.1	1038.4	1073.4	1050	1364.8	1432.8	1133.8	1078.8	981	1020	971.3	1087.4
P16989-1	Y-box-binding protein 3 [OS=Homo sapiens]	19	1	40.1	metabolic process;regulation of biological process;response to stimulus	cytoplasm;cytosol;nucleus	DNA binding;protein binding;RNA binding	CSDA; YBX3	Tight junction		RalA downstream regulated genes; Apoptosis-related network due to altered Notch3 in ovarian cancer	44.5	43.9	43.9	43.3	42.9	48.6	53	44.2	42.2	43.5	36.5	32.5	35.4	44
Q8NCL4	Polypeptide N-acetylgalactosaminyltransferase 6 [OS=Homo sapiens]	17	12	71.1	metabolic process	Golgi;membrane	catalytic activity;metal ion binding	GALNT6	Metabolic pathways; Mucin type O-glycan biosynthesis	O-linked glycosylation of mucins		1059.2	716.9	888	863.9	900	890.4	1085.5	944.3	802	787.3	765.4	811	756.8	756.5
Q9H4M9	EH domain-containing protein 1 [OS=Homo sapiens]	19	10	60.6	cell organization and biogenesis;coagulation;regulation of biological process;response to stimulus;transport	endosome;membrane	metal ion binding;nucleotide binding;protein binding	EHD1	Endocytosis	Factors involved in megakaryocyte development and platelet production	Insulin Signaling	603.5	426.2	525	492.8	498.9	479.8	619.7	560.9	496.2	485.2	463	471.3	444.7	478.7
Q06124-2	Isoform 2 of Tyrosine-protein phosphatase non-receptor type 11 [OS=Homo sapiens]	25	15	68	cell differentiation;cell organization and biogenesis;cellular component movement;metabolic process;regulation of biological process;response to stimulus	cytoplasm;cytosol;mitochondrion;nucleus	catalytic activity;protein binding	PTPN11	Leukocyte transendothelial migration; Insulin resistance; Natural killer cell mediated cytotoxicity; Herpes simplex infection; Adipocytokine signaling pathway; Renal cell carcinoma; Ras signaling pathway; Phospholipase D signaling pathway; Jak-STAT signaling pathway; Epithelial cell signaling in Helicobacter pylori infection; Chronic myeloid leukemia; Proteoglycans in cancer; Axon guidance; Neuro…		IL-5 Signaling Pathway; Heart Development; IL-1 signaling pathway; Leptin signaling pathway; Prolactin Signaling Pathway; B Cell Receptor Signaling Pathway; Interleukin-11 Signaling Pathway; Oncostatin M Signaling Pathway; Brain-Derived Neurotrophic Factor (BDNF) signaling pathway; Alpha 6 Beta 4 signaling pathway; IL-3 Signaling Pathway; Kit receptor signaling pathway; Signaling of Hepatocyte Gr…	1478	1098.9	1225.7	1230	1282.1	1253.8	1499.3	1538.9	1284.7	1275.4	1235.1	1276.4	1178.2	1283
P61812	Transforming growth factor beta-2 [OS=Homo sapiens]	43	17	47.7	cell communication;cell death;cell differentiation;cell division;cell growth;cell organization and biogenesis;cell proliferation;cellular component movement;metabolic process;regulation of biological process;response to stimulus;transport	extracellular;organelle lumen	protein binding	TGFB2	TGF-beta signaling pathway; AGE-RAGE signaling pathway in diabetic complications; Hippo signaling pathway; Dilated cardiomyopathy; Cell cycle; Amoebiasis; Tuberculosis; Chagas disease (American trypanosomiasis); Colorectal cancer; Chronic myeloid leukemia; Rheumatoid arthritis; Pancreatic cancer; Malaria; Leishmaniasis; Osteoclast differentiation; HTLV-I infection; Cytokine-cytokine receptor inte…	Platelet degranulation ; ECM proteoglycans; Molecules associated with elastic fibres	Extracellular vesicle-mediated signaling in recipient cells; NRF2 pathway; MAPK Signaling Pathway; p38 MAPK Signaling Pathway; Endochondral Ossification	4644.5	3375.5	3966.6	4044.6	4125.5	3902.6	4601.9	2836.1	2498.5	2445.5	2378.1	2456.2	2313.4	2311.3
Q16851	UTP--glucose-1-phosphate uridylyltransferase [OS=Homo sapiens]	20	14	56.9	metabolic process	cytoplasm;cytosol;nucleus	catalytic activity;metal ion binding;nucleotide binding;protein binding	UGP2	Pentose and glucuronate interconversions; Starch and sucrose metabolism; Metabolic pathways; Amino sugar and nucleotide sugar metabolism; Galactose metabolism	Formation of the active cofactor, UDP-glucuronate; Glycogen synthesis	Exercise-induced Circadian Regulation; Glycogen Metabolism; Glucuronidation	1751.9	1208.7	1377.9	1342.3	1382.4	1291.8	1762	1714.8	1364.7	1306.3	1280.5	1290.6	1224.2	1423.6
O43847-1	Nardilysin [OS=Homo sapiens]	27	14	131.5	cell organization and biogenesis;cell proliferation;cellular component movement;metabolic process;regulation of biological process	cell surface;cytosol;mitochondrion	catalytic activity;metal ion binding;protein binding	NRD1; NRDC				585.5	414.5	526.5	486.1	524.8	475.9	572.4	685.8	598.2	586	567.6	559.1	555.3	548.3
Q9NZV1	Cysteine-rich motor neuron 1 protein [OS=Homo sapiens]	23	16	113.7	regulation of biological process;response to stimulus	extracellular;membrane	catalytic activity;enzyme regulator activity;protein binding;receptor activity;signal transducer activity	CRIM1				1497.4	1219.6	1327.8	1460.2	1374.3	1227.2	1364.2	956.3	869.2	901.5	779.4	806.4	733.8	788.8
P47897	glutamine--tRNA ligase [OS=Homo sapiens]	28	14	87.7	metabolic process;regulation of biological process	cytoplasm;cytosol;organelle lumen	catalytic activity;enzyme regulator activity;nucleotide binding;protein binding	QARS	Metabolic pathways; Aminoacyl-tRNA biosynthesis	Mitochondrial tRNA aminoacylation; Cytosolic tRNA aminoacylation; SeMet incorporation into proteins		1652.4	1121.3	1309.6	1303.8	1346.7	1261.8	1675.9	1630.5	1272.5	1276.5	1224.8	1261	1191.6	1297.3
P54136-1	arginine--tRNA ligase, cytoplasmic [OS=Homo sapiens]	26	13	75.3	metabolic process	cytoplasm;cytosol;membrane;mitochondrion;nucleus	catalytic activity;nucleotide binding;protein binding;RNA binding	RARS	Aminoacyl-tRNA biosynthesis	Cytosolic tRNA aminoacylation; SeMet incorporation into proteins	Amino Acid metabolism	1212.6	941.9	1046	997.7	1031.7	973.1	1184.5	1141.3	985.7	955.4	918.2	924.7	858.2	961
Q9NPR2-1	Semaphorin-4B [OS=Homo sapiens]	30	12	92.1	cell differentiation;development;response to stimulus	membrane	protein binding	SEMA4B	Axon guidance			1597.7	1171.3	1403	1346.9	1419.2	1356.4	1604.6	1339.1	1093.3	1106.1	1058.6	1075.9	1055.3	1162.2
P12644	Bone morphogenetic protein 4 [OS=Homo sapiens]	24	13	46.5	cell communication;cell death;cell differentiation;cell organization and biogenesis;cell proliferation;development;metabolic process;regulation of biological process;response to stimulus	extracellular;organelle lumen	protein binding	BMP4	Thyroid hormone signaling pathway; TGF-beta signaling pathway; Basal cell carcinoma; Hippo signaling pathway; Signaling pathways regulating pluripotency of stem cells; Pathways in cancer	Post-translational protein phosphorylation; Regulation of Insulin-like Growth Factor (IGF) transport and uptake by Insulin-like Growth Factor Binding Proteins (IGFBPs); Molecules associated with elastic fibres	Heart Development; Neural Crest Differentiation; Adipogenesis; Cardiac Progenitor Differentiation; Differentiation Pathway; Mesodermal Commitment Pathway; Ectoderm Differentiation; Differentiation of white and brown adipocyte; BMP Signaling Pathway in Eyelid Development; ESC Pluripotency Pathways; TGF-beta Receptor Signaling	578.9	463.6	496.9	511.2	515.3	519.6	575.6	632.9	503.5	534.8	514.7	519.1	491.8	511.9
Q9Y5Z4-1	Heme-binding protein 2 [OS=Homo sapiens]	20	10	22.9	cell organization and biogenesis;regulation of biological process;transport	cytoplasm;extracellular;mitochondrion;organelle lumen	protein binding	HEBP2		Neutrophil degranulation		1418.9	1020.9	1220.4	1191.8	1306.4	1233	1474.9	1507.4	1259.8	1279.9	1264.9	1288.3	1255.6	1176.7
P55283	Cadherin-4 [OS=Homo sapiens]	27	16	100.2	cell organization and biogenesis;cellular component movement;regulation of biological process	membrane	metal ion binding	CDH4	Cell adhesion molecules (CAMs)	Adherens junctions interactions; CDO in myogenesis		136.7	111.1	126.5	125.8	127.6	137.1	146.5	121.8	103.6	108.7	107.1	106.5	98	95.5
O75116	Rho-associated protein kinase 2 [OS=Homo sapiens]	21	16	160.8	cell organization and biogenesis;metabolic process;regulation of biological process;response to stimulus	cytoplasm;cytoskeleton;cytosol;membrane;nucleus	catalytic activity;metal ion binding;motor activity;nucleotide binding;protein binding;RNA binding;structural molecule activity	ROCK2	Salmonella infection; Pathways in cancer; Platelet activation; Sphingolipid signaling pathway; Focal adhesion; cGMP-PKG signaling pathway; Axon guidance; Regulation of actin cytoskeleton; Vascular smooth muscle contraction; Shigellosis; Proteoglycans in cancer; cAMP signaling pathway; Wnt signaling pathway; Chemokine signaling pathway; Oxytocin signaling pathway; Leukocyte transendothelial migrat…	EPHA-mediated growth cone collapse; G alpha (12/13) signalling events; EPHB-mediated forward signaling; RHO GTPases Activate ROCKs; Sema4D induced cell migration and growth-cone collapse; VEGFA-VEGFR2 Pathway	Androgen receptor signaling pathway; MicroRNAs in cardiomyocyte hypertrophy; Integrin-mediated Cell Adhesion; Leptin signaling pathway; Pathogenic Escherichia coli infection; Spinal Cord Injury; Focal Adhesion; Association Between Physico-Chemical Features and Toxicity Associated Pathways; VEGFA-VEGFR2 Signaling Pathway; Chemokine signaling pathway; Regulation of Actin Cytoskeleton; G13 Signaling…	940	662.4	794.7	772.9	797.8	751.8	913.9	750.1	614.8	589	586.1	585.8	564.4	573.2
O60869-1	Endothelial differentiation-related factor 1 [OS=Homo sapiens]	30	12	16.4	cell differentiation;development;metabolic process;regulation of biological process	cytoplasm;cytosol;nucleus	catalytic activity;DNA binding;protein binding;RNA binding	EDF1				3307.7	2647.2	3061.8	3169.3	3153.2	3033.7	3342.7	3295.3	2980.9	3030.8	2975.3	3034.1	2883	2761.4
P51397	Death-associated protein 1 [OS=Homo sapiens]	86	11	11.2	cell communication;cell death;metabolic process;regulation of biological process;response to stimulus		protein binding	DAP				3912.1	3252.5	3648.6	3635.7	3666.3	3629.8	3993.5	5976.1	5380.6	5456.9	5440.2	5359.4	4948.3	5091.4
Q6PCB0	von Willebrand factor A domain-containing protein 1 [OS=Homo sapiens]	17	8	46.8	cell organization and biogenesis;metabolic process;response to stimulus	extracellular;organelle lumen	protein binding	VWA1		Post-translational protein phosphorylation; Regulation of Insulin-like Growth Factor (IGF) transport and uptake by Insulin-like Growth Factor Binding Proteins (IGFBPs)		533.5	477.7	526.7	478.5	493.9	500.8	618.8	505.4	404.7	376.8	370.1	392.7	363.8	498.6
P48643	T-complex protein 1 subunit epsilon [OS=Homo sapiens]	31	17	59.6	metabolic process;regulation of biological process;response to stimulus;transport	cytoplasm;cytoskeleton;cytosol	nucleotide binding;protein binding;RNA binding	CCT5		BBSome-mediated cargo-targeting to cilium; Prefoldin mediated transfer of substrate to CCT/TriC; Cooperation of PDCL (PhLP1) and TRiC/CCT in G-protein beta folding; Association of TriC/CCT with target proteins during biosynthesis; Formation of tubulin folding intermediates by CCT/TriC; Folding of actin by CCT/TriC		1366.7	929.8	1105.1	1074.4	1042.7	1020.8	1353.1	1412.9	1037.5	1075	1007.4	1040	978.8	1116.4
Q13409-1	cytoplasmic dynein 1 intermediate chain 2 [OS=Homo sapiens]	30	10	71.4	cell division;cell organization and biogenesis;cellular component movement;regulation of biological process;transport	cytoplasm;cytoskeleton;cytosol;extracellular;Golgi;mitochondrion;organelle lumen	catalytic activity;motor activity;protein binding	DYNC1I2	Phagosome; Vasopressin-regulated water reabsorption; Salmonella infection	COPI-independent Golgi-to-ER retrograde traffic; Regulation of PLK1 Activity at G2/M Transition; AURKA Activation by TPX2; Anchoring of the basal body to the plasma membrane; Recruitment of NuMA to mitotic centrosomes; Recruitment of mitotic centrosome proteins and complexes; Loss of Nlp from mitotic centrosomes; Amplification of signal from unattached kinetochores via a MAD2 inhibitory signal; S…		1010.5	859.4	1007	937.1	993.1	971.4	1088.1	1150.6	998.8	1033.7	992.1	990	969.6	1018.8
Q9BQT9	Calsyntenin-3 [OS=Homo sapiens]	25	10	106	cell communication;cell organization and biogenesis;regulation of biological process	cell surface;endoplasmic reticulum;Golgi;membrane	metal ion binding	CLSTN3				724.3	541.6	613	602.4	599.7	604.8	735.6	735.9	596.7	611.7	559.2	578.5	578.5	616.5
O43852-5	Isoform 5 of Calumenin [OS=Homo sapiens]	34	1	26.9	metabolic process	endoplasmic reticulum;extracellular;Golgi;membrane;organelle lumen	metal ion binding;protein binding	CALU				32.2	21.7	33.5	34.1	42.7	34.1	37.5	39.3	31.9	35.1	35.2	37.2	31.1	21.7
Q9Y281-1	Cofilin-2 [OS=Homo sapiens]	30	7	18.7	cell organization and biogenesis;cellular homeostasis;regulation of biological process	cytoplasm;cytoskeleton;nucleus	protein binding	CFL2	Fc gamma R-mediated phagocytosis; Regulation of actin cytoskeleton; Axon guidance; Pertussis		Leptin signaling pathway; Regulation of Microtubule Cytoskeleton; Regulation of Actin Cytoskeleton; G13 Signaling Pathway	2247.6	1585.1	1921.3	1915.4	1975	1939.6	2242.2	2736.4	2301.5	2311.4	2313.2	2369.5	2209.7	2266.6
P04062	glucosylceramidase [OS=Homo sapiens]	23	11	59.7	cell communication;cell death;cell organization and biogenesis;metabolic process;regulation of biological process;response to stimulus	membrane;organelle lumen;vacuole	catalytic activity;protein binding	GBA	Sphingolipid metabolism; Metabolic pathways; Lysosome; Other glycan degradation	Glycosphingolipid metabolism; Association of TriC/CCT with target proteins during biosynthesis		1149.5	772.5	926.6	892.9	912.6	879	1116.1	1237.8	1002.2	999.7	939.3	969.4	910	971.9
P15586	N-acetylglucosamine-6-sulfatase [OS=Homo sapiens]	42	15	62	metabolic process;transport	extracellular;organelle lumen;vacuole	catalytic activity;metal ion binding;protein binding	GNS	Metabolic pathways; Glycosaminoglycan degradation; Lysosome	Neutrophil degranulation; MPS IIID - Sanfilippo syndrome D; Keratan sulfate degradation; Lysosome Vesicle Biogenesis		1575.6	1157.2	1370.6	1355.5	1392.2	1358.8	1561.1	1696.8	1416.7	1405.2	1360.1	1433.1	1361.1	1453.9
P52907	F-actin-capping protein subunit alpha-1 [OS=Homo sapiens]	30	8	32.9	cell organization and biogenesis;cellular component movement;coagulation;defense response;regulation of biological process;response to stimulus;transport	cytoplasm;cytoskeleton;cytosol;extracellular	protein binding	CAPZA1	Endocytosis	COPI-independent Golgi-to-ER retrograde traffic; Gene and protein expression by JAK-STAT signaling after Interleukin-12 stimulation; Advanced glycosylation endproduct receptor signaling; Factors involved in megakaryocyte development and platelet production; COPI-mediated anterograde transport; MHC class II antigen presentation; HSP90 chaperone cycle for steroid hormone receptors (SHR); Interleuki…		738.8	566.3	643.6	625.6	651.1	625.2	728	723.5	627.1	629.4	617.9	611.7	579.6	602.2
Q7Z406-1	myosin-14 [OS=Homo sapiens]	18	1	227.7	cell organization and biogenesis;cellular component movement;regulation of biological process;response to stimulus	cytoplasm;cytosol;membrane	catalytic activity;motor activity;nucleotide binding;protein binding	MYH14	Salmonella infection; Regulation of actin cytoskeleton; Tight junction	RHO GTPases activate PAKs; EPHA-mediated growth cone collapse; RHO GTPases Activate ROCKs; Sema4D induced cell migration and growth-cone collapse; RHO GTPases activate CIT; RHO GTPases activate PKNs
P52272	Heterogeneous nuclear ribonucleoprotein M [OS=Homo sapiens]	33	17	77.5	metabolic process;regulation of biological process;response to stimulus	membrane;nucleus;spliceosomal complex	protein binding;RNA binding	HNRNPM	Spliceosome	mRNA Splicing - Major Pathway; FGFR2 alternative splicing	mRNA Processing	1408	1015.9	1192.1	1171.7	1232.1	1188.3	1452.2	1762.7	1479.4	1490.4	1395.6	1422.3	1353.8	1389.2
Q99829	Copine-1 [OS=Homo sapiens]	25	15	59	cell differentiation;cell growth;metabolic process;regulation of biological process;response to stimulus;transport	cytoplasm;cytosol;membrane;nucleus	catalytic activity;metal ion binding;protein binding;transporter activity	CPNE1		Neutrophil degranulation; Glycerophospholipid biosynthesis		1549.3	986.2	1117.5	1158.6	1126.9	1012.8	1487.4	1333	1020.2	1053.3	964.9	932.4	913.4	973.8
Q9UHL4	Dipeptidyl peptidase 2 [OS=Homo sapiens]	30	13	54.3	metabolic process;transport	cytosol;extracellular;Golgi;organelle lumen;vacuole	catalytic activity	DPP7		Neutrophil degranulation		1045.7	821.6	918.7	914.7	925.6	892.9	1122.6	1010.8	824.6	805.5	783.5	847.4	783.2	879.3
Q15046	Lysine--tRNA ligase [OS=Homo sapiens]	28	15	68	metabolic process;regulation of biological process;response to stimulus	cytoplasm;cytosol;extracellular;membrane;mitochondrion;nucleus;organelle lumen	catalytic activity;nucleotide binding;protein binding;RNA binding	KARS	Aminoacyl-tRNA biosynthesis	Mitochondrial tRNA aminoacylation; Cytosolic tRNA aminoacylation; SeMet incorporation into proteins		1624.7	1326	1511.7	1397.2	1414.4	1370.2	1773.4	1995.4	1578.8	1562.3	1409.4	1475.7	1421.9	1706.5
P05388	60S acidic ribosomal protein P0 [OS=Homo sapiens]	28	15	34.3	cell organization and biogenesis;metabolic process;regulation of biological process;response to stimulus;transport	cytoplasm;cytosol;endoplasmic reticulum;membrane;nucleus;ribosome	protein binding;RNA binding;structural molecule activity	RPLP0	Ribosome	Peptide chain elongation; Gene and protein expression by JAK-STAT signaling after Interleukin-12 stimulation; Eukaryotic Translation Termination; Viral mRNA Translation; L13a-mediated translational silencing of Ceruloplasmin expression; Nonsense Mediated Decay (NMD) independent of the Exon Junction Complex (EJC); Selenocysteine synthesis; Nonsense Mediated Decay (NMD) enhanced by the Exon Junctio…	Cytoplasmic Ribosomal Proteins	2186	1320.7	1468.8	1462	1446.5	1400.3	2146.3	2273.4	1532.5	1506.1	1400.1	1390.7	1411.7	1792.6
P20933	N(4)-(beta-N-acetylglucosaminyl)-L-asparaginase [OS=Homo sapiens]	29	14	37.2	metabolic process;transport	endoplasmic reticulum;extracellular;organelle lumen;vacuole	catalytic activity;protein binding	AGA	Lysosome; Other glycan degradation	Neutrophil degranulation		1291.7	1075	1190.6	1140.2	1203.5	1163.5	1386.1	1327	1156.7	1125.2	1081.1	1122	1073.2	1253.2
Q15424-1	Scaffold attachment factor B1 [OS=Homo sapiens]	17	6	102.6	cell organization and biogenesis;metabolic process;regulation of biological process;response to stimulus	nucleus	DNA binding;protein binding;RNA binding	SAFB			Structural Pathway of Interleukin 1 (IL-1)	554.5	464.5	498.9	503	510.5	500.4	558.8	770	673.9	680.4	673.8	656.3	589.1	588.3
P15170-3	Isoform 3 of Eukaryotic peptide chain release factor GTP-binding subunit ERF3A [OS=Homo sapiens]	16	11	68.7	cell organization and biogenesis;metabolic process	cytosol	catalytic activity;nucleotide binding;protein binding;RNA binding	GSPT1				1196.5	786.8	953.3	939.1	970.2	929.5	1153.4	1337.5	1066.5	1083.9	1025.1	1050.3	994.9	989.1
P13861	cAMP-dependent protein kinase type II-alpha regulatory subunit [OS=Homo sapiens]	20	8	45.5	coagulation;metabolic process;regulation of biological process;response to stimulus	cytoplasm;cytosol;membrane	catalytic activity;enzyme regulator activity;nucleotide binding;protein binding	PRKAR2A	Insulin signaling pathway	DARPP-32 events; ROBO receptors bind AKAP5; Glucagon-like Peptide-1 (GLP1) regulates insulin secretion; Hedgehog 'off' state; Vasopressin regulates renal water homeostasis via Aquaporins; Factors involved in megakaryocyte development and platelet production; Signaling by GPCR; PKA activation in glucagon signalling; PKA activation	miRs in Muscle Cell Differentiation; Myometrial Relaxation and Contraction Pathways; G Protein Signaling Pathways; TGF-beta Signaling Pathway; Calcium Regulation in the Cardiac Cell; Sudden Infant Death Syndrome (SIDS) Susceptibility Pathways	1055.8	762.6	890.9	876	911.2	873.3	1073.9	1167.6	955.6	931.3	868.3	897	854	982.8
Q9Y230	RuvB-like 2 [OS=Homo sapiens]	17	12	51.1	cell organization and biogenesis;metabolic process;regulation of biological process;response to stimulus	cytoplasm;cytosol;membrane;nucleus	catalytic activity;DNA binding;nucleotide binding;protein binding	RUVBL2		HATs acetylate histones; Telomere Extension By Telomerase		1030.7	664.6	831.3	829	844.7	805.8	1004.4	956.2	777.5	733.2	745	736.5	715.9	657.5
O94979	Protein transport protein Sec31A [OS=Homo sapiens]	23	12	132.9	cell organization and biogenesis;response to stimulus;transport	cytoplasm;cytosol;endoplasmic reticulum;membrane	protein binding	SEC31A	Protein processing in endoplasmic reticulum	Antigen Presentation: Folding, assembly and peptide loading of class I MHC; COPII (Coat Protein 2) Mediated Vesicle Transport; XBP1(S) activates chaperone genes; MHC class II antigen presentation	Sterol Regulatory Element-Binding Proteins (SREBP) signalling	854.9	608.3	716.1	692.5	717.4	686.7	878.4	1102.2	894.1	878.3	838.7	900.5	840	919.5
Q13308-1	Inactive tyrosine-protein kinase 7 [OS=Homo sapiens]	39	16	118.3	cell differentiation;cell organization and biogenesis;cellular component movement;metabolic process;regulation of biological process;response to stimulus	membrane	catalytic activity;nucleotide binding;protein binding	PTK7				1686.1	1387.5	1568.2	1491.5	1536.5	1490.1	1764.1	1277.9	1090.5	1048.1	1005.8	1062.1	1006.3	1145.9
O14974	Protein phosphatase 1 regulatory subunit 12A [OS=Homo sapiens]	29	19	115.2	cell organization and biogenesis;metabolic process;regulation of biological process;response to stimulus	chromosome;cytoplasm;cytoskeleton;cytosol	enzyme regulator activity;protein binding;signal transducer activity	PPP1R12A	cGMP-PKG signaling pathway; Focal adhesion; cAMP signaling pathway; Proteoglycans in cancer; Oxytocin signaling pathway; Vascular smooth muscle contraction; Platelet activation; Regulation of actin cytoskeleton	RHO GTPases activate PAKs; RHO GTPases Activate ROCKs; Regulation of PLK1 Activity at G2/M Transition; RHO GTPases activate PKNs; RHO GTPases activate CIT	Focal Adhesion; Regulation of Actin Cytoskeleton	1272.4	962.8	1138.7	1188.4	1184.7	1134.1	1238.7	1451.9	1277.5	1290.3	1291.8	1259.5	1210	1103.9
O75976	Carboxypeptidase D [OS=Homo sapiens]	31	16	152.8	metabolic process	membrane	catalytic activity;metal ion binding	CPD		Golgi Associated Vesicle Biogenesis		1210.8	976.3	1098.5	1103.8	1095.7	1054.7	1260.3	1417.1	1161.8	1169.6	1144.4	1128.9	1113.9	1218.9
O14979-1	Heterogeneous nuclear ribonucleoprotein D-like [OS=Homo sapiens]	25	12	46.4	metabolic process;regulation of biological process;response to stimulus	cytoplasm;cytosol;nucleus;spliceosomal complex	DNA binding;protein binding;RNA binding	HNRNPDL; HNRPDL		Gene and protein expression by JAK-STAT signaling after Interleukin-12 stimulation; Interleukin-12 family signaling		1462.9	1231.8	1382.9	1322.3	1292.1	1285.9	1452.2	2098.1	1786.5	1758.8	1683.5	1695.6	1635.3	1710.6
Q9H0D6-1	5'-3' exoribonuclease 2 [OS=Homo sapiens]	23	13	108.5	cell differentiation;metabolic process;regulation of biological process	membrane;nucleus	catalytic activity;DNA binding;metal ion binding;protein binding;RNA binding	XRN2	Ribosome biogenesis in eukaryotes; RNA degradation	Major pathway of rRNA processing in the nucleolus and cytosol; Association of TriC/CCT with target proteins during biosynthesis	mRNA Processing	1025.8	695.8	827	844.3	854.4	818.5	1014.1	1325.3	1060.9	1072.4	1019.4	1029.1	963.6	1040.4
Q99439	Calponin-2 [OS=Homo sapiens]	24	8	33.7	cell organization and biogenesis;regulation of biological process;response to stimulus;transport	cytoskeleton;extracellular;membrane;organelle lumen	protein binding	CNN2		Gene and protein expression by JAK-STAT signaling after Interleukin-12 stimulation; Neutrophil degranulation; Interleukin-12 family signaling	Myometrial Relaxation and Contraction Pathways	2637.3	1660.7	2003.9	2034.3	2005.9	1916.1	2661.3	2595.8	1973.8	1970.9	1894.2	1975.8	1840.7	2155.5
Q8NES3-1	Beta-1,3-N-acetylglucosaminyltransferase lunatic fringe [OS=Homo sapiens]	34	14	41.7	cell differentiation;development;metabolic process;regulation of biological process	extracellular;Golgi;membrane	catalytic activity;metal ion binding	LFNG	Notch signaling pathway; Other types of O-glycan biosynthesis	Defective LFNG causes SCDO3; Pre-NOTCH Processing in Golgi	Notch Signaling Pathway; Gene regulatory network modelling somitogenesis	1803.2	1281.1	1457	1446.1	1485.6	1420.7	1836.8	2006.7	1767.4	1566.2	1563	1552.9	1473.7	1620.2
P55884	Eukaryotic translation initiation factor 3 subunit B [OS=Homo sapiens]	26	17	92.4	cell organization and biogenesis;metabolic process;regulation of biological process	cytoplasm;cytosol	protein binding;RNA binding;structural molecule activity	EIF3B	RNA transport	Formation of the ternary complex, and subsequently, the 43S complex; L13a-mediated translational silencing of Ceruloplasmin expression; Translation initiation complex formation; GTP hydrolysis and joining of the 60S ribosomal subunit; Formation of a pool of free 40S subunits; Ribosomal scanning and start codon recognition	Translation Factors	977.7	699.8	844.3	826.8	834.7	795.2	967.4	1043.7	871.8	882.2	851	853.6	801.6	870.5
O43776	Asparagine--tRNA ligase, cytoplasmic [OS=Homo sapiens]	73	12	62.9	metabolic process	cytoplasm;cytosol;mitochondrion	catalytic activity;nucleotide binding	NARS	Aminoacyl-tRNA biosynthesis	Cytosolic tRNA aminoacylation	Photodynamic therapy-induced unfolded protein response	1703.9	1141.7	1317.4	1268.4	1342	1258.4	1673.4	1279.6	996	987.3	932.1	945.2	928.5	1051.8
P29317	Ephrin type-A receptor 2 [OS=Homo sapiens]	29	13	108.2	cell death;cell differentiation;cell organization and biogenesis;cell proliferation;cellular component movement;defense response;development;metabolic process;regulation of biological process;response to stimulus	cell surface;membrane	catalytic activity;nucleotide binding;protein binding;receptor activity;signal transducer activity	EPHA2	PI3K-Akt signaling pathway; Rap1 signaling pathway; Axon guidance; Ras signaling pathway	EPH-ephrin mediated repulsion of cells; EPHA-mediated growth cone collapse	NRF2 pathway; Focal Adhesion-PI3K-Akt-mTOR-signaling pathway	1238.8	868.5	1029.3	975.4	1049.8	1011.5	1191.9	1190	1014.1	989.1	941	974	918.6	931.5
P61586	Transforming protein RhoA [OS=Homo sapiens]	41	5	21.8	cell differentiation;cell division;cell organization and biogenesis;cellular component movement;metabolic process;regulation of biological process;response to stimulus;transport	cytoplasm;cytoskeleton;cytosol;endosome;membrane	catalytic activity;nucleotide binding;protein binding	RHOA	TGF-beta signaling pathway; Rap1 signaling pathway; Adherens junction; Phospholipase D signaling pathway; Focal adhesion; cAMP signaling pathway; Vascular smooth muscle contraction; Pertussis; Ras signaling pathway; T cell receptor signaling pathway; Colorectal cancer; Leukocyte transendothelial migration; Viral carcinogenesis; Neurotrophin signaling pathway; mTOR signaling pathway; Platelet acti…	Rho GTPase cycle; Ovarian tumor domain proteases; G beta:gamma signalling through PI3Kgamma; RHO GTPases activate CIT; PCP/CE pathway; PI3K/AKT activation; SLIT2:ROBO1 increases RHOA activity; EPHA-mediated growth cone collapse; EPHB-mediated forward signaling; ERBB2 Regulates Cell Motility; Neutrophil degranulation; TGF-beta receptor signaling in EMT (epithelial to mesenchymal transition); Sema4…	Androgen receptor signaling pathway; Physiological and Pathological Hypertrophy of the Heart; MicroRNAs in cardiomyocyte hypertrophy; Leptin signaling pathway; Pathogenic Escherichia coli infection; AGE/RAGE pathway; Corticotropin-releasing hormone signaling pathway; Spinal Cord Injury; Alpha 6 Beta 4 signaling pathway; Focal Adhesion; G Protein Signaling Pathways; Wnt Signaling Pathway Netpath; …	2760.6	1195.2	1733.2	1685.7	1795.6	1624.8	2662.9	2584.5	1573.5	1538.6	1546.5	1615.3	1567.8	1867.4
P08779	Keratin, type I cytoskeletal 16 [OS=Homo sapiens]	68	4	51.2	cell death;cell differentiation;cell organization and biogenesis;cell proliferation;cellular component movement;defense response;regulation of biological process;response to stimulus	cytoskeleton;cytosol;nucleus	protein binding;structural molecule activity	KRT16		Formation of the cornified envelope
Q04323-1	UBX domain-containing protein 1 [OS=Homo sapiens]	23	10	33.3	metabolic process;regulation of biological process	cytoplasm;cytosol;endoplasmic reticulum;nucleus;proteasome	protein binding	UBXN1		N-glycan trimming in the ER and Calnexin/Calreticulin cycle		838.3	662.7	774.4	764.3	759.6	761.3	860.1	1045.3	904.1	891.2	908.5	931.4	888.4	914.9
Q01581	hydroxymethylglutaryl-CoA synthase, cytoplasmic [OS=Homo sapiens]	14	8	57.3	metabolic process;regulation of biological process;response to stimulus	cytoplasm;cytosol	catalytic activity;protein binding	HMGCS1	Butanoate metabolism; Terpenoid backbone biosynthesis; Metabolic pathways; Valine, leucine and isoleucine degradation; Synthesis and degradation of ketone bodies	Cholesterol biosynthesis; PPARA activates gene expression; Activation of gene expression by SREBF (SREBP)	Cholesterol Biosynthesis; Sterol Regulatory Element-Binding Proteins (SREBP) signalling; SREBF and miR33 in cholesterol and lipid homeostasis; Endochondral Ossification	366.3	271.5	335.1	304.2	325.4	300.1	400.2	458.5	367.3	355.8	345.5	385.4	361.4	412.5
P04040	catalase [OS=Homo sapiens]	17	12	59.7	cell differentiation;cell organization and biogenesis;metabolic process;regulation of biological process;response to stimulus;transport	cytosol;endoplasmic reticulum;extracellular;Golgi;membrane;mitochondrion;organelle lumen;vacuole	antioxidant activity;catalytic activity;metal ion binding;nucleotide binding;protein binding	CAT	Longevity regulating pathway - multiple species; Amyotrophic lateral sclerosis (ALS); Tryptophan metabolism; Carbon metabolism; Peroxisome; Longevity regulating pathway; Glyoxylate and dicarboxylate metabolism; FoxO signaling pathway	Neutrophil degranulation; Detoxification of Reactive Oxygen Species	Selenium Micronutrient Network; Folate Metabolism; Amyotrophic lateral sclerosis (ALS); Oxidative Stress; Tryptophan metabolism; DNA Damage Response (only ATM dependent)	341	264.9	288.1	299.7	296.2	287.9	363.2	595.3	521.8	478.8	466.5	491.9	475.3	531.4
Q16643	drebrin [OS=Homo sapiens]	30	13	71.4	cell communication;cell differentiation;cell organization and biogenesis;cell proliferation;development;regulation of biological process	cytoplasm;cytoskeleton;membrane	protein binding	DBN1				1194.1	903.6	1062.4	1115.1	1103	1044.4	1170.5	1265.2	1094.3	1128.6	1131.1	1127.8	1042.3	975.4
P51991-1	Heterogeneous nuclear ribonucleoprotein A3 [OS=Homo sapiens]	24	14	39.6	metabolic process;transport	cytoplasm;nucleus;spliceosomal complex	protein binding;RNA binding;transporter activity	HNRNPA3	Spliceosome	mRNA Splicing - Major Pathway		796.7	706.8	791.3	708.4	707.7	708.4	815.2	1008.3	809.4	816.8	766.7	789.5	729.5	867.2
Q9Y678	Coatomer subunit gamma-1 [OS=Homo sapiens]	20	11	97.7	cellular component movement;transport	cytoplasm;cytosol;Golgi;membrane	protein binding;structural molecule activity	COPG1		COPI-dependent Golgi-to-ER retrograde traffic; COPI-mediated anterograde transport		951.7	573.8	711.8	712.2	733.1	739.2	913	1075.9	804.8	806.6	778.7	788.3	754.2	806.5
Q6IBS0	Twinfilin-2 [OS=Homo sapiens]	17	10	39.5	cell organization and biogenesis;regulation of biological process;response to stimulus	cytoplasm;cytoskeleton	nucleotide binding;protein binding;RNA binding	TWF2				809	620.5	705.5	727.6	727.6	703.8	855.6	1086.3	960	908.1	923.1	929.3	899	978.6
P08294	Extracellular superoxide dismutase [Cu-Zn] [OS=Homo sapiens]	19	10	25.8	metabolic process;response to stimulus	cytoplasm;extracellular;nucleus;organelle lumen	antioxidant activity;catalytic activity;metal ion binding;protein binding	SOD3		Detoxification of Reactive Oxygen Species	Selenium Micronutrient Network; Vitamin B12 Metabolism; Folate Metabolism; NRF2 pathway; Copper homeostasis; One carbon metabolism and related pathways; Oxidative Stress	195.6	132.2	158.3	154.3	161.8	158.3	197.3	200.1	162.6	151	148.1	155.4	132.4	142.5
P42785-1	lysosomal Pro-X carboxypeptidase [OS=Homo sapiens]	24	9	55.8	defense response;metabolic process;regulation of biological process;response to stimulus;transport	membrane;vacuole	catalytic activity;protein binding	PRCP	Protein digestion and absorption; Renin-angiotensin system	Intrinsic Pathway of Fibrin Clot Formation; Neutrophil degranulation		1551.5	1099.2	1206.1	1159.8	1168.7	1066.9	1407.4	1048.2	840.3	845.7	799.5	823.6	766	824.9
O15231-1	zinc finger protein 185 [OS=Homo sapiens]	25	15	73.5		cytoplasm;cytoskeleton	metal ion binding;protein binding	ZNF185				805.4	665.8	774.4	740.3	725.8	753	809.3	1137.2	1005	999.4	960.4	979	926.1	958.5
P02533	Keratin, type I cytoskeletal 14 [OS=Homo sapiens]	73	5	51.5	cell death;cell differentiation;cell organization and biogenesis;response to stimulus	cytoplasm;cytosol;nucleus	protein binding;structural molecule activity	KRT14		Formation of the cornified envelope; Type I hemidesmosome assembly	Corticotropin-releasing hormone signaling pathway	267.2	116.4	143.9	85.1	124.1	106	128.8	160	154.3	116	131.8	141.8	102.4	165.4
P51884	Lumican [OS=Homo sapiens]	22	10	38.4	cell organization and biogenesis;metabolic process;regulation of biological process;response to stimulus	extracellular;organelle lumen	protein binding;structural molecule activity	LUM	Proteoglycans in cancer	ECM proteoglycans; Integrin cell surface interactions; Keratan sulfate biosynthesis; Defective CHST6 causes MCDC1; Defective ST3GAL3 causes MCT12 and EIEE15; Keratan sulfate degradation; Defective B4GALT1 causes B4GALT1-CDG (CDG-2d)		924.1	710.6	813.2	838.8	809	812.4	951.5	594.5	499.4	489.5	449.3	452.2	457.8	531.4
Q76M96-1	Coiled-coil domain-containing protein 80 [OS=Homo sapiens]	24	16	108.1	cell organization and biogenesis;regulation of biological process	extracellular	protein binding	CCDC80				1066.4	826.6	916	947.3	979.5	907.5	1052.5	720.2	609.8	639.8	584.2	632.3	583.9	579.9
Q9NX46	Poly(ADP-ribose) glycohydrolase ARH3 [OS=Homo sapiens]	26	8	38.9	response to stimulus	cytoplasm;mitochondrion;nucleus;organelle lumen	catalytic activity;metal ion binding	ADPRHL2		POLB-Dependent Long Patch Base Excision Repair		1098.7	753.2	885.4	904.1	907.6	897.7	1162.9	1140.9	944.7	944	905.8	927.6	852.9	947.5
Q9UNZ2	NSFL1 cofactor p47 [OS=Homo sapiens]	36	1	40.5	cell organization and biogenesis;metabolic process;regulation of biological process	chromosome;cytoskeleton;cytosol;Golgi;membrane;nucleus	enzyme regulator activity;protein binding	NSFL1C	Protein processing in endoplasmic reticulum			87.9	63.2	69.7	81.1	77	81.3	85.2	78.2	66.8	68.4	76.5	74.5	67.5	68.2
Q6DKJ4	nucleoredoxin [OS=Homo sapiens]	13	11	48.4	cell differentiation;cellular homeostasis;development;metabolic process;regulation of biological process;response to stimulus	cytoplasm;cytosol;nucleus	antioxidant activity;catalytic activity	NXN				213.6	128.5	149.2	148.1	153.1	142.7	212.6	259.4	169.8	176.8	173.9	182.4	165.5	194.4
P09429	High mobility group protein B1 [OS=Homo sapiens]	52	8	24.9	cell differentiation;cell organization and biogenesis;cell proliferation;cellular component movement;cellular homeostasis;defense response;metabolic process;regulation of biological process;response to stimulus;transport	cell surface;chromosome;cytoplasm;endosome;extracellular;membrane;nucleus;organelle lumen	catalytic activity;DNA binding;enzyme regulator activity;protein binding;RNA binding	HMGB1	Base excision repair	TRAF6 mediated NF-kB activation; Advanced glycosylation endproduct receptor signaling; TAK1 activates NFkB by phosphorylation and activation of IKKs complex; RIP-mediated NFkB activation via ZBP1; Activated TLR4 signalling; Interleukin-1 family signaling; Neutrophil degranulation; Regulation of TLR by endogenous ligand; DEx/H-box helicases activate type I IFN and inflammatory cytokines production…	Retinoblastoma (RB) in Cancer; DNA Damage Response (only ATM dependent)	2914.4	2482.3	2631.9	2407.7	2257.2	2214.3	2629	3934.8	3272	3242.7	2861.1	2810.4	2738	3149.1
Q92688	Acidic leucine-rich nuclear phosphoprotein 32 family member B [OS=Homo sapiens]	23	6	28.8	cell organization and biogenesis;metabolic process;regulation of biological process	cytoplasm;nucleus	protein binding	ANP32B				1375.7	1212.9	1304.7	1140.6	1178.4	1245.5	1624.3	1868.3	1386	1362.7	1261.4	1364.7	1337.6	1926.7
P19367-1	Hexokinase-1 [OS=Homo sapiens]	30	17	102.4	cellular homeostasis;metabolic process;regulation of biological process	cytosol;membrane;mitochondrion	catalytic activity;nucleotide binding;protein binding	HK1	Amino sugar and nucleotide sugar metabolism; Neomycin, kanamycin and gentamicin biosynthesis; Central carbon metabolism in cancer; Glycolysis / Gluconeogenesis; Galactose metabolism; Insulin signaling pathway; Starch and sucrose metabolism; Type II diabetes mellitus; Metabolic pathways; Carbon metabolism; Carbohydrate digestion and absorption; HIF-1 signaling pathway; Fructose and mannose metabol…	Glycolysis; Defective HK1 causes hexokinase deficiency (HK deficiency)	Cori Cycle; Photodynamic therapy-induced HIF-1 survival signaling; Glycolysis and Gluconeogenesis; Glucuronidation	2026.6	1450.7	1682.1	1673.5	1730.2	1700.9	2006.6	1973.9	1612.6	1616.5	1587.5	1632	1513.2	1617.1
Q15019	septin-2 [OS=Homo sapiens]	15	9	41.5	cell differentiation;cell division;cell organization and biogenesis;regulation of biological process;response to stimulus	chromosome;cytoplasm;cytoskeleton;cytosol;membrane;nucleus	nucleotide binding;protein binding	SEPT2	Bacterial invasion of epithelial cells	Anchoring of the basal body to the plasma membrane		804.4	554.5	654.2	670.1	703.7	662.4	788	837.3	715.9	703.1	701.6	679.6	661.5	655.4
P48163	NADP-dependent malic enzyme [OS=Homo sapiens]	16	9	64.1	cell organization and biogenesis;metabolic process;regulation of biological process;response to stimulus	cytoplasm;cytosol;mitochondrion	catalytic activity;metal ion binding;nucleotide binding	ME1	Pyruvate metabolism; Carbon metabolism; Metabolic pathways; PPAR signaling pathway	PPARA activates gene expression	NRF2 pathway; PPAR signaling pathway	500.6	338	360.8	352.9	380	361.2	496.7	648.3	479.2	485.3	445.5	459.3	460.2	526.4
P14550	alcohol dehydrogenase [NADP(+)] [OS=Homo sapiens]	20	8	36.6	metabolic process	cytosol;membrane	catalytic activity;protein binding	AKR1A1	Metabolic pathways; Glycerolipid metabolism; Glycolysis / Gluconeogenesis; Pentose and glucuronate interconversions	Catabolism of glucuronate to xylulose-5-phosphate; Glutathione conjugation	Benzo(a)pyrene metabolism; Metapathway biotransformation	250	169.8	219.6	209.8	220.9	202.5	270.5	291.1	248.6	244.9	238.9	233.7	235.9	246.4
Q9NQW7-3	Isoform 3 of Xaa-Pro aminopeptidase 1 [OS=Homo sapiens]	25	16	74.8	metabolic process	cytoplasm;cytosol	catalytic activity;metal ion binding;protein binding	XPNPEP1				1365	1001.2	1134.8	1117.8	1135.2	1094.7	1407.5	1513.5	1200.8	1207.8	1175.2	1195.9	1122.7	1244.2
Q9UH65	Switch-associated protein 70 [OS=Homo sapiens]	26	14	69	cell organization and biogenesis;cellular homeostasis;metabolic process;regulation of biological process	cytoplasm;cytoskeleton;membrane;nucleus	DNA binding;metal ion binding;nucleotide binding;protein binding	SWAP70				1007.2	727.4	870.1	850.2	874.9	859.4	1026.8	1151.3	950.5	942.3	922.6	900.7	865.5	984.7
Q9UJJ9	N-acetylglucosamine-1-phosphotransferase subunit gamma [OS=Homo sapiens]	16	8	34	metabolic process	extracellular;Golgi;membrane	catalytic activity;protein binding	GNPTG	Lysosome			1175.4	887.7	1021.6	1058.8	1032.5	991.5	1203.3	857.5	732.9	696	685.8	712.4	681	736.6
Q08209-1	Serine/threonine-protein phosphatase 2B catalytic subunit alpha isoform [OS=Homo sapiens]	32	11	58.7	cellular homeostasis;metabolic process;regulation of biological process;response to stimulus;transport	cytosol;membrane;mitochondrion;nucleus	catalytic activity;metal ion binding;protein binding	PPP3CA	B cell receptor signaling pathway; Alzheimer's disease; Amphetamine addiction; Glucagon signaling pathway; T cell receptor signaling pathway; Natural killer cell mediated cytotoxicity; VEGF signaling pathway; Amyotrophic lateral sclerosis (ALS); cGMP-PKG signaling pathway; Wnt signaling pathway; Osteoclast differentiation; Tuberculosis; Dopaminergic synapse; Oxytocin signaling pathway; Calcium si…	Signaling by GPCR; FCERI mediated Ca+2 mobilization; DARPP-32 events; Ca2+ pathway; CLEC7A (Dectin-1) induces NFAT activation; Calcineurin activates NFAT	Physiological and Pathological Hypertrophy of the Heart; Energy Metabolism; MicroRNAs in cardiomyocyte hypertrophy; Alzheimers Disease; Spinal Cord Injury; Amyotrophic lateral sclerosis (ALS); T-Cell Receptor and Co-stimulatory Signaling; Cardiac Hypertrophic Response; Initiation of transcription and translation elongation at the HIV-1 LTR; G Protein Signaling Pathways; MAPK Signaling Pathway; VE…	2318.8	1476.2	1818	1803.1	1854.7	1721.7	2219.9	2214	1776.2	1752.8	1679.9	1727.3	1620.2	1683.6
Q8WVQ1	Soluble calcium-activated nucleotidase 1 [OS=Homo sapiens]	16	8	44.8	metabolic process;regulation of biological process;response to stimulus;transport	endoplasmic reticulum;extracellular;Golgi;membrane;organelle lumen	catalytic activity;metal ion binding;protein binding;signal transducer activity	CANT1	Pyrimidine metabolism; Purine metabolism	Neutrophil degranulation		994.4	762.2	895.7	901.7	924.1	881.7	1054.2	955.9	868.7	841.5	818.4	870.8	791.5	840.5
P63244	Receptor of activated protein C kinase 1 [OS=Homo sapiens]	22	13	35.1	cell death;cellular homeostasis;development;metabolic process;regulation of biological process;response to stimulus	cytoplasm;cytosol;membrane;mitochondrion;nucleus;ribosome	enzyme regulator activity;protein binding;RNA binding;structural molecule activity	GNB2L1; RACK1	Measles	Regulation of TNFR1 signaling; TNFR1-mediated ceramide production; TNFR1-induced NFkappaB signaling pathway	Androgen receptor signaling pathway; Brain-Derived Neurotrophic Factor (BDNF) signaling pathway; VEGFA-VEGFR2 Signaling Pathway; Interferon type I signaling pathways	321.7	243.4	280.5	263.3	273.3	267.8	332.1	355.4	275	296.2	268.8	274.2	265.4	302.4
Q9NPF2-1	Carbohydrate sulfotransferase 11 [OS=Homo sapiens]	20	10	41.5	metabolic process;regulation of biological process	Golgi;membrane	catalytic activity	CHST11	Glycosaminoglycan biosynthesis - chondroitin sulfate / dermatan sulfate	Chondroitin sulfate biosynthesis	Spinal Cord Injury; Endochondral Ossification; Metapathway biotransformation	1006.1	759.7	905.8	909.1	913.7	881	1024.8	833.2	665.1	676.3	656.8	685.5	629.2	637
Q96CT7	Coiled-coil domain-containing protein 124 [OS=Homo sapiens]	29	12	25.8	cell division	cytoplasm;cytoskeleton	RNA binding	CCDC124				1355.5	1070.2	1264.3	1330.9	1284.9	1237.6	1315.3	1547.5	1341.9	1410	1391.1	1416.9	1332	1225.5
Q16778	Histone H2B type 2-E [OS=Homo sapiens]	38	4	13.9	cell organization and biogenesis;defense response;response to stimulus	chromosome;cytosol;nucleus	DNA binding;protein binding	HIST2H2BE	Alcoholism; Viral carcinogenesis; Systemic lupus erythematosus	SIRT1 negatively regulates rRNA expression; Nonhomologous End-Joining (NHEJ); Activation of anterior HOX genes in hindbrain development during early embryogenesis; NoRC negatively regulates rRNA expression; Meiotic synapsis; Transcriptional regulation by small RNAs; Meiotic recombination; PRC2 methylates histones and DNA; Recruitment and ATM-mediated phosphorylation of repair and signaling protei…		528.4	348.4	362.3	346.7	349.2	326.3	481.6	736.9	619.7	497.2	444.5	443.3	667.9	619.1
Q14738-1	Serine/threonine-protein phosphatase 2A 56 kDa regulatory subunit delta isoform [OS=Homo sapiens]	13	9	69.9	metabolic process;regulation of biological process;response to stimulus	cytoplasm;cytosol;nucleus	catalytic activity;enzyme regulator activity;protein binding	PPP2R5D	Sphingolipid signaling pathway; AMPK signaling pathway; Oocyte meiosis; Adrenergic signaling in cardiomyocytes; PI3K-Akt signaling pathway; mRNA surveillance pathway; Dopaminergic synapse	Glycolysis; ERKs are inactivated; Beta-catenin phosphorylation cascade; AXIN missense mutants destabilize the destruction complex; PP2A-mediated dephosphorylation of key metabolic factors; Negative regulation of MAPK pathway; APC truncation mutants have impaired AXIN binding; CTLA4 inhibitory signaling; Platelet sensitization by LDL; Activated TLR4 signalling; Signaling by GPCR; Separation of Sis…	Focal Adhesion-PI3K-Akt-mTOR-signaling pathway; Glycogen Metabolism	723.8	533.9	645.1	612.6	623	566.9	694.7	621.4	528.6	519.1	482.8	509.8	480	511.4
Q9UBX1	Cathepsin F [OS=Homo sapiens]	33	14	53.3	metabolic process	organelle lumen;vacuole	catalytic activity	CTSF	Lysosome; Apoptosis	MHC class II antigen presentation		1238.1	931.3	1063	1044.9	1070.2	1004.7	1253.8	881	759.6	752.2	663.6	723.3	665.9	757.7
P49189	4-trimethylaminobutyraldehyde dehydrogenase [OS=Homo sapiens]	19	9	53.8	metabolic process	cytoplasm;cytosol	catalytic activity	ALDH9A1	Tryptophan metabolism; Fatty acid degradation; Pyruvate metabolism; Arginine and proline metabolism; Ascorbate and aldarate metabolism; Glycerolipid metabolism; Valine, leucine and isoleucine degradation; Lysine degradation; Glycolysis / Gluconeogenesis; Histidine metabolism; Metabolic pathways; beta-Alanine metabolism	Carnitine synthesis	Tryptophan metabolism	1155.9	791.7	888.9	897.7	930.8	880.4	1157	1217	898.4	925.7	897.3	898.3	872.5	916.1
Q92820	Gamma-glutamyl hydrolase [OS=Homo sapiens]	32	15	35.9	metabolic process;response to stimulus;transport	cytosol;extracellular;nucleus;organelle lumen;vacuole	catalytic activity	GGH	Folate biosynthesis; Antifolate resistance	Neutrophil degranulation	Fluoropyrimidine Activity	1317.7	1017.4	1141.2	1126.9	1134.3	1093.4	1353.6	1241.8	1047.1	1040.9	991.4	1025.3	967.2	979.6
P98160	Basement membrane-specific heparan sulfate proteoglycan core protein [OS=Homo sapiens]	24	18	468.5	cell differentiation;cell growth;cell organization and biogenesis;defense response;metabolic process;regulation of biological process;response to stimulus;transport	extracellular;membrane;organelle lumen	metal ion binding;protein binding	HSPG2	Proteoglycans in cancer; ECM-receptor interaction; Hepatitis B	Integrin cell surface interactions; Defective B4GALT7 causes EDS, progeroid type; Amyloid fiber formation; Retinoid metabolism and transport; Defective EXT2 causes exostoses 2; Non-integrin membrane-ECM interactions; Defective EXT1 causes exostoses 1, TRPS2 and CHDS; Signaling by GPCR; HS-GAG biosynthesis; A tetrasaccharide linker sequence is required for GAG synthesis; Laminin interactions; Degr…		630.6	476.4	581.9	554.5	579.1	533.3	661.5	510.2	438.8	438.3	419.1	433.4	411.1	440.6
P01130	Low-density lipoprotein receptor [OS=Homo sapiens]	43	15	95.3	cell organization and biogenesis;metabolic process;regulation of biological process;response to stimulus;transport	cell surface;endosome;Golgi;membrane;vacuole	metal ion binding;protein binding;receptor activity	LDLR	Hepatitis C; Bile secretion; Aldosterone synthesis and secretion; Ovarian steroidogenesis; Toxoplasmosis; Endocytosis	Signaling by GPCR; Cargo recognition for clathrin-mediated endocytosis; Retinoid metabolism and transport; LDL clearance; Chylomicron clearance	Selenium Micronutrient Network; Vitamin B12 Metabolism; Folate Metabolism; Sterol Regulatory Element-Binding Proteins (SREBP) signalling; SREBF and miR33 in cholesterol and lipid homeostasis; Oncostatin M Signaling Pathway; Proprotein convertase subtilisin/kexin type 9 (PCSK9) mediated LDL receptor degradation; Evolocumab Mechanism; Composition of Lipid Particles; Wnt Signaling Pathway and Plurip…	1368.3	961	1153.9	1200.7	1231	1154.2	1313.9	1290	1218.1	1083.2	1131.8	1125.8	1043.6	1027.4
P07093-3	Isoform 3 of Glia-derived nexin [OS=Homo sapiens]	25	14	45.2	cell organization and biogenesis;coagulation;regulation of biological process;response to stimulus;transport	cytosol;extracellular	enzyme regulator activity;protein binding	SERPINE2				1109.6	749.5	885.9	817.2	850.4	858.8	1107.2	1553.7	1181.5	1157.5	1088.4	1116.2	1070.7	1248.2
Q07065	Cytoskeleton-associated protein 4 [OS=Homo sapiens]	17	15	66	metabolic process;transport	cytoplasm;cytoskeleton;cytosol;endoplasmic reticulum;membrane;organelle lumen	RNA binding	CKAP4	Protein processing in endoplasmic reticulum	Post-translational protein phosphorylation; Regulation of Insulin-like Growth Factor (IGF) transport and uptake by Insulin-like Growth Factor Binding Proteins (IGFBPs); Surfactant metabolism; Neutrophil degranulation		508.6	432.8	475.2	445	452.4	452.9	569.1	681.8	554.8	540.5	516.8	546.6	544.3	610.3
Q15942	Zyxin [OS=Homo sapiens]	32	12	61.2	cell communication;cell organization and biogenesis;regulation of biological process;response to stimulus	cytoplasm;cytoskeleton;cytosol;membrane;nucleus	metal ion binding;protein binding;RNA binding	ZYX	Focal adhesion		Integrin-mediated Cell Adhesion; Focal Adhesion	1269.1	1074.2	1230.4	1186.6	1150.5	1162.7	1292.3	1254.2	1089.1	1113.2	1020	1096.7	1025.6	1101.5
O75390	citrate synthase, mitochondrial [OS=Homo sapiens]	11	8	51.7	metabolic process	mitochondrion;nucleus;organelle lumen	catalytic activity;RNA binding	CS	Biosynthesis of amino acids; Metabolic pathways; Carbon metabolism; 2-Oxocarboxylic acid metabolism; Citrate cycle (TCA cycle); Glyoxylate and dicarboxylate metabolism	Mitochondrial protein import; Metabolism of proteins; Citric acid cycle (TCA cycle)	TCA Cycle and Deficiency of Pyruvate Dehydrogenase complex (PDHc); Amino Acid metabolism; TCA Cycle	411.9	265.4	318.4	296.7	306.5	278.2	389.5	509.8	349.9	331.7	318.7	336.5	320.5	360.7
O00592	Podocalyxin [OS=Homo sapiens]	22	10	58.6	cellular component movement;regulation of biological process	cytoplasm;membrane	protein binding	PODXL			Primary Focal Segmental Glomerulosclerosis FSGS; Ectoderm Differentiation; Hepatitis C and Hepatocellular Carcinoma	1754.1	1482.3	1664	1740.6	1766.1	1665.5	1901.7	1383.9	1257.2	1264	1253.5	1325.4	1245.6	1276.6
P05204	Non-histone chromosomal protein HMG-17 [OS=Homo sapiens]	35	6	9.4		chromosome;cytoplasm;nucleus	DNA binding;protein binding;RNA binding	HMGN2				1235.1	1257.6	1315.7	1196.4	1255.1	1241.7	1335.2	1764.6	1573.1	1567.3	1500.5	1535.2	1490	1702.7
Q8WXX5	dnaJ homolog subfamily C member 9 [OS=Homo sapiens]	19	12	29.9	regulation of biological process;response to stimulus	cytoplasm;cytosol;membrane;nucleus	protein binding	DNAJC9				1012.6	738.2	892.5	871.4	910.6	878.2	1047.4	1343	1145.3	1096.9	1106.1	1134.6	1073.2	1130.9
Q9UNZ2-4	Isoform 2 of NSFL1 cofactor p47 [OS=Homo sapiens]	36	1	37.3	cell organization and biogenesis;metabolic process;regulation of biological process	chromosome;cytoskeleton;cytosol;membrane;nucleus	enzyme regulator activity;protein binding	NSFL1C				46.7	62.3	65.2	43.2	51	60.4	65.3	64.1	42.4	42	41.4	37.8	39.3	63.2
Q8N2S1	Latent-transforming growth factor beta-binding protein 4 [OS=Homo sapiens]	17	15	173.3	development;metabolic process;regulation of biological process;response to stimulus;transport	extracellular	catalytic activity;metal ion binding;protein binding;receptor activity;signal transducer activity	LTBP4		Molecules associated with elastic fibres		57.2	53.8	55.6	64.8	60	47.1	59.6	61.4	51.4	47.8	43.9	38.8	39.7	43.5
P55268	laminin subunit beta-2 [OS=Homo sapiens]	18	17	195.9	cell growth;cell organization and biogenesis;cellular component movement;metabolic process;regulation of biological process;transport	cytoplasm;extracellular;Golgi;organelle lumen	catalytic activity;motor activity;nucleotide binding;protein binding;structural molecule activity;transporter activity	LAMB2	Small cell lung cancer; Pathways in cancer; PI3K-Akt signaling pathway; Focal adhesion; Amoebiasis; ECM-receptor interaction; Toxoplasmosis	ECM proteoglycans; Post-translational protein phosphorylation; Regulation of Insulin-like Growth Factor (IGF) transport and uptake by Insulin-like Growth Factor Binding Proteins (IGFBPs); Laminin interactions; MET activates PTK2 signaling; Non-integrin membrane-ECM interactions	Alpha 6 Beta 4 signaling pathway; Primary Focal Segmental Glomerulosclerosis FSGS; miRNA targets in ECM and membrane receptors; Focal Adhesion; Focal Adhesion-PI3K-Akt-mTOR-signaling pathway; Inflammatory Response Pathway	157.6	216.2	187.6	133.8	151.8	167.3	198.1	196.8	137.2	146.3	116.2	138.4	143.3	277.4
Q8IV08	Phospholipase D3 [OS=Homo sapiens]	34	10	54.7	metabolic process	endoplasmic reticulum;membrane	catalytic activity;protein binding	PLD3	Ether lipid metabolism; Metabolic pathways; Glycerophospholipid metabolism	Synthesis of PG; Role of phospholipids in phagocytosis		1221.5	953.9	1063.7	1065.7	1085.1	1077.4	1361.7	1810.2	1471	1502.7	1407.6	1519	1365.8	1504.5
O43390-1	heterogeneous nuclear ribonucleoprotein r [OS=Homo sapiens]	32	4	70.9	metabolic process;regulation of biological process	cytoplasm;endoplasmic reticulum;nucleus;spliceosomal complex	protein binding;RNA binding	HNRNPR		mRNA Splicing - Major Pathway	mRNA Processing	332.2	271.1	291.5	292.1	264.2	277.9	354.5	372.7	312	295.7	291.7	308	292.2	327.8
P30085-1	UMP-CMP kinase [OS=Homo sapiens]	22	11	22.2	metabolic process	cytoplasm;cytosol;nucleus	catalytic activity;nucleotide binding	CMPK1	Metabolic pathways; Pyrimidine metabolism	Interconversion of nucleotide di- and triphosphates		1502.5	1078.4	1257	1221.3	1255.9	1234.9	1524.9	1657.1	1374.4	1333.4	1268.6	1305.1	1295.6	1456.2
P01137	Transforming growth factor beta-1 [OS=Homo sapiens]	17	12	44.3	cell death;cell differentiation;cell growth;cell organization and biogenesis;cell proliferation;cellular component movement;cellular homeostasis;defense response;metabolic process;regulation of biological process;response to stimulus;transport	cell surface;cytoplasm;extracellular;membrane;nucleus;organelle lumen	enzyme regulator activity;protein binding	TGFB1	Osteoclast differentiation; Rheumatoid arthritis; Tuberculosis; Chronic myeloid leukemia; Endocytosis; Non-alcoholic fatty liver disease (NAFLD); Colorectal cancer; Hepatitis B; HTLV-I infection; Cytokine-cytokine receptor interaction; TGF-beta signaling pathway; Cell cycle; Pathways in cancer; Pancreatic cancer; Toxoplasmosis; Hippo signaling pathway; Inflammatory bowel disease (IBD); Intestinal…	SMAD2/3 Phosphorylation Motif Mutants in Cancer; TGFBR2 Kinase Domain Mutants in Cancer; TGFBR1 LBD Mutants in Cancer; UCH proteinases; Transcriptional regulation of white adipocyte differentiation; Downregulation of TGF-beta receptor signaling; RUNX3 regulates p14-ARF; Molecules associated with elastic fibres; Syndecan interactions; Platelet degranulation ; ECM proteoglycans; TGFBR2 MSI Frameshi…	MicroRNAs in cardiomyocyte hypertrophy; TFs Regulate miRNAs related to cardiac hypertrophy; Cell Cycle; Interleukin-11 Signaling Pathway; Corticotropin-releasing hormone signaling pathway; Adipogenesis; Cardiac Hypertrophic Response; Differentiation Pathway; IL-3 Signaling Pathway; Extracellular vesicle-mediated signaling in recipient cells; TGF-beta Signaling Pathway; MAPK Signaling Pathway; End…	1030.3	807.3	979.9	961.5	963	920.2	1097	748.7	641.7	616	596.5	615	590.8	615.5
P60903	Protein S100-A10 [OS=Homo sapiens]	33	13	11.2	cell organization and biogenesis;regulation of biological process;response to stimulus	endoplasmic reticulum;extracellular;membrane	metal ion binding;protein binding	S100A10		Dissolution of Fibrin Clot	Prostaglandin Synthesis and Regulation	3640.4	2317.7	2715.8	2730.9	2813.8	2663.5	3439.2	3629.2	2877.7	2786.1	2684.6	2799.7	2761.8	2952.9
Q06033-1	Inter-alpha-trypsin inhibitor heavy chain H3 [OS=Homo sapiens]	25	16	99.8	metabolic process;regulation of biological process;transport	extracellular;organelle lumen	enzyme regulator activity	ITIH3		Platelet degranulation		1317	1212.3	1268.1	1121	1163.5	1158.6	1513.1	1731.9	1350.3	1321.3	1213.5	1292	1265.8	1655.9
P53041	Serine/threonine-protein phosphatase 5 [OS=Homo sapiens]	23	9	56.8	cell organization and biogenesis;metabolic process;regulation of biological process;response to stimulus	cytoplasm;cytosol;membrane;nucleus	catalytic activity;metal ion binding;nucleotide binding;protein binding;RNA binding;signal transducer activity	PPP5C	MAPK signaling pathway	Recruitment and ATM-mediated phosphorylation of repair and signaling proteins at DNA double strand breaks; Negative regulation of MAPK pathway; Interleukin-20 family signaling	MAPK Signaling Pathway; ATM Signaling Network in Development and Disease	1050.8	896.7	992.7	930.5	966.8	952.4	1135.2	1368.9	1075.7	1080.6	1017.6	1070.5	1000.1	1230.6
P35613	Basigin [OS=Homo sapiens]	31	14	42.2	cell organization and biogenesis;cellular component movement;metabolic process;regulation of biological process;response to stimulus;transport	membrane;mitochondrion	protein binding;transporter activity	BSG		Integrin cell surface interactions; Proton-coupled monocarboxylate transport; Basigin interactions; Degradation of the extracellular matrix; Pyruvate metabolism	Matrix Metalloproteinases	1340.2	1036.9	1241.8	1253.5	1277.9	1236.2	1352.4	1463	1306.2	1269.2	1302.1	1275.8	1234.2	1184.9
Q12765	Secernin-1 [OS=Homo sapiens]	28	14	46.4	metabolic process;transport	cytoplasm;membrane;nucleus	catalytic activity;protein binding	SCRN1				1281.4	885	1057.9	1080.5	1094	1063.3	1231	1518.3	1270.9	1297.7	1292.9	1366.4	1249	1164.6
P22059	Oxysterol-binding protein 1 [OS=Homo sapiens]	11	8	89.4	metabolic process;regulation of biological process;transport	cytoplasm;cytosol;endoplasmic reticulum;Golgi;membrane;nucleus	protein binding;transporter activity	OSBP		Synthesis of bile acids and bile salts; Sphingolipid de novo biosynthesis		372.3	280.6	335.4	297.4	335.9	323.9	372.1	416.7	357.8	352.1	333.5	361.9	332.6	353.7
P05198	Eukaryotic translation initiation factor 2 subunit 1 [OS=Homo sapiens]	22	13	36.1	cell communication;metabolic process;regulation of biological process;response to stimulus;transport	cytoplasm;cytosol;membrane;nucleus;ribosome	protein binding;RNA binding	EIF2S1	Herpes simplex infection; Non-alcoholic fatty liver disease (NAFLD); Influenza A; Measles; Apoptosis; Hepatitis C; RNA transport; Protein processing in endoplasmic reticulum	Formation of the ternary complex, and subsequently, the 43S complex; L13a-mediated translational silencing of Ceruloplasmin expression; ABC-family proteins mediated transport; Translation initiation complex formation; PERK regulates gene expression; GTP hydrolysis and joining of the 60S ribosomal subunit; Recycling of eIF2:GDP; Ribosomal scanning and start codon recognition	Translation Factors; Brain-Derived Neurotrophic Factor (BDNF) signaling pathway	1004.2	706.5	824.8	822.7	863.2	799.2	987.5	978.5	777.2	767.9	755.9	773.5	715.2	747.4
Q9BUJ2-1	Heterogeneous nuclear ribonucleoprotein U-like protein 1 [OS=Homo sapiens]	27	15	95.7	metabolic process;regulation of biological process;response to stimulus	nucleus	protein binding;RNA binding	HNRNPUL1	Influenza A	mRNA Splicing - Major Pathway		1004.2	744.3	840	838	894.4	793.1	985	1217.2	1066.4	1026.2	1021	1024	943	997.3
P02765	Alpha-2-HS-glycoprotein [OS=Homo sapiens]	116	9	39.3	defense response;metabolic process;regulation of biological process;response to stimulus;transport	extracellular;Golgi;organelle lumen	enzyme regulator activity	AHSG		Platelet degranulation ; Post-translational protein phosphorylation; Regulation of Insulin-like Growth Factor (IGF) transport and uptake by Insulin-like Growth Factor Binding Proteins (IGFBPs); Neutrophil degranulation		1441.4	989.6	1275	1233.3	1230.3	1298.5	1385.2	1769.6	1373.5	1419.1	1544.3	1568.6	1455.2	1249.3
Q14C86-1	GTPase-activating protein and VPS9 domain-containing protein 1 [OS=Homo sapiens]	17	15	164.9	cell organization and biogenesis;regulation of biological process;response to stimulus;transport	cytosol;endosome;membrane	enzyme regulator activity;protein binding	GAPVD1		RAB GEFs exchange GTP for GDP on RABs; Clathrin-mediated endocytosis		664.1	498.6	596.5	588.5	605.5	592.5	658.7	705.2	579.5	607.4	581.2	608.8	552.8	551.7
P30626-1	Sorcin [OS=Homo sapiens]	33	10	21.7	metabolic process;regulation of biological process;response to stimulus;transport	cytoplasm;cytosol;endoplasmic reticulum;membrane;mitochondrion	catalytic activity;metal ion binding;protein binding	SRI		Ion homeostasis; Sodium/Calcium exchangers; Ion transport by P-type ATPases; Reduction of cytosolic Ca++ levels; Stimuli-sensing channels		1554.7	1235.3	1412.5	1421.9	1412.3	1399.1	1628.5	1675.6	1407.7	1418.7	1428.6	1438.6	1346.2	1402.1
P24592	insulin-like growth factor-binding protein 6 [OS=Homo sapiens]	33	8	25.3	metabolic process;regulation of biological process;response to stimulus	cytoplasm;extracellular;Golgi	protein binding	IGFBP6		Regulation of Insulin-like Growth Factor (IGF) transport and uptake by Insulin-like Growth Factor Binding Proteins (IGFBPs)	Myometrial Relaxation and Contraction Pathways	564.6	448.3	501.4	502	502.6	524.6	548.9	404.4	377.5	362.6	338.7	336.5	319.4	367.9
P35268	60S ribosomal protein L22 [OS=Homo sapiens]	23	7	14.8	cell organization and biogenesis;metabolic process;transport	cytoplasm;cytosol;nucleus;ribosome	protein binding;RNA binding;structural molecule activity	RPL22	Ribosome	Peptide chain elongation; Eukaryotic Translation Termination; Viral mRNA Translation; L13a-mediated translational silencing of Ceruloplasmin expression; Nonsense Mediated Decay (NMD) independent of the Exon Junction Complex (EJC); Selenocysteine synthesis; Nonsense Mediated Decay (NMD) enhanced by the Exon Junction Complex (EJC); GTP hydrolysis and joining of the 60S ribosomal subunit; Major path…	Cytoplasmic Ribosomal Proteins	1775.4	1242.7	1443.8	1427.7	1443	1391.5	1744.9	1852.4	1499.9	1430	1416.1	1429.7	1444.6	1574.5
O15144	Actin-related protein 2/3 complex subunit 2 [OS=Homo sapiens]	19	13	34.3	cell organization and biogenesis;cellular component movement;regulation of biological process;response to stimulus	cytoplasm;cytoskeleton;cytosol;endosome;membrane	protein binding;structural molecule activity	ARPC2	Bacterial invasion of epithelial cells; Pathogenic Escherichia coli infection; Shigellosis; Regulation of actin cytoskeleton; Endocytosis; Fc gamma R-mediated phagocytosis; Salmonella infection	EPHB-mediated forward signaling; Clathrin-mediated endocytosis; RHO GTPases Activate WASPs and WAVEs; Regulation of actin dynamics for phagocytic cup formation	Pathogenic Escherichia coli infection	1202.3	796.3	963.8	959	982.4	932.6	1228.9	1066.2	836.5	803.8	792	841.4	780.7	889.1
Q93063	exostosin-2 [OS=Homo sapiens]	18	11	82.2	cell differentiation;metabolic process;regulation of biological process;response to stimulus	endoplasmic reticulum;Golgi;membrane	catalytic activity;metal ion binding;protein binding	EXT2	Glycosaminoglycan biosynthesis - heparan sulfate / heparin; Metabolic pathways	HS-GAG biosynthesis; Defective EXT2 causes exostoses 2	Mesodermal Commitment Pathway	1072.4	767.2	912.4	939.9	952.4	863.5	1085.8	910.5	741.1	758.4	721	760.5	717	754.6
P33316-2	Isoform 2 of Deoxyuridine 5'-triphosphate nucleotidohydrolase, mitochondrial [OS=Homo sapiens]	29	12	17.7	metabolic process	mitochondrion;nucleus	catalytic activity;metal ion binding;protein binding;RNA binding	DUT		Interconversion of nucleotide di- and triphosphates		833.4	715.3	814.9	736	756	789.9	898.9	1161.9	962.7	976.1	930.1	972.4	918.5	1067.2
Q29983	MHC class I polypeptide-related sequence A [OS=Homo sapiens]	17	8	42.9	defense response;regulation of biological process;response to stimulus	cell surface;cytoplasm;membrane	protein binding	MICA	Natural killer cell mediated cytotoxicity	Immunoregulatory interactions between a Lymphoid and a non-Lymphoid cell	Allograft Rejection	1092	854.4	1029.5	1035.3	1030.1	984.8	1126.2	776.2	672.3	685.5	668.3	691	638.5	654.1
Q6NZI2-1	caveolae-associated protein 1 [OS=Homo sapiens]	19	12	43.5	metabolic process;regulation of biological process	cytoplasm;cytosol;endoplasmic reticulum;membrane;mitochondrion;nucleus	protein binding;RNA binding	PTRF; CAVIN1		RNA Polymerase I Transcription Termination		1553.9	1088.9	1346.6	1338	1352.3	1221.4	1463.6	1564.7	1379.2	1340.4	1265.7	1310	1186.2	1177.5
O75937	DnaJ homolog subfamily C member 8 [OS=Homo sapiens]	20	9	29.8	metabolic process	cytosol;nucleus	protein binding	DNAJC8		mRNA Splicing - Major Pathway	mRNA Processing	987	732.6	880	858.6	873.7	876	1016.6	1273.2	1092.2	1091.9	1064.9	1115.4	1067	1083.4
Q13177	Serine/threonine-protein kinase PAK 2 [OS=Homo sapiens]	18	10	58	cell death;cell organization and biogenesis;cellular component movement;metabolic process;regulation of biological process;response to stimulus	cytoplasm;cytosol;membrane;nucleus	catalytic activity;enzyme regulator activity;nucleotide binding;protein binding	PAK2	Ras signaling pathway; ErbB signaling pathway; Focal adhesion; T cell receptor signaling pathway; Axon guidance; Regulation of actin cytoskeleton; Renal cell carcinoma; MAPK signaling pathway	Sema3A PAK dependent Axon repulsion; Smooth Muscle Contraction; FCERI mediated MAPK activation; Nef and signal transduction; Ephrin signaling; Generation of second messenger molecules; Regulation of PAK-2p34 activity by PS-GAP/RHG10; Interleukin-12 family signaling; RHO GTPases activate PAKs; Gene and protein expression by JAK-STAT signaling after Interleukin-12 stimulation; Stimulation of the ce…	Integrin-mediated Cell Adhesion; Apoptosis-related network due to altered Notch3 in ovarian cancer; Focal Adhesion; Fas Ligand (FasL) pathway and Stress induction of Heat Shock Proteins (HSP) regulation; TGF-beta Signaling Pathway; MAPK Signaling Pathway; VEGFA-VEGFR2 Signaling Pathway; Regulation of Actin Cytoskeleton	978.1	640.7	783.9	781.7	822	764.2	967.2	960.8	817	801.1	805.3	801.1	779.7	833.9
Q04837	Single-stranded DNA-binding protein, mitochondrial [OS=Homo sapiens]	30	9	17.2	cell organization and biogenesis;metabolic process;regulation of biological process	mitochondrion;nucleus;organelle lumen	DNA binding;protein binding;RNA binding	SSBP1	DNA replication; Homologous recombination; Mismatch repair	Transcriptional activation of mitochondrial biogenesis		1798.5	1389.8	1577.8	1540.3	1589.5	1450.8	1837.3	1723.4	1430	1406.5	1352.7	1423.8	1361.5	1424.7
P68402-1	platelet-activating factor acetylhydrolase IB subunit beta [OS=Homo sapiens]	20	5	25.6	metabolic process;regulation of biological process;transport	cytoplasm;cytosol;extracellular;membrane;organelle lumen	catalytic activity;protein binding	PAFAH1B2	Ether lipid metabolism; Metabolic pathways	COPI-independent Golgi-to-ER retrograde traffic; Neutrophil degranulation		67.7	47.8	60.1	61.1	64.7	59.9	68.1	82.3	60.6	71.2	71	74.8	66.9	51.8
P07478	Trypsin-2 [OS=Homo sapiens]	30	5	26.5	cell organization and biogenesis;metabolic process;regulation of biological process;response to stimulus;transport	extracellular;organelle lumen	catalytic activity;metal ion binding;protein binding	PRSS2	Protein digestion and absorption; Pancreatic secretion; Influenza A; Neuroactive ligand-receptor interaction	Collagen degradation; Alpha-defensins; Activation of Matrix Metalloproteinases; Neutrophil degranulation		1723.2	1262.9	1478.8	1434.9	1483	1514.6	1775.1	1632.6	1301.2	1295.5	1242.3	1330.3	1279.1	1345.7
O43396	Thioredoxin-like protein 1 [OS=Homo sapiens]	25	9	32.2	cellular homeostasis;metabolic process;regulation of biological process;response to stimulus;transport	cytoplasm;cytosol;nucleus;proteasome	antioxidant activity;catalytic activity	TXNL1				2402.5	1637.3	1943.4	1982.9	2013.3	1905.8	2300.7	1567.3	1355.1	1293.3	1269.4	1317.3	1240.2	1264.9
Q14393-1	Growth arrest-specific protein 6 [OS=Homo sapiens]	21	12	79.6	cell communication;cell death;cell differentiation;cell organization and biogenesis;cell proliferation;cellular component movement;cellular homeostasis;coagulation;metabolic process;regulation of biological process;response to stimulus;transport	cell surface;cytoplasm;extracellular;membrane;organelle lumen	enzyme regulator activity;metal ion binding;protein binding;transporter activity	GAS6	EGFR tyrosine kinase inhibitor resistance	Platelet degranulation ; Post-translational protein phosphorylation; Regulation of Insulin-like Growth Factor (IGF) transport and uptake by Insulin-like Growth Factor Binding Proteins (IGFBPs); Transport of gamma-carboxylated protein precursors from the endoplasmic reticulum to the Golgi apparatus; Removal of aminoterminal propeptides from gamma-carboxylated proteins; Gamma-carboxylation of prote…		199.3	156	170.1	166	164.1	164.8	192	192.8	146.6	145.7	148.5	148.4	147.7	160.5
P53621-1	coatomer subunit alpha [OS=Homo sapiens]	16	11	138.3	regulation of biological process;transport	cytoplasm;cytosol;extracellular;Golgi;membrane	protein binding;structural molecule activity	COPA		COPI-dependent Golgi-to-ER retrograde traffic; COPI-mediated anterograde transport		986.7	794	888.1	819.8	867.2	856.6	1019.5	1074.5	888.8	874.8	833.9	890.8	806.4	937.7
P62701	40S ribosomal protein S4, X isoform [OS=Homo sapiens]	21	10	29.6	cell organization and biogenesis;development;metabolic process;regulation of biological process;transport	cytoplasm;cytosol;membrane;ribosome	protein binding;RNA binding;structural molecule activity	RPS4X	Ribosome	Peptide chain elongation; Eukaryotic Translation Termination; Viral mRNA Translation; Formation of the ternary complex, and subsequently, the 43S complex; L13a-mediated translational silencing of Ceruloplasmin expression; Selenocysteine synthesis; Nonsense Mediated Decay (NMD) independent of the Exon Junction Complex (EJC); Nonsense Mediated Decay (NMD) enhanced by the Exon Junction Complex (EJC)…	Cytoplasmic Ribosomal Proteins	1608.9	1138	1278.4	1259.8	1289.7	1250.2	1589.9	1811	1492.8	1401.5	1323.8	1352.5	1375.8	1482.9
P17980	26S proteasome regulatory subunit 6A [OS=Homo sapiens]	15	9	49.2	metabolic process;regulation of biological process;response to stimulus;transport	cytoplasm;cytosol;extracellular;membrane;nucleus;organelle lumen;proteasome	catalytic activity;enzyme regulator activity;nucleotide binding;protein binding	PSMC3	Proteasome; Epstein-Barr virus infection	Regulation of RAS by GAPs; CDT1 association with the CDC6:ORC:origin complex; Downstream TCR signaling; UCH proteinases; NIK-->noncanonical NF-kB signaling; Hh mutants that don't undergo autocatalytic processing are degraded by ERAD; SCF-beta-TrCP mediated degradation of Emi1; Neutrophil degranulation; Cross-presentation of soluble exogenous antigens (endosomes); Separation of Sister Chromatids; …	Proteasome Degradation; Parkin-Ubiquitin Proteasomal System pathway	958.9	677.3	794.3	772	795.4	779.2	939.6	946.1	792	775.5	744.3	738.2	699.2	760.5
P05362	Intercellular adhesion molecule 1 [OS=Homo sapiens]	26	11	57.8	cell communication;cell organization and biogenesis;cellular component movement;cellular homeostasis;defense response;regulation of biological process;response to stimulus	cell surface;membrane	protein binding;receptor activity;signal transducer activity	ICAM1	Epstein-Barr virus infection; African trypanosomiasis; Leukocyte transendothelial migration; Natural killer cell mediated cytotoxicity; Staphylococcus aureus infection; HTLV-I infection; Rheumatoid arthritis; NF-kappa B signaling pathway; Influenza A; Cell adhesion molecules (CAMs); Viral myocarditis; TNF signaling pathway; Malaria; AGE-RAGE signaling pathway in diabetic complications	Integrin cell surface interactions; Interleukin-10 signaling; Interleukin-4 and 13 signaling; Immunoregulatory interactions between a Lymphoid and a non-Lymphoid cell; Interferon gamma signaling	Selenium Micronutrient Network; Vitamin B12 Metabolism; Folate Metabolism; RANKL/RANK (Receptor activator of NFKB (ligand)) Signaling Pathway; Interleukin-11 Signaling Pathway; Spinal Cord Injury; IL1 and megakaryocytes in obesity; Photodynamic therapy-induced NF-kB survival signaling; VEGFA-VEGFR2 Signaling Pathway; Type II interferon signaling (IFNG)	1145.2	974.8	1121.9	1073	1074.2	1118.1	1291.6	1776.4	1496.7	1533.4	1512.1	1558	1469.8	1562.3
Q9NZL9	Methionine adenosyltransferase 2 subunit beta [OS=Homo sapiens]	18	11	37.5	metabolic process;regulation of biological process	cytosol;mitochondrion;nucleus	catalytic activity;enzyme regulator activity;protein binding	MAT2B	Metabolic pathways; Biosynthesis of amino acids; Cysteine and methionine metabolism	Ub-specific processing proteases; Methylation	Trans-sulfuration pathway; One Carbon Metabolism; Trans-sulfuration and one carbon metabolism; Methylation Pathways	611.9	476.2	539.6	542.3	554.2	542.3	632.3	676.8	618	577.5	543.5	587.3	537.9	592.6
P82979	SAP domain-containing ribonucleoprotein [OS=Homo sapiens]	12	6	23.7	metabolic process;regulation of biological process;transport	nucleus	DNA binding;protein binding;RNA binding	SARNP		Cleavage of Growing Transcript in the Termination Region ; Transport of Mature mRNA derived from an Intron-Containing Transcript; mRNA 3'-end processing		1175.8	866.8	1018.7	1062.7	1047.6	984.6	1128.7	1447.9	1255.3	1311.2	1217.8	1255.8	1154.2	1133.8
P08195	4F2 cell-surface antigen heavy chain [OS=Homo sapiens]	24	10	68	cell growth;cellular component movement;metabolic process;response to stimulus;transport	cell surface;cytosol;membrane;nucleus	catalytic activity;protein binding;RNA binding;transporter activity	SLC3A2	Protein digestion and absorption; mTOR signaling pathway	Tryptophan catabolism; Basigin interactions; Amino acid transport across the plasma membrane		1148.9	882.3	984.5	949.9	992.8	923.3	1204.2	1252.4	1002.1	1001.4	917.3	998.1	933.5	1073
Q969H8	Myeloid-derived growth factor [OS=Homo sapiens]	21	8	18.8	cell death;regulation of biological process	extracellular;organelle lumen	protein binding	C19orf10; MYDGF		XBP1(S) activates chaperone genes		1496.9	1329.2	1439.1	1267.6	1362.5	1349.1	1572	1719.3	1445.3	1431.3	1347.5	1409.7	1405.1	1660.7
P09622	Dihydrolipoyl dehydrogenase, mitochondrial [OS=Homo sapiens]	19	9	54.1	cellular homeostasis;metabolic process;regulation of biological process	mitochondrion;organelle lumen	catalytic activity;nucleotide binding;protein binding	DLD	Glyoxylate and dicarboxylate metabolism; Pyruvate metabolism; Citrate cycle (TCA cycle); Metabolic pathways; Glycine, serine and threonine metabolism; Propanoate metabolism; Valine, leucine and isoleucine degradation; Glycolysis / Gluconeogenesis; Carbon metabolism	Glycine degradation; Regulation of pyruvate dehydrogenase (PDH) complex; Lysine catabolism; Signaling by Retinoic Acid; Branched-chain amino acid catabolism; Citric acid cycle (TCA cycle)	Fatty Acid Beta Oxidation; TCA Cycle and Deficiency of Pyruvate Dehydrogenase complex (PDHc); Amino Acid metabolism; Glycolysis and Gluconeogenesis; TCA Cycle	772.6	558.3	660.9	672.4	675	692.7	813	1062.5	872.7	880.4	866.5	869.1	840.6	893.7
O00469-2	Isoform 2 of Procollagen-lysine,2-oxoglutarate 5-dioxygenase 2 [OS=Homo sapiens]	21	14	87	metabolic process;response to stimulus	endoplasmic reticulum;membrane	catalytic activity;metal ion binding	PLOD2				1213.2	889.9	1047.3	1006.2	1051.4	997.6	1247.2	1192.5	956.9	968.3	944.5	952	876.7	950.8
P46937-1	Transcriptional coactivator YAP1 [OS=Homo sapiens]	13	9	54.4	cell organization and biogenesis;cell proliferation;metabolic process;regulation of biological process;response to stimulus	cytoplasm;cytosol;nucleus	DNA binding;protein binding	YAP1	Hippo signaling pathway; Hippo signaling pathway -multiple species	RUNX2 regulates osteoblast differentiation; Signaling by Hippo; RUNX1 regulates transcription of genes involved in differentiation of HSCs; YAP1- and WWTR1 (TAZ)-stimulated gene expression; Nuclear signaling by ERBB4; PPARA activates gene expression; RUNX3 regulates YAP1-mediated transcription	Mesodermal Commitment Pathway; Rac1/Pak1/p38/MMP-2 pathway; TGF-beta Signaling Pathway; miR-509-3p alteration of YAP1/ECM axis	526.2	445.1	505.1	492.8	490.9	500.5	533.7	674.2	565	569.4	562.8	587.1	542.4	562
Q6EMK4	vasorin [OS=Homo sapiens]	42	12	71.7	regulation of biological process;response to stimulus	cell surface;extracellular;membrane;mitochondrion	protein binding	VASN				776.5	579.1	649.6	608	650.1	644.6	833.8	766.1	597.8	586.4	552.3	614.8	576.8	651.8
[truncated: 2,838 more rows]
