# Supplementary material for: Substrate O‐glycosylation actively regulates extracellular proteolysis
Source: Protein Sci. 2024 Jul 29;33(8):e5128. doi: 10.1002/pro.5128 (PMC11285871; doi:10.1002/pro.5128)
Supplement: Supplementary file 2 — Table S2: N‐termini identified in preTAILS sample. [file PRO-33-e5128-s010.xlsx]

## Sheet: Sheet1
Annotated Sequence	Modifications	# PSMs	Master Protein Accessions	Positions in Master Proteins	# Missed Cleavages	Theo. MH+ [Da]	Abundances (Grouped): F1, 126	Abundances (Grouped): F1, 127N	Abundances (Grouped): F1, 127C	Abundances (Grouped): F1, 128N	Abundances (Grouped): F1, 129N	Abundances (Grouped): F1, 129C	Abundances (Grouped): F1, 130N	Abundances (Grouped): F1, 130C	Abundances (Grouped): F1, 131N	Abundances (Grouped): F1, 131C	Abundances (Grouped): F1, 132N	Abundances (Grouped): F1, 133N	Abundances (Grouped): F1, 133C	Abundances (Grouped): F1, 134N	Quan Info
[R].QKAEMKSQPSETER.[L]	1xGln->pyro-Glu [N-Term]; 1xOxidation [M5]; 2xTMTpro16plex [K2; K6]	2	P26006	P26006 [1033-1046]	0	2256.18	221.9	146.7	174.3	173.7	199.8	174.7	192.8	81.3	77.3	70.7	69.1	77.4	68	61
[R].QHVVYGPWNLPQSSYSHLTR.[Q]	1xDeamidated [N9]; 1xGln->pyro-Glu [N-Term]	1	Q16610	Q16610 [186-205]	0	2353.14															No Quan Labels
[R].QHVVYGPWNLPQSSYSHLTR.[Q]	1xGln->pyro-Glu [N-Term]	1	Q16610	Q16610 [186-205]	0	2352.15															No Quan Labels
[Y].QHVTGEMMGGHAIR.[I]	1xGln->pyro-Glu [N-Term]; 2xOxidation [M7; M8]	1	P07858	P07858 [268-281]	0	1538.68															No Quan Labels
[R].QHVHPEETGGSDR.[Y]	1xGln->pyro-Glu [N-Term]	10	P34096	P34096 [39-51]	0	1431.62															No Quan Labels
[R].QHVGSSAEFMEAWR.[K]	1xGln->pyro-Glu [N-Term]; 1xOxidation [M10]	1	P22676	P22676 [104-117]	0	1633.71															No Quan Labels
[R].QHTLKHFEHVR.[M]	1xGln->pyro-Glu [N-Term]; 1xTMTpro16plex [K5]	2	P05067-1	P05067-1 [506-516]	0	1718.94	176.1	135.9	158.4	157.7	155.4	146.7	169.8	146.2	122.2	121.6	117.9	120.5	118.7	120.7
[A].QHSNAAQTQTGEANR.[G]	1xGln->pyro-Glu [N-Term]	1	P34897-1	P34897-1 [27-41]	0	1595.72															No Quan Labels
[R].QHMDITGEENPLNKLR.[V]	1xGln->pyro-Glu [N-Term]; 1xOxidation [M3]; 1xTMTpro16plex [K14]	1	Q9H4A4	Q9H4A4 [381-396]	0	2198.12	142.5	105.3	124.5	126	132.6	110	143.7	145.4	124.6	120.7	115.4	118.3	112.4	125.7
[R].QKASIHEAWTDGKEAMLR.[Q]	1xGln->pyro-Glu [N-Term]; 1xOxidation [M16]; 2xTMTpro16plex [K2; K13]	2	P12814-1	P12814-1 [401-418]	0	2678.42	416.9	281.2	354.3	353.9	362.7	342.9	400.1	412.8	367.1	367.1	359.4	357.7	344.9	318.7
[R].QKASIHEAWTDGKEAMLR.[Q]	1xGln->pyro-Glu [N-Term]; 2xTMTpro16plex [K2; K13]	2	P12814-1	P12814-1 [401-418]	0	2662.43	414.4	279.1	327.5	337.9	331.6	318.1	384.7	428.9	356	339.5	333.9	342.7	334.1	339.3
[R].QKASIHEAWTDGKEAM.[L]	1xGln->pyro-Glu [N-Term]; 1xOxidation [M16]; 2xTMTpro16plex [K2; K13]	3	P12814-1; O43707	P12814-1 [401-416]; O43707 [420-435]	0	2409.24	230.7	179.3	207.1	188.5	202.5	214.3	253.8	273.4	211.2	229.8	214.8	229	212.9	234.3	Shared
[R].QKAQVEQELTTLR.[L]	1xGln->pyro-Glu [N-Term]; 1xTMTpro16plex [K2]	1	Q15149-4; Q15149-1; Q15149-9; Q15149-3	Q15149-4 [2180-2192]; Q15149-1 [2317-2329]; Q15149-9 [2166-2178]; Q15149-3 [2203-2215]	0	1831.02	99.4	88.4	94.1	100.8	103.9	102.5	106.4	160.3	127.5	130.1	119.6	132.2	131.2	133.6	Shared
[M].QKAQQVSQGLDVLTAKVENAAR.[K]	1xGln->pyro-Glu [N-Term]; 2xTMTpro16plex [K2; K16]	4	P18206	P18206 [351-372]	0	2945.67	950.7	660.1	796.4	786.3	814.7	775.3	980	1273.6	1066.8	1036.9	1028.6	1062.3	1008.9	1030.1
[R].QHIVNDMNPGNLHLFINAYNSR.[R]	1xDeamidated [N8]; 1xGln->pyro-Glu [N-Term]; 1xOxidation [M7]	1	Q92597	Q92597 [213-234]	0	2567.21															No Quan Labels
[H].QGVMVGMGQKDSYVGDEAQSKR.[G]	1xGln->pyro-Glu [N-Term]; 2xOxidation [M4; M7]; 2xTMTpro16plex [K10; K21]	3	P60709; P62736; P68133; P68032; P63261	P60709 [41-62]; P62736 [43-64]; P68133 [43-64]; P68032 [43-64]; P63261 [41-62]	0	2993.5	68.3	59.9	86.4	100.9	180.6	209.1	72.7	67.5	81.3	98.7	120.5	188.2	222.6	60.6	Shared
[W].QGTMTLSKSTCQDA.[-]	1xCarbamidomethyl [C11]; 1xGln->pyro-Glu [N-Term]; 1xOxidation [M4]; 1xTMTpro16plex [K8]	4	P01034	P01034 [133-146]	0	1830.85	78.4	79.8	84.6	88.4	77.4	88.3	94.7	78	73.1	74.7	70.6	74.1	59.5	67.6
[G].QGSSPVAMQKAQQVSQGLDVLTAKVENAAR.[K]	1xAcetyl [N-Term]; 1xOxidation [M8]; 2xTMTpro16plex [K10; K24]	2	P18206	P18206 [343-372]	0	3778.04	69	47.7	60.7	48.8	52.4	54.3	75.9	87.3	62.8	64.2	66.1	63.4	68.1	66.8
[W].QGSGSHGLTIAQR.[D]	1xGln->pyro-Glu [N-Term]	1	Q09666-1	Q09666-1 [16-28]	0	1294.65															No Quan Labels
[R].QGQQQAGGKKKAEGGGGGGR.[P]	1xGln->pyro-Glu [N-Term]; 3xTMTpro16plex [K9; K10; K11]	1	Q00839	Q00839 [205-224]	0	2751.54	57.3	31.9	53.3	56.3	62.5	57.8	50	73.7	79.2	79.8	85.4	82.5	78.7	48.9
[F].QGNTNPTDVVVAVFPKPLITR.[F]	1xGln->pyro-Glu [N-Term]; 1xTMTpro16plex [K16]	1	O14786-1	O14786-1 [382-402]	0	2553.44															No Quan Values
[R].QGYDVSIPVYSPLSAEVDLPEKGPGPR.[Q]	1xGln->pyro-Glu [N-Term]; 1xTMTpro16plex [K22]	1	Q93063	Q93063 [224-250]	0	3157.64	16	11.3	14.7	11.3	13.9	14.6	14.3	11.7	7.5	9.5	11.7	8	9.1	9.8
[R].QHIVNDMNPGNLHLF.[I]	1xGln->pyro-Glu [N-Term]; 1xOxidation [M7]	1	Q92597	Q92597 [213-227]	0	1747.82															No Quan Labels
[R].QHLNPPGGKTSDIFGSPVTATSR.[L]	1xDeamidated [N4]; 1xGln->pyro-Glu [N-Term]; 1xTMTpro16plex [K9]	1	Q9H910-1	Q9H910-1 [82-104]	0	2655.37	125.6	96.9	102.6	113.7	101	110.7	128.4	132.5	119.7	128.9	113.1	127.3	109.6	127.6
[R].QHLNPPGGKTSDIFGSPVTATSR.[L]	1xGln->pyro-Glu [N-Term]; 1xTMTpro16plex [K9]	2	Q9H910-1	Q9H910-1 [82-104]	0	2654.39	190	150	188.2	190.8	181.2	165	179.3	223.1	195.1	204.5	209.4	203.2	184.7	170.5
[R].QHHPPYHQQHHQGPPPGGPGGR.[S]	1xGln->pyro-Glu [N-Term]	1	P23246-1	P23246-1 [246-267]	0	2386.11															No Quan Labels
[R].QHGPNVCAVQKVIGTNR.[K]	1xCarbamidomethyl [C7]; 1xGln->pyro-Glu [N-Term]; 1xTMTpro16plex [K11]	1	Q15582	Q15582 [43-59]	0	2165.16	125.9	97.4	112.1	115.1	113.4	100.2	136.3	85.1	85.3	76.8	75.4	79.1	82.3	84
[F].QHGKVEIIANDQGNR.[T]	1xTMTpro16plex [K4]; 1xTMTpro16plex [N-Term]	1	P54652; P11142-1; P0DMV8; P34931	P54652 [23-37]; P11142-1 [22-36]; P0DMV8 [22-36]; P34931 [24-38]	0	2287.28	63.6	40.9	60.6	70.5	61.4	71.9	66.4	61.7	73.6	66	72.9	75.8	63.3	53.9	Shared
[F].QHGKVEIIANDQGNR.[T]	1xGln->pyro-Glu [N-Term]; 1xTMTpro16plex [K4]	1	P54652; P11142-1; P0DMV8; P34931	P54652 [23-37]; P11142-1 [22-36]; P0DMV8 [22-36]; P34931 [24-38]	0	1966.04	52.6	37.9	42.9	45.3	43.7	45	53.4	64	50	49.7	46.7	53.3	41.6	50.5	Shared
[R].QHCCPAGYTCNVKAR.[S]	3xCarbamidomethyl [C3; C4; C10]; 1xGln->pyro-Glu [N-Term]; 1xTMTpro16plex [K13]	1	P28799	P28799 [479-493]	0	2108.97	104.3	84.9	94.8	94.6	105.5	96.7	96.4	83.1	91.1	84.7	74.2	82	73.1	79.2
[R].QHAYEHSLGKLR.[A]	1xGln->pyro-Glu [N-Term]; 1xTMTpro16plex [K10]	4	O60664-4	O60664-4 [236-247]	0	1725.94	439	314.4	394.2	363.8	372.4	345.1	436.9	499.1	401	394.6	387.7	410.1	367.6	394.3
[R].QKCLAALASLR.[H]	1xCarbamidomethyl [C3]; 1xGln->pyro-Glu [N-Term]; 1xTMTpro16plex [K2]	1	Q12906-1	Q12906-1 [201-211]	0	1517.88	16.6	12.3	13.5	12	15.3	14.5	18.4	23.1	18.2	20.1	15.5	15.1	15	22
[R].QKIFQVAQELSGEDMHQFHR.[A]	1xGln->pyro-Glu [N-Term]; 1xOxidation [M15]; 1xTMTpro16plex [K2]	1	Q99598	Q99598 [99-118]	0	2731.36	23.9	15.6	18.6	17.6	15.7	17	24.5	23.1	18.3	21.7	16.9	17.5	21.1	20.8
[L].QKLEEAEKAADESER.[G]	1xGln->pyro-Glu [N-Term]; 2xTMTpro16plex [K2; K8]	1	P67936-2; P09493-5; P67936; P09493-3; P06753-2; P07951-1; P06753	P67936-2 [111-125]; P09493-5 [75-89]; P67936 [75-89]; P09493-3 [111-125]; P06753-2 [75-89]; P07951-1 [111-125]; P06753 [112-126]	0	2324.22	123.6	86.4	98.8	108.9	114.4	109.2	110.7	131.2	115.8	120.9	112.1	125.7	110.2	90.3	Shared
[R].QKLDPKIAVAAQNCYKVTNGAF.[T]	1xCarbamidomethyl [C14]; 1xGln->pyro-Glu [N-Term]; 3xTMTpro16plex [K2; K6; K16]	1	P60174-1	P60174-1 [54-75]	0	3331.87	77.3	72.3	71.3	74.7	70.9	67.8	87.6	95.4	86.1	84.7	76.2	86.3	76.4	92.4
[R].QKLDPKIAVAAQNCY.[K]	1xCarbamidomethyl [C14]; 1xGln->pyro-Glu [N-Term]; 2xTMTpro16plex [K2; K6]	1	P60174-1	P60174-1 [54-68]	0	2310.28	158.1	109.9	148.3	147.7	149.9	150	169.2	194	180.7	176	182.9	189.3	171.6	151.1
[R].QKQAADAEMEKH.[K]	1xGln->pyro-Glu [N-Term]; 1xOxidation [M9]; 2xTMTpro16plex [K2; K11]	2	Q15149-4; Q15149-1; Q15149-9; Q15149-3	Q15149-4 [2159-2170]; Q15149-1 [2296-2307]; Q15149-9 [2145-2156]; Q15149-3 [2182-2193]	0	1993.03	115.8	88.5	108.4	120.8	111.8	116.2	106.4	176.3	155.3	172.1	169.5	160.6	150.9	137.8	Shared
[H].QKPHASMDKHPSPR.[T]	1xGln->pyro-Glu [N-Term]; 1xOxidation [M7]; 2xTMTpro16plex [K2; K9]	6	P51397	P51397 [80-93]	0	2223.19	343.4	289.2	337.5	343.3	328.3	295.4	332.7	572.9	530.3	554.6	562.5	511.5	472.5	462.9
[R].QKNTNEEDDEVR.[E]	1xGln->pyro-Glu [N-Term]; 1xTMTpro16plex [K2]	1	P49959	P49959 [509-520]	0	1763.84	42.3	29	31.3	38.7	39.2	31.8	42	46.9	38.2	41.5	36.6	50.1	38.6	38.4
[R].QKNQTSKSTTGPFDR.[E]	1xGln->pyro-Glu [N-Term]; 2xTMTpro16plex [K2; K7]	1	Q9NYL9	Q9NYL9 [52-66]	0	2286.23	148.2	99	122.2	119.7	117.7	113.6	139.8	149.5	124.3	127.9	127.3	119.5	113.4	105.5
[R].QKMDVKSALSIVR.[Q]	1xGln->pyro-Glu [N-Term]; 1xOxidation [M3]; 2xTMTpro16plex [K2; K6]	1	P51452	P51452 [143-155]	0	2082.22															No Quan Values
[C].KAGAVEKGVPLYR.[H]	2xTMTpro16plex [K1; K7]; 1xTMTpro16plex [N-Term]	6	P06733-2; P06733-1	P06733-2 [27-39]; P06733-1 [120-132]	0	2300.43	1171.1	650	851.7	925.5	935.4	916	1032.9	1670.8	1289.3	1306.5	1365.2	1361.9	1252.3	927.4	Shared
[R].QKLDPKIAVAAQN.[C]	1xGln->pyro-Glu [N-Term]; 2xTMTpro16plex [K2; K6]	1	P60174-1	P60174-1 [54-66]	0	1987.18	161.7	126	163.3	148.5	145.5	166.8	191.5	216.6	183	185.1	171.5	180.2	174.4	171
[R].QKEFDPTITDASLSLPSR.[R]	1xGln->pyro-Glu [N-Term]; 1xTMTpro16plex [K2]	2	Q05682-3	Q05682-3 [112-129]	0	2292.2	72.7	62.2	69	80.7	73.4	74.6	72.3	72.3	60.1	66.3	62.5	66.2	58.5	64.1
[R].QKDYETATLSEIKAL.[L]	1xGln->pyro-Glu [N-Term]; 2xTMTpro16plex [K2; K13]	2	P12814-1	P12814-1 [419-433]	0	2301.28	44.4	28.4	30.5	35.6	32.5	31.5	37.9	38.6	30.6	37.6	27.3	28.8	29.3	31
[R].QKDVKIVTVEKKVNEILNR.[L]	1xGln->pyro-Glu [N-Term]; 4xTMTpro16plex [K2; K5; K11; K12]	1	Q86WR0	Q86WR0 [114-132]	0	3453.13	95	52.8	68.1	74.4	82	66.6	77.6	78.9	81	71.4	77.3	70.4	78.7	60.2
[R].QKDVKDGKYSQVLANGLDNKLR.[E]	1xGln->pyro-Glu [N-Term]; 4xTMTpro16plex [K2; K5; K8; K20]	1	P62269	P62269 [87-108]	0	3689.15	158.7	77.2	116.8	116.8	105.3	111.4	124.2	135.8	107	108.5	104.3	94.1	99	73.5
[G].QKDSYVGDEAQSKR.[G]	1xGln->pyro-Glu [N-Term]; 2xTMTpro16plex [K2; K13]	2	P60709; P62736; P68133; P68032; P63261	P60709 [49-62]; P62736 [51-64]; P68133 [51-64]; P68032 [51-64]; P63261 [49-62]	0	2202.16	154.7	111.2	147.1	156.6	197.8	173.5	185	140.7	126.9	142.5	152.7	169.8	152.9	151.8	Shared
[R].QKEYKCGDLVFAKM.[K]	1xCarbamidomethyl [C6]; 1xGln->pyro-Glu [N-Term]; 1xOxidation [M14]; 3xTMTpro16plex [K2; K5; K13]	2	P51858	P51858 [7-20]	0	2628.43	229.4	183.6	227.2	224.5	227.3	212.6	245.8	280.9	257.9	277.3	261.1	264	249.1	219.8
[CV].KAGFAGDDAPR.[A]	1xTMTpro16plex [K1]; 1xTMTpro16plex [N-Term]	6	A5A3E0; P60709; P62736; P68133; P68032; P63261	A5A3E0 [718-728]; P60709 [18-28]; P62736 [20-30]; P68133 [20-30]; P68032 [20-30]; P63261 [18-28]	0	1712.96	1144.7	653.1	775.1	790.7	789.3	719.9	926.2	1017.4	721.7	735.8	710.9	686.3	631.9	512.1	Shared
[S].QKLDDVDPLVATNFGKIR.[G]	1xGln->pyro-Glu [N-Term]; 2xTMTpro16plex [K2; K16]	1	Q8N2Q7-1	Q8N2Q7-1 [46-63]	0	2620.5	116.6	93.6	97.6	93.3	90.6	86.8	114.5	111.4	88	87.2	89.5	85.3	78.1	84.1
[R].QKHSQAVEELAEQLEQTKR.[V]	1xGln->pyro-Glu [N-Term]; 2xTMTpro16plex [K2; K18]	1	P35579-1	P35579-1 [1192-1210]	0	2843.55	44.1	32.4	44.7	51.4	44.2	42.9	52.4	58.6	49.5	46.5	46.1	50.9	47.6	48.2
[R].QKGLVEDTLR.[Q]	1xGln->pyro-Glu [N-Term]; 1xTMTpro16plex [K2]	2	Q15149-4; Q15149-1; Q15149-9; Q15149-3	Q15149-4 [1909-1918]; Q15149-1 [2046-2055]; Q15149-9 [1895-1904]; Q15149-3 [1932-1941]	0	1445.83	245.5	214	219.1	220.6	231	223.1	244.5	400.2	364.8	352.7	324.4	347.3	336.6	343.2	Shared
[M].KAVTELNEPLSNEDR.[N]	1xTMTpro16plex [K1]; 1xTMTpro16plex [N-Term]	1	Q04917	Q04917 [28-42]	0	2323.27	44.5	36	46.9	33.8	40	77.4	52.7	53.9	46	37.4	39.3	46.5	40.8	64.4
[M].KAVTEQGAELSNEER.[N]	1xTMTpro16plex [K1]; 1xTMTpro16plex [N-Term]	1	P27348	P27348 [27-41]	0	2269.23	48.7	32.8	65.2	35.2	50	81.2	68.8	42.7	34.6	35.5	36.7	43.7	44.1	68.3
[E].KDYEEVGADSADGEDEGEEY.[-]	1xTMTpro16plex [K1]; 1xTMTpro16plex [N-Term]	1	Q9BQE3	Q9BQE3 [430-449]	0	2815.26	21.6	21.6	25.8	28.1	31.4	23.8	27.8	22.6	23.5	26.8	30.3	26.3	23.4	21.8
[R].QENVFKKFDGPCDPCQGALPDPSR.[S]	2xCarbamidomethyl [C12; C15]; 1xDeamidated [N3]; 1xGln->pyro-Glu [N-Term]; 2xTMTpro16plex [K6; K7]	1	O00468	O00468 [306-329]	0	3354.64	69.7	57.3	70.2	83.5	81.1	65.4	80.3	25	27.8	26.8	23.5	28.1	24.7	25.4
[R].QELSKVSKELVEKSEAVR.[Q]	1xGln->pyro-Glu [N-Term]; 3xTMTpro16plex [K5; K8; K13]	2	Q9P2E9-1	Q9P2E9-1 [829-846]	0	2954.73	260.2	179.9	223.9	236.4	241.4	237.7	255.3	305.5	275.1	260.1	271.8	281	273.8	229.8
[R].QEISAAFKTLFGR.[D]	1xGln->pyro-Glu [N-Term]; 1xTMTpro16plex [K8]	2	P08758	P08758 [51-63]	0	1754.98	372.1	223.5	275.1	287.4	286.2	257.4	352	407.6	342.6	327.7	304.4	320.2	312.5	326.5
[A].KEAKSETSGPQIKELTDEEAER.[L]	3xTMTpro16plex [K1; K4; K13]; 1xTMTpro16plex [N-Term]	1	Q9Y266	Q9Y266 [93-114]	0	3692.05	48.9	37	37.5	44.8	45	40.3	46.6	58.6	61.5	57.8	58.9	60.8	53.7	41
[Q].KDSYVGDEAQSKR.[G]	2xTMTpro16plex [K1; K12]; 1xTMTpro16plex [N-Term]	1	P60709; P62736; P68133; P68032; P63261	P60709 [50-62]; P62736 [52-64]; P68133 [52-64]; P68032 [52-64]; P63261 [50-62]	0	2395.34	145.5	97.1	136.6	158.2	163.9	182.2	174.2	101.2	111.7	116.9	126.3	129.7	116.9	106.8	Shared
[R].QEQIQAMPLADSQAVR.[E]	1xGln->pyro-Glu [N-Term]; 1xOxidation [M7]	2	Q15149-4; Q15149-1; Q15149-9; Q15149-3	Q15149-4 [1230-1245]; Q15149-1 [1367-1382]; Q15149-9 [1216-1231]; Q15149-3 [1253-1268]	0	1783.86															No Quan Labels
[R].QEQIDNQYHSLLELGEKR.[K]	1xGln->pyro-Glu [N-Term]; 1xTMTpro16plex [K17]	1	Q13813-3	Q13813-3 [1046-1063]	0	2487.28	24.6	25.9	20.8	23.9	24.5	25.5	24	23.1	22.4	19.8	14	19.3	18	19.9
[R].QEQAGKNLGTTKKGIGPVYSSKAAR.[S]	1xDeamidated [N7]; 1xGln->pyro-Glu [N-Term]; 4xTMTpro16plex [K6; K12; K13; K22]	2	P30520	P30520 [152-176]	0	3790.2	191.3	81.7	109.1	130.2	123.3	116.3	170.3	229.6	147.3	150.4	147.1	143.8	145.4	142.1
[R].QEQAGKNLGTTKKGIGPVYSSKAAR.[S]	1xGln->pyro-Glu [N-Term]; 4xTMTpro16plex [K6; K12; K13; K22]	1	P30520	P30520 [152-176]	0	3789.21	51.2	28.3	41.1	34.8	38.6	31.8	46.7	56.2	50.8	42.4	46.7	41.4	39.3	39.1
[N].KDTHDQLSEPSEVR.[S]	1xTMTpro16plex [K1]; 1xTMTpro16plex [N-Term]	1	Q15149-4; Q15149-1; Q15149-9; Q15149-3	Q15149-4 [3831-3844]; Q15149-1 [3968-3981]; Q15149-9 [3817-3830]; Q15149-3 [3854-3867]	0	2249.2	75.8	44.4	58.5	64.5	67.3	60.4	64	75	72.1	72.9	76.1	72.8	66.5	58.8	Shared
[E].KEFTNQEAAEPKEVPAHSTEVGR.[D]	2xTMTpro16plex [K1; K12]; 1xTMTpro16plex [N-Term]	1	Q32MZ4	Q32MZ4 [474-496]	0	3466.87	72.8	44.7	61.8	57	70.4	55.6	68.4	81.2	70.7	84.7	81.9	82.7	78.3	55.7
[T].QEKNPLPSKETIEQEKQAGES.[-]	1xGln->pyro-Glu [N-Term]; 3xTMTpro16plex [K3; K9; K16]	3	P62328	P62328 [24-44]	0	3265.77	194.8	157.3	186.7	206.8	272.5	257	279.3	218.3	205	203.5	215.9	254.9	227.2	207.5
[K].QEEKEQIKSLNSR.[F]	1xGln->pyro-Glu [N-Term]; 2xTMTpro16plex [K4; K8]	1	P78386; O43790; P78385	P78386 [121-133]; O43790 [104-116]; P78385 [109-121]	0	2180.22	57.8	70.8	67	52.9	54.5	60	98.1	81.8	915.7	57.4	67.7	55.2	55	85	Shared
[A].QELNELDYYDSHNVNTR.[C]	1xTMTpro16plex [N-Term]	1	O43707	O43707 [478-494]	0	2414.15	57.7	39.9	51.6	54.4	54.8	50.6	64.3	56.5	51.8	47.7	45.5	58.3	48	48.9
[R].QELEAELAKVR.[A]	1xGln->pyro-Glu [N-Term]; 1xTMTpro16plex [K9]	3	Q15149-4; Q15149-1; Q15149-9; Q15149-3	Q15149-4 [1751-1761]; Q15149-1 [1888-1898]; Q15149-9 [1737-1747]; Q15149-3 [1774-1784]	0	1572.89	199.4	145	169.9	166.7	190.1	173.5	190.1	244.7	216	232.6	229.9	233.6	205.2	216	Shared
[R].QEKTLVMNKHVGHLLR.[T]	1xGln->pyro-Glu [N-Term]; 1xOxidation [M7]; 2xTMTpro16plex [K3; K9]	1	P48637	P48637 [435-450]	0	2510.45	96.4	76.1	77.4	73.6	87.3	77.4	96.7	102.6	74.9	82.3	75.6	74.8	78.3	78.3
[R].QEKTLVMNKH.[V]	1xGln->pyro-Glu [N-Term]; 1xOxidation [M7]; 2xTMTpro16plex [K3; K9]	1	P48637	P48637 [435-444]	0	1835.03	156.9	97.5	118.4	102.8	115	110.9	142.7	149.1	111.5	125.4	115.6	116.8	107.9	121.9
[R].QGKLFGAAEVQR.[F]	1xGln->pyro-Glu [N-Term]; 1xTMTpro16plex [K3]	3	Q13813-3; Q13813	Q13813-3 [248-259]; Q13813 [248-259]	0	1590.89	434.8	328.6	376.5	378	395.2	364.2	465	418.4	362.3	371.4	336.6	366.6	340.2	377.3	Shared
[C].QGKGTVSGTLIGLEFIR.[K]	1xTMTpro16plex [K3]; 1xTMTpro16plex [N-Term]	1	Q8NBP7-1	Q8NBP7-1 [256-272]	0	2384.42	44.1	22.2	36.5	26	31.9	34.7	39.5	65.6	47.9	46.9	48.7	45.2	48	44.4
[L].QGKGDSEHKR.[K]	1xGln->pyro-Glu [N-Term]; 2xTMTpro16plex [K3; K9]	3	P35579-1	P35579-1 [1238-1247]	0	1732.96	172.6	178.3	201.5	195.2	194.2	199	238.8	231.1	226.3	226.6	217.5	245.6	226.9	238.9
[A].QGHTTVDELAR.[R]	1xGln->pyro-Glu [N-Term]	1	Q15149-4; Q15149-1; Q15149-9; Q15149-3	Q15149-4 [2674-2684]; Q15149-1 [2811-2821]; Q15149-9 [2660-2670]; Q15149-3 [2697-2707]	0	1209.59															No Quan Labels
[N].KDEISTTDAIFVQR.[D]	1xTMTpro16plex [K1]; 1xTMTpro16plex [N-Term]	1	P05121-1	P05121-1 [111-124]	0	2231.25	123.5	97.6	104.6	115.1	114.7	108.4	121.5	285.9	233.7	270.9	263.1	248.3	220.3	202.3
[M].KAVTEQGHELSNEER.[N]	1xTMTpro16plex [K1]; 1xTMTpro16plex [N-Term]	1	P31946	P31946 [29-43]	0	2335.25	22.6	17.4	37.2		23.9	55.3	27.1	27.6	21.4	18.4	20.4	23.1	24.1	37
[R].QGNMTAALQAALKNPPINTKSQAVKDR.[A]	1xGln->pyro-Glu [N-Term]; 1xOxidation [M4]; 3xTMTpro16plex [K13; K20; K25]	1	O15511-1	O15511-1 [48-74]	0	3777.13	56.3	38.8	40.1	44.4	47.5	44.7	46.1	55.8	45	45.3	50.8	40.1	38.1	42.2
[R].QGNMTAALQAALKNPPINTKSQAVKDR.[A]	1xGln->pyro-Glu [N-Term]; 3xTMTpro16plex [K13; K20; K25]	1	O15511-1	O15511-1 [48-74]	0	3761.13	20.7	14	19.9	19	20.2	20.3	21.1	28.6	18.6	21.8	17.1	16.1	21.1	18.9
[A].KCDSSPDSAEDVR.[K]	1xCarbamidomethyl [C2]; 1xTMTpro16plex [K1]; 1xTMTpro16plex [N-Term]	2	P02765	P02765 [131-143]	0	2074.04	97.1	73.1	89.6	100.1	96.7	113.6	95.5	89	87.5	82.6	70.3	81.6	69.8	81.3
[R].QGLEQFINKIAGHPLAQNER.[C]	1xGln->pyro-Glu [N-Term]; 1xTMTpro16plex [K9]	1	Q9UMY4-2	Q9UMY4-2 [121-140]	0	2550.37	140.5	89.7	107.7	111.8	115.5	119.9	127.5	160.4	129	132.1	121.8	133.8	124.5	142.2
[C].QGKYTPSGQAGAAASESLFVSNHAY.[-]	1xDeamidated [N22]; 1xGln->pyro-Glu [N-Term]; 1xTMTpro16plex [K3]	1	P04075	P04075 [340-364]	0	2829.37															No Quan Values
[K].QGGLGPMNIPLVSDPKR.[T]	1xGln->pyro-Glu [N-Term]; 1xOxidation [M7]; 1xTMTpro16plex [K16]	1	Q06830	Q06830 [94-110]	0	2082.13	111.9	107.6	109.5	102.1	104.2	108.8	136.6	139.1	105.2	110.9	108.7	113.5	105.7	143.4
[R].QFKQELKAKYPNSPR.[R]	1xGln->pyro-Glu [N-Term]; 3xTMTpro16plex [K3; K7; K9]	3	O43505	O43505 [399-413]	0	2729.59	800	450.6	579.7	589.9	615.9	594.1	743.3	567.3	445.3	447.2	438.1	456	407.2	402.5
[R].QFASQANVVGPWIQTKMEEIGR.[I]	1xDeamidated [N7]; 1xGln->pyro-Glu [N-Term]; 1xOxidation [M17]; 1xTMTpro16plex [K16]	1	O43707	O43707 [653-674]	0	2793.42	122.4	97.3	105	108.4	112.7	109.7	124.1	161.1	125.7	123.6	130.3	124.1	121.9	120.7
[R].QFASQANVVGPWIQTKMEEIGR.[I]	1xGln->pyro-Glu [N-Term]; 1xOxidation [M17]; 1xTMTpro16plex [K16]	4	O43707	O43707 [653-674]	0	2792.44	342.6	234.7	286.5	299.6	291.3	275.8	358.2	370.4	339.3	327	322.5	330	307.2	301.1
[R].QFASQANVVGPWIQTKMEEIGR.[I]	1xGln->pyro-Glu [N-Term]; 1xTMTpro16plex [K16]	1	O43707	O43707 [653-674]	0	2776.44	111.4	75.8	84.5	101	115.9	92.8	114.1	122.6	105.2	110.1	120.1	108.2	94	90.1
[R].QEYEQLIAKNR.[K]	1xGln->pyro-Glu [N-Term]; 1xTMTpro16plex [K9]	4	P35527	P35527 [328-338]	0	1678.91	1239.2	366	316.1	193.2	247.2	286.4	299.8	374.7	417.4	385.9	273.7	299.6	241.6	535.7
[K].KDLLPSDMAVALLEAQAGTGHIIDPATSAR.[L]	1xOxidation [M8]; 1xTMTpro16plex [K1]; 1xTMTpro16plex [N-Term]	2	Q15149-4; Q15149-1; Q15149-9; Q15149-3	Q15149-4 [3046-3075]; Q15149-1 [3183-3212]; Q15149-9 [3032-3061]; Q15149-3 [3069-3098]	0	3686.01	71.3	53.1	63.8	60.9	64.8	64.4	68.3	86.3	79.2	89.4	80.8	79.9	83.1	80.4	Shared
[K].QEYDESGPSIVHR.[K]	1xGln->pyro-Glu [N-Term]	15	A5A3E0; Q9BYX7; P60709; P63261	A5A3E0 [1060-1072]; Q9BYX7 [360-372]; P60709 [360-372]; P63261 [360-372]	0	1499.68															No Quan Labels
[R].QEVGVAVHTPQR.[A]	1xGln->pyro-Glu [N-Term]	1	O15230	O15230 [1122-1133]	0	1303.68															No Quan Labels
[R].QFQDAGHFDAENIKKKQEALVAR.[Y]	1xGln->pyro-Glu [N-Term]; 3xTMTpro16plex [K14; K15; K16]	1	Q13813-3; Q13813	Q13813-3 [743-765]; Q13813 [743-765]	0	3538.96	137.2	89.6	114.4	137.8	137.6	120.4	141.1	128.2	110	109.8	114	117.8	99.7	91.1	Shared
[T].KDFSALESQLQDTQELLQEENR.[Q]	1xTMTpro16plex [K1]; 1xTMTpro16plex [N-Term]	1	P35579-1	P35579-1 [1301-1322]	0	3229.68															No Quan Values
[R].QGFVPAAYVKKLDPAQSASR.[E]	1xGln->pyro-Glu [N-Term]; 2xTMTpro16plex [K10; K11]	1	Q13813-3; Q13813	Q13813-3 [1013-1032]; Q13813 [1013-1032]	0	2724.53	33.8	27	32.7	29.6	32.5	29.4	38.2	33	29.6	24.8	26.5	29.8	26.1	23.1	Shared
[R].QGFGELLQAVPLADSFR.[H]	1xGln->pyro-Glu [N-Term]	3	P27695	P27695 [238-254]	0	1830.94															No Quan Labels
[R].QGETLNFLEIGYSR.[C]	1xGln->pyro-Glu [N-Term]	3	Q16610	Q16610 [206-219]	0	1609.79															No Quan Labels
[R].QETKEAQLYAAQAH.[L]	1xGln->pyro-Glu [N-Term]; 1xTMTpro16plex [K4]	2	P49321	P49321 [532-545]	0	1874.96	31.9	25.1	23.4	28.2	29.6	32.7	25.1	44.4	38.3	42.1	33.8	32.6	33.4	30.1
[R].QFVPIKVEQIEAGTPGR.[L]	1xGln->pyro-Glu [N-Term]; 1xTMTpro16plex [K6]	1	Q16881-1	Q16881-1 [400-416]	0	2156.2															No Quan Values
[R].QGALELIKKGYTQQLAFR.[Q]	1xGln->pyro-Glu [N-Term]; 2xTMTpro16plex [K8; K9]	1	P01024	P01024 [1043-1060]	0	2655.55	74.6	58.1	61	61.4	65	64.6	67.8	32.1	20.9	20.5	23.3	25.8	24	26.5
[R].QLQLAQEAAQKR.[L]	1xGln->pyro-Glu [N-Term]; 1xTMTpro16plex [K11]	2	Q15149-4; Q15149-1; Q15149-9; Q15149-3	Q15149-4 [2035-2046]; Q15149-1 [2172-2183]; Q15149-9 [2021-2032]; Q15149-3 [2058-2069]	0	1670.95	214.3	181.2	207.3	198.8	199.5	208.9	226.3	320.4	272.6	269.7	270.6	278.9	274.3	269.1	Shared
[K].QLQGPEKEPPKPEQVESR.[A]	1xGln->pyro-Glu [N-Term]; 2xTMTpro16plex [K7; K11]	1	O60664-4	O60664-4 [296-313]	0	2667.46	25.6	26.9	29	21	21.9	25.8	35.6	34.7	23.8	19.8	21.5	23.5	22.8	39.5
[K].QLQALSSELAQAR.[D]	1xGln->pyro-Glu [N-Term]	1	P35241-1	P35241-1 [527-539]	0	1397.74															No Quan Labels
[Y].QLPQALAPHVDFVGGLHR.[F]	1xGln->pyro-Glu [N-Term]	1	O14773	O14773 [158-175]	0	1938.03															No Quan Labels
[S].QLPGDKSKAFDFLSEETEASLASR.[R]	1xGln->pyro-Glu [N-Term]; 2xTMTpro16plex [K6; K8]	1	O60271	O60271 [598-621]	0	3217.69	23.7	25.3	24.2	23.3	23.5	21.3	27.3	41.4	39.3	37	35.2	31.6	34.1	26.7
[R].QIPAPQGAVLVQR.[E]	1xGln->pyro-Glu [N-Term]	1	Q15726	Q15726 [93-105]	0	1359.77															No Quan Labels
[R].QLQTLAPKGVNVR.[I]	1xGln->pyro-Glu [N-Term]; 1xTMTpro16plex [K8]	6	Q8IV08	Q8IV08 [150-162]	0	1711.02	387.1	282.7	328.5	342.6	349.6	337.4	422	557	449	462.7	436.4	462.7	430.6	458.4
[Y].QLSGLQKQASAAEDR.[I]	1xGln->pyro-Glu [N-Term]; 1xTMTpro16plex [K7]	1	Q03252	Q03252 [320-334]	0	1889	30.2	28.1	38.9	38.3	42.1	34.9	35.9	45.7	49.8	45.9	44.3	47	40.5	51.5
[K].QLSFEEFIMLMAR.[L]	1xGln->pyro-Glu [N-Term]	5	P06702	P06702 [73-85]	0	1597.78															No Quan Labels
[R].QLRPEHFQEVGYAAPPSPPLSR.[S]	1xGln->pyro-Glu [N-Term]	2	Q16610	Q16610 [32-53]	0	2459.25															No Quan Labels
[R].QLQTLKDNLQLPLQFLSR.[C]	1xGln->pyro-Glu [N-Term]; 1xTMTpro16plex [K6]	2	O15118	O15118 [79-96]	0	2442.4	25.9	19.7	28.9	23.6	24.6	22.9	28.6	39.5	37.1	37.7	30.6	39.3	29.7	43.5
[R].QLLTLSSELSQAR.[D]	1xGln->pyro-Glu [N-Term]	5	P15311	P15311 [530-542]	0	1428.77															No Quan Labels
[F].HNPHVNPLPTGYEDE.[-]	1xTMTpro16plex [N-Term]	1	P12074	P12074 [95-109]	0	2022.98	39	28.6	31.6	27.3	31.5	37.1	40.3	39.1	32.4	37.9	35.8	38	29.8	32.3
[R].QLISEKGTINFLHADCDKFR.[H]	1xCarbamidomethyl [C16]; 1xGln->pyro-Glu [N-Term]; 2xTMTpro16plex [K6; K18]	1	Q9BS26	Q9BS26 [286-305]	0	2983.6	159.3	123.5	135.2	130.6	142.1	145.5	154.7	162.9	140.1	141.4	124.3	135	128.2	128.5
[R].QIIQQNPSLLPALLQQIGR.[E]	1xGln->pyro-Glu [N-Term]	2	P54727	P54727 [290-308]	0	2113.21															No Quan Labels
[R].QLLTPEHVLR.[Q]	1xGln->pyro-Glu [N-Term]	3	O00468	O00468 [1801-1810]	0	1188.67															No Quan Labels
[K].QINDYVEKGTQGKIVDLVKELDR.[D]	1xGln->pyro-Glu [N-Term]; 3xTMTpro16plex [K8; K13; K19]	1	P01009-1	P01009-1 [180-202]	0	3556.02	87.7	79	86	76.4	72.3	73.3	93.7	218.9	156	156	137	146	142.5	192.5
[R].QLNDVKTTVVYPATEKHLQKY.[L]	1xGln->pyro-Glu [N-Term]; 3xTMTpro16plex [K6; K16; K20]	1	Q96C86	Q96C86 [123-143]	0	3370.92	101.9	70.4	84.6	90.7	89	84.8	93.9	111.7	100.6	95	92.7	92.2	81.8	88.2
[R].QLMETPANEMTPTR.[F]	1xGln->pyro-Glu [N-Term]; 2xOxidation [M3; M10]	2	P28838	P28838 [201-214]	0	1633.72															No Quan Labels
[H].QISKDYGVYLEDSGHTLR.[G]	1xGln->pyro-Glu [N-Term]; 1xTMTpro16plex [K4]	1	Q13162	Q13162 [183-200]	0	2368.21	43.6	42.5	48	49.7	42.5	44.5	54	48.8	46.4	33.9	38.2	49.9	33.3	52.7
[F].QIYAVPWQGTMTLSKSTCQDA.[-]	1xCarbamidomethyl [C18]; 1xGln->pyro-Glu [N-Term]; 1xOxidation [M11]; 1xTMTpro16plex [K15]	3	P01034	P01034 [126-146]	0	2688.3	245.2	174.8	206.5	215.6	234.2	219.4	243.7	223.2	205.7	198.4	206.8	195.5	191.2	188.1
[R].QLYAQKLLPLEEHYR.[F]	1xGln->pyro-Glu [N-Term]; 1xTMTpro16plex [K6]	1	Q9H4M9	Q9H4M9 [27-41]	0	2188.21															No Quan Values
[R].QIVLAKVDQALHTQTDADPAEEYAR.[L]	1xGln->pyro-Glu [N-Term]; 1xTMTpro16plex [K6]	2	P52888	P52888 [554-578]	0	3069.58															No Quan Values
[R].QLVHELDEAEYR.[D]	1xGln->pyro-Glu [N-Term]	2	Q06323-1	Q06323-1 [199-210]	0	1484.7															No Quan Labels
[R].HGESAWNLENR.[F]	1xAcetyl [N-Term]	3	P18669	P18669 [11-21]	0	1354.61															No Quan Labels
[R].QMDTNNDGKLSLEEFIR.[G]	1xGln->pyro-Glu [N-Term]; 1xOxidation [M2]; 1xTMTpro16plex [K9]	2	P37235	P37235 [155-171]	0	2313.14	40.8	28.8	29.2	34.4	31.4	35.8	40.9	30.8	24.7	28.2	27	25.4	26.1	35
[R].QIYPPINVLPSLSR.[L]	1xGln->pyro-Glu [N-Term]	1	P21281	P21281 [387-400]	0	1579.88															No Quan Labels
[I].HFSGYDNDRPGNLVYR.[F]	1xTMTpro16plex [N-Term]	1	O95084	O95084 [278-293]	0	2214.1	149	96.4	104.4	106.8	96.5	93.1	112	115.7	93	95.3	82	81.4	76.5	109
[R].QLYEFDIKVPLLVR.[G]	1xGln->pyro-Glu [N-Term]; 1xTMTpro16plex [K8]	3	P15586	P15586 [342-355]	0	2020.18	549.9	391.1	465.1	477.9	499.6	471.5	547.2	590.1	512.7	488	486.1	528.1	474.4	490.1
[R].QITVNDLPVGR.[S]	1xGln->pyro-Glu [N-Term]	6	Q06830; P32119	Q06830 [141-151]; P32119 [140-150]	0	1194.65															No Quan Labels
[K].QISNLQQSISDAEQR.[G]	1xGln->pyro-Glu [N-Term]	2	P04264	P04264 [418-432]	0	1699.82															No Quan Labels
[K].QLSLPETGELDSATLKAMR.[T]	1xGln->pyro-Glu [N-Term]; 1xOxidation [M18]; 1xTMTpro16plex [K16]	1	P14780	P14780 [77-95]	0	2363.24	32.2	89.7	88.1	81.6	92.7	82	39.9	42.2	87.7	86.7	82.9	93.9	84.3	37
[R].QLSILVHPDKNQDDADR.[A]	1xGln->pyro-Glu [N-Term]; 1xTMTpro16plex [K10]	3	O75937	O75937 [79-95]	0	2251.16	178.2	139.2	166.8	156.8	163.3	163	182.8	216.3	193.3	188.8	170.6	192.8	183.4	191.5
[M].QISSEKEEDDNEKR.[Q]	1xGln->pyro-Glu [N-Term]; 2xTMTpro16plex [K6; K13]	2	Q9UKY7	Q9UKY7 [104-117]	0	2298.17	99.6	75.7	94.9	102.2	109.3	104.6	102.2	132	126.6	134.3	141.5	131.5	123.8	98.2
[A].HKSEVAHR.[F]	1xTMTpro16plex [K2]; 1xTMTpro16plex [N-Term]	1	P02768-1	P02768-1 [27-34]	0	1571.93	30.9	68.3	40.1	32.4	66.7	41.2	80.6	33.7	67.9	40	45.2	158.8	68.3	84.7
[T].HHAVSDHEATLR.[C]	1xTMTpro16plex [N-Term]	1	P01892	P01892 [215-226]	0	1676.88	44.8	38.2	46.6	43	33.8	48.3	48.3	35.1	35.1	33.6	24.7	32.3	30.9	35
[R].QITQVYGFYDECLR.[K]	1xCarbamidomethyl [C12]; 1xGln->pyro-Glu [N-Term]	1	P62714; P67775; P60510	P62714 [122-135]; P67775 [122-135]; P60510 [119-132]	0	1774.81															No Quan Labels
[R].QITLNDLPVGR.[S]	1xGln->pyro-Glu [N-Term]	3	Q13162	Q13162 [213-223]	0	1208.66															No Quan Labels
[F].QLTHSLGGGTGSGMGTLLLSKIR.[E]	1xGln->pyro-Glu [N-Term]; 1xOxidation [M14]; 1xTMTpro16plex [K21]	2			0	2587.42	173.5	111	136	146.5	142.2	149.4	181.9	172.3	141	153.9	140.4	158	134.5	153
[R].QITDNIFLTTAEVIAQQVSDKHLEEGR.[L]	1xDeamidated [N5]; 1xGln->pyro-Glu [N-Term]; 1xTMTpro16plex [K21]	1	P48163	P48163 [472-498]	0	3343.73	23.5	12.6	12.6	10.7	15.2	19.7	17.5	24.5	19	21.9	16.4	20.7	20.6	18
[E].QISSYKSEITELR.[R]	1xGln->pyro-Glu [N-Term]; 1xTMTpro16plex [K6]	1	P13645	P13645 [357-369]	0	1841	98.7	69.1	43.9	46.6	72	55.6	68.3	71.5	72.4	50.1	61.6	64.1	48.7	88.9
[RK].QLLQANPILEAFGNAKTVKNDNSSR.[F]	1xDeamidated [N6]; 1xGln->pyro-Glu [N-Term]; 2xTMTpro16plex [K16; K19]	1	P35579-1; Q7Z406-1	P35579-1 [210-234]; Q7Z406-1 [237-261]	0	3320.81															Shared
[RK].QLLQANPILEAFGNAKTVKNDNSSR.[F]	1xGln->pyro-Glu [N-Term]; 2xTMTpro16plex [K16; K19]	3	P35579-1; Q7Z406-1	P35579-1 [210-234]; Q7Z406-1 [237-261]	0	3319.83	259.1	170.8	194.5	213.7	226.6	195.1	248.6	207.6	175.8	180.7	171.1	161.2	160.2	159.6	Shared
[R].QLCDNAGFDATNILNKLR.[A]	1xCarbamidomethyl [C3]; 1xGln->pyro-Glu [N-Term]; 1xTMTpro16plex [K16]	1	Q99832	Q99832 [448-465]	0	2350.21	167.6	115.2	125.3	141.8	140.5	132	195.8	171.6	152	143.2	140	147.4	134.2	167.8
[R].QLAQYHAKDPNNLFMVR.[L]	1xGln->pyro-Glu [N-Term]; 1xOxidation [M15]; 1xTMTpro16plex [K8]	2	Q13200	Q13200 [747-763]	0	2348.21	336.6	278.1	316.6	303.2	320.9	305.4	383	357.6	308.2	296.4	290.4	292.3	291.9	322
[K].QLAQIKEMVELPLR.[H]	1xGln->pyro-Glu [N-Term]; 1xOxidation [M8]; 1xTMTpro16plex [K6]	2	P55072	P55072 [212-225]	0	1971.13	112.3	123.3	125.1	100.4	101.9	120.5	136.5	160.4	127.7	122.4	118.9	123	122.9	157.5
[C].HVSELEPDKYAVR.[F]	1xTMTpro16plex [K9]; 1xTMTpro16plex [N-Term]	1	O75369-1	O75369-1 [2334-2346]	0	2151.21	80.6	59.3	79.3	72.7	75.1	81.1	89	63.9	59.4	50.9	49.2	51.4	51.1	46.5
[R].QLAEKYGLTLDPEADSEYLSR.[Y]	1xGln->pyro-Glu [N-Term]; 1xTMTpro16plex [K5]	1	O95425	O95425 [115-135]	0	2685.36															No Quan Values
[K].QLDDLKVELSQLR.[V]	1xGln->pyro-Glu [N-Term]; 1xTMTpro16plex [K6]	3	P42766	P42766 [20-32]	0	1844.04	60.6	57.1	54.6	47.8	45.1	49.5	65.3	64.7	35.1	44.8	34.6	42	43.8	58.4
[R].QLAEEDLAQQR.[A]	1xGln->pyro-Glu [N-Term]	1	Q15149-4; Q15149-1; Q15149-9; Q15149-3	Q15149-4 [2295-2305]; Q15149-1 [2432-2442]; Q15149-9 [2281-2291]; Q15149-3 [2318-2328]	0	1283.62															No Quan Labels
[R].QIDDILSVASVR.[P]	1xGln->pyro-Glu [N-Term]	4	P14550	P14550 [168-179]	0	1298.7															No Quan Labels
[R].QLELKAKNYADQISR.[L]	1xGln->pyro-Glu [N-Term]; 2xTMTpro16plex [K5; K7]	1	O60271	O60271 [130-144]	0	2368.35															No Quan Values
[R].QLEKSLLQALNEVKGR.[I]	1xGln->pyro-Glu [N-Term]; 2xTMTpro16plex [K4; K14]	1	Q14204	Q14204 [3744-3759]	0	2417.44	133.3	91	106	106.7	109.5	92.4	130.2	144.1	112.3	113.3	112.7	115.4	106.7	109.2
[R].QLEKLLKEGSSNQR.[V]	1xGln->pyro-Glu [N-Term]; 2xTMTpro16plex [K4; K7]	3	Q04637	Q04637 [1446-1459]	0	2221.28	577.5	384.6	474.1	498.5	528.1	467.8	542.9	625.7	552.6	541.8	514.4	515.7	510.7	461.1
[K].QIEEQTKKAQQELEEQTR.[R]	1xGln->pyro-Glu [N-Term]; 2xTMTpro16plex [K7; K8]	2	P26038	P26038 [353-370]	0	2807.5	175.6	151.6	168.4	135.6	149.6	164.6	202.7	296.5	222.5	230.8	199.9	227.5	227.2	300
[R].QLEEEQKLKPGGVGAPSSSSPSPSPSAR.[P]	1xGln->pyro-Glu [N-Term]; 2xTMTpro16plex [K7; K9]	1	Q92797-1	Q92797-1 [1152-1179]	0	3398.8	27.3	27.9	31.9	26.7	31.9	27.7	39.7	42.7	32.7	34.2	30	33.6	29.8	39.4
[R].QLEEAEEEAQR.[A]	1xGln->pyro-Glu [N-Term]	3	P35579-1	P35579-1 [1878-1888]	0	1314.58															No Quan Labels
[R].QKTGLDSPTGIDFSDITANSFTVH.[W]	1xDeamidated [N19]; 1xGln->pyro-Glu [N-Term]; 1xTMTpro16plex [K2]	1	P02751-17; P02751	P02751-17 [1354-1377]; P02751 [1354-1377]	0	2839.4															Shared
[R].QKTGLDSPTGIDFSDITANSFTVH.[W]	1xGln->pyro-Glu [N-Term]; 1xTMTpro16plex [K2]	2	P02751-17; P02751	P02751-17 [1354-1377]; P02751 [1354-1377]	0	2838.41	47.2	33.4	45.8	35.6	38	38.5	46.5	44.4	38.5	37.4	30	36.6	35	42.5	Shared
[R].QKTGLDSPTGIDFSDITANSF.[T]	1xGln->pyro-Glu [N-Term]; 1xTMTpro16plex [K2]	2	P02751-17; P02751	P02751-17 [1354-1374]; P02751 [1354-1374]	0	2501.24															Shared
[R].QKTGLDSPTGIDFSDITAN.[S]	1xGln->pyro-Glu [N-Term]; 1xTMTpro16plex [K2]	2	P02751-17; P02751	P02751-17 [1354-1372]; P02751 [1354-1372]	0	2267.14															Shared
[C].HVVNIGAEDLR.[A]	1xTMTpro16plex [N-Term]	1	P13797	P13797 [210-220]	0	1526.86	47.1	33.9	38	33.5	37.6	37.7	45.6	62.1	47.8	44.9	45.9	49.1	50.2	49.1
[S].HWPSEPSEAVR.[D]	1xTMTpro16plex [N-Term]	4	Q14118	Q14118 [30-40]	0	1598.82	87.6	59.4	73.9	79.3	72.9	64.3	83.2	58.4	54.2	62.7	49.4	58.7	42.1	41.3
[R].QIAAKIGGDAATTVNNSTPDFGFGGQKR.[Q]	1xGln->pyro-Glu [N-Term]; 2xTMTpro16plex [K5; K27]	1	Q92945	Q92945 [83-110]	0	3412.81	109.8	71.6	90.9	90	95.1	88.5	97	141.4	120.1	124.1	126.3	123.7	110.2	104.8
[C].QLEINFNTLQTKLR.[IL]	1xGln->pyro-Glu [N-Term]; 1xTMTpro16plex [K12]	4	P35609-2; P12814-1; Q08043; O43707	P35609-2 [340-353]; P12814-1 [333-346]; Q08043 [347-360]; O43707 [352-365]	0	2005.14	241	198.9	228.4	199.9	222.3	209.1	244.1	259.9	238.4	237.2	230.9	215.9	231.6	227.6	Shared
[R].QIAAKIGGDAATTVNNSTPD.[F]	1xGln->pyro-Glu [N-Term]; 1xTMTpro16plex [K5]	1	Q92945	Q92945 [83-102]	0	2231.15	21.1	19.4	25.5	17.1	22.5	25.6	26.8	28.1	20.6	21	21.7	24.2	21.5	21.6
[R].QKWEQIEGNSKLR.[H]	1xGln->pyro-Glu [N-Term]; 2xTMTpro16plex [K2; K11]	1	Q10471	Q10471 [520-532]	0	2207.24	434.2	306.2	359	383.3	384.4	362.6	453.8	337.8	343.1	306.4	268.1	285.1	285.9	311.1
[L].QKTGTAEMSSILEER.[I]	1xGln->pyro-Glu [N-Term]; 1xOxidation [M8]; 1xTMTpro16plex [K2]	2	P25705-1	P25705-1 [44-58]	0	1983	29.8	25.8	21.3	24.6	24.5	20.6	28.4	35.5	32.1	21.7	23.8	24.1	25.4	29.3
[C].QLEINFNTLQTKLR.[IL]	1xTMTpro16plex [K12]; 1xTMTpro16plex [N-Term]	4	P35609-2; P12814-1; Q08043; O43707	P35609-2 [340-353]; P12814-1 [333-346]; Q08043 [347-360]; O43707 [352-365]	0	2326.37	372.9	250.9	299.8	320.1	290.4	308.2	339.7	450.5	365.8	357.9	376.8	394.5	365.5	249.9	Shared
[K].QIKTLIEKTNEER.[K]	1xGln->pyro-Glu [N-Term]; 2xTMTpro16plex [K3; K8]	2	P10909-1	P10909-1 [55-67]	0	2193.27	445.4	553.7	511.1	382.1	429.3	467.6	560.2	416.9	314.9	319.8	294.5	310.8	318.6	454.9
[Y].HQDSEAAINR.[Q]	1xTMTpro16plex [N-Term]	1	P02794	P02794 [14-23]	0	1444.75	31.8	18.1	22.2	26.4	22.1	22.3	31.3	44.6	33.9	41.2	36	35.1	36.5	35.3
[R].QIKINEVQTDVGVDTKHQTLQGVAFPISR.[E]	1xDeamidated [N5]; 1xGln->pyro-Glu [N-Term]; 2xTMTpro16plex [K3; K16]	1	Q12792-2	Q12792-2 [156-184]	0	3814.1	78.7	56.3	62.1	69.7	76.4	68.8	75	81.3	62.4	75.5	68.9	70.4	69.5	72.7
[R].QIKINEVQTDVGVDTKHQTLQGVAFPISR.[E]	1xGln->pyro-Glu [N-Term]; 2xTMTpro16plex [K3; K16]	1	Q12792-2	Q12792-2 [156-184]	0	3813.12	63.8	44.1	50.6	64.5	64	58.5	60.3	62.5	58	59.5	61.9	60.3	56.5	52
[R].QLKVSDTKIDSIEDR.[Y]	1xGln->pyro-Glu [N-Term]; 2xTMTpro16plex [K3; K8]	1	Q13158	Q13158 [118-132]	0	2338.31	142.7	93.1	117.3	114.4	114.1	119.9	144.8	142.3	109.3	110	91.8	103.4	99.4	111.4
[C].QIIIPQNQVNR.[K]	1xTMTpro16plex [N-Term]	2	P31150; P50395-1	P31150 [318-328]; P50395-1 [318-328]	0	1626.96	103.2	70	93	86.5	75.8	83.5	99.8	125.2	96.2	94.2	103.6	108.3	101.4	98.1	Shared
[R].QIILEKEETEELKR.[F]	1xGln->pyro-Glu [N-Term]; 2xTMTpro16plex [K6; K13]	1	P12956	P12956 [326-339]	0	2349.35	107.1	60.5	69.5	76.7	83.6	75.4	89.6	127.1	88.3	98.2	89.4	97.6	88.9	89.5
[Y].QLIHQGTKMIPCDFLIPVQTQHPIR.[K]	1xCarbamidomethyl [C12]; 1xGln->pyro-Glu [N-Term]; 1xOxidation [M9]; 1xTMTpro16plex [K8]	1	P06744	P06744 [393-417]	0	3273.76	40.2	25.4	40.6	33.5	35.1	30	38.1	47.1	40.7	41.1	33.7	38.7	35.1	39.9
[A].HPLSPQGHPAR.[L]	1xTMTpro16plex [N-Term]	2	P17405-1	P17405-1 [60-70]	0	1500.84	40	31.1	36.2	35.6	32.9	23.6	42.3	38.4	30.4	28.7	23.9	25.6	23.3	28.1
[R].QLIEEKIGGPVNPLGPPVPH.[G]	1xGln->pyro-Glu [N-Term]; 1xTMTpro16plex [K6]	1	Q96AE4	Q96AE4 [441-460]	0	2378.34	23.8	16.1	17.7	20.2	18.2	18.4	21.4	29.7	18.7	24.6	21	20.6	19.9	20.6
[R].QILDEAGKVGELCAGKER.[R]	1xCarbamidomethyl [C13]; 1xGln->pyro-Glu [N-Term]; 2xTMTpro16plex [K8; K16]	1	P18206	P18206 [301-318]	0	2564.4	160.7	80.9	105.7	133.6	137.3	118.3	146.9	185.4	180.7	175.9	175.2	182.7	161.2	144.3
[R].HQGVMVGMGQKDSYVGDEAQSKR.[G]	1xAcetyl [N-Term]; 1xOxidation [M8]; 2xTMTpro16plex [K11; K22]	5	P60709; P62736; P68133; P68032; P63261	P60709 [40-62]; P62736 [42-64]; P68133 [42-64]; P68032 [42-64]; P63261 [40-62]	0	3173.6	501.6	302	365.4	375.1	367.5	343.3	485.2	433.3	346.6	320	316.1	326.6	300	331.2	Shared
[IM].QLKEAKHIAEEADR.[K]	1xGln->pyro-Glu [N-Term]; 2xTMTpro16plex [K3; K6]	2	P67936-2; P67936; P06753-2; P06753	P67936-2 [147-160]; P67936 [111-124]; P06753-2 [111-124]; P06753 [148-161]	0	2229.25	166.3	152.5	158.4	171.9	174.3	172.1	196.5	206.2	175.3	192.9	160.9	181.2	175.8	190.5	Shared
[K].QLFDQVVKTIGLR.[E]	1xGln->pyro-Glu [N-Term]; 1xTMTpro16plex [K8]	2	P26038; P15311	P26038 [28-40]; P15311 [28-40]	0	1804.07	60.1	76.6	67	47.7	52.8	63.2	75.2	112.7	71	73.7	61.6	76.2	73.6	132.7	Shared
[L].QLEYFFTAGPDEVR.[A]	1xTMTpro16plex [N-Term]	1	Q9NTK5-1	Q9NTK5-1 [304-317]	0	1976.01	12.1	10	13.4	9.2	9.8	10.8	15.8	13.9	9.8	12.1	10.7	11	8.2	13.9
[R].QIEYEYKLAQALHEMR.[E]	1xGln->pyro-Glu [N-Term]; 1xOxidation [M15]; 1xTMTpro16plex [K7]	2	P20700	P20700 [235-250]	0	2325.19	61.7	49.7	58.5	55.2	62.6	54.3	74	80.3	68.8	65	70	66.2	72.6	67
[K].HTGPNSPDTANDGFVR.[L]	1xTMTpro16plex [N-Term]	1	P31943; P55795	P31943 [99-114]; P55795 [99-114]	0	1988.97	42.5	31.7	31.9	35	28.7	29.8	45.3	35.1	33.3	35.4	28.2	30	30.8	38	Shared
[R].QLEMILNKPGLKYKPVCNQVECHPYFNR.[S]	2xCarbamidomethyl [C17; C22]; 1xGln->pyro-Glu [N-Term]; 1xOxidation [M4]; 3xTMTpro16plex [K8; K12; K14]	1	P42330	P42330 [172-199]	0	4387.33	17.7	11.7	18.3	18.8	16.4	17.1	17.6	24	21	22.1	19.4	17.2	18.8	15.1
[Q].HSNAAQTQTGEANR.[G]	1xTMTpro16plex [N-Term]	1	P34897-1	P34897-1 [28-41]	0	1788.89															No Quan Values
[R].QLFHPEQLITGKEDAANNYAR.[G]	1xGln->pyro-Glu [N-Term]; 1xTMTpro16plex [K12]	8	Q71U36; Q9NY65; P68363; Q9BQE3; P68366	Q71U36 [85-105]; Q9NY65 [85-105]; P68363 [85-105]; Q9BQE3 [85-105]; P68366 [85-105]	0	2702.39	843	550.4	633.8	592	582.7	531.9	807.9	935.7	639.9	645.7	641.3	627.2	594.7	723.3	Shared
[R].QLFHPEQLITGKEDAANNYAR.[G]	1xDeamidated [N17]; 1xGln->pyro-Glu [N-Term]; 1xTMTpro16plex [K12]	5	Q71U36; Q9NY65; P68363; Q9BQE3; P68366	Q71U36 [85-105]; Q9NY65 [85-105]; P68363 [85-105]; Q9BQE3 [85-105]; P68366 [85-105]	0	2703.37	419.5	276	332.8	314.4	328.8	313.4	472.9	503	347.3	349.5	337.8	344.3	358.2	430.4	Shared
[R].QIKDLFLQGAYDTVR.[W]	1xGln->pyro-Glu [N-Term]; 1xTMTpro16plex [K3]	4	Q9UHL4	Q9UHL4 [226-240]	0	2054.12	208.4	146.4	183.6	183.1	172	181.9	220.6	200.7	154.7	154	150.6	174.6	160.4	165
[R].QIHKFEELNR.[T]	1xGln->pyro-Glu [N-Term]; 1xTMTpro16plex [K4]	3	Q9Y262	Q9Y262 [546-555]	0	1600.88	180.4	153.6	168.6	150.9	159.5	154.1	186	184.8	162.6	158.8	141.2	149.5	143.4	186.1
[R].HQGVMVGMGQKDSYVGDEAQSKR.[G]	1xAcetyl [N-Term]; 2xOxidation [M5; M8]; 2xTMTpro16plex [K11; K22]	9	P60709; P62736; P68133; P68032; P63261	P60709 [40-62]; P62736 [42-64]; P68133 [42-64]; P68032 [42-64]; P63261 [40-62]	0	3189.59	689.8	411.1	497	506.2	511	486.8	651.2	641.7	501.4	498.6	503.3	474.6	426.8	465.5	Shared
[R].QIGDALPVSCTISASR.[N]	1xCarbamidomethyl [C10]; 1xGln->pyro-Glu [N-Term]	1	Q13740-1	Q13740-1 [345-360]	0	1657.82															No Quan Labels
[G].QEDGFEGTEEGSPR.[E]	1xGln->pyro-Glu [N-Term]	4	Q9UKU9	Q9UKU9 [23-36]	0	1520.61															No Quan Labels
[M].PKHEFSVDMTCGGCAEAVSR.[V]	2xCarbamidomethyl [C11; C14]; 1xOxidation [M9]; 1xTMTpro16plex [K2]; 1xTMTpro16plex [N-Term]	2	O00244	O00244 [2-21]	0	2862.38	125.9	92.7	97.6	106.5	115.5	105.3	116.4	117.8	108.4	114.4	104.4	109.5	94.6	98.9
[M].PKHEFSVDMTCGGCAEAVSR.[V]	2xCarbamidomethyl [C11; C14]; 1xTMTpro16plex [K2]; 1xTMTpro16plex [N-Term]	1	O00244	O00244 [2-21]	0	2846.39															No Quan Values
[Y].KLDNLVAILDINR.[L]	1xTMTpro16plex [K1]; 1xTMTpro16plex [N-Term]	1	P29401	P29401 [174-186]	0	2105.29	19.6	9.5	29.8		12.5	46.2	17.3	19.9	19.7	16.9	17.3	15.1	13.4	16.4
[M].PLAKDLLHPSPEEEKR.[K]	2xTMTpro16plex [K4; K15]; 1xTMTpro16plex [N-Term]	1	P42677	P42677 [2-17]	0	2771.62	189.8	100.2	137.4	145.4	129.4	123.4	169.2	181.7	156.5	156.3	147.6	152.7	134.1	125.4
[M].PGIDKLPIEETLEDSPQTR.[S]	1xTMTpro16plex [K5]; 1xTMTpro16plex [N-Term]	1	Q9UKG1	Q9UKG1 [2-20]	0	2746.51															No Quan Values
[M].PMFIVNTNVPR.[A]	1xOxidation [M2]; 1xTMTpro16plex [N-Term]	6	P14174	P14174 [2-12]	0	1607.89	484.4	322.2	388.9	436	429.3	398.7	465.6	549.1	460.6	487.4	446.3	486.9	433.3	385.8
[M].PMFIVNTNVPR.[A]	1xAcetyl [N-Term]	4	P14174	P14174 [2-12]	0	1329.7															No Quan Labels
[M].PNSEPASLLELFNSIATQGELVR.[S]	1xTMTpro16plex [N-Term]	1	P23381	P23381 [2-24]	0	2789.5	26	10.7	18.6	22.4	18.7	13.2	29.6	30.2	23.3	20.5	19.1	19.1	17.5	21.5
[L].KKPSQLSSFSWDNCDEGKDPAVIR.[S]	1xCarbamidomethyl [C14]; 3xTMTpro16plex [K1; K2; K18]; 1xTMTpro16plex [N-Term]	1	P17900	P17900 [26-49]	0	3981.16															No Quan Values
[M].PATEKDLAEDAPWKKIQQNTFTR.[W]	3xTMTpro16plex [K5; K14; K15]; 1xTMTpro16plex [N-Term]	1	P21333	P21333 [29-51]	0	3904.21	127.5	55	89.4	111.4	99	86.2	98.8	102.6	82.1	88.3	94	83.3	69	61.5
[G].PAAEAEPEHSFDGLR.[R]	1xTMTpro16plex [N-Term]	1	Q15149-4; Q15149-1; Q15149-9; Q15149-3	Q15149-4 [2636-2650]; Q15149-1 [2773-2787]; Q15149-9 [2622-2636]; Q15149-3 [2659-2673]	0	1929.96	62.2	51.9	55.6	59.3	65.1	52.6	64.3	66.3	59.1	62.5	54.2	62	62.3	65	Shared
[C].PAGHFNGFR.[T]	1xDeamidated [N6]; 1xTMTpro16plex [N-Term]	2	Q08380	Q08380 [562-570]	0	1307.68	50.6	36.3	39.8	44.5	45.8	45.4	48.4	41.3	37.4	36.6	42.6	43.9	36.4	28.9
[C].PAGHFNGFR.[T]	1xTMTpro16plex [N-Term]	1	Q08380	Q08380 [562-570]	0	1306.7	68.6	55.7	64.2	68.5	64	73.4	78.2	78.5	63.1	69.9	64.5	63.4	54.7	55
[L].KLTVEDLEKER.[D]	2xTMTpro16plex [K1; K9]; 1xTMTpro16plex [N-Term]	1	Q15691	Q15691 [204-214]	0	2272.37	51.7	48.9	65	50	76.2	151.1	91.9	62.6	56.6	59.6	61.1	78.8	81.8	102.1
[K].KLKDVLLQVDDER.[R]	2xTMTpro16plex [K1; K3]; 1xTMTpro16plex [N-Term]	1	P35579-1	P35579-1 [1843-1855]	0	2483.5	148.5	118.5	132.3	137.9	153.8	140.4	149.6	158	143.4	149.3	142.4	144.4	136.9	123.4
[M].PGHLQEGFGCVVTNR.[F]	1xCarbamidomethyl [C10]; 1xTMTpro16plex [N-Term]	1	Q8NC51-1	Q8NC51-1 [2-16]	0	1975.01															No Quan Values
[M].PGGLLLGDVAPNFEANTTVGR.[I]	1xTMTpro16plex [N-Term]	5	P30041	P30041 [2-22]	0	2402.3	306.3	196.4	237.1	244	217.8	238.6	336.2	346.2	261	263.7	248.1	254.2	235.9	268.6
[E].KLKPEDITQIQPQQLVLR.[L]	2xTMTpro16plex [K1; K3]; 1xTMTpro16plex [N-Term]	1	P05556-1	P05556-1 [105-122]	0	3059.88	59.3	52	54	49.4	49.9	57.5	64.8	109.2	82.2	87.7	77.5	86.8	90.8	88.7
[M].PDYLGADQR.[K]	1xTMTpro16plex [N-Term]	1	P35998	P35998 [2-10]	0	1338.7	218.2	127.6	150.2	170	156.5	157.4	178.4	163.6	144.9	140.6	154.7	140.7	117.9	108.1
[M].PFLELDTNLPANR.[V]	1xTMTpro16plex [N-Term]	3	P30046	P30046 [2-14]	0	1803.99	372.7	227	264.4	296.8	298.7	301.7	370.7	385	321.8	298.9	307	302.6	277.9	296
[M].PEIVDTCSLASPASVCR.[T]	2xCarbamidomethyl [C7; C16]; 1xTMTpro16plex [N-Term]	1	P09960-1	P09960-1 [2-18]	0	2166.09															No Quan Values
[R].PPMGGYCIEFPAGLIDDGETPEAAALR.[E]	1xCarbamidomethyl [C7]; 1xOxidation [M3]; 1xTMTpro16plex [N-Term]	2	Q9UKK9	Q9UKK9 [85-111]	0	3167.53	8.3	7.7	8.7	9.7	12.9	10	11.1	15.1	11.4	17.7	15.8	12.4	13.4	13.3
[R].QASTDAGTAGALTPQHVR.[A]	1xGln->pyro-Glu [N-Term]	1	P46937-1	P46937-1 [107-124]	0	1763.87															No Quan Labels
[R].QASPSIVIALAGNKADLANKR.[M]	1xGln->pyro-Glu [N-Term]; 2xTMTpro16plex [K14; K20]	2	P61020	P61020 [121-141]	0	2728.6	65.5	51.3	54.6	53.4	54.7	48.7	61.9	68.2	55.5	56.6	53.4	49.8	53.5	62
[R].QASPNIVIALAGNKADLASKR.[A]	1xGln->pyro-Glu [N-Term]; 2xTMTpro16plex [K14; K20]	2	P51148	P51148 [122-142]	0	2728.6	70.4	46.4	53.1	54	51.1	52.5	67.6	82.2	61.4	68.3	58.5	53.1	61.3	54.5
[R].QASKCDSHGTHLAGVVSGR.[D]	1xCarbamidomethyl [C5]; 1xGln->pyro-Glu [N-Term]; 1xTMTpro16plex [K4]	3	Q8NBP7-1	Q8NBP7-1 [219-237]	0	2254.13	113.6	110.8	121.4	102.3	119.8	118.9	134.1	202.4	176.9	171.9	167.1	164.5	171.3	187.1
[N].QASETAVAKNQALKEAGVFVPR.[S]	1xGln->pyro-Glu [N-Term]; 2xTMTpro16plex [K9; K14]	2	P53396-1; P53396-2	P53396-1 [767-788]; P53396-2 [757-778]	0	2905.64	234.5	221.1	209.8	200.3	217.2	182.5	236.4	276.4	253.1	231.8	251.2	238	206.5	228.9	Shared
[K].QASDTGSNDAHNKKAVSR.[S]	1xGln->pyro-Glu [N-Term]; 2xTMTpro16plex [K13; K14]	1	P20810-6	P20810-6 [152-169]	0	2477.3	52.3	66.8	56	39	48.6	53	67.6	67.3	53.1	56	43.8	48.4	58.5	70
[R].QASDKDDRPFQGEDVENSR.[L]	1xGln->pyro-Glu [N-Term]; 1xTMTpro16plex [K5]	1	P55196-5; P55196-1	P55196-5 [178-196]; P55196-1 [178-196]	0	2480.16	68.3	50	70.3	64.1	65.1	66.3	71.2	64.4	53	61.3	67.8	53.9	57.5	57.8	Shared
[R].QAQIEVVPSASALIIKALKEPPR.[D]	1xGln->pyro-Glu [N-Term]; 2xTMTpro16plex [K16; K19]	1	P30050-1	P30050-1 [68-90]	0	3049.83	71.8	42.7	57	58.4	57.1	56.2	72	72.3	57.9	47.3	48.9	55.6	56.4	61.4
[Q].QAQEVHEKLR.[G]	1xTMTpro16plex [K8]; 1xTMTpro16plex [N-Term]	1	P60174-1	P60174-1 [181-190]	0	1846.08	45.3	34.4	54.7	39.6	44.2	49.4	44.5	51.5	45.4	45.2	43.8	42.1	43.1	52.6
[R].QATKDAGQISGLNVLR.[V]	1xGln->pyro-Glu [N-Term]; 1xTMTpro16plex [K4]	1	P38646	P38646 [203-218]	0	1958.1	199.8	140.6	168.1	163.3	166.8	149.9	209.1	238.8	194.8	173.3	192.4	196.5	180.2	210.5
[R].QATTIIADNIIFLSDQTKEKE.[-]	1xGln->pyro-Glu [N-Term]; 2xTMTpro16plex [K18; K20]	2	Q04837	Q04837 [128-148]	0	2969.63	130.2	79.2	107	98.8	111.3	85.8	115.4	96.7	82	82.5	89.8	85.2	85.1	73.9
[L].QATTKEGPGEAIVR.[E]	1xGln->pyro-Glu [N-Term]; 1xTMTpro16plex [K5]	3	P32004-3	P32004-3 [989-1002]	0	1743.96	127.3	105.5	119.8	126.6	118.1	123.3	133.8	146	139.2	132.7	143	133.7	127.3	125
[G].QATSMVQLQGGR.[F]	1xGln->pyro-Glu [N-Term]; 1xOxidation [M5]	3	Q8NBJ7-1	Q8NBJ7-1 [26-37]	0	1274.62															No Quan Labels
[R].QATKDAGVIAGLNVLR.[I]	1xGln->pyro-Glu [N-Term]; 1xTMTpro16plex [K4]	12	P0DMV8; P34931	P0DMV8 [156-171]; P34931 [158-173]	0	1913.11	690.3	520.8	599.4	571.4	608	594.3	738.5	758.4	645.9	621.6	618.2	609.4	578.1	648.3	Shared
[R].QATKDAGTIAGLNVMR.[I]	1xGln->pyro-Glu [N-Term]; 1xOxidation [M15]; 1xTMTpro16plex [K4]	7	P11021	P11021 [182-197]	0	1949.04	516.5	401.6	452.7	430.3	466	460.2	542.1	586.9	486.6	491.6	458.6	509.6	457.5	497
[R].QATKDAGTIAGLNVMR.[I]	1xGln->pyro-Glu [N-Term]; 1xTMTpro16plex [K4]	1	P11021	P11021 [182-197]	0	1933.05	102.4	79.3	99.2	90.7	94.4	86.4	101.7	108.3	98.4	92.8	89.2	101.2	94.7	87.1
[R].QATKDAGTIAGLNVLR.[I]	1xGln->pyro-Glu [N-Term]; 1xTMTpro16plex [K4]	8	P11142-1	P11142-1 [156-171]	0	1915.09	912.4	649.7	756.7	800.6	798.9	751.4	913.2	1027.5	828.8	852	834.6	866.6	781.3	819
[R].QAKQESTEYR.[R]	1xGln->pyro-Glu [N-Term]; 1xTMTpro16plex [K3]	26	P08670	P08670 [311-320]	0	1526.78	1471.3	1107.5	1202.1	1190.3	1217.9	1183.9	1444.8	1900.1	1545.3	1559.1	1502.1	1533.9	1477.9	1710.3
[Y].QAKLDSAKLSSDQNDKAASAAR.[E]	1xGln->pyro-Glu [N-Term]; 3xTMTpro16plex [K3; K8; K16]	1	Q03252	Q03252 [283-304]	0	3170.76	82.6	63.5	66.7	80.3	80.7	82	84.2	133.7	125.8	126.3	143.5	130.9	129.9	103.2
[A].KGDAKPEDNLLVLTVATKETEGFR.[R]	3xTMTpro16plex [K1; K5; K18]; 1xTMTpro16plex [N-Term]	1	Q02809	Q02809 [19-42]	0	3848.23	97.9	54.7	64.5	76.9	81.5	69.9	90.1	73.7	58.9	65.6	63.1	59.7	61.6	45.7
[A].KGDAKPEDNLLVLTVATKETEGFR.[R]	1xDeamidated [N9]; 3xTMTpro16plex [K1; K5; K18]; 1xTMTpro16plex [N-Term]	1	Q02809	Q02809 [19-42]	0	3849.21															No Quan Values
[R].QAGQIKKLEVNEAELLR.[R]	1xGln->pyro-Glu [N-Term]; 2xTMTpro16plex [K6; K7]	2	Q6NZI2-1	Q6NZI2-1 [131-147]	0	2530.48	368.3	245.4	318.3	308.5	321.5	285.7	361.9	387.1	366.4	335.1	311.9	340.1	310.6	297.2
[R].QAGLGNHLSGSER.[L]	1xGln->pyro-Glu [N-Term]	3	Q15582	Q15582 [397-409]	0	1308.63															No Quan Labels
[R].QAGDFHQVIIR.[G]	1xGln->pyro-Glu [N-Term]	1	Q9H3G5	Q9H3G5 [434-444]	0	1266.66															No Quan Labels
[R].QAELEEGRPQHQEQLR.[Q]	1xGln->pyro-Glu [N-Term]	1	O00461	O00461 [463-478]	0	1930.94															No Quan Labels
[F].QALGDAADIR.[F]	1xTMTpro16plex [N-Term]	2	P01033	P01033 [73-82]	0	1333.74	93	77.6	98.2	82.6	79.8	101.5	96.3	95.1	80.4	83.5	73.3	71.9	74.1	103.5
[L].QANCYEEVKDR.[C]	1xCarbamidomethyl [C4]; 1xGln->pyro-Glu [N-Term]; 1xTMTpro16plex [K9]	1	P23528	P23528 [136-146]	0	1698.81	30.7	22.4	28.3	29.5	32.2	32.6	38.6	29.2	28.8	30.2	26.9	29.2	32.2	34.1
[Q].KFQDLGVKNSEPSAR.[H]	2xTMTpro16plex [K1; K8]; 1xTMTpro16plex [N-Term]	1	Q9UHD8-1	Q9UHD8-1 [62-76]	0	2588.5	208.6	154.9	185.5	206.1	200.2	169.6	199.7	271.8	254.6	252.1	265.5	249.3	200.4	181.4
[R].QAIPLDENEGIYVQDVKTGKVR.[A]	1xGln->pyro-Glu [N-Term]; 2xTMTpro16plex [K17; K20]	2	Q14764	Q14764 [378-399]	0	3063.7	38.6	32.5	37	37.9	39.9	34.2	40.9	48.3	40.8	44.3	42.4	39.9	36.4	39.9
[H].QDSEAAINR.[Q]	1xTMTpro16plex [N-Term]	4	P02794	P02794 [15-23]	0	1307.69	279.5	200.3	240.4	256.1	241.4	214.1	247.5	425.5	371.6	378.2	360.5	333.4	315.8	298.1
[S].QDPGSKAVADR.[Y]	1xGln->pyro-Glu [N-Term]; 1xTMTpro16plex [K6]	6	P52803	P52803 [21-31]	0	1430.76	630.5	504.9	550.4	567.8	599.9	571.2	643.2	596.1	511.3	511.8	510.1	542	502.8	492.3
[K].QDLPNAMNAAEITDKLGLHSLR.[H]	1xGln->pyro-Glu [N-Term]; 1xOxidation [M7]; 1xTMTpro16plex [K15]	1	P61204	P61204 [128-149]	0	2710.42	70.8	45.6	46.8	64.4	46	48.2	76.6	68	65	56.8	59.2	56.1	55.3	74
[R].QDLAQLMNSSGSHKDLAGKYR.[Q]	1xDeamidated [N8]; 1xGln->pyro-Glu [N-Term]; 1xOxidation [M7]; 2xTMTpro16plex [K14; K19]	1	Q9BT78	Q9BT78 [7-27]	0	2927.52	90.5	65.4	76.9	79.4	81.5	76	99.3	99.9	81.8	70.6	73.8	78.6	72.9	78.2
[A].QDSPPQILVHPQDQLFQGPGPAR.[M]	1xGln->pyro-Glu [N-Term]	2	Q8WZ75-1	Q8WZ75-1 [28-50]	0	2508.26															No Quan Labels
[R].QEAVALLQGQR.[H]	1xGln->pyro-Glu [N-Term]	3	P46108-1	P46108-1 [21-31]	0	1195.64															No Quan Labels
[K].QEAGISEGQGTAGEEEEKKKQKR.[G]	1xGln->pyro-Glu [N-Term]; 4xTMTpro16plex [K18; K19; K20; K22]	2	O43583	O43583 [76-98]	0	3717.06	74.9	59.1	68.3	78.1	72.1	67.8	77.6	90.1	88	87.6	75.3	74.2	72.9	72.2
[R].QEAEQLKNQIR.[D]	1xGln->pyro-Glu [N-Term]; 1xTMTpro16plex [K7]	2	P62873	P62873 [9-19]	0	1643.9	160.7	110.5	120.4	131.5	138.1	123.6	161.3	101.5	89.3	82.2	79.1	70.2	75.8	87.6
[R].QEAEEAKEALLQASR.[D]	1xGln->pyro-Glu [N-Term]; 1xTMTpro16plex [K7]	3	P26038	P26038 [394-408]	0	1960.03	124.1	88.7	102.7	113.3	105	98.8	127.9	168	141.8	145.8	138.8	136.1	121.4	151
[K].QDTQEKEGILPER.[A]	1xGln->pyro-Glu [N-Term]; 1xTMTpro16plex [K6]	2	O43768-4; O43768	O43768-4 [19-31]; O43768 [19-31]	0	1829.96	81.2	83	96.3	76	77.8	79.7	94.8	99.4	96.4	87.1	84.1	82.4	80.9	102.6	Shared
[R].QDKIEEQSQSEKVR.[L]	1xGln->pyro-Glu [N-Term]; 2xTMTpro16plex [K3; K12]	1	Q9Y5P4-1	Q9Y5P4-1 [333-346]	0	2295.24	75.5	43.8	63.4	57.7	64.6	51.3	77	89	81.9	73.4	70.2	76	64.2	69.5
[R].QDHAQQLATAAEER.[E]	1xGln->pyro-Glu [N-Term]	1	Q14980-1	Q14980-1 [579-592]	0	1550.72															No Quan Labels
[T].QCEDEELEHLR.[L]	1xCarbamidomethyl [C2]; 1xGln->pyro-Glu [N-Term]	1	P10643	P10643 [544-554]	0	1440.61															No Quan Labels
[R].QAVTNPNNTFYATKR.[L]	1xGln->pyro-Glu [N-Term]; 1xTMTpro16plex [K14]	1	P38646	P38646 [108-122]	0	2012.05	116.5	83.4	100.8	103.1	100.7	99.1	115.5	115.9	101.4	101.5	97.4	95.9	91.8	101.4
[R].QAVQILDELAEKLKR.[R]	1xGln->pyro-Glu [N-Term]; 2xTMTpro16plex [K12; K14]	2	Q99961	Q99961 [228-242]	0	2345.4	326.1	216.3	254.3	266.4	252.7	240.2	293.5	303.7	242.3	253.2	231.9	242.9	221.5	199.4
[K].QCHPALDGQR.[G]	1xCarbamidomethyl [C2]; 1xGln->pyro-Glu [N-Term]	4	P22692	P22692 [214-223]	0	1164.52															No Quan Labels
[R].QCPLKVSYGIGDEEHDQEGR.[V]	1xCarbamidomethyl [C2]; 1xGln->pyro-Glu [N-Term]; 1xTMTpro16plex [K5]	3	P27695	P27695 [137-156]	0	2604.23	92.3	80.4	84	82.5	71.4	93.4	107.1	127.5	95.5	93.6	83.1	96.2	93.4	129.2
[K].QDFVQHFSQIVR.[V]	1xGln->pyro-Glu [N-Term]	1	P14324	P14324 [81-92]	0	1486.74															No Quan Labels
[PQ].KEPSEVPTPKRPR.[G]	2xTMTpro16plex [K1; K10]; 1xTMTpro16plex [N-Term]	1	P17096-2; P17096-1	P17096-2 [35-47]; P17096-1 [46-58]	0	2433.48	92.4	72.3	92.2	95.9	101.8	80.2	94.7	99.7	97.7	96.5	103.3	87.7	87	65.5	Shared
[F].QDEVAKAQQLR.[E]	1xGln->pyro-Glu [N-Term]; 1xTMTpro16plex [K6]	1	Q15149-4; Q15149-1; Q15149-9; Q15149-3	Q15149-4 [2521-2531]; Q15149-1 [2658-2668]; Q15149-9 [2507-2517]; Q15149-3 [2544-2554]	0	1572.87	37.9	41.5	40.4	37.8	50.2	43.7	50.3	61.3	55.2	67	60.5	71.5	65.8	60.2	Shared
[R].QDEQLQKTKANNR.[AV]	1xDeamidated [N11]; 1xGln->pyro-Glu [N-Term]; 2xTMTpro16plex [K7; K9]	4	P09496-1	P09496-1 [150-162]	0	2165.18	380.5	279.7	338.3	361.6	366	332.4	367	415.3	408.9	402	374.9	401.9	361.9	333.6
[R].QDEQLQKTKANNR.[AV]	1xGln->pyro-Glu [N-Term]; 2xTMTpro16plex [K7; K9]	4	P09496-1	P09496-1 [150-162]	0	2164.2	646.1	504.9	607.1	620.6	608.2	596.4	603.3	719.6	680	716.7	686.7	676.3	602.7	543
[N].KESSETPDQFMTADETR.[N]	1xOxidation [M11]; 1xTMTpro16plex [K1]; 1xTMTpro16plex [N-Term]	1	P16070	P16070 [715-731]	0	2596.27	35.2	25.6	36.1	41.4	38	36.9	40.3	29.3	27.8	31.8	29	32.3	31	26.3
[K].KKASKTAENATSGETLEENEAGD.[-]	3xTMTpro16plex [K1; K2; K5]; 1xTMTpro16plex [N-Term]	1	Q9UQ80	Q9UQ80 [372-394]	0	3596.94	21.7	20.8	21.8	24.5	28.9	23.8	29.9	30	30.6	26.7	27.9	29.4	27.1	24.9
[C].PSTHNMDVPNIKR.[N]	1xOxidation [M6]; 1xTMTpro16plex [K12]; 1xTMTpro16plex [N-Term]	2	P63241-1	P63241-1 [74-86]	0	2133.17	236.4	176.6	188.8	217.6	216.6	206	217	285.1	219.4	235.3	260.3	253.8	229.2	204.7
[K].KKKASKTAENATSGETLEENEAGD.[-]	4xTMTpro16plex [K1; K2; K3; K6]; 1xTMTpro16plex [N-Term]	1	Q9UQ80	Q9UQ80 [371-394]	0	4029.24	21.2	15.1	19	27.5	19.1	15.9	15.6	20.5	21.4	23.3	21.5	24.9	20.5	14.9
[A].PRPPDDPGFGPHQR.[L]	1xTMTpro16plex [N-Term]	1	P78536-1	P78536-1 [18-31]	0	1876.97	93.9	56.9	66.6	52.4	37.7	37.1	47.8	83.1	61.8	58.1	50.6	40.3	41.4	46.7
[M].PQYQTWEEFSR.[A]	1xTMTpro16plex [N-Term]	1	P49458	P49458 [2-12]	0	1774.87															No Quan Values
[A].KKGQGGAGAGDDEEED.[-]	2xTMTpro16plex [K1; K2]; 1xTMTpro16plex [N-Term]	2	P46781	P46781 [179-194]	0	2475.28	79.8	61.9	78.4	99.3	104.7	95.7	99.5	92.7	98.5	83.8	96	97.5	93.2	67.7
[M].PYEIKKVFASLPQVER.[G]	2xTMTpro16plex [K5; K6]; 1xTMTpro16plex [N-Term]	6	O75083	O75083 [2-17]	0	2816.69	830.1	423.2	558.5	652.1	637.2	518.5	658.3	637.6	571.4	533.7	582.1	544.5	494.6	349.6
[M].PYEIKKVFASLPQVER.[G]	1xAcetyl [N-Term]; 2xTMTpro16plex [K5; K6]	2	O75083	O75083 [2-17]	0	2554.49	92.1	69.2	68	76.7	87.4	73.5	90	91.6	83.2	78.2	66.3	68.4	78.1	68.7
[R].QAEEEKMALPELVR.[A]	1xGln->pyro-Glu [N-Term]; 1xOxidation [M7]; 1xTMTpro16plex [K6]	1	P45974-1	P45974-1 [511-524]	0	1946.02	117.1	122.9	125.3	98.1	106.7	125.7	155.5	168.9	112.2	119.1	111.4	115.8	121.5	156.6
[N].QAAPSAVSIMHQVSR.[T]	1xGln->pyro-Glu [N-Term]; 1xOxidation [M10]	1	P29323	P29323 [433-447]	0	1580.78															No Quan Labels
[R].QAAPCVLFFDELDSIAKAR.[G]	1xCarbamidomethyl [C5]; 1xGln->pyro-Glu [N-Term]; 1xTMTpro16plex [K17]	2	P55072	P55072 [568-586]	0	2438.27	117.8	92.2	102.8	97.5	115.3	102.8	122.3	137.2	144	136.9	131.9	129.3	133.3	152.6
[R].QAALQVAEGFISR.[M]	1xGln->pyro-Glu [N-Term]	18	P40121	P40121 [307-319]	0	1372.72															No Quan Labels
[R].KGKAGAAAGGPGVSGVCVC.[K]	2xCarbamidomethyl [C17; C19]; 2xTMTpro16plex [K1; K3]; 1xTMTpro16plex [N-Term]	1	Q16270-1	Q16270-1 [95-113]	0	2615.46	68.4	51.7	57.7	69.3	60.2	63.8	73.2	26.6	21.2	27	19.4	21.1	21	26.2
[M].PYQYPALTPEQKKELSDIAHR.[I]	2xTMTpro16plex [K12; K13]; 1xTMTpro16plex [N-Term]	7	P04075	P04075 [2-22]	0	3396.91	575.7	306.4	399.2	482	500.7	423.2	497.9	574.9	530	538.2	576.1	564.4	483.8	349.4
[R].QMEKDETVSDCSPH.[I]	1xCarbamidomethyl [C11]; 1xGln->pyro-Glu [N-Term]; 1xOxidation [M2]; 1xTMTpro16plex [K4]	1	P47756-2	P47756-2 [196-209]	0	1965.85	43.7	32.2	40	30.7	38.2	35.1	48.6	49.8	36.9	40.2	40.8	41	44.8	41.4
[M].SDKSELKAELER.[K]	1xAcetyl [N-Term]; 2xTMTpro16plex [K3; K7]	5	Q13409-1	Q13409-1 [2-13]	0	2055.16	602.2	484.6	590.4	567.4	599.3	583.4	607.6	654.9	585.9	626.2	600.5	593.1	558	562
[M].SDKPDLSEVEKFDR.[S]	1xAcetyl [N-Term]; 2xTMTpro16plex [K3; K11]	2	P0CG35	P0CG35 [2-15]	0	2315.24	115.4	89.4	99.2	106.1	115.9	114.7	117	234.7	214.6	215.8	213.7	221.9	202.5	195.1
[M].SDKLPYKVADIGLAAWGR.[K]	1xAcetyl [N-Term]; 2xTMTpro16plex [K3; K7]	2	P23526-1	P23526-1 [2-19]	0	2610.49	442.8	263.1	328.8	334.6	327.5	299.1	413.1	405.4	309.7	303.8	285.8	292.9	294.2	305.8
[F].GGNPFASLVSNTSSGEGSQPSR.[T]	1xTMTpro16plex [N-Term]	1	Q9UMX0-1	Q9UMX0-1 [292-313]	0	2440.2	92.3	95.7	83.9	89.2	85.6	84.1	96.3	97.1	99.7	100.4	92.6	101.5	87.6	86.9
[M].SDQQLDCALDLMR.[R]	1xAcetyl [N-Term]; 1xCarbamidomethyl [C7]; 1xOxidation [M12]	2	P47756-2	P47756-2 [2-14]	0	1622.71															No Quan Labels
[S].SDQNDKAASAAR.[E]	1xTMTpro16plex [K6]; 1xTMTpro16plex [N-Term]	1	Q03252	Q03252 [293-304]	0	1842	135.6	78	104.4	117.7	121.3	109.9	122.9	187	165	176.7	195.3	181.1	151.4	133.8
[C].SDPSKPGGNVEGATQSLAEQMR.[K]	1xOxidation [M21]; 1xTMTpro16plex [K5]; 1xTMTpro16plex [N-Term]	2	Q13501-1	Q13501-1 [291-312]	0	2883.48	99	80.1	76.9	92.8	91.9	93.1	98	141.8	129.7	131.7	133.5	144.1	121.4	116.8
[Y].SDNQPGVLIQVYEGER.[A]	1xTMTpro16plex [N-Term]	1	P11142-1; P0DMV8; P34931	P11142-1 [432-447]; P0DMV8 [432-447]; P34931 [434-449]	0	2108.09															Shared
[M].SDNGELEDKPPAPPVR.[M]	1xAcetyl [N-Term]; 1xDeamidated [N3]; 1xTMTpro16plex [K9]	2	Q13177	Q13177 [2-17]	0	2068.05	65.5	54.7	56.3	51.2	65.4	67.7	76	75.7	57.9	54.7	64.7	58.2	61.7	72.3
[M].SDNGELEDKPPAPPVR.[M]	1xAcetyl [N-Term]; 1xTMTpro16plex [K9]	2	Q13177	Q13177 [2-17]	0	2067.07	51.6	41.2	56.3	47.8	52.9	47.4	52.3	60.2	52	50.3	48.1	56.6	51.5	53
[Y].SDMPPLTLEGIQDR.[V]	1xOxidation [M3]; 1xTMTpro16plex [N-Term]	6	O14561	O14561 [69-82]	0	1891.98	298	240	260.2	264.2	277.1	281.7	297.8	328.6	290.6	274.4	296.3	274.8	259.2	266.2
[Y].SDMPPLTLEGIQDR.[V]	1xTMTpro16plex [N-Term]	1	O14561	O14561 [69-82]	0	1875.98	37.5	25.3	39.7	36.1	35.6	37.4	37.9	34.8	29	29.9	30.9	29.7	32.3	32.3
[Y].SDMPPLTLEGIQDR.[V]	1xAcetyl [N-Term]; 1xOxidation [M3]	1	O14561	O14561 [69-82]	0	1629.78															No Quan Labels
[D].GGKLDVGNAEVKLEEENR.[S]	2xTMTpro16plex [K3; K12]; 1xTMTpro16plex [N-Term]	1	P51572	P51572 [165-182]	0	2869.62	323.2	269.2	284.4	275.2	262.2	269.8	276.9	338.1	291.9	298.3	288.1	291.8	263.4	270
[W].GGVNIPHSPYR.[V]	1xTMTpro16plex [N-Term]	1	O75369-1	O75369-1 [723-733]	0	1500.82															No Quan Values
[Y].GGYKEPAAPVSIQR.[S]	1xTMTpro16plex [K4]; 1xTMTpro16plex [N-Term]	1	Q14847	Q14847 [184-197]	0	2081.2	107	91.7	100.8	97.6	111.1	131.4	127	144.3	144.2	134.4	141.7	159.2	152.1	146.1
[D].SCQKFYQAEMEELDFISAVEKSR.[K]	1xAcetyl [N-Term]; 1xCarbamidomethyl [C2]; 2xTMTpro16plex [K4; K21]	1	P35237	P35237 [109-131]	0	3445.73	47.1	25.9	32.2	31.9	35.9	28.8	48.8	47	24.6	27.6	27.2	20.4	26.7	22.6
[P].GHGSGWAETPR.[T]	1xTMTpro16plex [N-Term]	1	O75533-1	O75533-1 [305-315]	0	1458.74	67.1	63	69.3	59.3	67.1	70.3	73.1	86.5	74.7	70.8	68.7	70.6	63.3	91
[S].SDELPVLGLTKSGGSDR.[T]	1xTMTpro16plex [K11]; 1xTMTpro16plex [N-Term]	1	Q08380	Q08380 [498-514]	0	2339.31	138.9	98.5	124.2	122.6	118.9	129.7	140.1	155.2	128.9	124	127	132.7	115.6	124.5
[G].GGPTSSEQIMKTGALLLQGFIQDR.[A]	1xAcetyl [N-Term]; 1xOxidation [M10]; 1xTMTpro16plex [K11]	1	Q07812	Q07812 [11-34]	0	2909.54															No Quan Values
[Y].GGGGSGGGYGGGSGSR.[G]	1xTMTpro16plex [N-Term]	2	P35527	P35527 [498-513]	0	1530.72	7.5	10.4	35.4	8.8	20.2	59.1	31.2	14.3	15.2	19.7	25.3	39	10.6	55.4
[F].SDADLADGVSGGEGKGGSDGGGSHR.[K]	1xTMTpro16plex [K15]; 1xTMTpro16plex [N-Term]	2	P14209	P14209 [91-115]	0	2853.39	108.6	81.6	103.5	106.4	110.6	114.7	118	73.6	54	58.9	57.7	63	51.1	59.1
[M].SDAAVDTSSEITTKDLKEKKEVVEEAENGR.[D]	1xAcetyl [N-Term]; 1xDeamidated [N28]; 4xTMTpro16plex [K14; K17; K19; K20]	10	P06454-1	P06454-1 [2-31]	0	4538.45	297.7	216.6	269.5	285	297.5	285.9	314.5	400.2	369.8	376.9	396.6	377.4	319.5	292.9
[M].SDAAVDTSSEITTKDLKEKKEVVEEAENGR.[D]	1xAcetyl [N-Term]; 4xTMTpro16plex [K14; K17; K19; K20]	7	P06454-1	P06454-1 [2-31]	0	4537.46	310.9	186.3	241.5	287.6	306.2	275.9	295.9	469	481.8	488.3	526.3	489.5	411.9	281
[C].GFKIHGQNVPFDAVVVDKSTGEGVIR.[S]	2xTMTpro16plex [K3; K18]; 1xTMTpro16plex [N-Term]	1	O94985-2	O94985-2 [76-101]	0	3682.09	80	57.2	71.4	66.8	62.5	61.4	80.5	95.1	71.3	68.6	67	69.2	62.8	77.2
[L].GFSAKEAQDTSDGIIQKNSYR.[Y]	2xTMTpro16plex [K5; K17]; 1xTMTpro16plex [N-Term]	1	P18850	P18850 [420-440]	0	3227.75	305.4	205.4	255.3	268.4	252.9	237.8	262.2	150.7	124.3	139.9	121.8	135.6	109.8	108.6
[S].GFHPSDIEVDLLKNGER.[I]	1xDeamidated [N14]; 1xTMTpro16plex [K13]; 1xTMTpro16plex [N-Term]	1	P61769	P61769 [49-65]	0	2535.37	16.5	15.1	27.6		15.3	75.5	19	18	15.1	15.1	11	17	11.3	40.2
[L].SEESYKDSTLIMQLLR.[D]	1xOxidation [M12]; 1xTMTpro16plex [K6]; 1xTMTpro16plex [N-Term]	1	P63104-1; P62258-1	P63104-1 [207-222]; P62258-1 [210-225]	0	2537.38	79.6	61.2	69.3	67.1	73.9	93.5	90.5	94.2	81.8	78.5	74.7	76.6	70	77.7	Shared
[F].SEFTSSLSTKDSLR.[S]	1xTMTpro16plex [K10]; 1xTMTpro16plex [N-Term]	2	Q5H9R7-1	Q5H9R7-1 [724-737]	0	2166.19	368.1	276.4	320.3	347.1	349.2	331.6	353.3	416.9	366.3	374.6	409.2	370.6	347.8	326.5
[C].SEETPAISPSKR.[A]	1xTMTpro16plex [K11]; 1xTMTpro16plex [N-Term]	2	P33316-2	P33316-2 [4-15]	0	1910.08	188.7	131.3	162.7	161.5	169.8	157.5	183.8	262.7	242	223.3	245.9	245.8	226.4	209.7
[C].SEETPAISPSKR.[A]	1xAcetyl [N-Term]; 1xTMTpro16plex [K11]	1	P33316-2	P33316-2 [4-15]	0	1647.89	25.4	16.6	22.5	18.7	20.8	27.3	29.4	31.1	24.8	34.7	32.3	33.4	27.9	31.4
[A].SDVLELTDDNFESR.[I]	1xTMTpro16plex [N-Term]	3	P30101	P30101 [25-38]	0	1943.95	311.1	209.8	259.6	265.2	277.7	253.6	302.5	319.9	281.8	281.9	284	292.6	268.4	257.2
[S].GGEGKGGSDGGGSHR.[K]	1xTMTpro16plex [K5]; 1xTMTpro16plex [N-Term]	2	P14209	P14209 [101-115]	0	1922.99	71.3	73.6	72.1	67.7	70.9	68.2	75.9	71.4	54	57.1	49.4	53.6	52	76.4
[M].GGEQEEER.[F]	1xTMTpro16plex [N-Term]	9	Q9Y266	Q9Y266 [2-9]	0	1237.6	503.9	376.6	435	396.8	422.5	429.3	502.2	650.3	513.6	515.2	502.8	516.7	511.9	561.7
[M].SDSGEQNYGER.[VE]	1xAcetyl [N-Term]	2	P62995	P62995 [2-12]	0	1283.51															No Quan Labels
[L].GGGFSSGGFSGGSFSR.[G]	1xTMTpro16plex [N-Term]	1	P13645	P13645 [44-59]	0	1754.84	127	72.5	43.4	43.4	63.7	51.1	47.9	71.8	67.3	49.6	53.3	52.6	40.1	81.9
[M].SDSEKLNLDSIIGR.[L]	1xAcetyl [N-Term]; 1xTMTpro16plex [K5]	4	P62136-1	P62136-1 [2-15]	0	1893.02	276.9	175.8	201.6	210.5	209.3	195.7	275.2	243.3	195.6	190.4	168.2	200	181.8	214
[Q].SDVQPVGHDYVEEVR.[N]	1xTMTpro16plex [N-Term]	1	Q96KR1	Q96KR1 [559-573]	0	2033.03	38.3	36.1	38.5	32.8	43.7	39.2	50.3	56.1	40.8	40.8	46.3	47.2	41	49.8
[Y].SEAVADREDDPNFFKMVEGFFDR.[G]	1xOxidation [M16]; 1xTMTpro16plex [K15]; 1xTMTpro16plex [N-Term]	1	P00367	P00367 [54-76]	1	3345.63	91.1	52.8	62.7	72.7	72.8	62.7	92.6	105.1	92	89.1	94.9	89.5	78.8	83.6
[G].SDQSENVDR.[G]	1xTMTpro16plex [N-Term]	1	Q9UII2-1	Q9UII2-1 [27-35]	0	1353.66	92.8	74.6	94.9	102.4	96.9	106.9	101.9	110.9	115.2	115.4	119.8	122.7	111.3	103.8
[S].SAKTSPAKQQAPPVR.[N]	2xTMTpro16plex [K3; K8]; 1xTMTpro16plex [N-Term]	1	Q16555-1	Q16555-1 [518-532]	0	2478.5	192.5	128.6	159.3	153.8	155.5	123	130.8	273.3	275.5	271.2	282.9	246.6	206.5	157.9
[D].SAKLSSDQNDKAASAAR.[E]	2xTMTpro16plex [K3; K11]; 1xTMTpro16plex [N-Term]	2	Q03252	Q03252 [288-304]	0	2632.48	205.3	139.4	169.4	194	177.1	169.1	182.7	317	288	291	316.2	300.4	273.7	210.7
[D].GLAVTPTPVPVVGSQMTR.[Q]	1xOxidation [M16]; 1xTMTpro16plex [N-Term]	2	P26368-2	P26368-2 [129-146]	0	2130.19	133.5	118.9	122.6	118.3	130.1	119	145.7	167.8	144.8	136.6	125.2	136.6	124	151.9
[M].SAKAISEQTGKELLYKFICTTSAIQNR.[F]	1xAcetyl [N-Term]; 1xCarbamidomethyl [C19]; 3xTMTpro16plex [K3; K11; K16]	1	P53396-1; P53396-2	P53396-1 [2-28]; P53396-2 [2-28]	0	4012.24	139.7	80.1	108	113	105.6	90.1	129	170	135.8	127.3	128	134.6	125.7	103.7	Shared
[M].SALEKSMHLGR.[L]	1xAcetyl [N-Term]; 1xTMTpro16plex [K5]	1	Q9Y570	Q9Y570 [2-12]	0	1574.86	82.1	50.7	56.4	60.6	56.3	57.9	74.9	80.1	55.2	62.8	55	53.8	57.2	70.5
[N].GKSNFLNCYVSGFHPSDIEVDLLKNGER.[I]	1xCarbamidomethyl [C8]; 1xDeamidated [N25]; 2xTMTpro16plex [K2; K24]; 1xTMTpro16plex [N-Term]	1	P61769	P61769 [38-65]	0	4109.16	40.9	38	35.7	39.4	40.1	42.3	49.6	50.9	50.5	42.2	51.3	49.1	39.2	43.3
[A].SALGGVKVER.[Q]	1xTMTpro16plex [K7]; 1xTMTpro16plex [N-Term]	3	P07339	P07339 [167-176]	0	1624	152.6	98.1	157.1	114.6	118.8	177.3	156.9	319.3	219.6	216	215.3	223.7	214.1	269.4
[M].GKVKVGVNGFGR.[I]	1xDeamidated [N8]; 2xTMTpro16plex [K2; K4]; 1xTMTpro16plex [N-Term]	19	P04406-1	P04406-1 [2-13]	0	2131.32	4021.4	2186.2	2559.9	2572.5	2529.1	2424	3590.8	3908.6	2892	2799.1	2642.6	2647.8	2468.4	2932
[M].SALEKSMHLGR.[L]	1xAcetyl [N-Term]; 1xOxidation [M7]; 1xTMTpro16plex [K5]	1	Q9Y570	Q9Y570 [2-12]	0	1590.86	57.6	32.7	35.3	30.7	37.1	33.9	56.2	48.3	37.5	29	28.1	36.3	27.5	44.1
[D].GLGLSYLSSHIANVER.[V]	1xTMTpro16plex [N-Term]	1	P06396	P06396 [404-419]	0	2020.11	76.9	62.8	72.3	58.7	64.6	63.9	85.9	50.9	42.5	36.3	40.7	43.9	40.5	46.8
[M].SADGAEADGSTQVTVEEPVQQPSVVDR.[V]	1xAcetyl [N-Term]	1	O60664-4	O60664-4 [2-28]	0	2813.31															No Quan Labels
[M].SADAAAGAPLPR.[L]	1xAcetyl [N-Term]	5	O14745	O14745 [2-13]	0	1138.59															No Quan Labels
[M].SAELGVGCALR.[A]	1xAcetyl [N-Term]; 1xCarbamidomethyl [C8]	1	O94903	O94903 [8-18]	0	1174.59															No Quan Labels
[M].SAGSATHPGAGGR.[R]	1xAcetyl [N-Term]	1	Q7Z7F0-1	Q7Z7F0-1 [2-14]	0	1167.55															No Quan Labels
[T].SAGPHFNPLSR.[K]	1xTMTpro16plex [N-Term]	1	P00441	P00441 [60-70]	0	1486.81	42.4	29.7	49	30.2	40.3	42.2	42.5	46.3	38.3	35.2	43.4	38.8	36.4	37.6
[M].GLELFLDLVSQPSR.[A]	1xTMTpro16plex [N-Term]	2	P0CG30	P0CG30 [2-15]	0	1878.07	168.3	63.2	89.9	74.2	75.1	87.5	170.2	282.2	121.7	118	118.9	127.3	114.4	226.7
[C].GIESEVVAGIPR.[T]	1xTMTpro16plex [N-Term]	1	P07858	P07858 [320-331]	0	1530.88	47.7	40.2	45.5	40.7	43	51	46.8	54.5	48.5	46.1	47.5	47.9	45.1	43
[T].GLEYPERPASR.[A]	1xTMTpro16plex [N-Term]	1	P12644	P12644 [103-113]	0	1578.86	108.7	95.9	106.4	99.2	96.8	106.9	113.9	141.2	117.7	132.7	115.7	110.5	101.8	115.4
[M].SAFGLTDDQVSGPPSAPAEDR.[S]	1xTMTpro16plex [N-Term]	1	Q92734-1	Q92734-1 [183-203]	0	2421.19															No Quan Values
[M].SAPAGSSHPAASAR.[I]	1xAcetyl [N-Term]	2	O95487-1	O95487-1 [2-15]	0	1308.63															No Quan Labels
[D].GKDYNASASTISPPSSMEEDKFSR.[S]	1xOxidation [M17]; 2xTMTpro16plex [K2; K21]; 1xTMTpro16plex [N-Term]	2	P46821	P46821 [1197-1220]	0	3532.8	156.1	131.6	151.5	171.5	153.7	143.5	160.5	170.5	156.9	170.7	160.8	160.4	147.9	128.1
[M].GKDYYQTLGLAR.[G]	1xTMTpro16plex [K2]; 1xTMTpro16plex [N-Term]	2	P25685	P25685 [2-13]	0	1993.14	386.6	306	347.5	359.9	351.8	362	380	551	459	489.7	485.6	495.1	465.9	436.1
[S].SAYGGLTSPGLSYSLGSSFGSGAGSSSFSR.[T]	1xTMTpro16plex [N-Term]	1	P05787	P05787 [425-454]	0	3135.52	21.6	15.3	23.6	20.9	18.4	16.1	17	21.6	16.4	15.9	17	11.1	13.3	11.3
[S].SAVMALQEACEAYLVGLFEDTNLCAIHAKR.[V]	2xCarbamidomethyl [C10; C24]; 1xDeamidated [N22]; 1xTMTpro16plex [K29]; 1xTMTpro16plex [N-Term]	1	P68431	P68431 [88-117]	0	3990.04	38.6	30.8	28.1	25.5	22.5	23.1	36.1	48.9	46.8	40.6	33.1	39.6	64.4	56.2
[G].SAVHHPPSYVAHLASDFGVR.[V]	1xTMTpro16plex [N-Term]	14	P05121-1	P05121-1 [22-41]	0	2451.29	593.7	407	471.4	467.2	454.3	418	608.4	411.4	336	327.8	311.1	314.4	276.2	339.7
[D].SAVGTLPATSPQSTSVQAKGTNKLR.[K]	1xAcetyl [N-Term]; 2xTMTpro16plex [K19; K23]	2	Q13428-7	Q13428-7 [1064-1088]	0	3149.78	63.6	52.7	70.4	80.2	74.3	61.4	74.8	83.3	68.4	72.6	77	76.6	67.3	68.7
[M].SCESSMVLGYWDIR.[G]	1xAcetyl [N-Term]; 1xCarbamidomethyl [C2]; 1xOxidation [M6]	1	P21266	P21266 [2-15]	0	1760.76															No Quan Labels
[A].GKAEELHYPLGER.[R]	1xTMTpro16plex [K2]; 1xTMTpro16plex [N-Term]	3	Q14257	Q14257 [23-35]	0	2107.18	319.1	262.2	290.5	304.5	301.2	278.4	327.1	312.9	278.3	281.5	274.9	284.9	279.4	272
[S].SAVAAAAATTTATTTTTSSGGHPLEFLR.[N]	1xTMTpro16plex [N-Term]	2	P54727	P54727 [253-280]	0	2995.57	110.1	81.4	94.2	94.8	90.8	96.9	108	108	92.8	87.7	97.6	93.8	88.2	101.5
[L].GKDLGGFDEDAEPR.[R]	1xTMTpro16plex [K2]; 1xTMTpro16plex [N-Term]	1	Q9BRK5-1	Q9BRK5-1 [84-97]	0	2114.1	33.5	33.7	43	42.8	68.9	91.8	76.6	41	41.4	35	38	53.2	53.7	53.1
[L].GKGSAPPGPVPEGSIR.[I]	1xTMTpro16plex [K2]; 1xTMTpro16plex [N-Term]	1	P78417	P78417 [10-25]	0	2114.22	56.5	46	63.8	51.6	58.5	57.3	71.1	71.3	51.8	56.5	53.6	62	50.7	71.8
[L].SAPPHFHFGQTNR.[T]	1xTMTpro16plex [N-Term]	2	P26641	P26641 [33-45]	0	1799.93	76.8	52.1	57.2	53.8	69	72.4	74.7	81.4	54.8	52.9	48.4	53.8	47.9	55.5
[N].GKLVINGNPITIFQER.[D]	1xTMTpro16plex [K2]; 1xTMTpro16plex [N-Term]	1	P04406-1	P04406-1 [65-80]	0	2407.43	54.6	49.3	42.5	41	38.5	41.9	60	63.7	53.1	51.6	41.3	45.5	41.8	48.6
[R].SAPLAAGCPDR.[C]	1xCarbamidomethyl [C8]; 1xTMTpro16plex [N-Term]	4	Q92743	Q92743 [30-40]	0	1418.74	543.6	437.7	471.3	519.2	550.5	477.7	603.1	233.8	218.6	219.8	191.7	204.4	196.1	240.8
[D].SAPGTDLAKILSDMR.[S]	1xOxidation [M14]; 1xTMTpro16plex [K9]; 1xTMTpro16plex [N-Term]	2	P08727	P08727 [239-253]	0	2199.23	598.5	385.7	459.3	477.7	491.5	449	523	594.3	503	495.8	503.3	479.3	444.8	401.1
[D].SAPGTDLAKILSDMR.[S]	1xAcetyl [N-Term]; 1xTMTpro16plex [K9]	1	P08727	P08727 [239-253]	0	1921.04	27.2	20.8	21.5	22.4	21	22.5	24.4	29.4	23.1	25	25.2	25.8	27.4	19.3
[R].SAPGGGSKVPQ.[K]	1xTMTpro16plex [K8]; 1xTMTpro16plex [N-Term]	3	P06748-3; P06748	P06748-3 [143-153]; P06748 [143-153]	0	1592.93	226.3	137.9	166.4	218	214.1	194.7	198.9	295	291	302.1	304	319.8	270.4	202.8	Shared
[R].SAPGEDEECGR.[V]	1xCarbamidomethyl [C9]; 1xTMTpro16plex [N-Term]	3	Q99523	Q99523 [78-88]	0	1510.68	286	185.4	202.5	220.6	250.7	218.2	264.4	103	99.6	99.9	97.6	94	99.9	90.2
[T].SAPDLKNVR.[S]	1xTMTpro16plex [K6]; 1xTMTpro16plex [N-Term]	1	P27816-1; P27816-5	P27816-1 [928-936]; P27816-5 [655-663]	0	1607.97	198.5	149.8	167.7	191.3	182.6	172	194.8	247.3	236.6	232.5	237.5	233.7	210.5	194.1	Shared
[D].GKPLLPEPEEKPKPR.[S]	3xTMTpro16plex [K2; K11; K13]; 1xTMTpro16plex [N-Term]	3	P20810-6	P20810-6 [432-446]	0	2931.81	389.5	267	341.2	370.7	378.4	359.7	345.3	338.4	299.6	310.8	314.4	312.2	279.6	221.4
[M].SATAATAPPAAPAGEGGPPAPPPNLTSNR.[R]	1xAcetyl [N-Term]	1	P63027	P63027 [2-30]	0	2680.33															No Quan Labels
[M].SASAPAAEGEGTPTQPASEKEPEMPGPR.[E]	1xAcetyl [N-Term]; 1xOxidation [M24]; 1xTMTpro16plex [K20]	3	P35659-1	P35659-1 [2-29]	0	3141.5	33.2	23.7	27.7	27.9	29.2	34	28.9	34.9	30.1	38.5	41.2	31.2	33.6	29.2
[A].SASEYAHR.[G]	1xTMTpro16plex [N-Term]	1	O60664-4	O60664-4 [91-98]	0	1224.63	40.1	29.9	38.3	30.9	34.6	31.5	37.1	44.4	44.9	34.7	34.7	39.4	39.7	42.3
[A].GASSAGLGPVVR.[C]	1xTMTpro16plex [N-Term]	8	P17936	P17936 [28-39]	0	1374.8	932.1	829.2	872.4	867.3	817.2	768.6	863.9	615.9	565.4	549.7	537.7	533.6	499.3	532.5
[R].SGKYDLDFKSPDDPSR.[Y]	1xAcetyl [N-Term]; 2xTMTpro16plex [K3; K9]	1	P06733-2; P06733-1	P06733-2 [161-176]; P06733-1 [254-269]	0	2477.28	119.8	74.1	90.7	94	101.7	92.8	107.6	156.5	126.3	125.8	122.9	130.4	123.1	107.4	Shared
[M].SGPDVETPSAIQICR.[I]	1xAcetyl [N-Term]; 1xCarbamidomethyl [C14]	2	O00154-7	O00154-7 [34-48]	0	1671.8															No Quan Labels
[M].SGNGNAAATAEENSPKMR.[V]	1xAcetyl [N-Term]; 1xDeamidated [N3]; 1xOxidation [M17]; 1xTMTpro16plex [K16]	3	P08397-1	P08397-1 [2-19]	0	2168.02	74	51.2	64.7	68.1	59.7	57.3	80.6	79	56.7	63	61.4	60.9	53.1	70.6
[A].GAPEVLVSAPR.[S]	1xTMTpro16plex [N-Term]	2	Q7Z4H8	Q7Z4H8 [21-31]	0	1399.82	219.6	179.7	190.9	192.7	189.6	172.4	245.6	208.8	177.2	155.3	151.5	161.1	147.8	173.2
[G].SGMCKAGFAGDDAPR.[A]	1xCarbamidomethyl [C4]; 1xOxidation [M3]; 1xTMTpro16plex [K5]; 1xTMTpro16plex [N-Term]	2	A5A3E0; P60709; P63261	A5A3E0 [714-728]; P60709 [14-28]; P63261 [14-28]	0	2164.08	337.9	240.5	299.7	332	299.7	289.1	310.8	296.1	278.8	291.6	278.3	261.2	224.5	219.2	Shared
[C].GAPSATQPATAETQHIADQVR.[S]	1xTMTpro16plex [N-Term]	1	P04080	P04080 [4-24]	0	2453.27	54.8	50.2	47.6	44.9	44.4	45.3	47.7	46.3	39.1	37.2	41.2	37.2	35.3	44.5
[R].GAPVNISSSDLTGR.[Q]	1xTMTpro16plex [N-Term]	1	P48730-1	P48730-1 [376-389]	0	1677.91	113.1	97.5	101.3	104	103.5	96.5	109.9	125.7	111.4	121.1	114.9	104.2	106.3	107.2
[S].GAQIDDNIPR.[R]	1xTMTpro16plex [N-Term]	2	Q16555-1	Q16555-1 [543-552]	0	1402.76	124.7	109.3	108.5	104.5	106.9	121.1	120	147.1	125.7	120.3	117.9	114.8	101.8	114.1
[G].SGGCFWDNGHLYR.[E]	1xCarbamidomethyl [C4]; 1xDeamidated [N8]; 1xTMTpro16plex [N-Term]	1	Q96FE7-1	Q96FE7-1 [22-34]	0	1873.86	59.9	54.3	61.1	60.4	59.9	61.2	70.5	68.1	58.7	55.5	54.3	56.1	53.2	65.3
[E].GDGEEEDGDEDEEAESATGKR.[A]	1xTMTpro16plex [K20]; 1xTMTpro16plex [N-Term]	1	P06454-1	P06454-1 [70-90]	0	2833.27	43.7	40.6	41.1	45.6	40.8	46.2	44	62	63.5	60.7	64.5	63.3	62.2	41.4
[T].SGFTPGGGGSSVSMIASR.[K]	1xOxidation [M14]; 1xTMTpro16plex [N-Term]	4	P49321	P49321 [680-697]	0	1974.99	212	161	185.8	196.9	201.5	191.2	214.9	247.2	209.2	219.4	220.3	215.9	201.7	205.7
[M].GDAPSPEEKLHLITR.[N]	1xAcetyl [N-Term]; 1xTMTpro16plex [K9]	3	P54577	P54577 [2-16]	0	2009.1	149.2	101.4	123	115.6	108.3	111.7	157.7	177.6	128.2	131.6	121.6	128.2	120.4	155
[M].SGGTPYIGSKISLISKAEIR.[Y]	1xAcetyl [N-Term]; 2xTMTpro16plex [K10; K16]	2	Q8ND56	Q8ND56 [2-21]	0	2727.59	58.5	47.3	53.8	48.9	50.4	57.2	54.7	66.6	71.8	70.4	65.2	68	61.7	68.2
[M].SGGSSCSQTPSR.[A]	1xAcetyl [N-Term]; 1xCarbamidomethyl [C6]	2	Q13541	Q13541 [2-13]	0	1252.52															No Quan Labels
[M].SGGKYVDSEGHLYTVPIR.[E]	1xAcetyl [N-Term]; 1xTMTpro16plex [K4]	2	Q03135	Q03135 [2-19]	0	2324.22	295.4	219.7	266.4	270.1	284.7	261.6	287.9	342.3	307.3	299.1	308.2	301	258	260.8
[L].SGVNIQIVGDDLTVTNPKR.[I]	1xAcetyl [N-Term]; 1xTMTpro16plex [K18]	1	P13929-1	P13929-1 [309-327]	0	2372.31	63.3	41.9	56.6	50.2	58	59.4	63.3	85.2	70.6	64.8	71.8	70.2	60.2	75.9
[A].SGVAVSDGVIKVFNDMKVR.[K]	1xAcetyl [N-Term]; 1xOxidation [M16]; 2xTMTpro16plex [K11; K17]	1	P23528	P23528 [3-21]	0	2687.5	71.1	49.7	70.1	59.9	68.1	59.3	68.4	74.9	63.4	63.4	64.4	69	57.9	65.4
[M].SGTNLDGNDEFDEQLR.[M]	1xAcetyl [N-Term]	1	O43719	O43719 [2-17]	0	1851.8															No Quan Labels
[S].SGSFSDADLADGVSGGEGKGGSDGGGSHR.[K]	1xTMTpro16plex [K19]; 1xTMTpro16plex [N-Term]	3	P14209	P14209 [87-115]	0	3231.54	104.8	71	94.5	93.3	111.4	96.2	92	62.9	62.1	61.9	54.6	52.2	58	50.7
[R].GAKTLSSPSNRPSGETSVPPPPAVGR.[M]	1xTMTpro16plex [K3]; 1xTMTpro16plex [N-Term]	2	Q8WWM7-1	Q8WWM7-1 [418-443]	0	3154.75	96.2	80.4	101.3	84.5	88.6	95	95.9	141.9	134	133.2	139.3	136.3	111.4	117.2
[A].GALHYSDEVEIIQGLTR.[M]	1xTMTpro16plex [N-Term]	1	P12109	P12109 [89-105]	0	2205.18	16.3	18	22.2	19.9	21.4	19.8	20.8	30.4	19	18.9	21.4	19.6	20.1	22.7
[S].SGSGSQETKIPISLVLR.[L]	1xTMTpro16plex [K9]; 1xTMTpro16plex [N-Term]	1	O95747	O95747 [423-439]	0	2380.41	152.5	88.1	101.4	115	119.5	121.8	159.7	218.8	192.4	192.9	189.7	182.4	176.2	150.9
[D].SGSPLPAEEEKR.[L]	1xTMTpro16plex [K11]; 1xTMTpro16plex [N-Term]	1	Q14160	Q14160 [502-513]	0	1908.07	101.3	86	89.1	98.8	98.3	91.5	109.9	132.8	125.2	134.2	136.2	134.9	112.7	106.9
[M].SGSNGSKENSHNKAR.[T]	1xAcetyl [N-Term]; 2xDeamidated [N4; N9]; 2xTMTpro16plex [K7; K13]	1	Q9BW91-1	Q9BW91-1 [52-66]	0	2225.14	22.5	18.7	24.6	20.4	25	31.5	28.6	28.7	29.9	24.6	26.1	25	27.4	28.8
[M].SGSNGSKENSHNKAR.[T]	1xAcetyl [N-Term]; 1xDeamidated [N4]; 2xTMTpro16plex [K7; K13]	4	Q9BW91-1	Q9BW91-1 [52-66]	0	2224.16	127.9	103.1	120.6	128.9	125.7	115.6	144.2	176.7	150.9	150	149.1	162.6	136.2	137.4
[D].GAGAEEVLAPLR.[L]	1xTMTpro16plex [N-Term]	1	P41250	P41250 [57-68]	0	1486.85	94.3	78.1	91.7	76.1	89.4	79	104.3	99.1	80.4	71.5	73.9	72.5	71.4	86.1
[M].SGSNGSKENSHNKAR.[T]	1xAcetyl [N-Term]; 2xTMTpro16plex [K7; K13]	1	Q9BW91-1	Q9BW91-1 [52-66]	0	2223.17	39.9	25.4	33.5	34	32.8	31.4	35.6	43.2	44.6	40.9	38.5	39.4	30.4	27.9
[R].SGETEDTFIADLVVGLCTGQIKTGAPCR.[S]	2xCarbamidomethyl [C17; C27]; 1xTMTpro16plex [K22]; 1xTMTpro16plex [N-Term]	2	P13929-1; P06733-2; P09104; P06733-1	P13929-1 [373-400]; P06733-2 [280-307]; P09104 [373-400]; P06733-1 [373-400]	0	3603.86	97.7	55.1	71.2	79	85.3	76.7	92.3	113.2	102.7	95.1	94.9	98.1	81.3	70.8	Shared
[K].SEVKTYDPSGDSTLPTCSKKR.[K]	1xCarbamidomethyl [C17]; 3xTMTpro16plex [K4; K19; K20]; 1xTMTpro16plex [N-Term]	1	Q9Y2X3	Q9Y2X3 [423-443]	0	3572.97	76.5	45.2	66.9	69	55.8	59.5	65.1	86.4	89.1	86.9	82.9	97.1	75.6	65.5
[R].SEVELAAALSDKR.[G]	1xTMTpro16plex [K12]; 1xTMTpro16plex [N-Term]	1	Q03252	Q03252 [159-171]	0	1997.15	145.9	80.6	94.3	107.4	112.5	107.9	122.4	157.5	128.6	131.9	124.4	142.2	113.6	90.7
[S].SETPDQFMTADETR.[N]	1xOxidation [M8]; 1xTMTpro16plex [N-Term]	1	P16070	P16070 [718-731]	0	1947.89	21.7	18.4	22	24.9	19.6	23.4	25.5	24	15.8	13.7	21	22.9	16.7	15.3
[M].SETAPAAPAAPAPAEKTPVKKKAR.[K]	1xAcetyl [N-Term]; 4xTMTpro16plex [K16; K20; K21; K22]	5	P10412	P10412 [2-25]	0	3646.18	270.9	142.9	195.3	196.6	197.9	170.2	235.1	256.1	223.6	200.3	186	184	200.8	163.9
[M].SESSSKSSQPLASKQEKDGTEKR.[G]	1xAcetyl [N-Term]; 4xTMTpro16plex [K6; K14; K17; K22]	21	P17096-2; P17096-1	P17096-2 [2-24]; P17096-1 [2-24]	0	3753.08	1349.9	828.5	1148.4	1295.8	1298.4	1113.2	1192.4	1422.6	1429.3	1422.4	1512.6	1448.3	1288.5	918.3	Shared
[K].GEQVSQNGLPAEQGSPR.[VM]	1xDeamidated [N7]; 1xTMTpro16plex [N-Term]	1	Q01082-1; Q01082-3	Q01082-1 [2124-2140]; Q01082-3 [2111-2127]	0	2059.04	22.5	21.1	21.6	20.1	21.6	20	26.8	28.2	25.4	17.8	22.3	26.1	20.7	31.4	Shared
[H].GEGSSSGKATGDETGAKVER.[A]	2xTMTpro16plex [K8; K17]; 1xTMTpro16plex [N-Term]	2	P61247	P61247 [233-252]	0	2835.53	143.3	93.3	124.6	135.1	167.2	161.4	158.7	133.1	122.3	127.5	130.7	145.7	142.4	105.5
[L].SFETTDESLR.[S]	1xTMTpro16plex [N-Term]	1	P09651-1	P09651-1 [22-31]	0	1488.75	66.4	66.3	64.1	51.7	56.8	69.4	71.1	73.3	57.3	56.9	39.7	58.7	49.9	88.3
[C].SFEIYEVPWENR.[R]	1xTMTpro16plex [N-Term]	1	P01037	P01037 [119-130]	0	1872.95	33.7	27.9	28.5	33.6	32.5	36.9	33	30.5	34.3	35.7	39.6	35	28.8	31.1
[C].SFEIYEVPWEDR.[M]	1xTMTpro16plex [N-Term]	1	P01036	P01036 [119-130]	0	1873.93	28.3	24.6	25.5	29.5	29.7	33.6	24.5	22.7	20.1	21.3	21.8	18.5	22.5	19.9
[K].GEKILPVFDEPPNPTNVEESLKR.[T]	2xTMTpro16plex [K3; K22]; 1xTMTpro16plex [N-Term]	2	Q9NYL9	Q9NYL9 [170-192]	0	3520.98	76.9	49.9	65.6	54.8	63.5	57.9	72.4	73.1	64.3	69.9	66.5	68.5	74.8	63.1
[E].GEKLSPKSDISPLTPR.[E]	2xTMTpro16plex [K3; K7]; 1xTMTpro16plex [N-Term]	1	P46821	P46821 [1775-1790]	0	2637.58	114.5	96.1	115.8	107.1	114	106.4	121	143.3	129.6	135.7	134.1	124.2	120.9	111.9
[V].SFELFADKVPKTAENFR.[A]	2xTMTpro16plex [K8; K11]; 1xTMTpro16plex [N-Term]	1	P62937	P62937 [21-37]	0	2911.65	121.9	98.7	125.7	185.2	529.6	627.7	827.8	142.7	134.9	125.5	145.6	334.2	371.9	349.5
[A].GFAGDDAPR.[A]	1xTMTpro16plex [N-Term]	1	A5A3E0; P60709; P62736; P68133; P68032; P63261	A5A3E0 [720-728]; P60709 [20-28]; P62736 [22-30]; P68133 [22-30]; P68032 [22-30]; P63261 [20-28]	0	1209.62															Shared
[I].GFETCRYGFIEGHVVIPR.[I]	1xCarbamidomethyl [C5]; 1xTMTpro16plex [N-Term]	1	P16070	P16070 [73-90]	1	2441.27	42.7	30.1	36.2	32.8	36.8	41.2	41.1	45.5	30	34.3	37.8	45.8	37.7	39.6
[M].SENNKNSLESSLR.[Q]	1xAcetyl [N-Term]; 1xTMTpro16plex [K5]	1	P09913	P09913 [2-14]	0	1823.94	42	26.9	31.2	36.1	32.3	33.9	38.4	39	29.7	31.6	31.7	28.8	31.3	36.1
[M].SESLVVCDVAEDLVEKLR.[K]	1xAcetyl [N-Term]; 1xCarbamidomethyl [C7]; 1xTMTpro16plex [K16]	4	P60983	P60983 [2-19]	0	2407.27	83.4	68.3	77.3	77.5	77.3	72.2	84.4	123.3	115.1	114.6	105.5	121.5	112.9	114.4
[M].SESGHSQPGLYGIER.[R]	1xAcetyl [N-Term]	1	Q9H0W8	Q9H0W8 [2-16]	0	1658.78															No Quan Labels
[M].SESFDCAKCNESLYGR.[K]	1xAcetyl [N-Term]; 2xCarbamidomethyl [C6; C9]; 1xTMTpro16plex [K8]	1	Q13643	Q13643 [2-17]	0	2269.02	32	28.2	36	37.3	34	39.2	39.7	40.8	38.7	39.3	38.8	32.9	35.4	30.8
[ND].GETTTQGLDGLSER.[C]	1xTMTpro16plex [N-Term]	1	P04075; P09972	P04075 [121-134]; P09972 [121-134]	0	1767.9	29.7	25.7	28.8	26.3	30.3	32.5	40.7	40.7	40	32.4	37.4	38.2	38.2	51.4	Shared
[G].SESAYESFLSADDKASGR.[G]	1xTMTpro16plex [K14]; 1xTMTpro16plex [N-Term]	1	P46821	P46821 [1406-1423]	0	2528.28	131.8	87.1	115.2	136.3	116.3	109.2	119.8	140.9	124.3	130	136.1	126.4	111.4	92.9
[S].SEPPNPASSSKSEKR.[E]	2xTMTpro16plex [K11; K14]; 1xTMTpro16plex [N-Term]	1	Q92575	Q92575 [449-463]	0	2513.41	103.9	71.2	82	98.3	95.2	87.1	90.1	78.7	87.7	91.5	85.3	97.8	77.8	60.4
[M].SEPKAIDPKLSTTDR.[V]	1xAcetyl [N-Term]; 2xTMTpro16plex [K4; K9]	4	Q08209-1	Q08209-1 [2-16]	0	2308.3	576.2	384.2	461.6	449.9	479.9	440.1	560.8	565.3	447.8	435.7	407	435.7	397	436.3
[M].GDPSKQDILTIFKR.[L]	1xAcetyl [N-Term]; 2xTMTpro16plex [K5; K13]	1	Q9NP61-1	Q9NP61-1 [2-15]	0	2268.32	175.3	122.6	155.5	141.1	150.9	144.7	193.6	197.1	175.4	163.5	160.4	162.7	147.4	159.7
[L].GDQGPPEEAEDR.[F]	1xTMTpro16plex [N-Term]	1	O00592	O00592 [446-457]	0	1603.75	65.6	57.9	58.1	67.9	62.7	66.5	67.7	51.4	41.9	45.4	44.7	45	37.3	39.7
[F].SGAQKAETAANR.[I]	1xTMTpro16plex [K5]; 1xTMTpro16plex [N-Term]	1	P12814-1; O43707	P12814-1 [250-261]; O43707 [269-280]	0	1812.02	124.2	66.8	98.6	99.1	101.9	112.1	114.6	130.5	123.1	119.7	114.9	126.9	100.4	97.3	Shared
[R].SGAQASSTPLSPTR.[I]	1xTMTpro16plex [N-Term]	1	P02545-2; P02545	P02545-2 [12-25]; P02545 [12-25]	0	1663.89	31.9	20.9	24.3	25	27.8	24.8	29.6	57.7	50.8	40.9	40.5	46.2	39.7	42	Shared
[M].GDPERPEAAGLDQDER.[S]	1xAcetyl [N-Term]	1	Q7LG56-1	Q7LG56-1 [2-17]	0	1796.8															No Quan Labels
[M].SGEDEQQEQTIAEDLVVTKYKMGGDIANR.[V]	1xAcetyl [N-Term]; 1xOxidation [M22]; 2xTMTpro16plex [K19; K21]	1	Q9UQ80	Q9UQ80 [2-30]	0	3890.96															No Quan Values
[G].GDNSVFDIFELTGAAR.[K]	1xTMTpro16plex [N-Term]	1	P07996	P07996 [26-41]	0	2016.04	20.4	19.1	25.2	20.2	24.8	21.7	27.9	39.3	24.5	25.5	25	31.4	24.9	28.3
[M].SGEENPASKPTPVQDVQGDGR.[W]	1xAcetyl [N-Term]; 1xTMTpro16plex [K9]	3	Q15102	Q15102 [2-22]	0	2514.24	87.2	57.6	62.2	67.2	61	61	97.6	103.6	71.6	77.2	73.6	72.6	72.5	97.6
[D].GDKGKQGGPTYYIDTNALR.[V]	2xTMTpro16plex [K3; K5]; 1xTMTpro16plex [N-Term]	2	O96019-1	O96019-1 [58-76]	0	2966.65	330.4	206.1	237.9	257	264.8	229.6	284.9	382.3	324.2	310.8	294.1	295.3	266.4	273.7
[M].GDKPIWEQIGSSFIQHYYQLFDNDR.[T]	1xAcetyl [N-Term]; 1xTMTpro16plex [K3]	1	P61970	P61970 [2-26]	0	3402.67	20.6	11.9	17.3	15.8	13.6	14.7	17.5	20.7	16.9	11.2	14	14.6	16.3	18
[M].SGEPGQTSVAPPPEEVEPGSGVR.[I]	1xAcetyl [N-Term]	1	Q9BRT3	Q9BRT3 [2-24]	0	2305.09															No Quan Labels
[M].SGEENPASKPTPVQDVQGDGR.[W]	1xAcetyl [N-Term]; 1xDeamidated [N5]; 1xTMTpro16plex [K9]	1	Q15102	Q15102 [2-22]	0	2515.22	15.3	9.3	14	11.9	12.9	11.6	14.9	20.5	11.9	13.9	12.1	10.9	13.3	13.3
[S].SEKVSPSKSPSLSPSPPSPLEKTPLGER.[S]	3xTMTpro16plex [K3; K8; K22]; 1xTMTpro16plex [N-Term]	1	P46821	P46821 [1248-1275]	0	4135.38	79.3	49.5	62.7	97.8	74.2	72.2	73.8	92.2	89.8	89.8	103.5	99.2	89.7	59.8
[M].GEDAAQAEKFQHPGSDMR.[Q]	1xAcetyl [N-Term]; 1xOxidation [M17]; 1xTMTpro16plex [K9]	3	O95810	O95810 [2-19]	0	2336.09	68.2	49.1	57.3	61	58	60.9	79.3	78.5	57.3	66.8	57.4	56.4	51	54.2
[A].GEDCLWYLDR.[N]	1xCarbamidomethyl [C4]; 1xTMTpro16plex [N-Term]	1	Q96DD7	Q96DD7 [28-37]	0	1630.79	36.6	34.8	33.8	35.6	33.7	39.2	40.7	27	26.7	26.7	21.2	23.2	24.7	22.2
[C].GEDDETIPSEYR.[L]	1xTMTpro16plex [N-Term]	1	P20810-6	P20810-6 [412-423]	0	1714.81	63.7	64.3	64.6	71.4	59.9	62	70.7	82.1	75.4	66.4	73.8	74.8	59.6	71.5
[R].GEEDSPSHIKR.[T]	1xTMTpro16plex [K10]; 1xTMTpro16plex [N-Term]	2	P52823	P52823 [231-241]	0	1863.02	206.3	166.2	201.4	208.1	226.2	216.6	208.4	131.8	119.8	115.3	108.1	120.3	113.5	118.6
[Y].GEEGSFSHGSVIDGR.[F]	1xTMTpro16plex [N-Term]	1	O14672	O14672 [109-123]	0	1837.9	43.5	43.6	46.5	49.6	53.9	56.7	60.4	48.3	38.9	43.8	43.3	48.7	47.9	50.3
[M].SFLKSFPPPGPAEGLLR.[Q]	1xAcetyl [N-Term]; 1xTMTpro16plex [K4]	9	P54105	P54105 [2-18]	0	2159.22	231.6	150.2	192.3	204.5	206.5	188	221.5	253.2	211.8	201	200.8	208.7	207.2	195.5
[A].SFKVLAGDKNFITAEELR.[R]	2xTMTpro16plex [K3; K9]; 1xTMTpro16plex [N-Term]	1	O43707	O43707 [851-868]	0	2950.72	83.5	60	85.4	65.5	59.1	111.3	71.2	112.1	87.6	71.5	83.9	82.1	80.2	85.6
[M].GEETIGKKLPATTATPDSSKTEMDSR.[T]	1xAcetyl [N-Term]; 1xOxidation [M23]; 3xTMTpro16plex [K7; K8; K20]	1	Q96B97-3	Q96B97-3 [2-27]	0	3720.98	58.6	38.3	47.3	58.4	52.8	51.1	53.9	50.2	43.4	49.1	48.6	41.5	40.1	35.1
[G].SFSDADLADGVSGGEGKGGSDGGGSHR.[K]	1xTMTpro16plex [K17]; 1xTMTpro16plex [N-Term]	8	P14209	P14209 [89-115]	0	3087.49	516.9	384.4	483.8	513.2	488.4	472.3	482.6	263.1	223.2	235.1	222.5	233.3	198.9	200.1
[N].GDVCQDCIQMVTDIQTAVR.[T]	2xCarbamidomethyl [C4; C7]; 1xTMTpro16plex [N-Term]	3	P07602-1	P07602-1 [195-213]	0	2513.21	32.1	24.8	30.2	32.7	24	29	37	29	27.1	21.9	20.1	23	20.6	24.2
[N].GDVCQDCIQMVTDIQTAVR.[T]	2xCarbamidomethyl [C4; C7]; 1xOxidation [M10]; 1xTMTpro16plex [N-Term]	8	P07602-1	P07602-1 [195-213]	0	2529.21	517.3	419.3	467.5	485.1	488.6	458.2	547.3	437.6	409.5	394.1	388.5	386.4	363.2	409.7
[D].GDVEIPPNKAVVLR.[G]	1xTMTpro16plex [K9]; 1xTMTpro16plex [N-Term]	2	Q9BZK7	Q9BZK7 [153-166]	0	2115.28	375.1	310.8	337.2	345.5	356.9	331.7	402.4	423	389.7	384.5	359	365.2	349.2	383.4
[R].QSKVELACGKSNR.[L]	1xCarbamidomethyl [C8]; 1xGln->pyro-Glu [N-Term]; 2xTMTpro16plex [K3; K10]	1	Q9UJJ9	Q9UJJ9 [135-147]	0	2068.15	288.1	195.5	245.6	275.9	254.9	236.8	293.2	147.3	134.4	131.9	122.1	129.4	124.3	118.2
[R].QSKVDKLYAGLKDLAEER.[R]	1xGln->pyro-Glu [N-Term]; 3xTMTpro16plex [K3; K6; K12]	1	Q01082-1; Q01082-3	Q01082-1 [1673-1690]; Q01082-3 [1660-1677]	0	2958.71	251.8	151.8	218	217.6	230.7	206.5	247.1	225.7	192.4	188.9	178.1	197.7	176	153.5	Shared
[R].QSKGLTQKDLATKINEKPQVIADYESGR.[A]	1xGln->pyro-Glu [N-Term]; 4xTMTpro16plex [K3; K8; K13; K17]	2	O60869-1	O60869-1 [86-113]	0	4317.46	254.1	181.1	226.2	242.3	254.1	231.4	248.5	235.6	228.4	256.3	242.4	241.4	240.2	184.2
[R].QSGEAFVELGSEDDVKMALKKDR.[E]	1xGln->pyro-Glu [N-Term]; 1xOxidation [M17]; 3xTMTpro16plex [K16; K20; K21]	2	P52597	P52597 [53-75]	0	3463.86	137.3	102.4	124.2	123.8	118.6	113	142.7	201.5	172.5	164.3	179.9	165.2	168.3	141.3
[N].GTLEDQLSHLKQYER.[S]	1xTMTpro16plex [K11]; 1xTMTpro16plex [N-Term]	1	O43707	O43707 [681-695]	0	2425.33	96.8	63.7	75.6	82.5	82.6	90.4	108.5	117.8	90	95	94.6	117	111.1	125.9
[D].GSTQVTVEEPVQQPSVVDR.[V]	1xTMTpro16plex [N-Term]	1	O60664-4	O60664-4 [10-28]	0	2359.24	27	18.5	20.5	19.3	19.2	19.1	26.2	26.1	20.6	20.7	16.9	24.1	18.6	18.9
[R].QSPQLPQAFYPVGHPVDVSFGDLLAAR.[C]	1xGln->pyro-Glu [N-Term]	1	P19021-1	P19021-1 [261-287]	0	2892.47															No Quan Labels
[R].QSPEHNLTHPELSVAVEMLSSVALINR.[A]	1xGln->pyro-Glu [N-Term]; 1xOxidation [M18]	1	P46940	P46940 [439-465]	0	2970.5															No Quan Labels
[Q].QSPAAAPGGTDEKPSGKER.[R]	1xGln->pyro-Glu [N-Term]; 2xTMTpro16plex [K13; K17]	1	Q13200	Q13200 [15-33]	0	2474.31	11.7	9.1	12.8	12.5	13.4	18.4	16.2	12.1	12.9	12.5	12.8	10.8	14.4	10
[R].QSLKLLGELILDR.[H]	1xGln->pyro-Glu [N-Term]; 1xTMTpro16plex [K4]	2	Q9H9S4; Q9Y376	Q9H9S4 [227-239]; Q9Y376 [228-240]	0	1785.08	96.8	70.9	80.5	75.9	93.1	71	101.9	127.9	105.4	101	88.2	102.7	95	109.8	Shared
[R].QSLGHGQHGSGSGQSPSPSR.[G]	1xGln->pyro-Glu [N-Term]	2	Q86YZ3	Q86YZ3 [992-1011]; [1462-1481]; [1932-1951]; [2402-2421]	0	1930.88															No Quan Labels
[Y].QSFQTPQHPSFLFQDKR.[V]	1xGln->pyro-Glu [N-Term]; 1xTMTpro16plex [K16]	1	Q08380	Q08380 [459-475]	0	2378.22	195.7	137.6	166	173.5	167.6	156.9	196.7	166.2	138.5	137.8	137.4	139.6	137.5	119.8
[R].QQVAPTDDETGKELVLALYDYQEKSPR.[E]	1xGln->pyro-Glu [N-Term]; 2xTMTpro16plex [K12; K24]	2	Q13813-3; Q13813	Q13813-3 [958-984]; Q13813 [958-984]	0	3684.93	70.4	46.5	63.6	67.6	64.2	59.6	70.3	66.5	63.4	51.5	59.6	60.6	54	50.4	Shared
[R].QQTVGGVNYFFDVEVGR.[T]	1xGln->pyro-Glu [N-Term]	2	P01037	P01037 [75-91]	0	1897.91															No Quan Labels
[R].QQTHMLDVMQDHFSR.[A]	1xGln->pyro-Glu [N-Term]; 2xOxidation [M5; M9]	2	P10909-1	P10909-1 [168-182]	0	1887.81															No Quan Labels
[M].GTYDDGATKLNDEAR.[R]	1xTMTpro16plex [K9]; 1xTMTpro16plex [N-Term]	1	Q92520	Q92520 [148-162]	0	2234.15	24.8	22	30.6	23.8	22.7	40.1	25.8	28.7	23.6	18.7	21.5	21	20	24.3
[R].QQQYKFLPSELR.[D]	1xGln->pyro-Glu [N-Term]; 1xTMTpro16plex [K5]	1	Q9Y490	Q9Y490 [2527-2538]	0	1824	48.3	38.8	43.6	37.5	41.2	40.6	53	64.5	39.7	47.7	36	37.1	39.8	49.9
[T].GTYHGDSDLQLDR.[I]	1xTMTpro16plex [N-Term]	1	P07437	P07437 [34-46]	0	1780.88	69.4	54.9	61.9	52.8	64.5	68.8	70.2	61.8	50.1	48.5	50.2	55.4	45.8	54.1
[R].QQQEKEMKTTSPLEEEER.[E]	1xGln->pyro-Glu [N-Term]; 1xOxidation [M7]; 2xTMTpro16plex [K5; K8]	1	Q9UKV3-1	Q9UKV3-1 [355-372]	0	2827.43	21.5	13.6	23.4	20	17.7	17.6	21.4	30.5	28.1	37.7	32.6	30.7	33.8	25.9
[Q].QQPVAQSYGGYKEPAAPVSIQR.[S]	1xGln->pyro-Glu [N-Term]; 1xTMTpro16plex [K12]	1	Q14847	Q14847 [176-197]	0	2661.4	61.9	51	54	54.9	60.4	65.8	70.6	77.3	70.8	78.5	78.4	84.6	73.2	76.7
[H].QQPPQQNTGFPR.[S]	1xGln->pyro-Glu [N-Term]	1	Q14444-1	Q14444-1 [588-599]	0	1380.67															No Quan Labels
[D].GTVEEDLGKSR.[E]	1xTMTpro16plex [K9]; 1xTMTpro16plex [N-Term]	2	P14625	P14625 [29-39]	0	1799.02	225.3	165.9	167.4	171	175.6	172.1	216.8	309.7	259.5	260.4	248.2	231.2	206.1	238
[T].QQVFDAKNMMAACDPR.[H]	1xCarbamidomethyl [C13]; 1xGln->pyro-Glu [N-Term]; 2xOxidation [M9; M10]; 1xTMTpro16plex [K7]	1	P07437	P07437 [291-306]	0	2201.01															No Quan Values
[R].QSEQVEKNKINNR.[AI]	1xGln->pyro-Glu [N-Term]; 2xTMTpro16plex [K7; K9]	3	P09497-1	P09497-1 [143-155]	0	2178.21	244	150.4	204.2	244.1	228	207.4	230	249.1	234.3	249.8	253.3	240.3	208.1	176.2
[C].QSASSASALGGVKVER.[Q]	1xTMTpro16plex [K13]; 1xTMTpro16plex [N-Term]	7	P07339	P07339 [161-176]	0	2155.23	1271.7	649.3	873.3	916.7	904.7	921.8	1139.2	1009.7	739.2	725.5	772.6	812.9	711	575.5
[C].QSASSASALGGVKVER.[Q]	1xGln->pyro-Glu [N-Term]; 1xTMTpro16plex [K13]	2	P07339	P07339 [161-176]	0	1834	198.7	135.7	141.7	155.6	156	141	196.4	155.8	119.4	115.8	107	113.7	107.2	115.7
[M].GTNKGASQAGMLAPGTR.[R]	1xOxidation [M11]; 1xTMTpro16plex [K4]; 1xTMTpro16plex [N-Term]	3	Q15417	Q15417 [209-225]	0	2241.23	241.2	201.4	218.7	215.3	223.8	198.8	229.2	225.1	208.6	217.7	201.7	182.6	188.8	178.3
[F].GTPEENQASWAKSAGAKSSGGR.[E]	2xTMTpro16plex [K12; K17]; 1xTMTpro16plex [N-Term]	2	Q9UK76	Q9UK76 [53-74]	0	3088.66	100.1	79.2	98.8	114	106.2	96	111.5	143	129.4	132.2	131.2	125.1	104.8	95.2
[R].QRPSGAMPSEIKGLEFSEGLAQGKKQR.[L]	1xGln->pyro-Glu [N-Term]; 1xOxidation [M7]; 3xTMTpro16plex [K12; K24; K25]	1	Q13253	Q13253 [110-136]	0	3841.12	130.4	93.5	103.4	106.8	110.8	105.6	121.4	85.5	72.4	71.4	70.9	64.5	64.1	64.1
[R].QRPEPQVTGTVGLHLGVTPSVIR.[K]	1xGln->pyro-Glu [N-Term]	2	O14773	O14773 [184-206]	0	2424.34															No Quan Labels
[K].QQYTNQLAKETDKYIKEFGSLPTTPSEQR.[Q]	1xGln->pyro-Glu [N-Term]; 3xTMTpro16plex [K9; K13; K16]	1	O15400	O15400 [56-84]	0	4296.3	35.9	25.5	31.3	27.3	31.8	30.5	35.2	35.1	33.3	38	32.2	33.2	32.2	35.7
[R].QQYESVAAKNLQ.[E]	1xGln->pyro-Glu [N-Term]; 1xTMTpro16plex [K9]	1	P08670	P08670 [274-285]	0	1665.88	28.8	23.5	26.4	27.6	30.4	24.8	28.6	34.8	34.8	32.2	29.9	29.7	19	27.1
[R].QRQEELCLAR.[Q]	1xCarbamidomethyl [C7]; 1xGln->pyro-Glu [N-Term]	3	P02753	P02753 [172-181]	1	1285.63															No Quan Labels
[Y].QTGKDISTNYYASQKKTFEINPR.[H]	1xGln->pyro-Glu [N-Term]; 3xTMTpro16plex [K4; K15; K16]	2	P14625	P14625 [668-690]	0	3584.95	421.5	220.4	297.4	324.2	321.8	292.3	378.7	414.5	316.1	326.8	355.8	331.8	300.4	271.3
[S].GSFPEDSSKER.[N]	1xTMTpro16plex [K9]; 1xTMTpro16plex [N-Term]	1	O15400	O15400 [130-140]	0	1846.98	108.8	83.3	99.7	103.4	117.2	98.1	105.7	153	135.4	141.5	140	125.4	121.8	99
[S].GSFSDADLADGVSGGEGKGGSDGGGSHR.[K]	1xTMTpro16plex [K18]; 1xTMTpro16plex [N-Term]	3	P14209	P14209 [88-115]	0	3144.51	125.3	92	131	128.2	119.6	118.1	130.2	103.4	94.4	85.3	88.9	95.2	87.7	83.8
[R].QTESLESLLSKSQEHEQR.[L]	1xGln->pyro-Glu [N-Term]; 1xTMTpro16plex [K11]	2	Q07065	Q07065 [430-447]	0	2416.23	32.6	21.5	24.7	28.2	26.8	26.4	31.9	39.5	32.5	29.1	34.5	39.6	34.4	35.5
[Y].GSGGGGGGHGSYGSGSSSGGYR.[G]	1xTMTpro16plex [N-Term]	2	P04264	P04264 [567-588]	0	2148.96	15	20.1	35.3	14.1	15.3	68.5	30.9	23.6	16.4	17.1	23.2	36.3	11.5	55.2
[Y].GSGGGSYGSGGGGGGGR.[G]	1xTMTpro16plex [N-Term]	1	P04264	P04264 [533-549]	0	1587.74	18.1	22.4	43.6	12.6	27.7	97.8	51.4	28.8	22.1	24.9	39.3	64.1	8.6	85.4
[Y].GSGGGSYGSGGGGGGHGSYGSGSSSGGYR.[G]	1xTMTpro16plex [N-Term]	2	P04264	P04264 [560-588]	0	2714.17															No Quan Values
[R].QTEGFKNVSLGNVLAVAYATQR.[E]	1xGln->pyro-Glu [N-Term]; 1xTMTpro16plex [K6]	1	Q9NY33	Q9NY33 [400-421]	0	2653.43	46.2	39.6	37.6	46.5	36.8	43.3	52.4	56.6	43.2	41.4	42.7	45.7	37	41.2
[Y].QTGKDISTNYYASQKKTFEINPR.[H]	1xDeamidated [N9]; 1xGln->pyro-Glu [N-Term]; 3xTMTpro16plex [K4; K15; K16]	1	P14625	P14625 [668-690]	0	3585.94	87.9	54.4	72.2	86.8	84.7	70	79.4	96.9	88.7	74.6	84.6	86.8	74.4	69.1
[F].GSDQSENVDR.[G]	1xTMTpro16plex [N-Term]	10	Q9UII2-1	Q9UII2-1 [26-35]	0	1410.68	376.7	357.5	372.8	383.7	386.4	367.7	413.1	409.9	384.4	400	394.3	384.9	368.1	377.4
[F].QTPQHPSFLFQDKR.[V]	1xGln->pyro-Glu [N-Term]; 1xTMTpro16plex [K13]	4	Q08380	Q08380 [462-475]	0	2016.06	907	684.3	813.1	841.2	833	848.7	958.2	881.6	756.4	751.9	732.5	750.7	715.6	728.6
[R].GQWGTVCDNLWDLTDASVVCR.[A]	1xAcetyl [N-Term]; 2xCarbamidomethyl [C7; C20]	2	Q08380	Q08380 [43-63]	0	2494.11															No Quan Labels
[S].QTPASTTQAGAPPR.[D]	1xGln->pyro-Glu [N-Term]	6	P20810-6	P20810-6 [628-641]	0	1365.68															No Quan Labels
[R].QTNPSAMEVEEDDPVPEIR.[R]	1xGln->pyro-Glu [N-Term]; 1xOxidation [M7]	1	P55072	P55072 [714-732]	0	2154.95															No Quan Labels
[R].QTNPSAMEVEEDDPVPEIR.[R]	1xGln->pyro-Glu [N-Term]	1	P55072	P55072 [714-732]	0	2138.95															No Quan Labels
[K].QTIDNSQGAYQEAFDISKKEMQPTHPIR.[L]	1xGln->pyro-Glu [N-Term]; 1xOxidation [M21]; 2xTMTpro16plex [K18; K19]	1	P27348	P27348 [140-167]	0	3839.95	60.1	59.1	61.3	51.9	50.8	56.6	78.2	70.6	55.3	52.2	48.3	52	49.4	67.5
[R].QTGKTSIAIDTIINQKR.[F]	1xGln->pyro-Glu [N-Term]; 2xTMTpro16plex [K4; K16]	1	P25705-1	P25705-1 [215-231]	0	2478.45	77.6	54.1	62.3	62.9	62.8	63.3	74.7	80.9	70	60.7	60.8	58.3	64.3	67
[R].QSTLVLFPGDLR.[T]	1xGln->pyro-Glu [N-Term]	6	P14780	P14780 [25-36]	0	1328.72															No Quan Labels
[A].QSSSFSPEAWLQQYGYLPPGDLR.[T]	1xGln->pyro-Glu [N-Term]	2	P50281	P50281 [29-51]	0	2609.23															No Quan Labels
[Y].QSSPAGGHAPTPPTPAPR.[T]	1xGln->pyro-Glu [N-Term]	2	Q8WUM4	Q8WUM4 [728-745]	0	1708.84															No Quan Labels
[Y].GSSAKTSSVSNPQDSVGSPCSR.[V]	1xCarbamidomethyl [C20]; 1xDeamidated [N11]; 1xTMTpro16plex [K5]; 1xTMTpro16plex [N-Term]	1	P49023	P49023 [89-110]	0	2804.4	23.4	16.1	20.4	21.2	17.5	18.7	19.3	37.3	27.9	27.4	30.2	30	30.4	26.1
[R].QSSGPGASSGTSGDHGELVVR.[I]	1xGln->pyro-Glu [N-Term]	1	P29692-3	P29692-3 [39-59]	0	1967.91															No Quan Labels
[D].GSSKPAVLAAPSGLER.[Y]	1xTMTpro16plex [K4]; 1xTMTpro16plex [N-Term]	1	Q9H1B7	Q9H1B7 [133-148]	0	2148.26															No Quan Values
[R].QSSEAEIQAKAR.[Q]	1xGln->pyro-Glu [N-Term]; 1xTMTpro16plex [K10]	3	Q15149-4; Q15149-1; Q15149-9; Q15149-3	Q15149-4 [1427-1438]; Q15149-1 [1564-1575]; Q15149-9 [1413-1424]; Q15149-3 [1450-1461]	0	1604.86	121	87.2	117.4	107.7	110.8	100	111.9	163.7	146.1	143.2	144.6	138	125.8	125.4	Shared
[R].QSVENDIHGLR.[K]	1xGln->pyro-Glu [N-Term]	4	P05783	P05783 [176-186]	0	1250.61															No Quan Labels
[G].GSGYDYSYAGGR.[G]	1xTMTpro16plex [N-Term]	2	P61978-2; P61978	P61978-2 [366-377]; P61978 [366-377]	0	1556.73	164.9	146	147.6	143.4	152	147.6	162.5	310.5	283.6	287	264.3	277.6	248.3	254.1	Shared
[Q].GSKDPAEGDGAQPEETPR.[D]	1xTMTpro16plex [K3]; 1xTMTpro16plex [N-Term]	1	Q14697-1	Q14697-1 [189-206]	0	2449.25															No Quan Values
[R].QTATQLLKLAH.[K]	1xGln->pyro-Glu [N-Term]; 1xTMTpro16plex [K8]	1	P62424	P62424 [90-100]	0	1510.89	127	97.1	116.7	116	104.3	105.5	135	136.8	111.6	114.7	107.8	118.6	112.5	110.1
[R].QSYKGSPMEISLPIAL.[S]	1xGln->pyro-Glu [N-Term]; 1xOxidation [M8]; 1xTMTpro16plex [K4]	1	P09960-1	P09960-1 [80-95]	0	2037.09	38	34.2	42.2	42.8	37.3	33.8	48.1	45.8	39	46.4	35.6	45.4	38.3	39.9
[A].QSYGGYKEPAAPVSIQR.[S]	1xGln->pyro-Glu [N-Term]; 1xTMTpro16plex [K7]	2	Q14847	Q14847 [181-197]	0	2138.12	151.9	116.8	140.2	147.9	137.3	139	152.1	165.5	159.1	161.6	157	164.3	144.1	135.8
[R].QSYFASVSYLDTQVGR.[L]	1xGln->pyro-Glu [N-Term]	1	P22304	P22304 [298-313]	0	1803.85															No Quan Labels
[R].QSVYEEKLKQFEER.[L]	1xGln->pyro-Glu [N-Term]; 2xTMTpro16plex [K7; K9]	1	Q14152	Q14152 [769-782]	0	2404.3	273.3	195.9	233.5	239.8	239.6	222.9	243.1	266.8	220.8	230.9	238.5	227.1	208.3	193.2
[A].QSVLTQPPSASGTPGQR.[V]	1xGln->pyro-Glu [N-Term]	1	P01699	P01699 [20-36]	0	1693.85															No Quan Labels
[N].GSLDLGGDSAGR.[S]	1xTMTpro16plex [N-Term]	1	Q00839-2; Q00839	Q00839-2 [58-69]; Q00839 [58-69]	0	1408.74	70.9	68.4	70.4	70.6	76.2	69.9	76.7	76.6	68.8	73.8	71	82.4	71	84.7	Shared
[R].QNVAYEYLCHLEEAKR.[W]	1xCarbamidomethyl [C9]; 1xDeamidated [N2]; 1xGln->pyro-Glu [N-Term]; 1xTMTpro16plex [K15]	1	P46940	P46940 [37-52]	0	2311.13															No Quan Values
[C].QNTEYQQLLDIKIR.[L]	1xTMTpro16plex [K12]; 1xTMTpro16plex [N-Term]	1	P13645	P13645 [428-441]	0	2370.36															No Quan Values
[R].QNTDKGNNPKGYLPSHYER.[V]	1xGln->pyro-Glu [N-Term]; 2xTMTpro16plex [K5; K10]	1	Q6P2Q9	Q6P2Q9 [2240-2258]	0	2809.45	74.6	56.2	67.3	63.7	63.6	60.3	77.8	82	62.4	67.7	61.4	62	59.2	69.9
[N].QNSVPDIHGVEAPAR.[E]	1xGln->pyro-Glu [N-Term]	1	Q14118	Q14118 [268-282]	0	1572.78															No Quan Labels
[VM].GYVDDTQFVR.[F]	1xTMTpro16plex [N-Term]	1	P01892; Q31612; Q95604; Q29836; P13747; P30486	P01892 [50-59]; Q31612 [50-59]; Q95604 [50-59]; Q29836 [50-59]; P13747 [47-56]; P30486 [50-59]	0	1503.78															Shared
[M].QNPQILAALQER.[L]	1xGln->pyro-Glu [N-Term]	1	P55209	P55209 [44-55]	0	1363.73															No Quan Labels
[C].GYYDLQAVLTHQGR.[S]	1xTMTpro16plex [N-Term]	1	P54578	P54578 [416-429]	0	1925.02	70.6	55.3	68.7	71.7	68	59.7	82.1	91.2	68.7	73.1	68.4	68.4	62.5	68.8
[R].QNGDDPLLTYR.[F]	1xDeamidated [N2]; 1xGln->pyro-Glu [N-Term]	2	P02545-2; P02545	P02545-2 [472-482]; P02545 [472-482]	0	1275.59															No Quan Labels
[R].QNVDHSQEAAKAKEVLPAIR.[G]	1xGln->pyro-Glu [N-Term]; 2xTMTpro16plex [K11; K13]	2	O00391	O00391 [421-440]	0	2795.57	605.2	405.1	494.8	528.5	536.3	453.9	575	275.7	234.3	219.2	203.1	230.7	197.9	194
[S].GYDNDRPGNLVYR.[F]	1xTMTpro16plex [N-Term]	1	O95084	O95084 [281-293]	0	1842.94	328.9	217.4	197.4	159.3	129.3	118.4	153.6	160.7	101	86.1	74.5	80.5	64	93.2
[A].QPEQKASNLIGTYR.[H]	1xGln->pyro-Glu [N-Term]; 1xTMTpro16plex [K5]	8	O75509	O75509 [42-55]	0	1892.02	1043.8	857.1	978.2	980	1006.7	955.4	1047.3	998.2	893.3	915.2	922.9	954	849.1	862.2
[R].QPDLSSIAVPPDHR.[K]	1xGln->pyro-Glu [N-Term]	1	P26572	P26572 [164-177]	0	1514.76															No Quan Labels
[R].QPDGTPGGSGAAVAPAAGQGSHSR.[Q]	1xGln->pyro-Glu [N-Term]	2	Q86SR1	Q86SR1 [35-58]	0	2115.98															No Quan Labels
[R].QPALSAACLGPEVTTQYGGQYR.[T]	1xCarbamidomethyl [C8]; 1xGln->pyro-Glu [N-Term]	1	P13798	P13798 [23-44]	0	2350.11															No Quan Labels
[K].QPAENVNQYLTDPKFVER.[T]	1xGln->pyro-Glu [N-Term]; 1xTMTpro16plex [K14]	1	P22314	P22314 [658-675]	0	2435.25	23.5	23.6	20.1	13.2	16.6	16.1	27	22.1	8.4	15	11.5	12	12.7	23.3
[R].QNYHQDSEAAINR.[Q]	1xGln->pyro-Glu [N-Term]	14	P02794	P02794 [11-23]	0	1528.68															No Quan Labels
[K].HEANNPQLKEGLQNMEAR.[L]	1xOxidation [M15]; 1xTMTpro16plex [K9]; 1xTMTpro16plex [N-Term]	1	P31948	P31948 [101-118]	0	2703.41	107.5	77.1	91.1	96.4	96	96.6	113.2	137.5	118.3	119.5	116.8	124.3	107.8	109.7
[K].QMQEKKNVGKVLLVPGPEKEN.[-]	1xGln->pyro-Glu [N-Term]; 1xOxidation [M2]; 4xTMTpro16plex [K5; K6; K10; K19]	1	Q99536	Q99536 [373-393]	0	3581.09															No Quan Values
[K].QMEQISQFLQAAER.[Y]	1xGln->pyro-Glu [N-Term]; 1xOxidation [M2]	2	P37802	P37802 [89-102]	0	1677.79															No Quan Labels
[R].QMEKDETVSDCSPHIANIGR.[L]	1xCarbamidomethyl [C11]; 1xGln->pyro-Glu [N-Term]; 1xOxidation [M2]; 1xTMTpro16plex [K4]	1	P47756-2	P47756-2 [196-215]	0	2590.22	28.4	17.4	25.2	26.6	30.6	24.4	28.6	27.3	24.7	26.9	25.9	26	23.8	25
[R].QMSGAQIKIANPVEGSSGR.[Q]	1xGln->pyro-Glu [N-Term]; 1xOxidation [M2]; 1xTMTpro16plex [K8]	3	Q15365	Q15365 [307-325]	0	2233.16	174.7	133.1	155.4	148.7	161.6	158.5	185.1	186.7	158.6	165.2	158	159.1	140.4	176.7
[R].QNEINNPKFNFLNPNDPYHAYYR.[H]	1xDeamidated [N10]; 1xGln->pyro-Glu [N-Term]; 1xTMTpro16plex [K8]	1	Q15459	Q15459 [73-95]	0	3156.51	53.2	51.6	53.7	53.6	61.5	50.1	71.6	77	71.4	64.9	65	62.8	69.6	63.6
[R].QNEINNPKFNFLNPNDPYHAYYR.[H]	1xGln->pyro-Glu [N-Term]; 1xTMTpro16plex [K8]	1	Q15459	Q15459 [73-95]	0	3155.53	94	71.5	96.8	90.5	84.2	89.8	103.6	116.8	88.8	104.1	92.4	92.8	89.7	111
[S].QNCLSKQQLLSAIR.[Q]	1xCarbamidomethyl [C3]; 1xGln->pyro-Glu [N-Term]; 1xTMTpro16plex [K6]	1	Q53RD9-1	Q53RD9-1 [25-38]	0	1946.08	47.5	43.6	40.2	42.8	45.4	43.4	56.2	48.9	46.9	38.1	33.7	46	39.2	56.2
[R].QPHRPDPGRPVGLEQLR.[R]	1xGln->pyro-Glu [N-Term]	1	Q9BV57	Q9BV57 [16-32]	0	1935.03															No Quan Labels
[R].QMTDPNVALTFLEKTR.[E]	1xGln->pyro-Glu [N-Term]; 1xOxidation [M2]; 1xTMTpro16plex [K14]	1	Q9UNM6	Q9UNM6 [86-101]	0	2167.14	104.5	61.9	90.4	79.1	85.8	84.1	96.7	95.5	67.5	80	80.2	72.8	72.2	73.8
[R].QMSGAQIKIANPVEGSTDR.[Q]	1xGln->pyro-Glu [N-Term]; 1xOxidation [M2]; 1xTMTpro16plex [K8]	2	Q15366-2	Q15366-2 [316-334]	0	2305.18	86.2	68.2	74.2	77.5	80.5	73.6	90.3	120.5	88.1	84	87.2	83.1	87.1	96.8
[C].HCPLEAPKCAPGVGLVR.[D]	2xCarbamidomethyl [C2; C9]; 1xTMTpro16plex [K8]; 1xTMTpro16plex [N-Term]	1	O00622	O00622 [31-47]	0	2469.37	58.7	47	61.6	57.3	61.2	75.8	63.3	70.8	58.1	64.1	52.6	64.9	61.8	60.8
[R].QQLDYGIYVIHQAEGKKFNR.[A]	1xGln->pyro-Glu [N-Term]; 2xTMTpro16plex [K16; K17]	1	O60513	O60513 [151-170]	0	2998.64	63.8	47.7	51.7	53.1	48.5	51.7	63.1	68.6	49.2	56.6	47	57.2	51.4	60.1
[R].QQKSDPIQEIR.[D]	1xGln->pyro-Glu [N-Term]; 1xTMTpro16plex [K3]	1	Q9BS26	Q9BS26 [138-148]	0	1628.89	138.4	111.4	117.1	120.8	133.6	113.3	146.6	116.8	101.6	103.7	107.7	105.7	91.9	102.9
[Q].QQKELAQEQAR.[R]	1xGln->pyro-Glu [N-Term]; 1xTMTpro16plex [K3]	1	Q15149-4; Q15149-1; Q15149-9; Q15149-3	Q15149-4 [2334-2344]; Q15149-1 [2471-2481]; Q15149-9 [2320-2330]; Q15149-3 [2357-2367]	0	1615.87	25.3	27.1	30	26.4	23.6	27.1	29.7	50.6	49.2	51.6	51.2	52.8	51.3	46.6	Shared
[A].GVNPQLQNPEVR.[F]	1xTMTpro16plex [N-Term]	1	Q9UMX0-1	Q9UMX0-1 [535-546]	0	1654.92	83.8	61.9	71.6	74.5	75.8	70.1	81.8	82.5	86.1	70.1	76.7	79.9	73.2	71.3
[R].QQELTHQEHR.[V]	1xGln->pyro-Glu [N-Term]	2	P18206	P18206 [179-188]	0	1288.6															No Quan Labels
[R].QQLDYGIYVINQAGDTIFNR.[A]	1xGln->pyro-Glu [N-Term]	1	P15291	P15291 [205-224]	0	2311.14															No Quan Labels
[F].QQPAPEYHQPQAPANVAKIQLR.[L]	1xDeamidated [N15]; 1xGln->pyro-Glu [N-Term]; 1xTMTpro16plex [K18]	1	Q9Y4K0	Q9Y4K0 [38-59]	0	2772.48	58.9	45.5	60	59.5	58.6	67.7	70.3	75.4	62.1	70.8	59.5	60.7	67.7	67.5
[R].QQMQDFFLAHKDEEWFR.[S]	1xGln->pyro-Glu [N-Term]; 1xOxidation [M3]; 1xTMTpro16plex [K11]	1	Q9BXP5	Q9BXP5 [182-198]	0	2558.21	62.7	48.4	53.9	52.7	57.7	57.4	64.4	78.1	55.2	60.5	56.7	59.1	62.7	72
[R].QQMEEQVAQKSSELEQYLQR.[V]	1xGln->pyro-Glu [N-Term]; 1xOxidation [M3]; 1xTMTpro16plex [K10]	2	Q9UH65	Q9UH65 [399-418]	0	2755.35	21.5	17.2	24.7	21	17.3	22.9	27.7	32.2	24.7	23.7	26.1	20.4	17.8	27.6
[R].QQLVETHMAR.[V]	1xGln->pyro-Glu [N-Term]; 1xOxidation [M8]	16	P05067-1	P05067-1 [451-460]	0	1211.58															No Quan Labels
[R].QQITEKEEKTR.[K]	1xGln->pyro-Glu [N-Term]; 2xTMTpro16plex [K6; K9]	1	P12270	P12270 [1544-1554]	0	1981.12	141	95.2	118.1	133.8	123.3	118.4	125.2	143.1	125.7	126	118	130.6	130.7	117
[R].QQLQALSEPQPR.[L]	1xGln->pyro-Glu [N-Term]	4	Q8NBJ4	Q8NBJ4 [198-209]	0	1377.71															No Quan Labels
[A].GVGEFEAGISKNGQTR.[E]	1xDeamidated [N12]; 1xTMTpro16plex [K11]; 1xTMTpro16plex [N-Term]	3	P68104	P68104 [119-134]	0	2259.22	92.7	88.6	112.4	67.7	75.1	140.7	106.6	128.9	86.7	79.3	79.9	91.5	81.2	122.3
[K].QQILHSEEFLSFFDHSTR.[I]	1xGln->pyro-Glu [N-Term]	1	Q13409-1	Q13409-1 [214-231]	0	2204.04															No Quan Labels
[D].GQVITIGNER.[F]	1xTMTpro16plex [N-Term]	1	A5A3E0; Q9BYX7; P60709; P62736; P68133; Q562R1; P68032; P63261	A5A3E0 [945-954]; Q9BYX7 [245-254]; P60709 [245-254]; P62736 [247-256]; P68133 [247-256]; Q562R1 [246-255]; P68032 [247-256]; P63261 [245-254]	0	1390.8	237.5	199.9	199.4	191.4	209.3	197.2	243.9	173.6	147.2	154.4	128	127.8	135.9	163.3	Shared
[D].GVQLPPGDYSTTPGGTLFSTTPGGTR.[I]	1xTMTpro16plex [N-Term]	1	Q13541	Q13541 [26-51]	0	2868.47	49.1	40.5	48.5	46.4	53.3	46.4	64.2	58.3	52.7	52.9	57.5	45.9	48.2	46.5
[Q].QPVAQSYGGYKEPAAPVSIQR.[S]	1xTMTpro16plex [K11]; 1xTMTpro16plex [N-Term]	1	Q14847	Q14847 [177-197]	0	2854.57	95.5	67.9	83.5	94.5	96.1	79.4	88.4	100.6	99.7	111.5	97.9	87.7	80.4	81.3
[R].QPSEEEIIKLAPPPKKA.[-]	1xGln->pyro-Glu [N-Term]; 3xTMTpro16plex [K9; K15; K16]	1	Q15121	Q15121 [114-130]	0	2770.65															No Quan Values
[R].QPQQVIHGEKLGLPGLATFGY.[S]	1xGln->pyro-Glu [N-Term]; 1xTMTpro16plex [K10]	2	P26006	P26006 [412-432]	0	2540.38	222.2	158.6	191.2	199.1	198.9	176	250.1	255.6	203.6	210.3	199.2	204.6	189.1	206.7
[R].QPQPAQNVLAAPR.[L]	1xGln->pyro-Glu [N-Term]	1	Q6EEV4-1	Q6EEV4-1 [33-45]	0	1372.73															No Quan Labels
[R].QPPPDSSEEAPPATQNFIIPKKEIH.[T]	1xDeamidated [N16]; 1xGln->pyro-Glu [N-Term]; 2xTMTpro16plex [K21; K22]	2	Q15257-2	Q15257-2 [7-31]	0	3362.78	66.5	40.9	54.1	56.1	55.4	45.8	68.6	72	60.5	56.8	56.9	55.7	52.8	57.8
[R].QPLGPDGSQGFKQR.[R]	1xGln->pyro-Glu [N-Term]; 1xTMTpro16plex [K12]	2	Q7Z422	Q7Z422 [138-151]	0	1801.95	177.9	147.3	175.7	171.6	161	175.3	182	181.5	175.5	170.4	166.8	166	152	158.8
[T].QPKDGGFCEVCKKLVGYLDR.[N]	2xCarbamidomethyl [C8; C11]; 1xGln->pyro-Glu [N-Term]; 3xTMTpro16plex [K3; K12; K13]	1	P07602-1	P07602-1 [402-421]	0	3264.77	179	108.7	133.5	144.8	156.9	149.6	188.8	198.7	175.6	175.6	171.5	196.1	193	198.2
[R].QPVDSTSYKIGHLDPDTEYEISVLLTR.[P]	1xGln->pyro-Glu [N-Term]; 1xTMTpro16plex [K9]	1	P28827-1	P28827-1 [331-357]	0	3363.73	13.9	12.5	11.7	10.4	10.4	13.5	12.6	13.4	11.1	15.1	9.5	8	8.2	12
[M].GVQVETISPGDGR.[T]	1xAcetyl [N-Term]	2	P62942	P62942 [2-14]	0	1356.68															No Quan Labels
[M].GVQVETISPGDGR.[T]	1xTMTpro16plex [N-Term]	44	P62942	P62942 [2-14]	0	1618.87	3723	3263	3427.8	3290	3346.8	3357.8	3971	3338.4	2796.4	2776.2	2675	2843.7	2750	3216.7
[D].GVSGGEGKGGSDGGGSHR.[K]	1xTMTpro16plex [K8]; 1xTMTpro16plex [N-Term]	2	P14209	P14209 [98-115]	0	2166.11	127.7	105.3	115.4	121.9	113.7	99.2	123.6	94.8	89.5	78.3	83.1	83.5	75.4	69.6
[R].QQEGESRLNLVQR.[N]	1xGln->pyro-Glu [N-Term]	2	P07195; P00338-1	P07195 [101-113]; P00338-1 [100-112]	1	1539.79															No Quan Labels
[R].QQDPSPGSNLGGGDDLKLR.[-]	1xGln->pyro-Glu [N-Term]; 1xTMTpro16plex [K17]	1	Q13951-2	Q13951-2 [169-187]	0	2241.14	71.9	48.6	55.4	64.8	55.1	55.2	71.1	71.4	67.3	51.1	53.9	53.4	55.5	52.9
[R].QPVGALHSGDGSQR.[L]	1xGln->pyro-Glu [N-Term]	1	Q96QV1-1	Q96QV1-1 [228-241]	0	1391.67															No Quan Labels
[D].GLVETPTGYIESLPR.[V]	1xTMTpro16plex [N-Term]	4	P55209	P55209 [58-72]	0	1936.07	241.1	166.9	209.5	198	184.1	218.2	244.8	227.4	181	185.5	163.1	172.1	173.2	200.1
[C].GLVASNLNLKPGECLR.[V]	1xCarbamidomethyl [C14]; 1xTMTpro16plex [K10]; 1xTMTpro16plex [N-Term]	1	P09382	P09382 [4-19]	0	2349.36	106.5	81.1	94.8	85.6	95.5	98.8	107.1	150.6	103.1	107.2	106.1	124.7	122	126.7
[S].RPAELGQQELLR.[K]	1xTMTpro16plex [N-Term]	1	O14792	O14792 [21-32]	0	1713.99	156.3	101.6	121.2	107.1	115.7	109.2	149	65.8	57.4	49.9	50.7	47.7	48.1	58.3
[F].GLTDDQVSGPPSAPAEDR.[S]	1xTMTpro16plex [N-Term]	1	Q92734-1	Q92734-1 [186-203]	0	2116.05	18.7	14.6	20	16.4	19.2	21	21.2	29.8	19.5	22.7	21.5	21.2	23.8	32.1
[G].REPTSSEQGGLEGSGSAAGEGKPALSEEER.[Q]	1xTMTpro16plex [K22]; 1xTMTpro16plex [N-Term]	1	Q04323-1	Q04323-1 [62-91]	1	3610.81	42	28.6	40.1	40.2	43.4	42.7	38.9	53.8	60	65.6	56.8	62.1	56.7	43.1
[V].GMGQKDSYVGDEAQSKR.[G]	2xTMTpro16plex [K5; K16]; 1xTMTpro16plex [N-Term]	1	P60709; P62736; P68133; P68032; P63261	P60709 [46-62]; P62736 [48-64]; P68133 [48-64]; P68032 [48-64]; P63261 [46-62]	0	2768.48	267.6	160.6	203.9	212.2	288	259.7	331.6	211.7	171.3	152.3	156.2	165	165.2	163.9	Shared
[V].GMGQKDSYVGDEAQSKR.[G]	1xOxidation [M2]; 2xTMTpro16plex [K5; K16]; 1xTMTpro16plex [N-Term]	7	P60709; P62736; P68133; P68032; P63261	P60709 [46-62]; P62736 [48-64]; P68133 [48-64]; P68032 [48-64]; P63261 [46-62]	0	2784.48	790	504.9	630.5	683.4	794.6	752.1	911.6	607.5	511.5	489.8	460.3	496.3	492.3	472.9	Shared
[M].GLLDLCEEVFGTADLYR.[V]	1xCarbamidomethyl [C6]; 1xTMTpro16plex [N-Term]	1	Q8WXX5	Q8WXX5 [2-18]	0	2275.16	13.8	7.5	13.1	10.6	12.9	12	16.1	20.5	12.7	17.1	16.2	15.4	15.3	18.5
[M].GILEKISEIEKEIAR.[T]	2xTMTpro16plex [K5; K11]; 1xTMTpro16plex [N-Term]	1	P55039	P55039 [2-16]	0	2640.61	282.4	167.1	198.4	191.5	202.1	158.5	233	266.6	199	200.1	192.8	177.3	163.8	154
[S].SAASVYAGAGGSGSR.[I]	1xTMTpro16plex [N-Term]	1	P05783	P05783 [31-45]	0	1601.82	51.9	35.4	43.9	42.5	39.2	31.3	42.2	36.2	36.6	30.9	28.5	30.2	28	27.4
[C].GIHETTFNSIMKSDVDIR.[K]	1xTMTpro16plex [K12]; 1xTMTpro16plex [N-Term]	2	A5A3E0	A5A3E0 [973-990]	0	2671.44	532.8	403.7	457.3	448.4	426.6	463	549.7	578.1	434.1	423.3	414.9	426	387.3	364.1
[M].SAAEAGGVFHR.[A]	1xAcetyl [N-Term]	2	Q9BRF8-1	Q9BRF8-1 [2-12]	0	1143.55															No Quan Labels
[M].GLLSQGSPLSWEETKR.[H]	1xTMTpro16plex [K15]; 1xTMTpro16plex [N-Term]	1	P48506	P48506 [2-17]	0	2396.34	223.1	150.5	168.7	170.9	186.2	172.7	200	202	159	158	161.2	144.5	139.8	150.3
[S].RPIIHFGSDYEDR.[Y]	1xTMTpro16plex [N-Term]	1	P04156-1	P04156-1 [136-148]	0	1908.99	41.3	46.3	45.6	39.2	50.4	52.4	61.3	41.1	36.7	35.7	39.1	40	34.4	55.5
[W].GISDGTEYWIVR.[N]	1xTMTpro16plex [N-Term]	1	Q9UBR2	Q9UBR2 [249-260]	0	1699.9	83.3	73.2	91	74.1	89.5	90.5	105.2	114.5	86.8	87.3	85.5	88.6	82.7	104.2
[L].GLNIYEQNDR.[L]	1xTMTpro16plex [N-Term]	2	P26038	P26038 [224-233]	0	1525.79	83.5	67.6	80.3	67.4	76.2	122	87.2	95.5	79.1	78.3	75.5	76.8	70	114.9
[V].GINYQPPTVVPGGDLAKVQR.[A]	1xTMTpro16plex [K17]; 1xTMTpro16plex [N-Term]	2	Q71U36; Q9NY65; P68363; Q9BQE3; P68366	Q71U36 [354-373]; Q9NY65 [354-373]; P68363 [354-373]; Q9BQE3 [354-373]; P68366 [354-373]	0	2717.56	238.8	178.9	218.4	223.7	264.1	233.1	271.8	205.3	180.3	176.6	175.4	188.2	180.9	190.3	Shared
[Q].GIPAGTAEEEEAR.[R]	1xTMTpro16plex [N-Term]	1	Q9Y2D5-6	Q9Y2D5-6 [54-66]	0	1633.84	22.2	24.6	24.6	26	22.8	24.3	23.8	28.7	26.3	27.2	21.2	24.7	28.1	18.8
[A].RPSASSASTVPGYSEDGGALR.[G]	1xTMTpro16plex [N-Term]	1	Q5MNZ9	Q5MNZ9 [387-407]	0	2369.2	70.7	54.8	56.3	56.7	47	52.4	58.6	81.4	60.9	65	55	52.1	49.9	56.8
[R].QYYTLLNQAPDMLHR.[F]	1xGln->pyro-Glu [N-Term]; 1xOxidation [M12]	1	Q13283	Q13283 [18-32]	0	1861.89															No Quan Labels
[R].QVFGEATKQPGITFIAAKFDGILGM.[A]	1xGln->pyro-Glu [N-Term]; 1xOxidation [M25]; 2xTMTpro16plex [K8; K18]	3	P07339	P07339 [177-201]	0	3246.77	277.3	146.5	198.8	189.4	194.8	170.1	267.1	195.1	138.4	134.1	128	145.1	119.8	151.6
[R].QVFGEATKQPGITFIAAKF.[D]	1xGln->pyro-Glu [N-Term]; 2xTMTpro16plex [K8; K18]	1	P07339	P07339 [177-195]	0	2644.5	137.5	82.8	108.7	108.3	114.7	114.1	130.8	122.7	96.2	118.9	102	106	93.1	103.7
[A].GPVLGLKECTR.[G]	1xCarbamidomethyl [C9]; 1xTMTpro16plex [K7]; 1xTMTpro16plex [N-Term]	15	P07602-1	P07602-1 [17-27]	0	1838.08	2295.4	1838.5	1988	2080.3	2165.5	1911	2402.9	2149.7	2055.7	2010.9	1788.9	1865.6	1762.3	2082.9
[R].QVFGEATKQPGITF.[I]	1xGln->pyro-Glu [N-Term]; 1xTMTpro16plex [K8]	11	P07339	P07339 [177-190]	0	1809.97	568.1	437.1	460.3	446.9	472.7	464.9	597.7	511.4	372.3	398.2	394.2	403.3	386.6	464.8
[K].QVEYLVNEKHIYLLPSGR.[I]	1xGln->pyro-Glu [N-Term]; 1xTMTpro16plex [K9]	2	P17174	P17174 [370-387]	0	2445.35	229.3	174.4	197	181.3	193.4	190.4	235.3	271.1	210.2	214.5	198.2	210.2	204	257.7
[C].GQAGDASLMELEKR.[K]	1xOxidation [M9]; 1xTMTpro16plex [K13]; 1xTMTpro16plex [N-Term]	2	Q9P0K1	Q9P0K1 [26-39]	0	2129.15	175.7	143.8	164.4	149.2	149.2	162.2	193.6	235.2	199.7	210.7	184.9	203.2	192.6	217.5
[C].GQAPLDPVYLPAALELLDAPEHFR.[V]	1xTMTpro16plex [N-Term]	1	Q24JP5	Q24JP5 [37-60]	0	2936.58	29.5	22.6	23.4	22.3	23	22	31.9	40.1	33.5	34.2	30.8	32.2	35.9	39.7
[R].QVFGEATKQPGITFIAAKFDGILGMAYPR.[I]	1xGln->pyro-Glu [N-Term]; 1xOxidation [M25]; 2xTMTpro16plex [K8; K18]	2	P07339	P07339 [177-205]	0	3734.03	258.7	135.7	180.2	181.9	189.6	181.1	260.1	175.8	130.5	135.6	139.3	132.7	131.3	140
[R].QVIQQNPALLPALLQQLGQENPQLLQQISR.[H]	1xGln->pyro-Glu [N-Term]	1	P54725-1	P54725-1 [246-275]	0	3361.86															No Quan Labels
[R].QVLEGEEIAYKFTPKYILR.[A]	1xGln->pyro-Glu [N-Term]; 2xTMTpro16plex [K11; K15]	1	Q03252	Q03252 [506-524]	0	2888.64	453.7	283.9	337.9	384.6	399.4	385.5	423	597	501.2	486.5	508.3	518.3	497.9	451.4
[K].QVIDVLETDKHFR.[E]	1xGln->pyro-Glu [N-Term]; 1xTMTpro16plex [K10]	2	P80303	P80303 [60-72]	0	1887.03	92.9	104.1	99.4	70.4	79.3	81.7	106	86.8	68.1	68.9	58.4	66.2	65.4	96.4
[G].GPSPDTCSQDLNSR.[V]	1xCarbamidomethyl [C7]; 1xTMTpro16plex [N-Term]	10	O76096	O76096 [20-33]	0	1837.87	607.9	485.5	518.4	530.6	541.7	500.4	606.6	669.2	617.7	591.1	545.5	551	544.5	636.6
[G].GPSPDTCSQDLNSR.[V]	1xCarbamidomethyl [C7]; 1xDeamidated [N12]; 1xTMTpro16plex [N-Term]	2	O76096	O76096 [20-33]	0	1838.85	31.8	26.3	25.4	30.2	29.5	27.7	40.2	38.2	30.7	40.7	28.9	32.1	37.4	31.1
[T].QVGEKTPKDESANQEEPEAR.[V]	1xGln->pyro-Glu [N-Term]; 2xTMTpro16plex [K5; K8]	1	P50552	P50552 [279-298]	0	2833.45	11.4	7	9.6	10.8	10.5	12.4	14	21.8	20.8	18.2	21.3	19.2	19.5	19.3
[R].QVEKEETNEIQVVNEEPQR.[D]	1xDeamidated [N8]; 1xGln->pyro-Glu [N-Term]; 1xTMTpro16plex [K4]	1	Q8NBJ4	Q8NBJ4 [249-267]	0	2586.29	41.4	32.6	36.2	42.9	39.6	40.3	37.3	44.9	41.6	36.6	43.8	41	34	32.9
[R].QTVAVGVIKAVDKKAAGAGKVT.[K]	1xGln->pyro-Glu [N-Term]; 4xTMTpro16plex [K9; K13; K14; K20]	1	P68104	P68104 [431-452]	0	3311.06	32.3	28.1	22.1	36.9	29.9	32.1	33.3	36.5	30.4	32.1	29.3	28	26.5	26
[R].QTVAVGVIKAVDKKAAG.[A]	1xGln->pyro-Glu [N-Term]; 3xTMTpro16plex [K9; K13; K14]	2	P68104	P68104 [431-447]	0	2550.58	127.4	94.4	111	105.9	115.9	118.9	139.7	151.1	124.8	124.7	127.8	133.4	120.4	118.6
[L].QTVAKNKDQGTYEDYVEGLR.[V]	1xGln->pyro-Glu [N-Term]; 2xTMTpro16plex [K5; K7]	1	P60660-2	P60660-2 [75-94]	0	2905.52	52.2	46.6	49.3	54.4	52.5	53.4	56.3	83.7	85.2	70.4	87.5	83.4	82.9	64.1
[D].GQQSQTQSSENSESKSTPKR.[L]	2xTMTpro16plex [K15; K19]; 1xTMTpro16plex [N-Term]	1	O43251-1	O43251-1 [103-122]	0	3106.65	20	13.6	16.8	20.1	18.1	16.5	15.5	22.2	23.7	26	24.5	26.3	19.1	14.7
[K].QTTVSNSQQAYQEAFEISKKEMQPTHPIR.[L]	1xGln->pyro-Glu [N-Term]; 1xOxidation [M22]; 2xTMTpro16plex [K19; K20]	1	P31946	P31946 [141-169]	0	3984.04	73	61.4	72.2	49.1	60.2	59.4	84.4	89.6	63.3	61.1	56.5	59.7	55.8	102.6
[K].GQSQTSPDHR.[S]	1xTMTpro16plex [N-Term]	1	Q9UQ35	Q9UQ35 [1059-1068]	0	1416.72															No Quan Values
[A].QTTKHKWEAAHVAEQLR.[A]	1xGln->pyro-Glu [N-Term]; 2xTMTpro16plex [K4; K6]	1	P01892	P01892 [165-181]	0	2624.46	101.6	75.8	90.3	93.2	90.2	87.2	100.1	81.7	71	70.9	71.8	72.6	63.2	75.5
[A].QTSVSPSKVILPR.[G]	1xGln->pyro-Glu [N-Term]; 1xTMTpro16plex [K8]	9	P05362	P05362 [28-40]	0	1699.01	616.2	537.5	598.2	572.2	574.5	598.2	686	1027.1	861.2	890.7	847.8	900	851.7	885.9
[K].QTQTFTTYSDNQPGVLIQVYEGER.[A]	1xGln->pyro-Glu [N-Term]	1	P11142-1	P11142-1 [424-447]	0	2757.3															No Quan Labels
[R].QTVAVGVIKAVDKKAAGAGKVTKSA.[Q]	1xGln->pyro-Glu [N-Term]; 5xTMTpro16plex [K9; K13; K14; K20; K23]	1	P68104	P68104 [431-455]	0	3901.43	34.4	16.7	25.5	31	28.1	24.6	29.5	29.8	31.8	27.5	27.8	25.3	29.3	17.8
[R].QVEKEETNEIQVVNEEPQR.[D]	1xGln->pyro-Glu [N-Term]; 1xTMTpro16plex [K4]	1	Q8NBJ4	Q8NBJ4 [249-267]	0	2585.3	54.9	46.4	58.7	64.2	60	61.7	69.1	67.3	64.1	58.2	55.3	61.1	58.8	52.8
[K].GQHEKEAADR.[K]	1xTMTpro16plex [K5]; 1xTMTpro16plex [N-Term]	1	O75475-1	O75475-1 [305-314]	0	1748.95	52	41	48	50	49.8	39.4	48	72.7	62.6	57.8	66.8	64.4	52	55.5
[R].QVDQLTNDKAR.[V]	1xGln->pyro-Glu [N-Term]; 1xTMTpro16plex [K9]	19	P08670	P08670 [160-170]	0	1574.85	1481.1	1098.5	1291.9	1375.1	1358.5	1307.6	1418.2	1677.4	1460.1	1541.6	1534	1547.8	1440.7	1304.5
[M].GQKDSYVGDEAQSKR.[G]	2xTMTpro16plex [K3; K14]; 1xTMTpro16plex [N-Term]	3	P60709; P62736; P68133; P68032; P63261	P60709 [48-62]; P62736 [50-64]; P68133 [50-64]; P68032 [50-64]; P63261 [48-62]	0	2580.42	149.1	109.7	222.4	97.9	255.2	555.6	315.3	163	146.8	146.7	139.8	199.7	203.3	294.9	Shared
[P].GQLALFSVSDKTGLVEFAR.[N]	1xTMTpro16plex [K11]; 1xTMTpro16plex [N-Term]	2	P31939	P31939 [4-22]	0	2646.51	102.6	62.8	62.4	63	81.2	65.6	105.9	119.5	81	88	78.8	86.1	84	99.1
[K].QTVEAMKTILDDLR.[A]	1xGln->pyro-Glu [N-Term]; 1xOxidation [M6]; 1xTMTpro16plex [K7]	4	P19823	P19823 [328-341]	0	1936.04	292.5	250.7	275.6	229	254.7	261.5	318.9	367.8	282.2	285.6	267.5	277.7	285.4	360.4
[R].QTVAVGVIKAVDKKAAGAGKVTKSAQKAQ.[K]	1xGln->pyro-Glu [N-Term]; 6xTMTpro16plex [K9; K13; K14; K20; K23; K27]	1	P68104	P68104 [431-459]	0	4660.88	32.6	16.1	18.7	29.3	22.1	23	24	28.5	23.3	26.5	24	22	19.9	17.9
[R].QTVAVGVIKAVDKKAAGAGKVTKSAQ.[K]	1xGln->pyro-Glu [N-Term]; 5xTMTpro16plex [K9; K13; K14; K20; K23]	1	P68104	P68104 [431-456]	0	4029.49	74.2	39.6	57.9	55.8	53.4	53.6	64.3	67.2	56.8	50.4	59.5	54.2	49.5	48.5
[R].QYMQMLPKEKQPVAGSEGAQYR.[K]	1xGln->pyro-Glu [N-Term]; 2xOxidation [M3; M5]; 2xTMTpro16plex [K8; K10]	1	Q9UGI8	Q9UGI8 [125-146]	0	3162.62	73.7	59.1	71	73.2	73.5	67	77.5	93.7	79.2	77.3	79.6	83.5	70.8	83
[R].QYMEGFNDELEAFKER.[V]	1xGln->pyro-Glu [N-Term]; 1xOxidation [M3]; 1xTMTpro16plex [K14]	2	Q16543	Q16543 [247-262]	0	2309.07	12.9	9	16.5	13.8	12.2	12	14.6	15.2	13.8	11.7	14.4	15.2	14.4	14.2
[Q].QYGHQEVTR.[F]	1xTMTpro16plex [N-Term]	1	P02751-17; P02751	P02751-17 [686-694]; P02751 [686-694]	0	1421.75	26.4	24.8	34.3	27.4	25.9	28.8	34.5	31.7	23.3	25.4	26.6	27.9	29.9	35	Shared
[K].QYEKAVSQGKTAGLVKASGR.[K]	1xGln->pyro-Glu [N-Term]; 3xTMTpro16plex [K4; K10; K16]	2	Q06033-1	Q06033-1 [114-133]	0	2973.73	267.4	279.2	275.5	211	213.3	233.5	332.2	407.6	291.5	291.2	247	258.8	267.8	406.2
[R].QYDIDDAIAKNLIDR.[S]	1xGln->pyro-Glu [N-Term]; 1xTMTpro16plex [K10]	3	Q15149-4; Q15149-1; Q15149-9; Q15149-3	Q15149-4 [4202-4216]; Q15149-1 [4339-4353]; Q15149-9 [4188-4202]; Q15149-3 [4225-4239]	0	2050.08	27.9	21.8	22	23.1	24.9	19.1	27.7	46.2	39.4	38.2	37.3	45	40.8	31.9	Shared
[R].QYASLTGTQALPPLFSLGYHQSR.[W]	1xGln->pyro-Glu [N-Term]	7	Q14697-1	Q14697-1 [378-400]	0	2518.27															No Quan Labels
[A].QYYLPDGSTIEIGPSR.[F]	1xGln->pyro-Glu [N-Term]	1	P61163	P61163 [240-255]	0	1778.86															No Quan Labels
[R].QYTSPEEIDAQLQAEKQKAR.[E]	1xGln->pyro-Glu [N-Term]; 2xTMTpro16plex [K16; K18]	2	Q13442	Q13442 [16-35]	0	2924.56	73.1	57.8	69.4	79.7	76.4	79.3	76	96.8	96.7	86.8	90.7	97.7	85.1	75.1
[E].QYTSAIEGTKSAKPTKPAASDLPVPAEGVR.[N]	1xGln->pyro-Glu [N-Term]; 3xTMTpro16plex [K10; K13; K16]	1	Q05682-3	Q05682-3 [446-475]	0	3965.22	74.8	57	64.4	71.8	83.4	69.4	70.9	80.2	80.2	78.3	74.6	87.1	71.2	64.4
[R].QYSLQNWEAR.[L]	1xGln->pyro-Glu [N-Term]	1	P48637	P48637 [274-283]	0	1277.59															No Quan Labels
[R].QYNVGPSVSKYPLR.[N]	1xGln->pyro-Glu [N-Term]; 1xTMTpro16plex [K10]	7	P02751-17; P02751	P02751-17 [1041-1054]; P02751 [1041-1054]	0	1895.03	511.7	406.8	434.5	464.1	459.4	461.2	517.1	498.2	448.6	420.2	401.5	412.9	435.9	420.6	Shared
[R].QWQTLKQNTGVAHFEYQIR.[V]	1xGln->pyro-Glu [N-Term]; 1xTMTpro16plex [K6]	2	P78504	P78504 [166-184]	0	2634.37	147.7	106.3	128.6	130.9	127.5	151.2	162.3	186.3	131.2	159.6	141.7	144.7	143.6	145.8
[Y].QVSTHEQSESAHGR.[TA]	1xGln->pyro-Glu [N-Term]	1	P20930	P20930 [1120-1133]; [1768-1781]; [2417-2430]; [3389-3402]; [3713-3726]	0	1535.68															No Quan Labels
[C].GPKYPEAPPSVR.[F]	1xTMTpro16plex [K3]; 1xTMTpro16plex [N-Term]	2	Q15819	Q15819 [70-81]	0	1906.1	339.8	249.1	278.8	290.7	282.9	290.9	313.3	495.5	378.8	385.5	374.3	391.6	364.7	366.6
[R].QVRPVTEKLPANHPLLTGQR.[V]	1xGln->pyro-Glu [N-Term]; 1xTMTpro16plex [K8]	1	P38606	P38606 [213-232]	0	2541.46	73.4	45.5	57.7	64.2	65	57.5	78.5	86.5	74.3	68.8	72.1	72.2	61.4	66.3
[R].QVQSLTCEVDALKGTNESLER.[Q]	1xCarbamidomethyl [C7]; 1xGln->pyro-Glu [N-Term]; 1xTMTpro16plex [K13]	9	P08670	P08670 [322-342]	0	2664.35	171	125.8	139	137.8	151.2	133.6	189.5	211.9	167.9	189.5	177.7	173.1	172.5	204.4
[C].QVQPSATLDAAQPR.[V]	1xTMTpro16plex [N-Term]	2	P08294	P08294 [64-77]	0	1785.98	54.2	41.3	47.8	47.5	46.4	45.2	49.1	48.4	41.8	37.9	38.9	38	35	32.8
[C].QVQLVESGGGVVQPGR.[S]	1xGln->pyro-Glu [N-Term]	1	P01768	P01768 [20-35]	0	1592.84															No Quan Labels
[H].QVPWMEKAPAHLSLPDPQALKR.[D]	1xGln->pyro-Glu [N-Term]; 1xOxidation [M5]; 2xTMTpro16plex [K7; K21]	1	P28799	P28799 [341-362]	0	3119.73	153.7	116.2	140.8	134.4	145.2	135.7	153.1	135.4	113.6	127.5	121.1	126.1	113	115.3
[R].QVTITGSAASISLAQYLINAR.[L]	1xGln->pyro-Glu [N-Term]	2	Q15365	Q15365 [326-346]	0	2160.17															No Quan Labels
[A].GPDEDLSHR.[N]	1xTMTpro16plex [N-Term]	2	Q9HC07	Q9HC07 [34-42]	0	1329.67	123.5	113	123.9	114.8	122.2	130.6	130.1	119.4	109	100.6	93.8	104.4	100.4	108.4
[R].QVWVYTGASVLGPR.[R]	1xGln->pyro-Glu [N-Term]	4	P14780	P14780 [586-599]	0	1515.8															No Quan Labels
[C].GPESSKKYAEAVTR.[A]	2xTMTpro16plex [K6; K7]; 1xTMTpro16plex [N-Term]	2	P00558	P00558 [317-330]	0	2435.41	369.5	209.6	265.3	256.9	252.4	241	317.7	426.8	291.2	291.5	306.3	295.3	274.9	253.3
[D].GPAAEAEPEHSFDGLR.[R]	1xTMTpro16plex [N-Term]	2	Q15149-4; Q15149-1; Q15149-9; Q15149-3	Q15149-4 [2635-2650]; Q15149-1 [2772-2787]; Q15149-9 [2621-2636]; Q15149-3 [2658-2673]	0	1986.98	138.6	103.9	118.3	117.1	125.6	108.1	136	167.8	152.6	149.1	148.2	143.7	130.1	141.3	Shared
[R].LVGGPMDASVEEEGVRR.[A]	1xOxidation [M6]; 1xTMTpro16plex [N-Term]	1	P01034	P01034 [35-51]	1	2121.09	33.4	27.6	33.4	33.5	42.8	47.6	41.8	35.3	25	27.9	25.9	34.7	34.3	34.3
[R].LVGGPMDASVEEEGVR.[R]	1xOxidation [M6]; 1xTMTpro16plex [N-Term]	2	P01034	P01034 [35-50]	0	1964.99	56.2	46.6	53.1	63.5	70.3	72.5	81.3	54.5	43.2	49.5	50.6	47.7	64.4	51.1
[Q].LVGVSTPLQGGSNSAAAIGQSSGELR.[T]	1xTMTpro16plex [N-Term]	2	P15291	P15291 [53-78]	0	2760.48	117.5	103.7	127.3	104	130.2	121.7	138.2	138.8	113.3	114	121.5	105.7	115.5	127.3
[K].LKPEDITQIQPQQLVLR.[L]	1xTMTpro16plex [K2]; 1xTMTpro16plex [N-Term]	2	P05556-1	P05556-1 [106-122]	0	2627.57	165.6	123.7	151.5	151.1	154.5	148.4	177.7	338.2	273	271.7	293.8	291.7	255.8	252.3
[D].LKPPTGSNQASPAR.[R]	1xTMTpro16plex [K2]; 1xTMTpro16plex [N-Term]	1	Q9BZQ8	Q9BZQ8 [586-599]	0	2032.18															No Quan Values
[L].LVPEKCQFFHKER.[M]	1xCarbamidomethyl [C6]; 2xTMTpro16plex [K5; K11]; 1xTMTpro16plex [N-Term]	1	Q06481	Q06481 [144-156]	0	2630.51	178.4	148.6	169.2	171.7	179.2	170.7	191.3	255.5	265.7	241.5	246.3	251	242.4	241.4
[H].LVNKESSETPDQFMTADETR.[N]	1xOxidation [M14]; 1xTMTpro16plex [K4]; 1xTMTpro16plex [N-Term]	1	P16070	P16070 [712-731]	0	2922.46	84.8	72.8	86.3	74.5	82	78.7	82.9	70.2	62.5	70.5	62.7	56	50.9	52.8
[F].LVQEDKPACVCHSGYVGAR.[C]	2xCarbamidomethyl [C9; C11]; 1xTMTpro16plex [K6]; 1xTMTpro16plex [N-Term]	1	P01135-1	P01135-1 [63-81]	0	2754.43	129.9	100.9	116.7	105.5	102.5	97.8	109.3	88.7	77.5	69.6	69.9	78	70.3	74.4
[R].LVPNPDQKDSDGDGR.[G]	1xTMTpro16plex [K8]; 1xTMTpro16plex [N-Term]	1	P07996	P07996 [912-926]	0	2221.17	54.5	35.2	44.7	47.1	41.3	42.5	44.3	66.3	52.4	57.5	57.9	61.1	56	53.2
[A].LTPTHYLTKHDVER.[L]	1xTMTpro16plex [K9]; 1xTMTpro16plex [N-Term]	1	P04844-1	P04844-1 [23-36]	0	2318.31	50.7	33.2	40.4	40.4	44	41	57.5	39.2	35.8	34.4	29.4	28.5	26.2	29.9
[C].LTTDEYDGHSTYPSHQYQ.[-]	1xTMTpro16plex [N-Term]	1	P30043	P30043 [189-206]	0	2446.11	15.5	14.5	14	15.7	16.5	14.6	18	23.4	12.9	17.9	19.9	18.2	19.4	13.5
[F].LIDNLDTSAANR.[E]	1xTMTpro16plex [N-Term]	1	O75063	O75063 [24-35]	0	1606.87	215.2	179.7	188.3	158.7	182.7	169.8	219.8	211.9	158.2	165	157.7	160.4	153.9	207.8
[Y].LLDTSIQSDHR.[E]	1xTMTpro16plex [N-Term]	1	Q8NBP7-1	Q8NBP7-1 [184-194]	0	1588.86	22.8	19.5	21.5	20.1	18.8	21.7	25.8	25	22.4	21	18.8	19.2	18.3	24.7
[G].LVASNLNLKPGECLR.[V]	1xCarbamidomethyl [C13]; 1xTMTpro16plex [K9]; 1xTMTpro16plex [N-Term]	1	P09382	P09382 [5-19]	0	2292.34	152.4	130.1	156	145.4	146.9	148.6	167.6	238.4	196.2	224.6	183.2	202.3	206.5	198.6
[Q].LVDIPEGQLEAR.[A]	1xTMTpro16plex [N-Term]	2	O00391	O00391 [678-689]	0	1643.93	159.7	129.6	140.8	145.3	121.9	108.3	114.7	75.6	70.8	63	59	52.4	48.7	41.5
[IVA].LVDLEPGTMDSVR.[S]	1xOxidation [M9]; 1xTMTpro16plex [N-Term]	5	Q13885; Q13509; Q9BUF5; P07437; P68371	Q13885 [65-77]; Q13509 [65-77]; Q9BUF5 [65-77]; P07437 [65-77]; P68371 [65-77]	0	1751.92	202.3	176.8	198.7	200.8	190.2	189.9	212.5	209	176.4	171.7	170.6	170.3	152.9	170.5	Shared
[IVA].LVDLEPGTMDSVR.[S]	1xTMTpro16plex [N-Term]	1	Q13885; Q13509; Q9BUF5; P07437; P68371	Q13885 [65-77]; Q13509 [65-77]; Q9BUF5 [65-77]; P07437 [65-77]; P68371 [65-77]	0	1735.92	33.8	29.7	31.7	30.2	25.5	29.5	32.5	29.1	30	24.4	23.9	29	21.2	26.2	Shared
[A].LVCLPCDESKCEEPR.[N]	3xCarbamidomethyl [C3; C6; C11]; 1xTMTpro16plex [K10]; 1xTMTpro16plex [N-Term]	3	Q9NZV1	Q9NZV1 [35-49]	0	2500.25	574.8	480.4	515.6	638.9	618.4	521	564	295.2	319.6	314.5	272.4	290.6	254.5	266
[K].LTVEDLEKER.[D]	1xTMTpro16plex [K8]; 1xTMTpro16plex [N-Term]	1	Q15691	Q15691 [205-214]	0	1840.07	236.8	158.8	184.8	186.9	173.3	153.1	154.6	275.8	245.9	223.4	213.7	197.6	174.6	143.4
[M].IKTQSSLVPALTDFVR.[S]	1xTMTpro16plex [K2]; 1xTMTpro16plex [N-Term]	1	O60888-1	O60888-1 [123-138]	0	2383.42	28.7	25.7	36.8	22.8	28.3	47.7	31.4	33.5	27.2	29.4	31.8	26	24.5	32.8
[E].IKVAQPKEVYQQQQYGSGGR.[G]	2xTMTpro16plex [K2; K7]; 1xTMTpro16plex [N-Term]	1	Q99729-3; Q99729-2	Q99729-3 [226-245]; Q99729-2 [226-245]	0	3176.8	41.1	22	31.5	32.6	28.8	29	29.2	47.9	37	37	41.5	40.2	32	23.8	Shared
[F].LGKDLGGFDEDAEPR.[R]	1xTMTpro16plex [K3]; 1xTMTpro16plex [N-Term]	1	Q9BRK5-1	Q9BRK5-1 [83-97]	0	2227.19	87.9	76.5	91.2	84.1	103.1	101.3	109.7	100.7	90.8	87	79.6	90.6	85.2	108.1
[C].LGNGNPPPEEFLFYLPGQPEGIR.[S]	1xDeamidated [N3]; 1xTMTpro16plex [N-Term]	1	Q13740-1	Q13740-1 [271-293]	0	2846.47	16.3	8.5	14	12.9	15.3	10.6	19	17.9	15.3	18.9	18.7	19.7	13.8	14.4
[-].MEPAEQPSELVSAEGR.[N]	1xAcetyl [N-Term]	1	P47224	P47224 [1-16]	0	1771.82															No Quan Labels
[-].MELITILEKTVSPDR.[L]	1xAcetyl [N-Term]; 1xTMTpro16plex [K9]	2	Q14974	Q14974 [1-15]	0	2091.17	108.8	70.1	89.6	80.4	89	76	108.5	117.1	82	79.9	82.1	87.4	84.5	99.1
[-].MEKTLETVPLER.[K]	1xAcetyl [N-Term]; 1xTMTpro16plex [K3]	1	P22626	P22626 [1-12]	0	1791.98	40.5	39.6	39.2	37	38.9	31.8	40.9	78.5	57.7	68.8	60.7	66.6	63.8	61.6
[-].MESYHKPDQQKLQALKDTANR.[L]	1xAcetyl [N-Term]; 3xTMTpro16plex [K6; K11; K16]	1	P29401	P29401 [1-21]	0	3455.89	114.7	83.4	100.1	101	110.7	100.9	113.7	130.6	101.2	105.4	96.6	101.3	110	98.4
[-].MEKTELIQKAKLAEQAER.[Y]	1xAcetyl [N-Term]; 3xTMTpro16plex [K3; K9; K11]	2	P27348	P27348 [1-18]	0	3070.78	657.2	362.5	451.6	475	509.6	437	621.1	637.1	457.5	469.1	467.7	465.1	456.9	460.7
[G].LFPEEPPPLSVAPR.[D]	1xTMTpro16plex [N-Term]	1	Q9H3T3	Q9H3T3 [26-39]	0	1853.05	31.1	23.3	24.7	31.1	26.5	30.9	33.3	38.4	26.1	28.6	29.1	32.3	25.2	29.4
[-T].MDKSELVQKAKLAEQAER.[Y]	1xAcetyl [N-Term]; 3xTMTpro16plex [K3; K9; K11]	7	P31946	P31946 [3-20]	0	3028.73	1308.9	782.2	988.5	1010.5	1052.3	943.9	1246.3	1308.9	1026.1	1028.5	1044.8	1020.1	1013.4	980.5
[-].MDKNELVQKAKLAEQAER.[Y]	1xAcetyl [N-Term]; 3xTMTpro16plex [K3; K9; K11]	6	P63104-1	P63104-1 [1-18]	0	3055.74	1452.1	865	1062.2	1082.4	1165.9	1023.6	1408.4	1825.8	1455	1479.2	1394.6	1437.1	1330.9	1407.3
[-].MDGIVPDIAVGTKR.[G]	1xAcetyl [N-Term]; 1xTMTpro16plex [K13]	1	P26599-3	P26599-3 [1-14]	0	1818.01	78.1	76.7	87.9	72.2	82.6	72.7	87.8	95.7	87.2	73.1	84.1	71.1	82.4	88.3
[E].IGEGKPTPALSEEASSSSIR.[E]	1xTMTpro16plex [K5]; 1xTMTpro16plex [N-Term]	1	Q16891	Q16891 [176-195]	0	2624.44	77.7	63.3	62.2	72.4	79	59.8	83.1	88	78.7	81.6	86.7	93.8	79.5	65.8
[-].MDPNTIIEALR.[G]	1xAcetyl [N-Term]	1	O95373	O95373 [1-11]	0	1314.67															No Quan Labels
[-].MEANGLGPQGFPELKNDTFLR.[A]	1xAcetyl [N-Term]; 1xDeamidated [N4]; 1xTMTpro16plex [K15]	2	P06132	P06132 [1-21]	0	2681.36															No Quan Values
[A].LWPWPQNFQTSDQR.[Y]	1xTMTpro16plex [N-Term]	4	P06865	P06865 [23-36]	0	2107.07	105.6	67.9	78.7	80.6	81.5	79.4	101.7	79.2	72.3	61.3	71.8	70.7	64	72.4
[F].LWELISNASDALDKIR.[Y]	1xAcetyl [N-Term]; 1xDeamidated [N7]; 1xTMTpro16plex [K14]	1	Q58FF8	Q58FF8 [40-55]	0	2191.19	135.3	81.9	104.9	117	116.7	112	137.5	102.8	82.2	82.2	85.8	83.5	75.4	76.4
[D].LYANTVLSGGTTMYPGIADR.[M]	1xOxidation [M13]; 1xTMTpro16plex [N-Term]	1	P60709; P63261	P60709 [293-312]; P63261 [293-312]	0	2420.25															Shared
[S].LHTDGDKAFVDFLSDEIKEER.[K]	2xTMTpro16plex [K7; K18]; 1xTMTpro16plex [N-Term]	4	Q07021	Q07021 [74-94]	0	3376.82	389.6	208.1	283	327.4	342.3	323.2	348.7	423.9	398.9	400.3	401.3	398.1	369.3	247.5
[C].LWTDQLLQGSEKGFQSR.[H]	1xTMTpro16plex [K12]; 1xTMTpro16plex [N-Term]	1	P01033	P01033 [169-185]	0	2601.43	72	44.5	71.9	62.3	59.2	69.2	72.5	71.9	57.3	58.5	61.2	57.7	61	65.6
[G].LGSDAELQIER.[R]	1xTMTpro16plex [N-Term]	1	O95302	O95302 [30-40]	0	1534.84	76.5	55	58.6	59.1	63.2	67.1	71.6	70.6	61.5	61.3	57.4	57.3	59	60
[G].LYSSSDDVIELTPSNFNR.[E]	1xTMTpro16plex [N-Term]	5	Q15084-1	Q15084-1 [20-37]	0	2361.19	298.5	210.8	258.6	242.9	245.1	251.1	311.1	289.7	228.9	228.3	213.7	231.2	219.7	246.2
[A].LGQAASDNSGPEDAKR.[Q]	1xTMTpro16plex [K15]; 1xTMTpro16plex [N-Term]	1	Q5JPE7	Q5JPE7 [1197-1212]	0	2224.18	76.8	71.1	82.3	66.5	65.9	73.9	67	54.5	51.6	46.7	45.7	48.3	44.2	36.7
[Q].LGTFEDHFLSLQR.[M]	1xTMTpro16plex [N-Term]	1	P00533-1	P00533-1 [41-53]	0	1867	53.9	38.1	46.3	48	46.4	44.4	62.7	75.4	61.5	60.3	55	54.7	58.9	55.5
[L].LHDFLLVPR.[E]	1xTMTpro16plex [N-Term]	1	P10253	P10253 [32-40]	0	1413.85	31.7	18.1	18.3	18	20.9	11.6	23.6	11.4	10.5	9	6.3	7.5	6.8	8.4
[I].IHFGSDYEDR.[Y]	1xTMTpro16plex [N-Term]	1	P04156-1	P04156-1 [139-148]	0	1542.75															No Quan Values
[C].LGVCAEHKECVQCR.[A]	3xCarbamidomethyl [C4; C10; C13]; 1xTMTpro16plex [K8]; 1xTMTpro16plex [N-Term]	1	P05556-1	P05556-1 [637-650]	0	2354.2	71.6	49.3	62.1	67.9	60.2	61.1	64.6	82.3	83.3	75.5	69.7	62.9	66.7	69.7
[C].IQMVTDIQTAVR.[T]	1xOxidation [M3]; 1xTMTpro16plex [N-Term]	1	P07602-1	P07602-1 [202-213]	0	1694.94	159.9	109.6	131.5	130.2	135.3	133.8	153.6	173	127.1	130.5	155.1	148.7	128.4	125.9
[L].IQIPEELMEPPVITEQSPR.[R]	1xOxidation [M8]; 1xTMTpro16plex [N-Term]	8	P32004-3	P32004-3 [20-38]	0	2526.34	210.9	171.7	180.6	192.2	197.2	200	224.8	162.4	140.2	132.2	142.4	154.6	136.7	171.1
[L].IQIPEELMEPPVITEQSPR.[R]	1xTMTpro16plex [N-Term]	3	P32004-3	P32004-3 [20-38]	0	2510.35	42.3	29.8	35.5	39.6	35.8	43.8	46.8	29.3	24.8	29.1	29.4	26.6	23.6	26.7
[V].INGNPITIFQER.[D]	1xDeamidated [N2]; 1xTMTpro16plex [N-Term]	2	P04406-1	P04406-1 [69-80]	0	1706.94	45.3	35.6	42	36.6	32.8	31.9	39.6	39.8	35.4	23.4	24.8	29.2	29.7	31.4
[P].LQGGSNSAAAIGQSSGELR.[T]	1xTMTpro16plex [N-Term]	1	P15291	P15291 [60-78]	0	2107.11	98	73.6	97.2	84.4	79.4	76	94.3	97.5	76.2	84.9	83.2	82.1	78.7	83.1
[G].LQGGMLYPQESPSR.[E]	1xOxidation [M5]; 1xTMTpro16plex [N-Term]	4	P08236	P08236 [23-36]	0	1882.97	301.9	232.3	279.5	284.8	288	273.6	328	223.9	214.6	198.8	186.8	193.4	183.4	171.8
[I].INEPTAAAIAYGLDKKVGAER.[N]	2xTMTpro16plex [K15; K16]; 1xTMTpro16plex [N-Term]	1	P11142-1	P11142-1 [173-193]	0	3099.8	91.3	49.5	63.6	73.7	88.5	72	96.4	71.2	63.2	61.6	61.6	59	64.5	63.1
[A].LQKLEEAEKAADESER.[G]	2xTMTpro16plex [K3; K9]; 1xTMTpro16plex [N-Term]	1	P67936-2; P09493-5; P67936; P09493-3; P06753-2; P07951-1; P06753	P67936-2 [110-125]; P09493-5 [74-89]; P67936 [74-89]; P09493-3 [110-125]; P06753-2 [74-89]; P07951-1 [110-125]; P06753 [111-126]	0	2758.54	140.1	101.1	131	129.6	132.1	123	126.4	139.3	130.8	132.7	143.5	142.7	114.3	115.9	Shared
[F].LSADDKASGR.[G]	1xTMTpro16plex [K6]; 1xTMTpro16plex [N-Term]	4	P46821	P46821 [1414-1423]	0	1627.93	270.2	217.5	246.2	259.5	273.8	253.3	278	384.1	356.5	375.2	377	369.3	307.5	299.3
[A].LRPGDCEVCISYLGR.[F]	2xCarbamidomethyl [C6; C9]; 1xTMTpro16plex [N-Term]	1	P55145	P55145 [25-39]	0	2099.07	201.6	153.8	173	181.4	165.5	169.2	201.3	230.3	209.1	211.7	177.6	206.2	188.8	217.8
[Q].ISALEEQLQQIR.[A]	1xTMTpro16plex [N-Term]	1	P13645	P13645 [411-422]	0	1731.99	12.8	6.1	15.3	11.1	9.6	18.1	18.6	20.8	11.2	14.9	16.8	14.5	9.8	17
[C].IMLSGETAKGDYPLEAVR.[M]	1xTMTpro16plex [K9]; 1xTMTpro16plex [N-Term]	1	P14618-2; P14618	P14618-2 [359-376]; P14618 [359-376]	0	2558.41	152.1	99.3	123.5	134	126.6	122.7	156.3	203.4	152.7	139.6	153.7	149.2	148.2	136.7	Shared
[C].IMLSGETAKGDYPLEAVR.[M]	1xOxidation [M2]; 1xTMTpro16plex [K9]; 1xTMTpro16plex [N-Term]	3	P14618-2; P14618	P14618-2 [359-376]; P14618 [359-376]	0	2574.41	245.6	180.5	206.4	195.8	196	196.8	254	324.3	256.6	251.9	232.8	239.1	234.1	233.4	Shared
[R].IPESGGDNSVFDIFELTGAAR.[K]	1xTMTpro16plex [N-Term]	1	P07996	P07996 [21-41]	0	2499.27	19.5	14.3	16.6	17.9	21.7	18.2	19.8	17.5	17	12.1	17.8	15.3	15.7	14.1
[D].LPEDKLAQSVQKLQDLTLR.[D]	2xTMTpro16plex [K5; K12]; 1xTMTpro16plex [N-Term]	2	Q9Y4L1	Q9Y4L1 [711-729]	0	3107.86	50.5	29.9	40.8	44.7	43	33.2	48.9	65.1	54.8	53.6	45	52.8	46.3	43.5
[P].LQALDFFGNGPPVNYKTGNLYLR.[G]	1xDeamidated [N9]; 1xTMTpro16plex [K16]; 1xTMTpro16plex [N-Term]	1	P13284	P13284 [29-51]	0	3206.75	35.3	23.4	25.7	28.6	28.2	26.1	30.9	29	27.7	25.9	22.4	24.1	24.7	23.7
[P].LQALDFFGNGPPVNYKTGNLYLR.[G]	1xTMTpro16plex [K16]; 1xTMTpro16plex [N-Term]	1	P13284	P13284 [29-51]	0	3205.77	29.5	23.8	26.9	26.4	32.4	31.1	45	32.3	29.2	29.3	22.4	25.3	30.8	37.2
[S].LPDPQALKR.[D]	1xTMTpro16plex [K8]; 1xTMTpro16plex [N-Term]	4	P28799	P28799 [354-362]	0	1646.02	440.6	322.7	402.4	427.8	407.4	405.8	432.8	656.7	633.6	652.5	655.7	656.7	553	505.7
[C].LPDQQPIPTETFQVADR.[H]	1xTMTpro16plex [N-Term]	1	O75326-1	O75326-1 [367-383]	0	2259.19	31	26.6	29.2	25	26.2	25.4	29.1	34.4	26.2	30.6	26	27.3	27.9	27.9
[E].IPPLEGDEDASR.[M]	1xTMTpro16plex [N-Term]	1	P08238; Q58FF7	P08238 [708-719]; Q58FF7 [581-592]	0	1602.83	60.6	42.1	54.4	54.7	57	54.7	58	51.7	48.9	44.3	50.4	46.8	44	43.9	Shared
[R].LPLQDVYKIGGIGTVPVGR.[V]	1xTMTpro16plex [K8]; 1xTMTpro16plex [N-Term]	1	P68104	P68104 [248-266]	0	2590.56	29.8	22.7	26.3	30.6	25	26.9	32.8	41.2	35.2	35.2	33.8	32	33.3	30.5
[C].LPVYDALAGEFIR.[A]	1xTMTpro16plex [N-Term]	1	P30040-1	P30040-1 [158-170]	0	1768	21.2	20.8	23.3	18.9	17.1	17.4	24.5	26.1	18.8	23.4	17.4	18.5	17.7	16.5
[D].IPVPDPVKEKEKEER.[K]	3xTMTpro16plex [K8; K10; K12]; 1xTMTpro16plex [N-Term]	1	Q06323-1	Q06323-1 [63-77]	0	3009.81	78.3	48.9	66.1	66.4	64.9	69.8	83.3	164.1	154.2	154.8	144.7	148.5	134.2	112.5
[A].LPAQVAFTPYAPEPGSTCR.[L]	1xCarbamidomethyl [C18]; 1xTMTpro16plex [N-Term]	1	P20333	P20333 [23-41]	0	2366.21	119.7	82.8	88.3	97.2	92.4	113.7	123.8	138.3	113.7	104.9	107.2	112.5	109.3	108.6
[G].LPAPKNDFEIVLPENAEKELEER.[E]	2xTMTpro16plex [K5; K18]; 1xTMTpro16plex [N-Term]	1	Q99459	Q99459 [483-505]	0	3593	36.8	27.5	31.4	31.1	31.2	28.2	32.9	42.4	39.8	40.4	37.9	39.8	33	29.7
[E].INPDHPIVETLR.[Q]	1xTMTpro16plex [N-Term]	1	P08238	P08238 [628-639]	0	1707.97															No Quan Values
[E].LNQVDQVGYVTYDILQCPED.[-]	1xCarbamidomethyl [C17]; 1xTMTpro16plex [N-Term]	3	P14780	P14780 [688-707]	0	2673.3															No Quan Values
[D].LNVAAPKVKGGVDVTLPR.[V]	2xTMTpro16plex [K7; K9]; 1xTMTpro16plex [N-Term]	1	Q09666-1	Q09666-1 [576-593]	0	2746.71	203.7	141.4	176.8	183.3	170.4	169.8	189.6	195.1	157.2	153.4	142.8	165.7	153	137.3
[P].LQDVYKIGGIGTVPVGR.[V]	1xTMTpro16plex [K6]; 1xTMTpro16plex [N-Term]	2	P68104	P68104 [250-266]	0	2380.42															No Quan Values
[G].IQDGYLSLLQDSGEVR.[E]	1xTMTpro16plex [N-Term]	2	P63241-1	P63241-1 [94-109]	0	2097.11	50.1	41.3	49.4	51.8	49	48.7	62.7	61.2	57.8	54.7	56	49.6	51.5	50.8
[S].LLGSSGPPGSSSSSSSR.[S]	1xTMTpro16plex [N-Term]	1	Q16186	Q16186 [194-210]	0	1853.95	20	16.9	22.5	18.4	18.8	17.1	19	30.3	33.1	31.3	24.6	30.4	29.4	22.7
[P].IIHFGSDYEDR.[Y]	1xTMTpro16plex [N-Term]	2	P04156-1	P04156-1 [138-148]	0	1655.83	136.7	113.8	119.9	121.5	120.3	114.7	132	110.6	78.4	89.6	73.1	85	81.7	115.4
[S].LSTKLKQVEDEKNSFR.[E]	3xTMTpro16plex [K4; K6; K12]; 1xTMTpro16plex [N-Term]	2	P35579-1	P35579-1 [1327-1342]	0	3138.86	394.7	232.8	311.6	338.5	348.4	296.3	343.8	446	375.6	418.9	394.8	391.2	364.8	269.6
[A].LSSSVMCPDAR.[S]	1xCarbamidomethyl [C7]; 1xOxidation [M6]; 1xTMTpro16plex [N-Term]	6	P28799	P28799 [202-212]	0	1542.76	606.4	498.6	570	598.3	583.1	530.2	584	836.4	868.8	870.6	817.5	786.1	725.8	749.7
[A].LSSSVMCPDAR.[S]	1xCarbamidomethyl [C7]; 1xTMTpro16plex [N-Term]	1	P28799	P28799 [202-212]	0	1526.76	130.8	117.3	116	119.4	132.2	127.3	134.1	159.6	168	150.3	164.9	156.8	151.8	141.7
[L].ITGKEDAANNYAR.[G]	1xDeamidated [N9]; 1xTMTpro16plex [K4]; 1xTMTpro16plex [N-Term]	1	Q71U36; Q9NY65; P68363; Q9BQE3; P68366	Q71U36 [93-105]; Q9NY65 [93-105]; P68363 [93-105]; Q9BQE3 [93-105]; P68366 [93-105]	0	2032.1	96.4	64	74.4	83.8	95.2	91.8	159.6	95.6	70	71.3	68.7	83.6	81.5	94.4	Shared
[L].ITGKEDAANNYAR.[G]	1xTMTpro16plex [K4]; 1xTMTpro16plex [N-Term]	1	Q71U36; Q9NY65; P68363; Q9BQE3; P68366	Q71U36 [93-105]; Q9NY65 [93-105]; P68363 [93-105]; Q9BQE3 [93-105]; P68366 [93-105]	0	2031.11	229.9	144.1	166.3	178.4	223.5	221.4	368.4	199.4	157	155.1	143.9	166.9	175.1	239.6	Shared
[N].LTKDDLDEEEDTHL.[-]	1xTMTpro16plex [K3]; 1xTMTpro16plex [N-Term]	1	O00592	O00592 [545-558]	0	2281.17	124.3	117.1	145.7	183	176.6	141.5	157.6	103.4	120.9	128.7	137.9	126	116.4	102.9
[C].ITFDQANLTVKLPDGYEFKFPNR.[L]	2xTMTpro16plex [K11; K19]; 1xTMTpro16plex [N-Term]	1	P09382	P09382 [90-112]	0	3626.02	78.3	59.6	75.8	80.1	82.5	80.7	77.7	112.1	94	96.2	101.2	109.6	90.3	75.1
[G].LTDDQVSGPPSAPAEDR.[S]	1xTMTpro16plex [N-Term]	2	Q92734-1	Q92734-1 [187-203]	0	2059.03	58.8	61.3	55	50.6	55.4	54.1	67	86.2	78	74.7	66	68.2	68.3	87
[P].LTDTGHER.[Q]	1xTMTpro16plex [N-Term]	6	P09603	P09603 [476-483]	0	1232.66	328	293.8	319.3	304.2	312.4	321.1	307.2	269.1	233.3	219.8	214.1	219.8	220.8	241.6
[L].LSPLVLEVDPNIQAVR.[T]	1xTMTpro16plex [N-Term]	4	P05787	P05787 [73-88]	0	2067.21	258.8	196.6	220.5	232.5	214.1	227.8	275.9	247.8	216	224.9	207.8	219.1	203.6	223.4
[H].LLQNADPLKVYPPLKGSFPENLR.[H]	2xTMTpro16plex [K9; K15]; 1xTMTpro16plex [N-Term]	2	P04233-1	P04233-1 [145-167]	0	3522.07	64.8	47.9	62.1	63	61.5	60.8	69.7	94.4	84.3	81.8	77.9	85.1	72.8	68.4
[S].LLQDSGEVR.[E]	1xTMTpro16plex [N-Term]	1	P63241-1	P63241-1 [101-109]	0	1320.74	101.3	93.3	98.8	97.8	97.3	90.1	104.9	100.5	100.9	93.9	94.4	102	93.7	99.3
[V].LSGGTTMYPGIADR.[M]	1xOxidation [M7]; 1xTMTpro16plex [N-Term]	2	P60709; P62736; P68032; P63261	P60709 [299-312]; P62736 [301-314]; P68032 [301-314]; P63261 [299-312]	0	1758.9	142.6	115.2	153.8	145.4	178.7	170.7	234.7	149.1	120.4	120.8	119.8	145.3	131.2	157.1	Shared
[G].LLTKPGTLLPTDR.[N]	1xTMTpro16plex [K4]; 1xTMTpro16plex [N-Term]	1	Q9UHN6-1	Q9UHN6-1 [623-635]	0	2033.26	203.9	158.5	195.1	195	196.2	184.5	180.9	255.9	223.8	226.4	221.4	235.8	215.4	190.6
[C].LISLGYDIGNDPQGEAEFAR.[I]	1xTMTpro16plex [N-Term]	1	P12814-1	P12814-1 [775-794]	0	2469.26	16.7	16.6	22.4	20.3	16.1	19.6	19.4	26.2	16.5	22.2	17	19.5	16.9	21
[C].LISLGYDVENDR.[Q]	1xTMTpro16plex [N-Term]	2	O43707	O43707 [794-805]	0	1697.9	98.9	82.9	92.6	85.8	101.2	104	103.1	131.1	112.2	104.5	100.7	113.2	102.5	99
[C].LISLGYDVENDR.[Q]	1xDeamidated [N10]; 1xTMTpro16plex [N-Term]	1	O43707	O43707 [794-805]	0	1698.89	55.8	44.3	53.8	45.3	43.7	51.1	57.1	67.8	53.3	52.4	56	61.6	51.2	56.2
[Y].ILSSSGDGAQHR.[D]	1xTMTpro16plex [N-Term]	2	O95084	O95084 [105-116]	0	1531.81	62.7	67.2	66.9	58.1	60	60	67.7	71.7	55.6	54.1	50.3	54.6	52.2	82.5
[Y].LSLPHYNVIER.[V]	1xTMTpro16plex [N-Term]	1	O75752	O75752 [36-46]	0	1644.94	74.3	60.7	68.9	68.8	70.4	72	86.3	76.4	64	62.6	58.8	70.2	56.7	68.6
[Q].ISNIKYHEEFEKSR.[M]	2xTMTpro16plex [K5; K12]; 1xTMTpro16plex [N-Term]	3	Q14847	Q14847 [117-130]	0	2692.52	243.4	151	193.3	224.9	205.2	193	196.8	297.4	291.1	273.5	289.1	269.3	225.8	159
[T].LLIKTVETR.[D]	1xTMTpro16plex [K4]; 1xTMTpro16plex [N-Term]	1	P08670	P08670 [442-450]	0	1681.09	191.3	139.8	149.5	155.6	136.3	117.9	132.5	194.4	170.4	166.3	167.6	146.4	128.5	119
[M].ISPETVTGTGKKCSLPAEEDSVLEKLGER.[K]	1xCarbamidomethyl [C13]; 3xTMTpro16plex [K11; K12; K25]; 1xTMTpro16plex [N-Term]	1	P27816-1	P27816-1 [623-651]	0	4347.42	87.5	51.6	66.6	91.2	84.8	70.9	83.9	92.5	93.3	92.7	95.5	93	85.5	58.8
[S].LLPLSEKAAR.[A]	1xTMTpro16plex [K7]; 1xTMTpro16plex [N-Term]	1	Q15149-4; Q15149-1; Q15149-9; Q15149-3	Q15149-4 [3209-3218]; Q15149-1 [3346-3355]; Q15149-9 [3195-3204]; Q15149-3 [3232-3241]	0	1706.08	137.5	84.3	99.9	104.6	109.7	112.3	146.6	217.3	167.2	171.9	157.6	170.9	171.7	164.9	Shared
[W].ISKQEYDESGPSIVHR.[K]	1xTMTpro16plex [K3]; 1xTMTpro16plex [N-Term]	1	A5A3E0; Q9BYX7; P60709; P63261	A5A3E0 [1057-1072]; Q9BYX7 [357-372]; P60709 [357-372]; P63261 [357-372]	0	2453.33	104.8	84.8	90.2	92.3	91.6	101	88.2	113.4	90.3	83.9	82.5	79	77.2	85.9	Shared
[E].KTPKDESANQEEPEAR.[V]	2xTMTpro16plex [K1; K4]; 1xTMTpro16plex [N-Term]	1	P50552	P50552 [283-298]	0	2741.49	63.7	51.1	55.9	63.7	71.6	63.4	69.6	63.4	64.5	61.2	68	74.2	62.2	53
[A].KVEQAVETEPEPELR.[Q]	1xTMTpro16plex [K1]; 1xTMTpro16plex [N-Term]	1	P02649	P02649 [19-33]	0	2362.31	81.4	56.6	70.2	74.9	73.8	63.4	90.2	62.1	54	56	54.2	53.7	48	52.4
[A].KVDATEESDLAQQYGVR.[G]	1xTMTpro16plex [K1]; 1xTMTpro16plex [N-Term]	1	P07237	P07237 [81-97]	0	2517.34	39.3	77.7	60.8	31.5	32.5	64	52	46	38.7	38.6	29.6	31.4	31.3	84.3
[M].KSVTEQGAELSNEER.[N]	1xTMTpro16plex [K1]; 1xTMTpro16plex [N-Term]	2	P63104-1	P63104-1 [27-41]	0	2285.22	64.2	48.4	86.4	22.5	59.9	154.7	84	92.1	81.8	77.9	64.9	76.9	70	116.9
[E].KSYELPDGQVITIGNER.[F]	1xTMTpro16plex [K1]; 1xTMTpro16plex [N-Term]	1	A5A3E0; Q9BYX7; P60709; P62736; P68133; P68032; P63261	A5A3E0 [938-954]; Q9BYX7 [238-254]; P60709 [238-254]; P62736 [240-256]; P68133 [240-256]; P68032 [240-256]; P63261 [238-254]	0	2527.4	154.5	129.9	150.3	157.4	162.6	151.2	163.5	145	118.3	134	132.1	119.3	107.5	109.8	Shared
[E].KSPEDKVQIAANEETQER.[E]	2xTMTpro16plex [K1; K6]; 1xTMTpro16plex [N-Term]	1	P49321	P49321 [450-467]	0	2984.65															No Quan Values
[K].KTETQEKNPLPSKETIEQEKQAGES.[-]	1xDeamidated [N8]; 4xTMTpro16plex [K1; K7; K13; K20]; 1xTMTpro16plex [N-Term]	1	P62328	P62328 [20-44]	0	4351.43	60.5	31.3	46.8	55.1	60.8	49	41.3	33.2	35.9	37.5	43	37.4	36.1	20.7
[Q].KTGTAEMSSILEER.[I]	1xOxidation [M7]; 1xTMTpro16plex [K1]; 1xTMTpro16plex [N-Term]	1	P25705-1	P25705-1 [45-58]	0	2176.18	155.8	110.8	132.3	124.1	128.8	113	147.7	119.6	97.6	99.7	83.2	93	80.4	86.2
[C].NEKIVVLLQR.[L]	1xTMTpro16plex [K3]; 1xTMTpro16plex [N-Term]	1	Q06323-1	Q06323-1 [107-116]	0	1820.16	148.2	75.1	98	105.2	115.6	102.4	134.4	205.3	149	134.9	157.5	158.4	136.5	105.7
[G].NEFSILKSPGSVVFR.[N]	1xTMTpro16plex [K7]; 1xTMTpro16plex [N-Term]	2	O75787	O75787 [17-31]	0	2288.33	391	168.5	225.8	216.2	247.5	187.7	332.1	250.2	299.7	171.3	178.7	173.8	160.5	182
[V].KYSSDYFQAPSDYR.[Y]	1xTMTpro16plex [K1]; 1xTMTpro16plex [N-Term]	1	Q08380	Q08380 [441-454]	0	2335.19	233.2	190.9	230.9	233.6	250.4	235.4	247.1	217.7	190.3	199.1	201.1	208.7	191.1	188.4
[L].NEQVKAIKELGDHVTNLR.[K]	1xDeamidated [N16]; 2xTMTpro16plex [K5; K8]; 1xTMTpro16plex [N-Term]	1	P02794	P02794 [140-157]	0	2977.73	65.5	48.2	54.2	64.1	63.4	59.5	67	111.4	117.6	116.5	138.1	119.5	104.5	81.7
[F].KVLAGDKNFITAEELR.[R]	2xTMTpro16plex [K1; K7]; 1xTMTpro16plex [N-Term]	1	O43707	O43707 [853-868]	0	2716.62	113.3	77.9	93.3	88.7	92.6	153.9	95.7	106.7	96.5	88.1	91.2	90.4	87.8	106
[L].KVLDNYLTSPLPEEVDETSAEDEGVSQR.[K]	1xTMTpro16plex [K1]; 1xTMTpro16plex [N-Term]	1	O00299	O00299 [138-165]	0	3728.9															No Quan Values
[L].KVLDNYLTSPLPEEVDETSAEDEGVSQR.[K]	1xDeamidated [N5]; 1xTMTpro16plex [K1]; 1xTMTpro16plex [N-Term]	1	O00299	O00299 [138-165]	0	3729.88															No Quan Values
[K].NKHEAMITDLEER.[L]	1xOxidation [M6]; 1xTMTpro16plex [K2]; 1xTMTpro16plex [N-Term]	2	P35579-1	P35579-1 [1023-1035]	0	2210.17	163.3	135.3	148.6	152.4	145.3	146.9	161	223.6	189.9	182.4	190	160.2	168.5	158.4
[F].KVFPGSTTEDYNLIVIER.[G]	1xTMTpro16plex [K1]; 1xTMTpro16plex [N-Term]	1	Q13263	Q13263 [507-524]	0	2689.51	147.9	115.7	135.5	120.5	124.6	112.7	141.8	178.2	162.9	159	159.1	150.6	138.1	150.2
[K].KVPQVSTPTLVEVSR.[N]	1xTMTpro16plex [K1]; 1xTMTpro16plex [N-Term]	3	P02768-1	P02768-1 [438-452]	0	2248.35	636.3	426.9	508.1	534.6	567.8	547.9	627.6	592.2	533.7	500.9	485	511.4	483.6	507.4
[F].NTPAMYVAIQAVLSLYASGR.[T]	1xAcetyl [N-Term]; 1xOxidation [M5]	1	P60709; Q562R1; P63261	P60709 [128-147]; Q562R1 [129-148]; P63261 [128-147]	0	2183.12															No Quan Labels
[G].KPSPDAGPHGQGR.[V]	1xTMTpro16plex [K1]; 1xTMTpro16plex [N-Term]	1	Q96D15	Q96D15 [21-33]	0	1912.06	105.6	73.9	93.8	91.4	93.9	100	97.2	117.4	107.4	111.3	101.8	104.4	93.5	84.5
[L].KPEDITQIQPQQLVLR.[L]	1xTMTpro16plex [K1]; 1xTMTpro16plex [N-Term]	1	P05556-1	P05556-1 [107-122]	0	2514.49															No Quan Values
[F].NVPAMYVAIQAVLSLYASGR.[T]	1xAcetyl [N-Term]; 1xOxidation [M5]	1	P62736; P68133; P68032	P62736 [130-149]; P68133 [130-149]; P68032 [130-149]	0	2181.14															No Quan Labels
[R].NVNFQKAINEKLGQY.[A]	2xTMTpro16plex [K6; K11]; 1xTMTpro16plex [N-Term]	2	P0C0L5	P0C0L5 [680-694]	0	2678.54	156.7	88.5	117.1	131.6	117.6	107.8	139.3	70.7	70.9	68.4	65.5	62	63.5	56.3
[E].KSAGDVDTLAFDGR.[T]	1xTMTpro16plex [K1]; 1xTMTpro16plex [N-Term]	1	O00468	O00468 [1863-1876]	0	2060.13	136.4	90.1	107.8	112.5	121.7	110.3	121.3	146	115.1	114.8	114.4	120.6	109.5	127.8
[L].NNQFASFIDKVR.[F]	1xTMTpro16plex [K10]; 1xTMTpro16plex [N-Term]	1	P04264	P04264 [188-199]	0	2047.16															No Quan Values
[M].NQPPQIAPKR.[E]	1xTMTpro16plex [K9]; 1xTMTpro16plex [N-Term]	2	Q04637	Q04637 [166-175]	0	1757.07	176.2	104.1	130.1	166.9	150.6	141.8	153.4	203.4	184.4	192.2	184.2	190.5	164	128.9
[Q].KQLTQPETHFGR.[E]	1xTMTpro16plex [K1]; 1xTMTpro16plex [N-Term]	1	Q9UJU6-1	Q9UJU6-1 [288-299]	0	2050.17	56.5	44.8	53	52.3	64.5	59.2	62.6	66.1	60.2	63	64.3	57	50.3	53.3
[K].LEENEVIPKR.[I]	1xTMTpro16plex [K9]; 1xTMTpro16plex [N-Term]	1	P31431-1	P31431-1 [106-115]	0	1835.09	195.2	153.6	182.3	199.7	205.6	180.8	190	169.9	146.5	150.9	148.8	146.8	134.4	117.1
[V].IDNGSGMCKAGFAGDDAPR.[A]	1xCarbamidomethyl [C8]; 1xOxidation [M7]; 1xTMTpro16plex [K9]; 1xTMTpro16plex [N-Term]	2	A5A3E0; P63261	A5A3E0 [710-728]; P63261 [10-28]	0	2563.25	127.6	89.3	119.6	146.5	171.3	146.4	155.4	109.8	97.5	101.9	96.9	106.5	103.5	86.2	Shared
[L].IDNLDTSAANR.[E]	1xTMTpro16plex [N-Term]	1	O75063	O75063 [25-35]	0	1493.79	75.7	53.2	61.1	56.8	59.9	55.8	78.4	83	61.6	66.1	69.8	61.7	61.9	62
[H].LDNLKGTFSQLSELHCDKLHVDPENFR.[L]	1xAcetyl [N-Term]; 1xCarbamidomethyl [C16]; 2xTMTpro16plex [K5; K18]	1	P02042	P02042 [79-105]	0	3863	225.3	122.3	145	104.2	118.7	109.5	177.2	189.6	151.5	158.3	122.5	132.3	129.3	224.7
[-R].MNGDQNSDVYAQEKQDFVQHFSQIVR.[V]	1xAcetyl [N-Term]; 2xDeamidated [N2; N6]; 1xTMTpro16plex [K14]	1	P14324	P14324 [67-92]	0	3431.61	11.5	8.3	10.6	10.5	9.2	8.9	14.5	16.6	11.2	11	13.8	12.1	12.2	17.9
[-R].MNGDQNSDVYAQEKQDFVQHFSQIVR.[V]	1xAcetyl [N-Term]; 1xDeamidated [N2]; 1xTMTpro16plex [K14]	1	P14324	P14324 [67-92]	0	3430.63	10.8	8.2	12.3	16	12.7	9.4	10.4	22.3	14.9	12.1	13.3	12	14.6	15.8
[R].IDINMSGFNETDDLKR.[A]	1xAcetyl [N-Term]; 1xTMTpro16plex [K15]	1	P13797	P13797 [321-336]	0	2214.1	27.7	20.1	25.2	24.9	20.8	23.2	31	42.2	32.8	33.3	26.4	27.6	24.7	33.7
[-].MMCGAPSATQPATAETQHIADQVR.[S]	1xAcetyl [N-Term]; 1xCarbamidomethyl [C3]; 1xOxidation [M2]	1	P04080	P04080 [1-24]	0	2629.18															No Quan Labels
[D].IDVEHGGKR.[S]	1xTMTpro16plex [K8]; 1xTMTpro16plex [N-Term]	4	Q13501-1	Q13501-1 [257-265]	0	1618.95	460.5	339.8	385.5	421.3	449.6	410.9	429.8	753.4	731.1	737.4	759.7	747	632.6	559.5
[C].MKAVTEQGAELSNEER.[N]	1xTMTpro16plex [K2]; 1xTMTpro16plex [N-Term]	1	P27348	P27348 [26-41]	0	2400.27	134.1	87.6	104.2	92	98.7	107.5	122.6	145.5	99.1	105.8	95.9	103.1	103.7	102.3
[C].MKAVTEQGAELSNEER.[N]	1xAcetyl [N-Term]; 1xTMTpro16plex [K2]	1	P27348	P27348 [26-41]	0	2138.07	27.9	25	29.4	28.6	30.7	24.6	33.1	32.5	23.2	30.8	27.9	27	27.3	30.4
[G].IETPLPKKELLLPGNNR.[K]	2xTMTpro16plex [K7; K8]; 1xTMTpro16plex [N-Term]	1	P05362	P05362 [60-76]	0	2844.75	77.2	55.8	73.5	74.8	70.4	75.2	85	126.3	107.7	115.9	123.7	104	95.5	83.3
[A].LEVPTDGNAGLLAEPQIAMFCGR.[L]	1xCarbamidomethyl [C21]; 1xOxidation [M19]; 1xTMTpro16plex [N-Term]	3	P05067-1	P05067-1 [18-40]	0	2779.41	127.9	108.4	112.1	111.8	129.9	110	125.3	103.9	86.5	96.1	86.2	94.5	90.4	103.8
[E].IFDSRGNPTVEVDLFTSKGLFR.[A]	1xAcetyl [N-Term]; 1xTMTpro16plex [K18]	1	P06733-1	P06733-1 [11-32]	1	2844.52	91.4	65.6	70.1	72.6	69.1	70.7	78.9	85.6	75.1	73.9	72.7	80.5	65.6	78.7
[K].MGDHLTNLHR.[L]	1xAcetyl [N-Term]	2	P02792	P02792 [145-154]	0	1235.59															No Quan Labels
[L].LFETALLSSGFSLEDPQTHSNR.[I]	1xTMTpro16plex [N-Term]	1	P08238	P08238 [658-679]	0	2753.41	174.6	130.7	155.4	174.8	171.2	170.5	176.2	199	182	177	185.3	179.7	166.2	170.7
[N].MKGNDISSGTVLSDYVGSGPPKGTGLHR.[Y]	1xAcetyl [N-Term]; 2xTMTpro16plex [K2; K22]	1	P30086	P30086 [92-119]	0	3480.84	71.4	47	61.5	64.5	64.5	60.7	77.3	76	69.6	78.1	66.4	61.5	61.9	65.5
[C].MKSVTEQGAELSNEER.[N]	1xTMTpro16plex [K2]; 1xTMTpro16plex [N-Term]	4	P63104-1	P63104-1 [26-41]	0	2416.26	381.6	223.2	288.6	264	266.8	287.4	354	437.3	326.7	314.6	329.9	324.3	306.6	276.7
[A].IENLDDNAQR.[Y]	1xTMTpro16plex [N-Term]	1	Q9NXH8	Q9NXH8 [138-147]	0	1491.77	72.7	57.1	60.2	62	64.5	59.9	81.1	68.2	47.7	56.7	49.8	54	54.6	57
[R].LEPKPQPPVAEATPR.[S]	1xTMTpro16plex [K4]; 1xTMTpro16plex [N-Term]	1	Q9UHD8-1	Q9UHD8-1 [223-237]	0	2238.31	165.5	111.5	157.3	177.5	162.3	145.6	178	195.9	189.7	193.2	186.7	191.8	176.2	139.4
[-].MYTAIPQSGSPFPGSVQDPGLHVWR.[V]	1xAcetyl [N-Term]	1	P40121	P40121 [1-25]	0	2769.35															No Quan Labels
[GR].NDFDLADALDDR.[N]	1xTMTpro16plex [N-Term]	1	Q8TCZ2	Q8TCZ2 [117-128]	0	1683.81	91.8	64.7	81.3	77.9	78.6	82.3	107.3	149.6	139.8	133.7	137.1	141	117.1	115.8
[Y].NEATGGKYVPR.[A]	1xTMTpro16plex [K7]; 1xTMTpro16plex [N-Term]	1	P07437; P68371	P07437 [52-62]; P68371 [52-62]	0	1800.03	161.8	104.2	117.2	122	122.1	122.2	126.1	192.5	171.4	166.7	156.5	149.5	121.2	128.4	Shared
[C].NDYVALVHPDLDR.[E]	1xTMTpro16plex [N-Term]	1	P56537-1	P56537-1 [111-123]	0	1830.97	51.7	38.2	55.6	47.7	55.4	50.6	56.5	65.7	58.5	54.8	57.8	54.4	49.7	53.7
[D].LADGVSGGEGKGGSDGGGSHR.[K]	1xTMTpro16plex [K11]; 1xTMTpro16plex [N-Term]	1	P14209	P14209 [95-115]	0	2465.26	65.3	51.9	62.4	58.8	60	60	54.9	41	37.4	34.3	40.6	35	38.1	34.4
[A].LAGSPAPSGHPKAGHSENGVEEDTEGR.[T]	1xDeamidated [N18]; 1xTMTpro16plex [K12]; 1xTMTpro16plex [N-Term]	1	Q9NZT2-1	Q9NZT2-1 [481-507]	0	3295.64	24.1	17.1	23.2	20.3	22	20.1	22.3	23.9	26.2	31.4	30.6	27.2	27.1	25.9
[Q].LDEELGGTPVQSR.[V]	1xTMTpro16plex [N-Term]	1	P06396	P06396 [513-525]	0	1704.91	29	15.3	29.3	21.6	29.1	29.3	33.3	30.1	27.8	28.6	24.8	24.5	23.5	27.1
[A].LDICSKNPCHNGGLCEEISQEVR.[G]	3xCarbamidomethyl [C4; C9; C15]; 1xDeamidated [N7]; 1xTMTpro16plex [K6]; 1xTMTpro16plex [N-Term]	1	Q08431	Q08431 [24-46]	0	3324.63	109	68.4	86.1	90.3	85.6	80.9	99.2	93.2	83.5	81.1	74.9	69.6	75.4	80.3
[-].MQPASAKWYDR.[R]	1xAcetyl [N-Term]; 1xTMTpro16plex [K7]	2	Q15185	Q15185 [1-11]	0	1698.86	166.5	128.2	158.7	145.5	143.1	141.6	162.2	192.7	151.6	166.3	177.7	163.9	154.3	166
[-].MVNPTVFFDIAVDGEPLGR.[V]	1xAcetyl [N-Term]	2	P62937	P62937 [1-19]	0	2119.05															No Quan Labels
[-].MTMDKSELVQKAKLAEQAER.[Y]	1xAcetyl [N-Term]; 1xOxidation [M3]; 3xTMTpro16plex [K5; K11; K13]	2	P31946	P31946 [1-20]	0	3276.81	174.3	108.1	139.4	131.8	152.2	137.7	182.7	163.2	152.2	136.5	138.7	151.9	121.8	123.8
[E].MVEVGADDDEGGAER.[G]	1xTMTpro16plex [N-Term]	1	Q6NZI2-1	Q6NZI2-1 [341-355]	0	1853.85	55.6	49.8	49.2	59	52.9	50.6	55.3	68.8	63	54.3	63	64.5	61.6	48
[A].LAWSPQEEDR.[I]	1xTMTpro16plex [N-Term]	1	P09228	P09228 [19-28]	0	1534.78	181.9	134.6	148	170.8	162.8	135.1	155.3	39.7	38.7	33.1	34.9	30.5	34.9	38.1
[E].AVDNLSAFASNPEFSSIPAQISPEGR.[A]	1xTMTpro16plex [N-Term]	1	Q9Y490	Q9Y490 [1568-1593]	0	3008.53	22.9	16.5	22.8	24	23.2	20.5	29.7	28.3	26.4	28.4	23	23.9	23.3	22.5
[P].VLSKDSADIESILALNPR.[T]	1xTMTpro16plex [K4]; 1xTMTpro16plex [N-Term]	2	Q12882-1	Q12882-1 [4-21]	0	2549.48	213.9	141.3	166.6	169.3	152	142.7	200.2	166.7	125.7	114.7	122.9	121.9	125.2	121.1
[M].AVEELQSIIKR.[C]	1xAcetyl [N-Term]; 1xTMTpro16plex [K10]	2	Q92990	Q92990 [2-12]	0	1631.97	23.6	19.3	20.5	18.3	23.9	21.2	21.7	19.4	19.1	19	17.6	13.5	15.4	18.3
[L].AVCKAGAVEKGVPLYR.[H]	1xCarbamidomethyl [C3]; 2xTMTpro16plex [K4; K10]; 1xTMTpro16plex [N-Term]	1	P06733-2; P06733-1	P06733-2 [24-39]; P06733-1 [117-132]	0	2630.56	64.7	48.7	71.1	47.6	53.4	128.7	62.9	57.9	64.7	55.2	49.5	59.1	53.2	123.1	Shared
[M].ATVTATTKVPEIR.[D]	1xAcetyl [N-Term]; 1xTMTpro16plex [K8]	3	Q9Y230	Q9Y230 [2-14]	0	1733.01	310.3	247.7	269	266.4	270.4	265.7	342.7	318.9	271.6	262.8	241.9	263.3	243.8	264.4
[M].ATVVLGGDTMGPER.[I]	1xAcetyl [N-Term]; 1xOxidation [M10]	1	Q16626	Q16626 [15-28]	0	1460.7															No Quan Labels
[S].AVAAAAATTTATTTTTSSGGHPLEFLR.[N]	1xTMTpro16plex [N-Term]	1	P54727	P54727 [254-280]	0	2908.53	39.6	25.3	40.3	33.9	38	37.7	37.4	41	38.2	37.1	31.3	33.8	31.3	33.3
[L].AVAATAPPDAPNR.[E]	1xTMTpro16plex [N-Term]	1	P18206	P18206 [610-622]	0	1554.86	20.5	17.2	19.9	15.8	18.4	17.3	26.4	21.8	17.2	17.4	20.4	17.5	15.7	20.3
[G].AVALADFYPFGAER.[G]	1xTMTpro16plex [N-Term]	2	Q8TER0	Q8TER0 [25-38]	0	1830.97	112.6	81	95.7	99.5	103.2	90.4	123.3	147	131.1	141.6	124.1	133.8	123.1	136.1
[R].AVALSSSVMCPDAR.[S]	1xCarbamidomethyl [C10]; 1xOxidation [M9]; 1xTMTpro16plex [N-Term]	4	P28799	P28799 [199-212]	0	1783.9	307.7	242.2	277.7	303.2	303.2	281.6	300.9	242.1	221	218.7	226.1	205.4	193.5	211.8
[M].AVANSSPVNPVVFFDVSIGGQEVGR.[M]	1xAcetyl [N-Term]	1	O43447	O43447 [2-26]	0	2587.32															No Quan Labels
[V].AVHPGGDTVAIGGVDGNVR.[L]	1xTMTpro16plex [N-Term]	1	O75083	O75083 [452-470]	0	2095.12	36	34.3	33.9	28.4	33.8	30.4	46.5	39.2	32.8	28.3	30.3	29.8	27.4	32.4
[A].AVHYEQPTIQIELR.[Q]	1xTMTpro16plex [N-Term]	2	P09758	P09758 [193-206]	0	2001.11	92.3	74.1	91.7	81.2	78.5	80.6	93.4	99.2	95	91.7	87.4	80.1	88.8	94.4
[T].AVKQPEKVAATR.[Q]	2xTMTpro16plex [K3; K7]; 1xTMTpro16plex [N-Term]	4	Q9Y678	Q9Y678 [598-609]	0	2210.38	463.8	244.3	307.2	316.2	333.6	325.9	418.5	530.3	388.4	389.6	386.5	387.1	355.2	369.8
[A].AVKTLNPKAEVAR.[A]	1xAcetyl [N-Term]; 2xTMTpro16plex [K3; K8]	1	P40227-1	P40227-1 [3-15]	0	2047.25	127.8	88.7	96.6	101.9	98.8	88.5	122.3	128.3	117	109.9	109.4	105	103.3	114.7
[F].AVGEYNKASNDMYHSR.[A]	1xOxidation [M12]; 1xTMTpro16plex [K7]; 1xTMTpro16plex [N-Term]	2	P01034	P01034 [56-71]	0	2466.23	90.1	64	80.6	73.5	73.2	107.1	93.6	87.9	85.9	78.7	80.5	72.4	70.6	94.9
[R].VLRPPGGGSNFSLGFDEPTEQPVR.[K]	1xTMTpro16plex [N-Term]	1	Q9UK76	Q9UK76 [20-43]	0	2860.49	53.2	36.5	48.9	65.7	53.2	52.7	60.4	76.1	63.6	65.9	70.4	65.5	65.5	61.2
[M].ATETVELHKLKLAELKQECLAR.[G]	1xAcetyl [N-Term]; 1xCarbamidomethyl [C19]; 3xTMTpro16plex [K9; K11; K16]	2	P82979	P82979 [2-23]	0	3535.05	248.4	182.8	222.4	220.7	218.2	196.5	237.5	305.8	278	289.1	255.3	281.1	269.9	238
[G].ATFPEEAIADLSVNMYNR.[L]	1xOxidation [M15]; 1xTMTpro16plex [N-Term]	2	Q99574	Q99574 [19-36]	0	2361.17	42.4	38.8	35.4	37.3	35.9	38.8	42.3	46.9	36.4	49.7	45.1	40.8	39.3	42.9
[M].ATGANATPLDFPSKKR.[K]	1xAcetyl [N-Term]; 2xTMTpro16plex [K14; K15]	1	Q15637	Q15637 [2-17]	0	2324.32	190.1	153.4	172	172.6	175.3	169	204.1	245.8	228.1	223.1	218.5	211.6	203.5	227.9
[S].ATKGVPAGNSDTEGGQPGR.[K]	1xTMTpro16plex [K3]; 1xTMTpro16plex [N-Term]	1	Q9UKV3-1	Q9UKV3-1 [829-847]	0	2407.28	48.1	40.4	51.4	51	48.4	46.6	50.6	93.4	91.8	86.3	91.2	88.4	80.6	70.7
[M].ATKIDKEACR.[A]	1xAcetyl [N-Term]; 1xCarbamidomethyl [C9]; 2xTMTpro16plex [K3; K6]	13	Q14019	Q14019 [2-11]	0	1842.04	2244	1513.4	1797.4	1868.6	1934.4	1820	2239.3	2304.9	2089.3	2080.9	1999.8	2071.8	1959.5	1982
[M].VMEKPSPLLVGR.[E]	1xOxidation [M2]; 1xTMTpro16plex [K4]; 1xTMTpro16plex [N-Term]	2	Q13283; Q9UN86	Q13283 [2-13]; Q9UN86 [2-13]	0	1950.17	438.8	300.8	351.4	364.9	371.2	353.4	412.1	564.8	467.1	476	464.8	454.8	431.6	405.4	Shared
[Y].ATLDVYNPFETR.[E]	1xTMTpro16plex [N-Term]	2	O14828	O14828 [36-47]	0	1729.91	267.6	218.2	261.4	235.1	253.8	232	266.3	375.4	302.9	331.3	311.9	306.4	281.6	304.8
[K].ATEMVEVGADDDEGGAER.[G]	1xOxidation [M4]; 1xTMTpro16plex [N-Term]	1	Q6NZI2-1	Q6NZI2-1 [338-355]	0	2170.97	48.2	40.7	37	44.4	44.3	46.2	42.4	46.1	49.3	46.9	48.5	43.8	44.9	39.5
[M].ATDELATKLSR.[R]	1xAcetyl [N-Term]; 1xTMTpro16plex [K8]	2	Q96C19	Q96C19 [2-12]	0	1550.87	285.5	271.3	265.4	263.2	267.3	267.1	301.3	412.8	372.9	357.7	339.3	348.5	327.4	325.5
[M].ATEEKKPETEAAR.[A]	1xAcetyl [N-Term]; 2xTMTpro16plex [K5; K6]	1	P61964	P61964 [2-14]	0	2110.16	146.8	97	129	120	124.5	124.3	149.4	183.6	157	158.1	165.9	161	137.6	128.2
[M].ATSPQKSPSVPKSPTPKSPPSR.[K]	1xAcetyl [N-Term]; 3xTMTpro16plex [K6; K12; K17]	2	Q9NVD7	Q9NVD7 [2-23]	0	3215.86	119	76.1	108	112.5	96.5	88.1	113.4	90.1	82.3	79.4	73.7	82.4	68.4	69.3
[M].ATSSEEVLLIVKKVR.[Q]	1xAcetyl [N-Term]; 2xTMTpro16plex [K12; K13]	1	P32780	P32780 [2-16]	0	2322.43	93.7	70	84.1	82.2	95.9	97.6	118.2	120	113.5	109.1	109.5	112.6	105.9	91.1
[M].ATTATMATSGSAR.[K]	1xAcetyl [N-Term]; 1xOxidation [M6]	3	P38919	P38919 [2-14]	0	1283.59															No Quan Labels
[M].ATVAANPAAAAAAVAAAAAVTEDR.[E]	1xAcetyl [N-Term]	3	P51784	P51784 [45-68]	0	2166.11															No Quan Labels
[M].ATIPDWKLQLLAR.[R]	1xAcetyl [N-Term]; 1xTMTpro16plex [K7]	2	Q6NYC8	Q6NYC8 [2-14]	0	1871.11	156.3	133.7	152.2	156.3	145	139.2	143.1	150.3	130.2	125.3	121.7	117.7	121.6	118.9
[C].ATITPDEKR.[V]	1xTMTpro16plex [K8]; 1xTMTpro16plex [N-Term]	2	O75874	O75874 [74-82]	0	1638.97	407	286.8	337.2	308.6	294.2	314.7	446.7	553.3	440.7	402.6	411.3	411.8	388.9	372.7
[M].ATNFLAHEKIWFDKFKYDDAER.[R]	1xAcetyl [N-Term]; 3xTMTpro16plex [K9; K14; K16]	2	P29692; P29692-3	P29692 [2-23]; P29692-3 [2-23]	0	3698.98	359	237.4	287.3	306.2	294.5	276.4	336	429.7	339.5	356.5	343.1	333.6	326.2	282.8	Shared
[M].ATNIEQIFR.[S]	1xAcetyl [N-Term]	1	P18583-1	P18583-1 [2-10]	0	1133.59															No Quan Labels
[M].ATNWGSLLQDKQQLEELAR.[Q]	1xAcetyl [N-Term]; 1xTMTpro16plex [K11]	2	P48637	P48637 [2-20]	0	2546.35	140.5	104.4	123	123.6	130.4	127.2	142.7	166.3	126.6	131.6	136.2	138.1	124.9	133.7
[S].ATPSSSLPKR.[T]	1xTMTpro16plex [K9]; 1xTMTpro16plex [N-Term]	1	P12270	P12270 [1821-1830]	0	1652	211.5	148.9	180.1	187.3	191.7	180.2	188.4	202.3	198.1	215.5	203.9	198.9	184.9	155.2
[R].ATQEPSEHGPWTLEQLR.[A]	1xTMTpro16plex [N-Term]	1	Q8WZ75-1	Q8WZ75-1 [446-462]	0	2283.17	19.9	21.1	24.7	22.2	19.6	24.6	23.5	28.9	28.1	25.5	23.1	24.6	21.3	28.7
[A].AYRPSETLCGGELVDTLQFVCGDR.[G]	2xCarbamidomethyl [C9; C21]; 1xTMTpro16plex [N-Term]	1	P01344	P01344 [25-48]	0	3047.49	38.9	42.2	44.6	47.4	41.1	44.6	43.2	42.2	44.2	42.2	42	33.5	36	40.5
[C].VLFFDELDSIAKAR.[G]	1xTMTpro16plex [K12]; 1xTMTpro16plex [N-Term]	1	P55072	P55072 [573-586]	0	2232.29	474.7	278.6	349.2	366.8	385	384.7	454.8	673.9	477	483.1	543.3	543.1	502.8	335.2
[C].AYDKTALALEVGDIVKVTR.[M]	2xTMTpro16plex [K4; K16]; 1xTMTpro16plex [N-Term]	1	P46109	P46109 [250-268]	0	2974.78	97.8	87.4	78.5	82.2	87.8	80.9	103.8	115	104.1	90.8	106.3	96	97.1	95.3
[M].AYEPQGGSGYDYSYAGGR.[G]	1xTMTpro16plex [N-Term]	2	P61978-2; P61978	P61978-2 [360-377]; P61978 [360-377]	0	2202.01	110.9	87.7	89.2	99.6	97.8	108.5	109.2	113.3	102.3	103.2	103	101.2	96.6	102.2	Shared
[I].AYGLDKKVGAER.[N]	2xTMTpro16plex [K6; K7]; 1xTMTpro16plex [N-Term]	1	P11142-1	P11142-1 [182-193]	0	2219.33	215.9	106.8	106.6	138.4	210.7	252.1	338.6	163.8	124.3	106.9	95.7	148.4	166.3	165.4
[D].AYGPPSNFLEIDIFNPQTVGVGR.[A]	1xTMTpro16plex [N-Term]	1	Q9UMY4-2	Q9UMY4-2 [22-44]	0	2795.47	126.4	88.3	95.3	109.8	115.6	114.1	120.6	150.4	108.4	117.3	116.6	122.4	121	123.3
[G].VLGIETGAAEGAILGTQEIASR.[D]	1xTMTpro16plex [N-Term]	1	Q8N3D4	Q8N3D4 [761-782]	0	2460.36	15.2	13.8	11.3	12.3	15.7	11.7	16.2	17.1	10.3	14	11.1	12.8	10.1	13.3
[L].VIDNGSGMCKAGFAGDDAPR.[A]	1xCarbamidomethyl [C9]; 1xOxidation [M8]; 1xTMTpro16plex [K10]; 1xTMTpro16plex [N-Term]	1	A5A3E0; P63261	A5A3E0 [709-728]; P63261 [9-28]	0	2662.32	26.6	25	55.2		51.6	138	59.8	29.6	33.3	30.2	27	40.8	37.2	60.3	Shared
[L].VIDNGSGMCKAGFAGDDAPR.[A]	1xCarbamidomethyl [C9]; 1xTMTpro16plex [K10]; 1xTMTpro16plex [N-Term]	1	A5A3E0; P63261	A5A3E0 [709-728]; P63261 [9-28]	0	2646.33	50.5	37.2	51.4	42.1	43.1	57.4	62.1	55.5	38.7	48	48.5	48.5	44.8	55.1	Shared
[M].VLDLDLFR.[V]	1xTMTpro16plex [N-Term]	8	P49591	P49591 [2-9]	0	1294.77	562.2	369.9	394	391	410.2	362.1	505.1	424.1	323.2	322.1	315.9	318.9	309.4	350.2
[T].CEVDALKGTNESLER.[Q]	1xCarbamidomethyl [C1]; 1xTMTpro16plex [K7]; 1xTMTpro16plex [N-Term]	1	P08670	P08670 [328-342]	0	2329.23	144	78.5	97	99.6	99.7	99.6	116.3	164.2	135.6	140.6	137.9	151.1	117.9	111.6
[M].CDKEFMWALKNGDLDEVKDYVAKGEDVNR.[T]	1xAcetyl [N-Term]; 1xCarbamidomethyl [C1]; 2xDeamidated [N11; N28]; 1xOxidation [M6]; 4xTMTpro16plex [K3; K10; K18; K23]	2	P58546	P58546 [2-30]	0	4721.42	279.3	164.8	217.9	237.1	234.1	201.8	235.4	270.3	236.3	228.8	229.9	228.1	204	173.4
[M].CDKEFMWALKNGDLDEVKDYVAKGEDVNR.[T]	1xAcetyl [N-Term]; 1xCarbamidomethyl [C1]; 1xOxidation [M6]; 4xTMTpro16plex [K3; K10; K18; K23]	1	P58546	P58546 [2-30]	0	4719.45	113.9	61.8	82.2	80.8	82.7	76.3	92.1	102.8	87.8	82.2	81.4	77.4	63.3	63
[E].VIDPQDLLEGR.[Y]	1xTMTpro16plex [N-Term]	1	P31431-1	P31431-1 [26-36]	0	1558.88	82	77.4	83.2	83.1	82.7	75.5	85.8	94.8	84.8	87.6	86.6	93.5	73.3	82.3
[M].CDFTEDQTAEFKEAFQLFDR.[T]	1xAcetyl [N-Term]; 1xCarbamidomethyl [C1]; 1xTMTpro16plex [K12]	2	P60660-2	P60660-2 [2-21]	0	2843.32	120.9	95.4	105.3	119	114.9	112.2	128.6	108.5	112.2	113.1	112	112.2	97.9	102.9
[M].CDKEFMWALKNGDLDEVKDYVAKGEDVNR.[T]	1xAcetyl [N-Term]; 1xCarbamidomethyl [C1]; 4xTMTpro16plex [K3; K10; K18; K23]	1	P58546	P58546 [2-30]	0	4703.46	187.5	104.4	149.7	167.6	164.3	133.9	169.6	189.3	161.3	162.2	154.6	164.6	133.3	115.4
[M].CDKEFMWALKNGDLDEVKDYVAKGEDVNR.[T]	1xAcetyl [N-Term]; 1xCarbamidomethyl [C1]; 1xDeamidated [N11]; 4xTMTpro16plex [K3; K10; K18; K23]	1	P58546	P58546 [2-30]	0	4704.44	47.7	24.6	30.5	39.4	39.7	32.8	49.4	49.4	49	36	35.6	43.1	35.7	34.9
[D].VLLVPEKCQFFHKER.[M]	1xCarbamidomethyl [C8]; 2xTMTpro16plex [K7; K13]; 1xTMTpro16plex [N-Term]	1	Q06481	Q06481 [142-156]	0	2842.66	60.8	49	62.4	74.9	79.2	70.8	86.6	70.4	77.2	71.7	72.4	79.5	59.9	62.5
[K].AVSEKEVDSGNDIYGNPIKR.[I]	2xTMTpro16plex [K5; K19]; 1xTMTpro16plex [N-Term]	1	P16035	P16035 [49-68]	0	3103.72	39.5	30.2	49.4	30.2	37.7	97.7	43.3	39.4	38.3	33.8	34.7	33.9	29.6	44.9
[E].VLPSDSEAPDLKQEER.[L]	1xTMTpro16plex [K12]; 1xTMTpro16plex [N-Term]	1	Q14C86-1	Q14C86-1 [719-734]	0	2421.31	65.2	48.4	64.5	64.2	69	63	70.2	75.2	59.8	68.3	76.2	63.6	59.2	48.7
[M].AVNVYSTSVTSDNLSR.[H]	1xAcetyl [N-Term]	4	Q15691	Q15691 [2-17]	0	1754.86															No Quan Labels
[M].AVNVYSTSVTSDNLSR.[H]	1xAcetyl [N-Term]; 1xDeamidated [N13]	1	Q15691	Q15691 [2-17]	0	1755.84															No Quan Labels
[AD].AVPDEIPPLEGDEDASR.[M]	1xTMTpro16plex [N-Term]	2	P08238; Q58FF7	P08238 [703-719]; Q58FF7 [576-592]	0	2114.06	212	159.5	201	201.3	197.8	210.9	216.7	248	227.1	207.2	220.8	214.6	201.9	193.6	Shared
[E].AVSHTSDMHR.[G]	1xOxidation [M8]; 1xTMTpro16plex [N-Term]	4	Q01518-1	Q01518-1 [20-29]	0	1460.72	93.2	68	86.3	66.4	68.5	80.6	100.4	104.9	86.3	74.9	72.3	84.6	77.8	94.7
[G].AVSPGTLTPTGVVSGPAATPTAQHLR.[Q]	1xTMTpro16plex [N-Term]	1	P46937-1	P46937-1 [136-161]	0	2790.54	25.3	29.4	33.8	32.2	34.2	40.2	35.1	44.9	35.8	41.2	39.2	35.8	35.1	34.5
[S].AVSQPASSSNHSSR.[R]	1xTMTpro16plex [N-Term]	1	P46934-4	P46934-4 [312-325]	0	1718.87	14.3	15.3	13	13.6	17.1	14.9	17.5	20	16.9	12.4	13.7	12.2	9.9	15.3
[M].AVVPASLSGQDVGSFAYLTIKDR.[I]	1xAcetyl [N-Term]; 1xTMTpro16plex [K21]	2	Q9H993	Q9H993 [2-24]	0	2740.48	196.1	146.1	173.3	165.7	173.6	173.8	206.8	237.2	180	184.5	168.8	193.4	179.5	192.2
[C].VLKIGEHTPSALAIMENANVLAR.[Y]	1xOxidation [M15]; 1xTMTpro16plex [K3]; 1xTMTpro16plex [N-Term]	1	P04075	P04075 [151-173]	0	3071.75	55.3	39.5	49.4	39	47.3	44.3	53.7	66.9	42.7	55.9	47	49.4	50	47.3
[P].AVYFKEQFLDGDGWTSR.[W]	1xTMTpro16plex [K5]; 1xTMTpro16plex [N-Term]	1	P27797	P27797 [20-36]	0	2627.37	32.6	22.1	26.3	24.4	27.6	22.9	33.8	28.7	24.3	28.7	32.3	31	25.1	31.1
[M].AWKSGGASHSELIHNLR.[K]	1xAcetyl [N-Term]; 1xTMTpro16plex [K3]	2	P22061	P22061 [2-18]	0	2209.18	113.4	72.2	87.9	83.1	85.5	83.8	110.3	93.6	78.4	82.2	73.3	74.9	74.5	95.9
[M].AVSTGVKVPR.[N]	1xAcetyl [N-Term]; 1xTMTpro16plex [K7]	10	Q15819	Q15819 [2-11]	0	1359.83	706.1	542	605.3	604.5	613.1	598.9	718.7	901.3	735.6	751.6	746.7	756.9	756.1	810.4
[M].VLLESEQFLTELTR.[L]	1xTMTpro16plex [N-Term]	2	P37108	P37108 [2-15]	0	1982.11	57.9	41.8	51.1	48.7	50.2	49.3	54.5	76.8	71.7	61.3	54.9	57.6	58.7	66.2
[F].AVTVAPPGAR.[Q]	1xTMTpro16plex [N-Term]	4	Q00839-2; Q00839	Q00839-2 [195-204]; Q00839 [195-204]	0	1242.75	384	334.7	372.5	364.9	371.3	364.7	384.7	536.3	489.1	492.3	490.7	532.4	482	485.4	Shared
[R].VMLGETNPADSKPGTIR.[G]	1xAcetyl [N-Term]; 1xTMTpro16plex [K12]	2	P15531; P22392	P15531 [89-105]; P22392 [89-105]	0	2132.13	227	172.5	196.6	192.6	198.3	190	243.1	248.6	213.6	216.5	198.2	199.3	192.9	232.5	Shared
[Q].AQLAAAAEIDEEPVSKAKQSR.[S]	2xTMTpro16plex [K16; K18]; 1xTMTpro16plex [N-Term]	1	Q13765-1	Q13765-1 [51-71]	0	3124.78	61.4	56.5	62.4	60.2	56.8	58.7	68	79	67.3	68.6	58.4	70.5	61.8	83.9
[M].AQLGKLLKEQKYDR.[Q]	1xAcetyl [N-Term]; 3xTMTpro16plex [K5; K8; K11]	2	Q13564-1	Q13564-1 [2-15]	0	2644.6	378.2	225.5	268.7	280.8	287.3	243.7	349.5	342.3	293.4	283.4	268.2	272.7	241.9	257.2
[S].AQKDLEPESDR.[S]	1xTMTpro16plex [K3]; 1xTMTpro16plex [N-Term]	1	Q9UKV3-1	Q9UKV3-1 [514-524]	0	1896.03	62.8	52.2	53.5	59	54.8	58.1	60.7	87.7	84	84.5	78.2	81	71.8	73.8
[A].AQEPTGNNAEICLLPLDYGPCR.[A]	2xCarbamidomethyl [C12; C21]; 1xDeamidated [N8]; 1xTMTpro16plex [N-Term]	1	P48307	P48307 [25-46]	0	2793.35	12.2	13.9	11.2	12.9	12.8	15	15.3	13.5	7	8.4	9.1	10.7	12.8	11.4
[M].AQEVSEYLSQNPR.[V]	1xAcetyl [N-Term]	1	Q9NXV6	Q9NXV6 [2-14]	0	1562.74															No Quan Labels
[M].VQKESQATLEER.[E]	1xTMTpro16plex [K3]; 1xTMTpro16plex [N-Term]	2	O60502	O60502 [2-13]	0	2026.14	380.3	256	313.5	328.9	325.8	291.4	383.2	489.7	428.3	395	390	392.6	379.6	366.4
[M].AQYKGAASEAGR.[A]	1xAcetyl [N-Term]; 1xTMTpro16plex [K4]	2	Q14320	Q14320 [2-13]	0	1554.82	357.7	258.7	303.4	331.8	302.7	270.9	319	468.3	452.6	438.4	490.9	453.5	391.9	359.7
[A].AQYNPEPPPPR.[T]	1xTMTpro16plex [N-Term]	4	P04632	P04632 [74-84]	0	1569.83	124.7	101	126.2	115.7	114.5	115.7	140.1	173.3	143.1	137.4	128.7	132.2	132.7	145.1
[C].VPSPVDCQVTDLAGNEYDLTGLSTVR.[K]	1xCarbamidomethyl [C7]; 1xTMTpro16plex [N-Term]	1	P11717	P11717 [1078-1103]	0	3110.56	11.1	6.6	8.6	11.5	10.3	7	11.1	9.5	12.4	10.6	9.8	9.4	9.7	13.7
[A].AQPPASHGPER.[S]	1xTMTpro16plex [N-Term]	1	O95817	O95817 [160-170]	0	1450.77	24.1	20.3	23	23.3	20.7	19.1	23.7	33.3	25.9	28.5	23.2	22.7	22.3	27.4
[M].AQQQMTSSQKALMLELKSLQEEPVEGFR.[I]	1xAcetyl [N-Term]; 2xOxidation [M5; M13]; 2xTMTpro16plex [K10; K17]	2	Q712K3	Q712K3 [2-29]	0	3889.03	106.2	76.8	91.9	95.2	95.4	89.7	117.6	117.5	89.4	91.3	89.8	87.9	96	94.1
[M].VQAWYMDDAPGDPR.[Q]	1xOxidation [M6]; 1xTMTpro16plex [N-Term]	1	Q9BV57	Q9BV57 [2-15]	0	1940.91	56.7	42.7	43.8	54.5	51.2	46.7	45.8	47.6	43	42.3	41.3	41.9	47.4	42.4
[G].VSGGEGKGGSDGGGSHR.[K]	1xTMTpro16plex [K7]; 1xTMTpro16plex [N-Term]	14	P14209	P14209 [99-115]	0	2109.09	1706.3	1196.6	1506.3	1598.3	1611.6	1469.8	1542.4	738.4	685.1	678.5	673.6	681.9	621.8	576.9
[Y].VSGFHPSDIEVDLLKNGER.[I]	1xDeamidated [N16]; 1xTMTpro16plex [K15]; 1xTMTpro16plex [N-Term]	3	P61769	P61769 [47-65]	0	2721.47	102.8	87.3	113.4	86.5	99.2	181.6	119.9	127.4	104.9	97.9	87.9	93.4	90	146.7
[A].APMAEGGGQNHHEVVKFMDVYQR.[S]	1xDeamidated [N10]; 1xTMTpro16plex [K16]; 1xTMTpro16plex [N-Term]	1	P15692-11; P15692-18; P15692-1; P15692-12	P15692-11 [207-229]; P15692-18 [207-229]; P15692-1 [27-49]; P15692-12 [207-229]	0	3209.61	174.6	127.2	174	152.6	156.8	151	161.3	137.2	121.2	131.9	125	118.3	112.3	103.2	Shared
[A].APMAEGGGQNHHEVVKFMDVYQR.[S]	1xOxidation [M]; 1xTMTpro16plex [K16]; 1xTMTpro16plex [N-Term]	3	P15692-11; P15692-18; P15692-1; P15692-12	P15692-11 [207-229]; P15692-18 [207-229]; P15692-1 [27-49]; P15692-12 [207-229]	0	3224.62	311	237.2	273.3	273.3	250.3	258.5	294.3	267.9	243.6	244.2	222.7	225.9	212.2	231.6	Shared
[Y].VSGFHPSDIEVDLLKNGER.[I]	1xTMTpro16plex [K15]; 1xTMTpro16plex [N-Term]	1	P61769	P61769 [47-65]	0	2720.49	46.1	34.6	67.3	44.1	44.2	83.2	54.7	47.9	51.6	39.6	44.5	40.8	39.7	65.1
[C].APPAAGQQQPPR.[E]	1xTMTpro16plex [N-Term]	8	P28300	P28300 [22-33]	0	1521.85	526.4	478.9	492.9	519	510.8	476.8	523	294.5	276.9	261.2	259.9	253	232.4	289.9
[S].VSGASNHQPNSNSGR.[Y]	1xDeamidated [N]; 1xTMTpro16plex [N-Term]	3	Q9NSE4	Q9NSE4 [45-59]	0	1816.89	50.7	32.6	39	40.8	40.4	35.3	50.9	72.1	58.9	68.3	69.9	55.2	56.7	65.3
[S].VSGASNHQPNSNSGR.[Y]	1xTMTpro16plex [N-Term]	2	Q9NSE4	Q9NSE4 [45-59]	0	1815.9	59.2	35.7	43.1	47.4	44.4	44.1	51.5	57.1	47.9	44.4	43.1	43.3	42.6	38.7
[C].APPTAYIDFAR.[Q]	1xTMTpro16plex [N-Term]	2	P60174-1	P60174-1 [43-53]	0	1525.83	242.4	170.8	218.7	219.6	229.4	224.9	258.9	372.7	281.9	281.2	303.8	299.9	297.8	269.3
[M].APGQLALFSVSDKTGLVEFAR.[N]	1xTMTpro16plex [K13]; 1xTMTpro16plex [N-Term]	5	P31939	P31939 [2-22]	0	2814.6	271.1	160.9	190.5	195.3	221.2	198	272.5	299	214.9	223.9	204.9	218.5	203	226.9
[D].VSKPDLTAALR.[D]	1xTMTpro16plex [K3]; 1xTMTpro16plex [N-Term]	4	P08670	P08670 [260-270]	0	1779.1	1126.8	678.3	823.9	883.1	883.7	820.1	963.6	1149	932.6	914.6	923.7	889.6	809.1	772.1
[D].APKSQDLAKIMADIR.[A]	2xTMTpro16plex [K3; K9]; 1xTMTpro16plex [N-Term]	1	P05783	P05783 [239-253]	0	2569.53															No Quan Values
[D].APKSQDLAKIMADIR.[A]	1xOxidation [M11]; 2xTMTpro16plex [K3; K9]; 1xTMTpro16plex [N-Term]	2	P05783	P05783 [239-253]	0	2585.53	1259.7	758.4	948.3	1021.5	1009.1	915.5	1098	648.6	606.8	588.8	546.4	548.6	505.5	473.5
[A].APKVKGGVDVTLPR.[V]	2xTMTpro16plex [K3; K5]; 1xTMTpro16plex [N-Term]	1	Q09666-1	Q09666-1 [580-593]	0	2349.48	110.8	92.5	109.6	116.6	108.8	112	140	162.1	139.2	145.4	133.2	132.1	129.2	118.1
[M].APLDLDKYVEIAR.[L]	1xTMTpro16plex [K7]; 1xTMTpro16plex [N-Term]	3	O00743	O00743 [2-14]	0	2111.24	831.2	499.3	647	683.7	674.9	621	822.7	849.4	678.3	667.7	634.3	665.5	618	628.4
[Q].AQAGKHGDDLR.[N]	1xTMTpro16plex [K5]; 1xTMTpro16plex [N-Term]	4	P08729	P08729 [292-302]	0	1776	377.3	267.8	304.8	318.5	328	305.7	355.6	416.8	340.3	353.1	360	349.5	330.9	332.9
[E].AQAGTGHIIDPATSAR.[L]	1xTMTpro16plex [N-Term]	1	Q15149-4; Q15149-1; Q15149-9; Q15149-3	Q15149-4 [3060-3075]; Q15149-1 [3197-3212]; Q15149-9 [3046-3061]; Q15149-3 [3083-3098]	0	1870.01	104.8	102.2	103.9	94	91	100.1	121.1	122	109.9	110.7	101.7	109.5	101.7	140.6	Shared
[M].AQAKINAKANEGR.[F]	1xAcetyl [N-Term]; 2xTMTpro16plex [K4; K8]	1	O95816	O95816 [2-14]	0	2021.17	174.5	109	128.1	140.9	145.9	127.1	149.6	148.2	118.2	120.2	107.6	120.4	100.6	123.8
[G].AQASSTPLSPTR.[I]	1xTMTpro16plex [N-Term]	2	P02545-2; P02545	P02545-2 [14-25]; P02545 [14-25]	0	1519.84	132.3	101.1	109.9	116.8	116	115.6	139.1	209.7	178.6	175.3	186.6	187.1	190	167.5	Shared
[G].APWQCAPCSAEKLALCPPVSASCSEVTR.[S]	4xCarbamidomethyl [C5; C8; C16; C23]; 1xTMTpro16plex [K12]; 1xTMTpro16plex [N-Term]	1	P08833	P08833 [26-53]	0	3740.85	44.7	31.3	37.3	38	39.7	37.2	48.1	50	45	41.2	41.2	37	37.2	38.2
[G].APSATQPATAETQHIADQVR.[S]	1xTMTpro16plex [N-Term]	1	P04080	P04080 [5-24]	0	2396.25	53.4	40.4	47.5	46.2	47	50.9	52.9	44.9	31	28.1	32.9	30.9	34.4	34.1
[M].APSVPAAEPEYPKGIR.[A]	1xTMTpro16plex [K13]; 1xTMTpro16plex [N-Term]	3	P54819	P54819 [2-17]	0	2290.31	383.2	274.9	310.9	320.9	351.8	323.8	408.7	477.9	392.3	377.4	376.1	375.2	356.1	376.7
[M].AQDQGEKENPMR.[E]	1xAcetyl [N-Term]; 1xOxidation [M11]; 1xTMTpro16plex [K7]	5	P62913	P62913 [2-13]	0	1764.85	172.8	137.4	151.4	151.6	150.2	154.4	163	175.5	135	149.9	139.3	128.6	138.6	138.9
[G].APTSASGLNGHPTLSGGGDQR.[E]	1xDeamidated [N9]; 1xTMTpro16plex [N-Term]	1	P27816-1; P27816-5	P27816-1 [1118-1138]; P27816-5 [776-796]	0	2285.14	44.2	30.7	30.9	26.9	18.2	20.3	24.4	48.5	37.3	29.1	23.6	24.1	25.2	19.4	Shared
[R].APVPASELLASGVLSR.[A]	1xTMTpro16plex [N-Term]	1	Q15149-4; Q15149-1; Q15149-9; Q15149-3	Q15149-4 [3310-3325]; Q15149-1 [3447-3462]; Q15149-9 [3296-3311]; Q15149-3 [3333-3348]	0	1871.09	159.8	114.4	126.8	123.6	128.6	116.6	155.9	198.9	157.2	153.2	137.2	151	132.2	165.5	Shared
[P].APVPPGEDSKDVAAPHR.[Q]	1xTMTpro16plex [K10]; 1xTMTpro16plex [N-Term]	3	P05231	P05231 [28-44]	0	2351.3	386.1	252.3	297.3	287.3	292.6	289.5	380.5	481.6	383.9	367.6	334.6	361.6	333.3	382.7
[D].ASAQTTSHELTIPNDLIGCIIGR.[Q]	1xCarbamidomethyl [C19]; 1xTMTpro16plex [N-Term]	1	Q15366-2	Q15366-2 [284-306]	0	2771.47	75	58	68.3	67.9	75.5	68.7	76.4	78.9	65.4	67.6	62	71.1	65.1	53.4
[A].ASASASAAASSPAGGGAEALELLEHCGVCR.[E]	2xCarbamidomethyl [C26; C29]; 1xTMTpro16plex [N-Term]	1	Q13263	Q13263 [40-69]	0	3161.53															No Quan Values
[F].VNITPAEVGVLVGKDR.[S]	1xTMTpro16plex [K14]; 1xTMTpro16plex [N-Term]	1	P07737	P07737 [41-56]	0	2275.36	70.3	50.5	65.8	62.4	70.4	86.9	88.5	86.9	79	68	75.6	82	88.1	99.3
[F].VNHPQVSALLGEEDEEALHYLTR.[V]	1xTMTpro16plex [N-Term]	1	Q01105	Q01105 [100-122]	0	2924.51															No Quan Values
[M].VNFTVDQIR.[A]	1xTMTpro16plex [N-Term]	3	P13639	P13639 [2-10]	0	1395.79	768.8	507	570.9	625.5	597.7	568.3	746.3	733	556.8	555.7	537.7	537.3	482.2	557.9
[M].VNPTVFFDIAVDGEPLGR.[V]	1xAcetyl [N-Term]	3	P62937	P62937 [2-19]	0	1988.01															No Quan Labels
[M].ASQSQGIQQLLQAEKR.[A]	1xAcetyl [N-Term]; 1xTMTpro16plex [K15]	2	O75348	O75348 [2-17]	0	2131.18	253.8	183.5	229.9	212.7	215.2	210.6	242.3	284.5	226	234.4	243.5	232.3	222.6	231.5
[M].VNPTVFFDIAVDGEPLGR.[V]	1xTMTpro16plex [N-Term]	20	P62937	P62937 [2-19]	0	2250.21	1425.7	908.3	1117.6	1129.8	1138.3	1083.1	1416.2	1585.5	1259.6	1283.4	1252.3	1282.8	1187	1256.3
[M].ASLSLAPVNIFKAGADEER.[A]	1xAcetyl [N-Term]; 1xTMTpro16plex [K12]	2	P78371-1	P78371-1 [2-20]	0	2334.26	232.7	134	160.7	175.6	168.9	147	218.9	229.8	159.5	168.6	155.5	162.4	160.7	175.1
[M].ASLTVKAYLLGKEDAAR.[E]	1xAcetyl [N-Term]; 2xTMTpro16plex [K6; K12]	3	Q13501-1	Q13501-1 [2-18]	0	2456.44	221.8	151.4	183.9	169.7	180.9	179.2	225.3	293.1	222.9	239.9	205.2	223.6	209.7	230.4
[M].VNTKPEKTEEDSEEVR.[E]	2xTMTpro16plex [K4; K7]; 1xTMTpro16plex [N-Term]	1	Q16543	Q16543 [129-144]	0	2802.53	81.3	46	63.4	74.8	90.4	76.6	95.6	84.8	76.3	80	88.6	92.2	91.9	70.8
[M].ASMGTLAFDEYGRPFLIIKDQDR.[K]	1xAcetyl [N-Term]; 1xOxidation [M3]; 1xTMTpro16plex [K19]	2	P48643	P48643 [2-24]	0	3005.54	207.7	140.7	168	172.2	166.5	161.4	231.6	214.9	162.6	172.5	159.5	165.8	147.7	180.5
[M].ASVDFKTYVDQACR.[A]	1xAcetyl [N-Term]; 1xCarbamidomethyl [C13]; 1xTMTpro16plex [K6]	2	Q9UKK6	Q9UKK6 [2-15]	0	2006	192.5	125.9	159.9	158.6	172	161.3	197.1	213.2	174.8	178.6	173.5	178.2	170.9	179.9
[M].ASVSSATFSGHGAR.[S]	1xAcetyl [N-Term]	2	Q7Z4H3-1	Q7Z4H3-1 [2-15]	0	1376.66															No Quan Labels
[M].ASVTLSEAEKVYIVHGVQEDLR.[V]	1xAcetyl [N-Term]; 1xTMTpro16plex [K10]	1	Q15024	Q15024 [2-23]	0	2789.5															No Quan Values
[M].ASSAQSGGSSGGPAVPTVQR.[G]	1xAcetyl [N-Term]	3	Q7KZF4	Q7KZF4 [2-21]	0	1842.89															No Quan Labels
[M].ASSDIQVKELEKR.[A]	1xAcetyl [N-Term]; 2xTMTpro16plex [K8; K12]	18	P16949-1	P16949-1 [2-14]	0	2153.24	3248.5	2411.3	2876.5	3132.4	3130.4	2913	3083.5	4241.4	3861.7	4074.5	4076.2	3998	3677.1	3171.3
[Y].ASSPGGVYATR.[S]	1xTMTpro16plex [N-Term]	10	P08670	P08670 [54-64]	0	1369.74	1237.2	919.5	978.3	911	792	724.8	851.7	1394.8	1104.4	1048.9	941.2	829.7	758.1	855.2
[M].ASSSGAGAAAAAAAANLNAVR.[E]	1xAcetyl [N-Term]	1	Q08AG7	Q08AG7 [2-22]	0	1813.92															No Quan Labels
[VA].ASSSSLEKSYELPDGQVITIGNER.[F]	1xTMTpro16plex [K8]; 1xTMTpro16plex [N-Term]	5	A5A3E0; P60709; P62736; P68133; P68032; P63261	A5A3E0 [931-954]; P60709 [231-254]; P62736 [233-256]; P68133 [233-256]; P68032 [233-256]; P63261 [231-254]	0	3188.69	252.4	188.8	337.4	328.5	348.8	653.4	383.8	221.6	201	189.9	218.2	252.8	233.6	264.5	Shared
[M].ASEELACKLER.[R]	1xAcetyl [N-Term]; 1xCarbamidomethyl [C7]; 1xTMTpro16plex [K8]	1	Q9BUP0	Q9BUP0 [2-12]	0	1651.86	67.8	60.9	71.6	69.3	77	60.5	77.1	84.6	73.4	72.3	68.6	75.3	64.8	72.6
[M].ASEELQKDLEEVKVLLEKATR.[K]	1xAcetyl [N-Term]; 3xTMTpro16plex [K7; K13; K18]	1	Q9HB71	Q9HB71 [2-22]	0	3382.96	503.8	299.3	370.9	422.5	457	389.9	445.6	542.5	508.9	504.6	509.9	506.8	467.4	364.9
[A].ASEGGFTATGQR.[Q]	1xTMTpro16plex [N-Term]	5	Q16610	Q16610 [20-31]	0	1485.76	527	433.2	459.5	458	478.6	469.5	498.2	288.8	234.7	226.4	235.4	249.5	235	233
[D].ASEKPAEATAGSGGVNGGEEQGLGKR.[E]	1xAcetyl [N-Term]; 1xDeamidated [N16]; 2xTMTpro16plex [K4; K25]	1	Q1KMD3	Q1KMD3 [127-152]	0	3108.61	20.2	12.7	14	17.1	18.5	17.3	14.9	18.8	19.1	15.4	13.3	18.3	11.8	13.6
[D].ASEKPAEATAGSGGVNGGEEQGLGKR.[E]	2xTMTpro16plex [K4; K25]; 1xTMTpro16plex [N-Term]	1	Q1KMD3	Q1KMD3 [127-152]	0	3369.82	53.5	26.5	47.3	45	44.4	38.5	40.9	54.6	60.7	60.3	59.1	53.4	44.3	35
[D].ASEKPAEATAGSGGVNGGEEQGLGKR.[E]	1xDeamidated [N16]; 2xTMTpro16plex [K4; K25]; 1xTMTpro16plex [N-Term]	4	Q1KMD3	Q1KMD3 [127-152]	0	3370.8	212.6	132	173.3	191	196.9	163.9	188.8	259.6	234.3	237.3	250.4	240.6	224.9	180.2
[A].VPIDDPEDGGKHWVVIVAGSNGWYNYR.[H]	1xDeamidated [N21]; 1xTMTpro16plex [K11]; 1xTMTpro16plex [N-Term]	2	Q99538	Q99538 [18-44]	0	3652.87	200.9	137	178	170.3	177.7	173.6	200	219.3	186.2	186.6	194.6	190.3	176	178.4
[M].ASFVTEVLAHSGR.[L]	1xAcetyl [N-Term]	1	O43264	O43264 [2-14]	0	1415.73															No Quan Labels
[M].ASGADSKGDDLSTAILKQKNRPNR.[L]	1xAcetyl [N-Term]; 3xTMTpro16plex [K7; K17; K19]	12	P55072	P55072 [2-25]	0	3496.97	933.2	562.3	725.8	804.7	824.7	753.1	905.8	1128	974.8	979.2	962.8	993	896.8	798.6
[M].ASGADSKGDDLSTAILKQKNRPNR.[L]	1xAcetyl [N-Term]; 1xDeamidated [N]; 3xTMTpro16plex [K7; K17; K19]	3	P55072	P55072 [2-25]	0	3497.95	128.2	86	115.8	122	130	115.1	134.3	173.2	156.2	131.8	135.7	137.4	129	127
[H].ASASSTNLKDILADLIPKEQAR.[I]	2xTMTpro16plex [K9; K18]; 1xTMTpro16plex [N-Term]	2	O75390	O75390 [26-47]	0	3253.89	57.6	23.8	32.1	34.4	37.8	30	46.2	66.2	44.6	41.6	37.4	41.3	35.6	35.6
[H].ASASSTNLKDILADLIPKEQAR.[I]	1xDeamidated [N7]; 2xTMTpro16plex [K9; K18]; 1xTMTpro16plex [N-Term]	1	O75390	O75390 [26-47]	0	3254.88	149.2	65.1	95.6	97.1	98.4	80.4	124.3	177	119	116.9	107.7	116.9	116.8	116.8
[M].ASASYHISNLLEKMTSSDKDFR.[F]	1xAcetyl [N-Term]; 2xTMTpro16plex [K13; K19]	1	Q86VP6-1	Q86VP6-1 [2-23]	0	3150.64															No Quan Values
[M].ASASYHISNLLEKMTSSDKDFR.[F]	1xAcetyl [N-Term]; 1xOxidation [M14]; 2xTMTpro16plex [K13; K19]	2	Q86VP6-1	Q86VP6-1 [2-23]	0	3166.63	122.1	82.4	96.7	103.8	109.4	88.7	121.6	122.7	109.9	97.8	90.2	105.1	101.3	106.3
[M].ASATAPAAAVPTLASPLEQLR.[H]	1xAcetyl [N-Term]	1	O95273-1	O95273-1 [2-22]	0	2077.13															No Quan Labels
[M].ASAVSPANLPAVLLQPR.[W]	1xAcetyl [N-Term]	1	P51610-1	P51610-1 [2-18]	0	1745.99															No Quan Labels
[F].ASGANFEYIIAEKR.[G]	1xTMTpro16plex [K13]; 1xTMTpro16plex [N-Term]	3	P30084	P30084 [28-41]	0	2177.22	625.7	434.9	513.4	499.8	526	478.4	624.3	675.2	551.9	514.1	522.4	576	515.1	557.2
[M].ASGVQVADEVCR.[I]	1xAcetyl [N-Term]; 1xCarbamidomethyl [C11]	5	P60981-1	P60981-1 [2-13]	0	1332.62															No Quan Labels
[M].ASGVTVNDEVIKVFNDMKVR.[K]	1xAcetyl [N-Term]; 2xTMTpro16plex [K12; K18]	1	Q9Y281-1	Q9Y281-1 [2-21]	0	2871.59	144.3	109.2	126.6	129.4	131.7	129.9	139.8	193.8	167.8	168	159.5	174.1	152.4	158
[M].ASGVTVNDEVIKVFNDMKVR.[K]	1xAcetyl [N-Term]; 1xOxidation [M17]; 2xTMTpro16plex [K12; K18]	3	Q9Y281-1	Q9Y281-1 [2-21]	0	2887.58	489.4	341.5	399.2	428.4	429.6	414.5	480.3	598.4	495.5	527.4	516	516.3	507.5	503.8
[M].ASGVTVNDEVIKVFNDMKVR.[K]	1xAcetyl [N-Term]; 1xDeamidated [N7]; 1xOxidation [M17]; 2xTMTpro16plex [K12; K18]	1	Q9Y281-1	Q9Y281-1 [2-21]	0	2888.57															No Quan Values
[R].ASHEEVEGLVEKIR.[F]	1xTMTpro16plex [K12]; 1xTMTpro16plex [N-Term]	1	Q08380	Q08380 [334-347]	0	2204.25	61	46.9	63.3	64.1	59.2	53.8	63.8	60	49.4	52.4	48.9	45.8	44.7	43.6
[M].ASKEMFEDTVEER.[V]	1xAcetyl [N-Term]; 1xOxidation [M5]; 1xTMTpro16plex [K3]	3	Q16576-1	Q16576-1 [2-14]	0	1932.92	215.9	151.7	187.7	184	196.6	180.8	223.6	229.3	185.6	180.7	188.3	201.6	189.9	179.9
[D].ASKNEEDEGHSNSSPR.[H]	1xTMTpro16plex [K3]; 1xTMTpro16plex [N-Term]	2	Q14103-3; Q14103	Q14103-3 [70-85]; Q14103 [70-85]	0	2352.17	47.6	37.7	44	45.3	51.8	44.4	50.3	56.6	49.4	42.9	45.9	45.5	47.4	38.9	Shared
[M].ASGVAVSDGVIKVFNDMKVR.[K]	1xAcetyl [N-Term]; 1xDeamidated [N15]; 1xOxidation [M17]; 2xTMTpro16plex [K12; K18]	16	P23528	P23528 [2-21]	0	2759.53	1523.6	1092.8	1301.3	1336.9	1377.8	1356.3	1662.1	1584.7	1369.8	1389.7	1316.1	1385.4	1368.9	1454
[M].ASGVAVSDGVIKVFNDMKVR.[K]	1xAcetyl [N-Term]; 1xOxidation [M17]; 2xTMTpro16plex [K12; K18]	78	P23528	P23528 [2-21]	0	2758.54	10442.6	7549.5	8804.7	9085.2	9228.9	8551.1	10340.8	9902.5	8659.8	8432.3	8330	8558.8	8112.7	8222
[M].ASGVAVSDGVIKVFNDMKVR.[K]	1xAcetyl [N-Term]; 1xDeamidated [N15]; 2xTMTpro16plex [K12; K18]	3	P23528	P23528 [2-21]	0	2743.53	247.3	179.4	210.6	229.2	240.5	219.6	259.8	265.8	211.5	198.8	211	209.3	226.6	247.1
[M].ASGVAVSDGVIKVFNDMKVR.[K]	1xAcetyl [N-Term]; 2xTMTpro16plex [K12; K18]	18	P23528	P23528 [2-21]	0	2742.55	3349.6	2329.1	2725.8	2833.3	2863.2	2592.9	3204.1	3081.6	2763.3	2611.8	2645	2715.6	2551.3	2587.8
[M].ASGCKIGPSILNSDLANLGAECLR.[M]	1xAcetyl [N-Term]; 2xCarbamidomethyl [C4; C22]; 1xTMTpro16plex [K5]	1	Q96AT9	Q96AT9 [2-25]	0	2862.48	77.7	52.7	63.1	66.8	66.2	64.4	77.8	89.7	88.4	81.1	77.7	78.9	70.4	71.6
[M].ASGEHSPGSGAAR.[R]	1xAcetyl [N-Term]	2	Q9H4A4	Q9H4A4 [2-14]	0	1225.56															No Quan Labels
[M].ASGGGVPTDEEQATGLER.[E]	1xAcetyl [N-Term]	1	P10606	P10606 [32-49]	0	1815.84															No Quan Labels
[M].ASGGGVPTDEEQATGLER.[E]	1xTMTpro16plex [N-Term]	3	P10606	P10606 [32-49]	0	2078.03	64.8	45.1	56.9	61.8	50.5	55.3	59.3	84.2	81.2	74.5	79.2	75.8	72.9	64.5
[M].ASGSGTKNLDFR.[R]	1xAcetyl [N-Term]; 1xTMTpro16plex [K7]	2	Q96NC0	Q96NC0 [2-13]	0	1598.85	200.8	164.5	183.3	172.2	187.6	175.6	192.5	264.5	244.5	247.6	223.1	231.8	222	212.4
[L].VPEKCQFFHKER.[M]	1xCarbamidomethyl [C5]; 2xTMTpro16plex [K4; K10]; 1xTMTpro16plex [N-Term]	1	Q06481	Q06481 [145-156]	0	2517.42	111.7	85.3	92.1	112.1	111.8	90.9	105.6	70.9	87.1	88.3	88.1	85.4	81.1	70.9
[K].DGKTTVKDLSELGSVR.[T]	2xTMTpro16plex [K3; K7]; 1xTMTpro16plex [N-Term]	1	Q15149-4; Q15149-1; Q15149-9; Q15149-3	Q15149-4 [3333-3348]; Q15149-1 [3470-3485]; Q15149-9 [3319-3334]; Q15149-3 [3356-3371]	0	2617.53	327.5	195.9	251.8	262.2	267.2	251.9	295.2	482.7	401.2	416.1	408.4	416.2	368.6	313.9	Shared
[G].VEVAEESGR.[L]	1xTMTpro16plex [N-Term]	4	Q96J42-1	Q96J42-1 [33-41]	0	1279.68	425	318.1	345.3	379.6	385.6	319	359.9	355.7	338.3	325.9	351	337.4	320.1	285.7
[K].DGGFCEVCKKLVGYLDR.[N]	2xCarbamidomethyl [C5; C8]; 2xTMTpro16plex [K9; K10]; 1xTMTpro16plex [N-Term]	2	P07602-1	P07602-1 [405-421]	0	2928.59	771.5	398.1	509.6	619.9	656.2	544.2	700.3	635.9	640.3	596.7	589.2	633	557	536.4
[C].VESFSDYPPLGR.[F]	1xTMTpro16plex [N-Term]	1	P68104	P68104 [412-423]	0	1670.87	110.9	90.9	98.6	81.4	89.1	85.3	107.2	125.1	97.7	100.6	98.4	93.9	101.6	101.6
[K].VEPSHDASKVKAEGPGLSR.[T]	2xTMTpro16plex [K9; K11]; 1xTMTpro16plex [N-Term]	1	P21333	P21333 [866-884]	0	2876.64	71.1	52.4	58.4	63.1	66.1	65.8	69.4	143.5	127.8	129.7	139.3	135.9	125.8	98.6
[G].DGVGGDPAVALPHR.[R]	1xTMTpro16plex [N-Term]	1	P49257	P49257 [31-44]	0	1664.9	65.7	43.5	56	48.4	47.6	54.6	61.3	34	24.6	25.3	26	23.5	28.3	28.3
[K].VELQELNDR.[F]	1xTMTpro16plex [N-Term]	4	P17661; P08670	P17661 [110-118]; P08670 [105-113]	0	1419.78	483.4	425.2	452.7	443.6	446.5	422.1	513.7	573.2	500.6	501.5	502.2	515.8	478.8	547.8	Shared
[K].VELQELNDR.[F]	1xDeamidated [N7]; 1xTMTpro16plex [N-Term]	1	P17661; P08670	P17661 [110-118]; P08670 [105-113]	0	1420.76	96.4	67.9	87.4	82.9	90.3	97.6	101.5	107.9	94.6	87.3	92.3	88.2	90.1	92.3	Shared
[G].DGPVVTDPKAPNVVVTR.[L]	1xTMTpro16plex [K9]; 1xTMTpro16plex [N-Term]	2	P52566	P52566 [55-71]	0	2372.38	210	140.9	183.1	187.9	211.1	179.9	207.1	300.8	277.4	285	294.3	301.1	279.2	252.3
[F].VFVYNTELWENKR.[F]	1xTMTpro16plex [K12]; 1xTMTpro16plex [N-Term]	1	Q8N0V5-1	Q8N0V5-1 [21-33]	0	2306.28	104.1	69.3	83.4	86.7	88.4	79.6	109.9	90.9	77.4	70.3	71.5	67.6	60.4	64.7
[R].DEPQEPSNKVPEQQR.[Q]	1xTMTpro16plex [K9]; 1xTMTpro16plex [N-Term]	1	P12270	P12270 [1629-1643]	0	2389.26	43	28.8	29.7	31.8	42.9	32.6	36.7	27.1	28.5	29.9	33.3	30.4	24.6	22.8
[C].DELIPEYLNFIR.[G]	1xAcetyl [N-Term]	1	P08238	P08238 [367-378]	0	1563.81															No Quan Labels
[C].DFLIPVQTQHPIR.[K]	1xTMTpro16plex [N-Term]	1	P06744	P06744 [405-417]	0	1868.07	83.1	65.5	70.9	63.8	65.3	74	81.6	104.6	69.1	74	66.4	66.7	80.7	78.2
[C].DFIETHYLNEQVKAIKELGDHVTNLR.[K]	2xTMTpro16plex [K13; K16]; 1xTMTpro16plex [N-Term]	1	P02794	P02794 [132-157]	0	3995.22															No Quan Values
[V].DLEPGTMDSVR.[S]	1xTMTpro16plex [N-Term]	1	Q13885; Q13509; Q9BUF5; P07437; P68371	Q13885 [67-77]; Q13509 [67-77]; Q9BUF5 [67-77]; P07437 [67-77]; P68371 [67-77]	0	1523.77	94.2	65.7	90	99.7	107.9	101.4	106.8	99.4	85.2	93.5	94.5	85.5	86.6	77	Shared
[V].DLEPTVIDEVR.[T]	1xTMTpro16plex [N-Term]	2	Q71U36; P68363; Q9BQE3	Q71U36 [69-79]; P68363 [69-79]; Q9BQE3 [69-79]	0	1589.87	250.9	208.7	230.2	233.8	262.9	248.4	308.4	245.5	217.7	219.9	205.9	217.7	200.2	208.4	Shared
[M].VDHLANTEINSQR.[I]	1xAcetyl [N-Term]	1	Q96S99	Q96S99 [2-14]	0	1538.76															No Quan Labels
[E].DLKLPASFDAR.[E]	1xTMTpro16plex [K3]; 1xTMTpro16plex [N-Term]	2	P07858	P07858 [77-87]	0	1841.08	115	71.5	94.1	100	98.6	97.8	118	317.4	247.5	260.3	265.2	256.5	240.6	234.8
[T].DLKPPTGSNQASPAR.[R]	1xTMTpro16plex [K3]; 1xTMTpro16plex [N-Term]	2	Q9BZQ8	Q9BZQ8 [585-599]	0	2147.21	184.7	130.8	159	169.5	161.4	162.2	167.4	205.7	207.2	204	197.1	206.1	172.8	157.7
[G].DLLECADDR.[A]	1xCarbamidomethyl [C5]; 1xTMTpro16plex [N-Term]	1	P02768-1	P02768-1 [273-281]	0	1410.69	107.4	79.4	83.8	98.6	95.9	83.8	104.2	101.9	99.3	102.9	98.9	102	93.2	92.7
[R].DLGPHAEGQLAPR.[D]	1xTMTpro16plex [N-Term]	1	Q9HBR0	Q9HBR0 [1055-1067]	0	1664.9	56.7	61	62	55.5	59.9	56.5	61.2	62.1	51	52.2	49.2	49.5	48	57.1
[E].VDALKGTNESLER.[Q]	1xTMTpro16plex [K5]; 1xTMTpro16plex [N-Term]	1	P08670	P08670 [330-342]	0	2040.16	216.1	119.2	161.5	150	179	165.8	185.2	269.5	194.9	196.5	213.3	219.2	196.1	162.1
[M].SHKQIYYSDKYDDEEFEYR.[H]	1xAcetyl [N-Term]; 2xTMTpro16plex [K3; K10]	3	P61024	P61024 [2-20]	0	3165.53	139.4	132.1	149.4	122.4	136.6	133	149.3	208.3	189.4	188.9	178.1	177.6	187.2	170.6
[M].VEEVQKHSVHTLVFR.[S]	1xAcetyl [N-Term]; 1xTMTpro16plex [K6]	1	O43660-1	O43660-1 [2-16]	0	2154.2	66.3	47.3	61	60.3	51.2	53.5	63.1	87.4	67.2	66.8	67	66.8	64.1	64.4
[L].DHKFDLMYAKR.[A]	1xOxidation [M7]; 2xTMTpro16plex [K3; K10]; 1xTMTpro16plex [N-Term]	1	Q71U36; Q9NY65; P68363; Q9BQE3; P68366	Q71U36 [392-402]; Q9NY65 [392-402]; P68363 [392-402]; Q9BQE3 [392-402]; P68366 [392-402]	0	2352.33	184.4	124.4	150.8	158.6	153.8	124.7	125.4	116.4	134.6	117.6	106.1	78.2	76.9	56.9	Shared
[M].VEKEEAGGGISEEEAAQYDR.[Q]	1xTMTpro16plex [K3]; 1xTMTpro16plex [N-Term]	1	Q9UBE0-1	Q9UBE0-1 [2-21]	0	2775.39	71.3	45.3	48	54.7	57.9	52.4	69.2	100.9	66.4	72.7	76.9	77.1	66.9	65.2
[M].VDYYEVLGVQR.[H]	1xTMTpro16plex [N-Term]	3	O75190	O75190 [2-12]	0	1644.89															No Quan Values
[M].VDYYEVLGVQR.[H]	1xAcetyl [N-Term]	1	O75190	O75190 [2-12]	0	1382.7															No Quan Labels
[E].VDPNIQAVR.[T]	1xTMTpro16plex [N-Term]	1	P05787	P05787 [80-88]	0	1315.77	242.1	189.3	222.2	214.4	221.6	205.6	250.4	198.1	180.5	180.2	179	188.7	163.4	193.5
[V].VDNGSGMCKAGFAGDDAPR.[A]	1xCarbamidomethyl [C8]; 1xOxidation [M7]; 1xTMTpro16plex [K9]; 1xTMTpro16plex [N-Term]	3	P60709	P60709 [10-28]	0	2549.24	308.1	219	280.3	345.2	410.8	363.6	448.5	226.9	225.1	215.2	224.5	250.5	231.3	202.1
[V].VDNGSGMCKAGFAGDDAPR.[A]	1xCarbamidomethyl [C8]; 1xTMTpro16plex [K9]; 1xTMTpro16plex [N-Term]	1	P60709	P60709 [10-28]	0	2533.24	50.2	33.2	48.6	53	62.6	65.9	75.3	42.5	44.9	43.1	41	42	39.5	38.8
[A].DLADGVSGGEGKGGSDGGGSHR.[K]	1xTMTpro16plex [K12]; 1xTMTpro16plex [N-Term]	1	P14209	P14209 [94-115]	0	2580.29	63.4	54.6	53.2	55.9	53.6	59.5	63.3	43.1	35.9	34.4	28.6	32.9	32.7	44.2
[T].VDVTPPTAKAPTTVEDR.[V]	1xTMTpro16plex [K9]; 1xTMTpro16plex [N-Term]	1	Q9H8Y8-1	Q9H8Y8-1 [412-428]	0	2405.35	75.1	56.4	67.7	72.4	77.6	77.2	70.5	80.4	75.6	88.5	89.2	81.1	74	59.5
[D].VDVSKPDLTAALR.[D]	1xTMTpro16plex [K5]; 1xTMTpro16plex [N-Term]	10	P08670	P08670 [258-270]	0	1993.19	1711.8	1131.6	1317.3	1413	1397.1	1350.2	1533.3	1942	1610.5	1635.6	1659.3	1589.7	1440.1	1390.3
[D].VDVSKPDLTAALR.[D]	1xAcetyl [N-Term]; 1xTMTpro16plex [K5]	4	P08670	P08670 [258-270]	0	1731	593.3	454.1	538.5	500.2	505.8	513.3	591.4	644.6	537.1	559.2	553.5	571.4	481.9	529.9
[M].VGGEAAAAVEELVSGVR.[Q]	1xTMTpro16plex [N-Term]	2	Q96HQ2-1	Q96HQ2-1 [2-18]	0	1918.06	10.8	10.1	8.3	8.6	8	11.8	10.7	10.3	9	10	9.8	9.4	10.1	13.9
[A].CSCSPVHPQQAFCNADVVIR.[A]	3xCarbamidomethyl [C1; C3; C13]; 1xTMTpro16plex [N-Term]	1	P16035	P16035 [27-46]	0	2649.27	138	96	130.5	134.5	145.1	121.5	155	87.1	88.3	85	86.4	84.5	78.1	74.1
[D].CVGPEVEKACANPAAGSVILLENLR.[F]	1xAcetyl [N-Term]; 2xCarbamidomethyl [C1; C10]; 1xTMTpro16plex [K8]	2	P00558	P00558 [99-123]	0	3013.58															No Quan Values
[A].CTCVPPHPQTAFCNSDLVIR.[A]	3xCarbamidomethyl [C1; C3; C13]; 1xTMTpro16plex [N-Term]	2	P01033	P01033 [24-43]	0	2676.3	281.8	225.8	273.9	280.8	277.1	254.1	298.9	209.1	195.1	195.6	166.6	181.7	166.4	169.7
[M].VLAELYVSDR.[E]	1xTMTpro16plex [N-Term]	2	O43776	O43776 [2-11]	0	1468.83	248.3	178.2	194.6	193.3	204.3	191.2	262.8	190.6	145.1	143.9	152.9	143	143.7	178.1
[M].VKLTAELIEQAAQYTNAVR.[D]	1xDeamidated [N16]; 1xTMTpro16plex [K2]; 1xTMTpro16plex [N-Term]	1	P09661	P09661 [2-20]	0	2727.55	115	64	72.9	80.9	82.9	76.7	108.1	116.7	94.2	84.3	90.8	82.4	69.3	84
[G].VKIPTCKITLKETFLTSPEELYR.[V]	1xCarbamidomethyl [C6]; 3xTMTpro16plex [K2; K7; K11]; 1xTMTpro16plex [N-Term]	1	O95433	O95433 [202-224]	0	3983.34	27.6	15.1	24.8	30	23.1	29.3	32.9	40.5	37.9	35.4	32.5	32.6	28.8	31.5
[D].VKVQKQEEDVNVR.[K]	2xTMTpro16plex [K2; K5]; 1xTMTpro16plex [N-Term]	1	O60934	O60934 [578-590]	0	2483.48	96.6	65.7	72.9	82.3	84.6	81.4	92.2	133	128.9	122.9	124.9	127.9	106.7	86.7
[C].VKLNDGHFMPVLGFGTYAPPEVPR.[S]	1xOxidation [M9]; 1xTMTpro16plex [K2]; 1xTMTpro16plex [N-Term]	2	P42330	P42330 [8-31]	0	3265.77	73.7	43.2	59.1	57.7	55.2	55.4	67.6	81.3	83.3	66.6	61.3	60.6	62.4	56.2
[G].DCGLPPDVPNAQPALEGR.[T]	1xCarbamidomethyl [C2]; 1xTMTpro16plex [N-Term]	1	P08174-1	P08174-1 [35-52]	0	2210.12	8.8	12.2	12.1	14.1	14.2	12.3	18.2	14.3	15.1	15.9	13.9	16.6	15	17.2
[Q].DAVPLATAPGHGPQR.[S]	1xTMTpro16plex [N-Term]	1	P30530	P30530 [176-190]	0	1790.98	60.5	53.1	65.7	50.8	55.8	53.2	64.1	64.8	58.3	54.4	47.1	51.3	51.1	70.5
[G].VGTESGSESGSSNAKEPKTR.[A]	2xTMTpro16plex [K15; K18]; 1xTMTpro16plex [N-Term]	1	Q9Y2Q9	Q9Y2Q9 [29-48]	0	2920.58	74.4	45.4	52.8	67.9	77.8	73.3	71.5	81.6	78.3	75.1	80.6	69.6	64.6	42.6
[G].VGSLNLEELSEMR.[Y]	1xOxidation [M12]; 1xTMTpro16plex [N-Term]	2	Q13438-1	Q13438-1 [28-40]	0	1796.94	99.4	77.1	92.7	86.7	88.4	97.9	93.9	95.4	88.4	70.8	72.6	87.9	72.9	86.1
[M].DASVEEEGVR.[R]	1xTMTpro16plex [N-Term]	1	P01034	P01034 [41-50]	0	1394.71	68.4	49	67.6	61.6	76.4	82.8	77.3	69.2	67.3	60.6	67.9	70.9	67.2	78.6
[K].DDLVTVKTPAFAESVTEGDVR.[W]	1xTMTpro16plex [K7]; 1xTMTpro16plex [N-Term]	3	P36957	P36957 [68-88]	0	2857.54	141.5	104.7	132.2	124.1	136	128.1	146.5	181.5	167.7	170.8	184.8	184	165.2	145.8
[K].DDPDAPLQPVTPLQLFEGR.[R]	1xTMTpro16plex [N-Term]	2	P0C0L5	P0C0L5 [1429-1447]	0	2412.27															No Quan Values
[G].DDSFNTFFSETGAGKHVPR.[A]	1xAcetyl [N-Term]; 1xDeamidated [N5]; 1xTMTpro16plex [K15]	1	Q71U36; P68363; Q9BQE3	Q71U36 [46-64]; P68363 [46-64]; Q9BQE3 [46-64]	0	2459.18	102	65.9	72.6	80.8	76.4	65.7	89.3	96.3	80	82.6	67.4	78.4	66.7	77.4	Shared
[G].DEAEAGEGGEN.[-]	1xTMTpro16plex [N-Term]	4	P63104-1	P63104-1 [235-245]	0	1381.6	74.6	63.5	79.1	74.4	105.1	103.6	108.2	51	54.6	52.1	58.4	61.9	69.5	58.8
[G].DEAIHCPPCSEEKLAR.[C]	2xCarbamidomethyl [C6; C9]; 1xTMTpro16plex [K13]; 1xTMTpro16plex [N-Term]	10	P22692	P22692 [22-37]	0	2520.28	885.2	777.6	846.8	959.9	968.9	854.7	941.5	788.4	849.2	775.6	726.1	780.4	717	741.5
[M].DDDIAALVVDNGSGMCKAGFAGDDAPR.[A]	1xAcetyl [N-Term]; 1xCarbamidomethyl [C16]; 1xTMTpro16plex [K17]	3	P60709	P60709 [2-28]	0	3083.44	72.3	48.9	49.6	53.4	58.7	51	68	73.5	49.3	47.9	60	48.7	47.3	55.5
[M].DDDIAALVVDNGSGMCKAGFAGDDAPR.[A]	1xAcetyl [N-Term]; 1xCarbamidomethyl [C16]; 1xDeamidated [N11]; 1xTMTpro16plex [K17]	1	P60709	P60709 [2-28]	0	3084.42	71	45.8	61.1	55.9	60.4	55.1	66.7	70.1	47.3	41.2	46.2	50.6	50.1	52
[M].DDDIAALVVDNGSGMCKAGFAGDDAPR.[A]	1xAcetyl [N-Term]; 1xCarbamidomethyl [C16]; 1xOxidation [M15]; 1xTMTpro16plex [K17]	14	P60709	P60709 [2-28]	0	3099.43	791.5	503.8	578.4	581.5	604.5	532.4	725.5	667.5	549.7	523.5	494.1	484.3	453.9	534.9
[M].DDDIAALVVDNGSGMCKAGFAGDDAPR.[A]	1xAcetyl [N-Term]; 1xCarbamidomethyl [C16]; 1xDeamidated [N11]; 1xOxidation [M15]; 1xTMTpro16plex [K17]	30	P60709	P60709 [2-28]	0	3100.42	1196.4	821.6	1003.3	1004.8	1050	975.8	1286.5	1158.2	963.9	925.1	901.8	935.4	885.1	966.4
[M].DDDTAVLVIDNGSGMCKAGFAGDDAPR.[A]	1xAcetyl [N-Term]; 1xCarbamidomethyl [C16]; 1xDeamidated [N11]; 1xOxidation [M15]; 1xTMTpro16plex [K17]	1	A5A3E0	A5A3E0 [702-728]	0	3130.43	17.9	14.2	18.5	13.8	17.9	17.3	22.7	15.9	13.7	14.3	12.9	16.1	13	15.7
[A].DDEVDVDGTVEEDLGKSR.[E]	1xTMTpro16plex [K16]; 1xTMTpro16plex [N-Term]	6	P14625	P14625 [22-39]	0	2586.3	468	291.3	384.1	419	411.9	382.9	458.6	500.3	433.8	440.4	442	418.8	391.8	361.9
[A].DAPEEEDHVLVLR.[K]	1xTMTpro16plex [N-Term]	3	P07237	P07237 [18-30]	0	1825.96	242.5	156.9	208.6	201.5	210.1	196.9	255.2	278.3	224.5	228.2	221.8	248.8	214	221.1
[S].DADLADGVSGGEGKGGSDGGGSHR.[K]	1xTMTpro16plex [K14]; 1xTMTpro16plex [N-Term]	2	P14209	P14209 [92-115]	0	2766.35	29.6	25.1	32	35.2	30.2	30.1	36	21.6	21.5	26.6	24.9	21	22.9	16.7
[K].VKAHSQTHR.[V]	1xTMTpro16plex [K2]; 1xTMTpro16plex [N-Term]	1	P01892	P01892 [91-99]	0	1671.99	42.4	45	44.9	57.5	52	47.9	52.4	56.1	50.8	51.2	47.9	47.3	45.2	45.9
[A].VHYEQPTIQIELR.[Q]	1xTMTpro16plex [N-Term]	1	P09758	P09758 [194-206]	0	1930.07	65.2	55.7	65.2	57.2	66.3	59	67.5	66.6	52.1	61.7	57.4	58.2	55.2	54.4
[A].DAINTEFKNTR.[T]	1xTMTpro16plex [K8]; 1xTMTpro16plex [N-Term]	1	P08670	P08670 [90-100]	0	1917.07	194.9	117.6	145	170.6	166	177.3	187.1	176.9	174.8	173.9	164.7	176.4	164.8	127.1
[M].VGVKPVGSDPDFQPELSGAGSR.[L]	1xTMTpro16plex [K4]; 1xTMTpro16plex [N-Term]	5	O43396	O43396 [2-23]	0	2807.52	918.6	577.8	738	796.9	774	731.3	871.9	648	568.9	545.6	535.4	558.8	520.7	500
[C].VGVFQHGKVEIIANDQGNR.[T]	1xTMTpro16plex [K8]; 1xTMTpro16plex [N-Term]	2	P54652; P11142-1; P0DMV8; P34931	P54652 [19-37]; P11142-1 [18-36]; P0DMV8 [18-36]; P34931 [20-38]	0	2689.5	341.5	210.3	277.4	275.1	270.4	261.4	308.3	405.8	323.1	307.8	328.1	307.1	286.8	240.8	Shared
[D].VGVDTKHQTLQGVAFPISR.[E]	1xTMTpro16plex [K6]; 1xTMTpro16plex [N-Term]	1	Q12792-2	Q12792-2 [166-184]	0	2661.53	95.3	65.1	82.3	85.4	87.5	72.3	88.3	95.1	75.9	79.2	83.3	77.2	70.9	73
[R].DAGPPPGAAPR.[P]	1xTMTpro16plex [N-Term]	5	Q8NES3-1	Q8NES3-1 [87-97]	0	1309.72	566.6	381	439.5	442.3	453.4	423.5	544.2	631.5	508.8	506.8	512.6	485.7	449.8	503.3
[R].DAHKSEVAHR.[F]	1xTMTpro16plex [K4]; 1xTMTpro16plex [N-Term]	7	P02768-1	P02768-1 [25-34]	0	1757.99	344.9	552.1	382.6	310.8	573.3	369	609.7	307.9	521.3	304.6	442.7	1434.6	545.9	673.6
[A].VHHPPSYVAHLASDFGVR.[V]	1xTMTpro16plex [N-Term]	3	P05121-1	P05121-1 [24-41]	0	2293.22	218.3	139.5	159.9	163.3	160.1	144	202.2	104.7	95.1	86.8	89.5	86.4	77.2	83.9
[R].DAKLDKAQIHDLVLVGGSTR.[I]	1xAcetyl [N-Term]; 2xTMTpro16plex [K3; K6]	2	P0DMV8	P0DMV8 [323-342]	0	2786.6	139.6	112.1	125.4	123.4	131.7	133	160.3	182.2	146.3	140.1	131.2	140.4	126	136.6
[M].AELSEEALLSVLPTIR.[V]	1xAcetyl [N-Term]	2	P45974-1	P45974-1 [2-17]	0	1782.98															No Quan Labels
[M].AELTALESLIEMGFPR.[G]	1xAcetyl [N-Term]; 1xOxidation [M12]	1	Q04323-1	Q04323-1 [2-17]	0	1834.93															No Quan Labels
[M].AELVQGQSAPVGMKAEGFVDALHR.[V]	1xAcetyl [N-Term]; 1xOxidation [M13]; 1xTMTpro16plex [K14]	1	Q96I24-1	Q96I24-1 [2-25]	0	2872.49	40.7	37.2	39.7	35	37.8	35.4	38.6	38.7	38.9	36.5	37.2	32.4	43.1	39.7
[M].AENHCELLSPAR.[G]	1xAcetyl [N-Term]; 1xCarbamidomethyl [C5]	1	Q9NXV2	Q9NXV2 [2-13]	0	1438.67															No Quan Labels
[P].AEPEGGPASEGAARPLPR.[F]	1xTMTpro16plex [N-Term]	1	P09603	P09603 [453-470]	0	2066.09	51	48.2	42.5	47.7	39.5	41.7	45.4	69	51.1	56.3	51.9	50.1	51.5	61.9
[M].AEKTQKSVKIAPGAVVCVESEIR.[G]	1xAcetyl [N-Term]; 1xCarbamidomethyl [C17]; 3xTMTpro16plex [K3; K6; K9]	1	O00399	O00399 [2-24]	0	3453.99	186.2	100.2	143.4	161.7	165.8	140	169.3	170.1	171.1	158.4	159.9	166	151.1	127.8
[M].AELEEVTLDGKPLQALR.[V]	1xAcetyl [N-Term]; 1xTMTpro16plex [K11]	1	Q9UKV3-1	Q9UKV3-1 [60-76]	0	2228.25															No Quan Values
[M].AELGLNEHHQNEVINYMR.[F]	1xAcetyl [N-Term]; 1xOxidation [M17]	1	Q9NQ48	Q9NQ48 [2-19]	0	2225.04															No Quan Labels
[M].AELHSKLQSSEAEVR.[S]	1xTMTpro16plex [K6]; 1xTMTpro16plex [N-Term]	1	Q9P2E9-1	Q9P2E9-1 [916-930]	0	2292.28	80.5	71	77.5	71.1	66.7	71.6	81.3	93.5	82.6	89.2	79.9	78.8	66.8	77.5
[K].AEPEKNGEVVHTPETSV.[-]	1xDeamidated [N6]; 1xTMTpro16plex [K5]; 1xTMTpro16plex [N-Term]	1	O15427	O15427 [449-465]	0	2432.28	46.7	29.4	53.9	40.5	48.9	43.8	56.3	57.3	48.5	51.5	51	49.7	46	48
[G].AEPGEKGSAR.[K]	1xTMTpro16plex [K6]; 1xTMTpro16plex [N-Term]	4	Q9H910-1	Q9H910-1 [137-146]	0	1609.92	404.7	332.6	380.1	401.5	383.2	390.5	392.3	514.3	474.3	511	510.3	503.7	438	412
[M].AETKLQLFVKASEDGESVGHCPSCQR.[L]	1xAcetyl [N-Term]; 2xCarbamidomethyl [C21; C24]; 2xTMTpro16plex [K4; K10]	1	O95833	O95833 [2-27]	0	3583.81	61.1	44	52.6	49	53.6	44.5	62.2	65.5	56	51.3	51	56.6	49.1	52.6
[M].AETLEFNDVYQEVKGSMNDGR.[L]	1xAcetyl [N-Term]; 1xOxidation [M17]; 1xTMTpro16plex [K14]	2	Q08945	Q08945 [2-22]	0	2764.31	23.1	18.6	21.8	18.9	25.3	22.6	31.5	34.5	28.9	25.6	26.8	26.2	28.2	33.2
[M].AETLSGLGDSGAAGAAALSSASSETGTR.[R]	1xAcetyl [N-Term]	1	Q15424-1	Q15424-1 [2-29]	0	2537.2															No Quan Labels
[M].AEVEETLKR.[IL]	1xAcetyl [N-Term]; 1xTMTpro16plex [K8]	2	Q9NP97	Q9NP97 [2-10]	0	1420.8	431.7	288.4	352.7	346.7	369.5	350.1	426.4	427.8	355.3	352.3	358.4	375.9	347.3	350.1
[S].AEVGAAETTLTELR.[R]	1xTMTpro16plex [N-Term]	1	P05783	P05783 [287-300]	0	1764.97	69.7	57.1	56.2	60.2	53.7	59.3	77	75.2	59.4	59.2	53.7	52.9	52.1	52.7
[M].AESSESFTMASSPAQR.[R]	1xAcetyl [N-Term]; 1xOxidation [M9]	1	P49736	P49736 [2-17]	0	1743.75															No Quan Labels
[A].AEPKEVPAHSTEVGR.[D]	1xTMTpro16plex [K4]; 1xTMTpro16plex [N-Term]	2	Q32MZ4	Q32MZ4 [482-496]	0	2215.23	153.5	123.8	149	147.5	148.3	147.1	165.2	176.7	142.8	154.6	133	142.9	139	141.5
[H].AEPPVPAQGEAPGEQAR.[D]	1xTMTpro16plex [N-Term]	1	P55884	P55884 [97-113]	0	2008.04	14.5	12.5	11.9	12.3	12.2	11.5	9.3	13.5	11	14.7	17.1	14.5	16.7	13.1
[M].AEPSGAETRPPIR.[V]	1xAcetyl [N-Term]	2	Q9NRR5-1	Q9NRR5-1 [2-14]	0	1422.73															No Quan Labels
[M].AEQATKSVLFVCLGNICR.[S]	1xAcetyl [N-Term]; 2xCarbamidomethyl [C12; C17]; 1xTMTpro16plex [K6]	1	P24666-1	P24666-1 [2-19]	0	2412.27	39.9	32.9	39.8	33.9	35.9	34	45.2	45	35.7	37.8	34.7	36.2	35.6	34.7
[A].AEQQVPLVLWSSDR.[D]	1xTMTpro16plex [N-Term]	1	Q15904	Q15904 [41-54]	0	1932.05	48.6	35.8	50.7	44	33.6	43.3	54.1	46.7	45.1	42.1	45.7	45.7	39.4	48.2
[M].AERPEDLNLPNAVITR.[I]	1xAcetyl [N-Term]	2	Q9NRF9	Q9NRF9 [2-17]	0	1849.98															No Quan Labels
[E].AEQNDSVSPR.[K]	1xTMTpro16plex [N-Term]	2	P52823	P52823 [21-30]	0	1406.72	61.7	45.5	47.1	51.4	48.2	49	55.8	31	23	23.2	27	25.9	20.6	21.1
[M].ADSSGQQGKGR.[R]	1xAcetyl [N-Term]; 1xTMTpro16plex [K9]	4	P49589-1	P49589-1 [2-12]	0	1436.74	109.9	77.2	91.8	93	85.1	76.8	115.6	142	112.9	113.2	104.7	108.7	108.1	120.9
[M].ADTQYILPNDIGVSSLDCR.[E]	1xAcetyl [N-Term]; 1xCarbamidomethyl [C18]	2	Q9NY33	Q9NY33 [2-20]	0	2179.03															No Quan Labels
[M].ADVVVGKDKGGEQR.[L]	1xAcetyl [N-Term]; 2xTMTpro16plex [K7; K9]	2	Q9NRG0	Q9NRG0 [2-15]	0	2108.2	294.1	193.3	238.7	241.3	245.4	229.8	294.1	401.5	348.4	340.7	326.1	340.7	328.5	332.7
[C].ADYSENTFTEYKKKLAER.[L]	3xTMTpro16plex [K12; K13; K14]; 1xTMTpro16plex [N-Term]	1	P02774	P02774 [408-425]	0	3409.91	210.2	121.3	179.7	183.2	180.7	208.9	186.2	257.4	191.1	205.6	258	251.6	199.6	120.6
[M].ADSKEGVLPLTAASTAPISFGFTR.[T]	1xAcetyl [N-Term]; 1xTMTpro16plex [K4]	1	Q92917	Q92917 [2-25]	0	2782.49	65.4	39.9	56.8	55.2	58.7	52.9	60.7	64.3	60.3	68.9	57.1	58.2	49.7	51.9
[M].ADLSLADALTEPSPDIEGEIKR.[D]	1xAcetyl [N-Term]; 1xTMTpro16plex [K21]	1	P27816-1; P27816-5	P27816-1 [2-23]; P27816-5 [2-23]	0	2686.41	21.6	20.8	20	20.7	20.1	22	26.1	28	24.4	22.6	24.4	22.9	22.9	24.9	Shared
[M].ADMQNLVER.[L]	1xAcetyl [N-Term]; 1xOxidation [M3]	10	Q01518-1	Q01518-1 [2-10]	0	1133.53															No Quan Labels
[G].ADSEKPSSIPTDKLLVITVATKESDGFHR.[F]	3xTMTpro16plex [K5; K13; K22]; 1xTMTpro16plex [N-Term]	1	O00469-2	O00469-2 [26-54]	0	4358.47	93.5	44.7	69.1	70.7	82.5	67.8	83.2	87.7	67.4	64.6	63.8	56.3	63.3	49.1
[M].ADSELQLVEQR.[I]	1xAcetyl [N-Term]	1	P07741-1	P07741-1 [2-12]	0	1329.66															No Quan Labels
[M].ADSGTAGGAALAAPAPGPGSGGPGPR.[V]	1xAcetyl [N-Term]	6	Q96C90	Q96C90 [2-27]	0	2159.05															No Quan Labels
[K].ADSLLAVVKR.[E]	1xTMTpro16plex [K9]; 1xTMTpro16plex [N-Term]	1	Q15424-1; Q14151	Q15424-1 [286-295]; Q14151 [285-294]	0	1680.07															Shared
[T].AEFEEAQTSACR.[L]	1xCarbamidomethyl [C11]; 1xTMTpro16plex [N-Term]	1	Q9P2E9-1	Q9P2E9-1 [1313-1324]	0	1702.8	27.3	29.7	30.3	24.6	31.1	28	26.5	36.9	27.3	26.1	26.1	29.7	24.4	31.8
[G].AEGPDEDSSNR.[E]	1xTMTpro16plex [N-Term]	2	P13667	P13667 [24-34]	0	1480.68	211.5	150.6	175.7	165.9	180.4	166.8	210.7	255.7	198.8	208.9	202.6	194.5	193.5	185.3
[F].YIGGHLVR.[D]	1xTMTpro16plex [N-Term]	1	Q9BYC5	Q9BYC5 [24-31]	0	1218.73	35.8	25.3	31.9	29.3	27.5	28.9	35.1	36.7	33.1	30.4	25.1	27.2	18.9	29.2
[M].AEEQPQVELFVKAGSDGAKIGNCPFSQR.[L]	1xAcetyl [N-Term]; 1xCarbamidomethyl [C23]; 1xDeamidated [N22]; 2xTMTpro16plex [K12; K19]	2	O00299	O00299 [2-29]	0	3713.91	174	93.9	124.3	129	124.3	105.6	172.5	131.7	107.9	106.8	95.8	99.4	103.4	104.2
[M].AEEQPQVELFVKAGSDGAKIGNCPFSQR.[L]	1xAcetyl [N-Term]; 1xCarbamidomethyl [C23]; 2xTMTpro16plex [K12; K19]	5	O00299	O00299 [2-29]	0	3712.92	467	291.7	338.3	344.5	332.6	289.9	475.5	349.7	280.9	263.8	251.3	248.1	231.9	277.4
[C].AEAGVTLISPFVGR.[I]	1xTMTpro16plex [N-Term]	1	P37837	P37837 [179-192]	0	1720.99	95.6	64.1	78.3	79.4	80.4	78.8	85.1	100	86.8	81.7	82.3	81.4	76.9	58.6
[L].AEASSEELAEAPTEAPSPEAR.[D]	1xTMTpro16plex [N-Term]	1	Q15424-1; Q14151	Q15424-1 [328-348]; Q14151 [327-347]	0	2446.19	57.3	42.6	51.4	49.3	60.3	48.8	58.1	65.6	59	63.9	58.3	57.2	55.5	50.7	Shared
[M].AEDMETKIKNYKTAPFDSR.[F]	1xAcetyl [N-Term]; 1xDeamidated [N10]; 3xTMTpro16plex [K7; K9; K12]	1	P14854	P14854 [2-20]	0	3199.71	134.5	86.1	110.4	125.4	125.1	117.3	125.6	199.4	195.7	182.2	189.3	185.8	170.3	137.9
[M].AFAETYPAASSLPNGDCGRPR.[A]	1xAcetyl [N-Term]; 1xCarbamidomethyl [C17]	1	P30520	P30520 [2-22]	0	2279.05															No Quan Labels
[P].AGHFNGFR.[T]	1xTMTpro16plex [N-Term]	1	Q08380	Q08380 [563-570]	0	1209.64	69.4	48.4	63.3	56.5	63.3	61.8	60.6	65	39.7	47.6	46.3	48.5	47.1	37.8
[P].AGHFNGFR.[T]	1xDeamidated [N5]; 1xTMTpro16plex [N-Term]	4	Q08380	Q08380 [563-570]	0	1210.63	299.6	224.1	284.4	248	240	274.7	286.1	260.4	186.5	214.3	202.6	207	195.5	149
[H].YEQPTIQIELR.[Q]	1xTMTpro16plex [N-Term]	1	P09758	P09758 [196-206]	0	1693.94	161.6	122.4	177.5	160	160.7	150.7	170.5	172.5	163.8	149	176.2	160.1	146.3	132.4
[A].YEPQGGSGYDYSYAGGR.[G]	1xTMTpro16plex [N-Term]	1	P61978-2; P61978	P61978-2 [361-377]; P61978 [361-377]	0	2130.97	71.3	53.6	64.4	70.2	76.3	71.7	71.1	56.8	53.2	58.1	58.6	62.3	63.6	53.4	Shared
[T].AGDTHLGGEDFDNR.[LM]	1xTMTpro16plex [N-Term]	1	P17066; P54652; P11142-1; P0DMV8; P34931	P17066 [225-238]; P54652 [226-239]; P11142-1 [223-236]; P0DMV8 [223-236]; P34931 [225-238]	0	1807.85	73.4	55.5	75	68.8	85.3	88.6	95.4	80.2	64.7	68.1	71.8	71.4	74.4	74	Shared
[L].YFNGQWKTPFPDSSTHR.[R]	1xDeamidated [N3]; 1xTMTpro16plex [K7]; 1xTMTpro16plex [N-Term]	1	P05121-1	P05121-1 [193-209]	0	2677.37	86.2	73.4	97.5	79.1	79.4	83.4	104.8	103	87.6	90.4	80.7	69	84.3	94.2
[N].YFLDVELGR.[T]	1xTMTpro16plex [N-Term]	1	P01034	P01034 [88-96]	0	1415.79															No Quan Values
[K].AGFAGDDAPR.[A]	1xTMTpro16plex [N-Term]	3	A5A3E0; P60709; P62736; P68133; P68032; P63261	A5A3E0 [719-728]; P60709 [19-28]; P62736 [21-30]; P68133 [21-30]; P68032 [21-30]; P63261 [19-28]	0	1280.66	535.9	386.8	416.2	414.9	420.1	392.1	448.1	444.2	358.6	351.9	359.8	343.5	310.7	276.4	Shared
[M].AGGEAGVTLGQPHLSR.[Q]	1xAcetyl [N-Term]	3	P41091	P41091 [2-17]	0	1591.82															No Quan Labels
[M].AGGEAGVTLGQPHLSR.[Q]	1xTMTpro16plex [N-Term]	1	P41091	P41091 [2-17]	0	1854.02	67.2	59.6	67.9	62.8	64.8	60.4	74.4	70.2	55.8	61.2	52.3	58.5	51.5	68.9
[C].YEMASHLR.[R]	1xOxidation [M3]; 1xTMTpro16plex [N-Term]	5	P07737	P07737 [129-136]	0	1326.68	422.8	320.3	382.8	365	376.7	387.6	415.3	495.4	415.5	390.9	412.9	429.4	377.8	371.8
[M].AGITTIEAVKR.[K]	1xAcetyl [N-Term]; 1xTMTpro16plex [K10]	15	P06753-2	P06753-2 [2-12]	0	1504.9	2375.4	1961.8	2160.4	2152.2	2233.5	2162.6	2393.5	2677	2326	2429.6	2355.1	2430.6	2259.4	2338.9
[W].AGPMEEPPQAQAPPR.[G]	1xOxidation [M4]; 1xTMTpro16plex [N-Term]	5	Q16643	Q16643 [398-412]	0	1895.96	117.5	94.5	106.5	114	104.4	106.2	114.1	120.3	115.5	113.9	110.3	112.9	106	109.1
[C].AGSEDAVKAR.[L]	1xTMTpro16plex [K8]; 1xTMTpro16plex [N-Term]	1	Q13813-3; Q13813	Q13813-3 [1603-1612]; Q13813 [1623-1632]	0	1611.93	164.4	118.5	131.4	127.6	136.8	128.5	158.7	126.7	96.9	113.8	103.7	109.1	95.4	93.5	Shared
[L].AGKTEQAKADLAR.[L]	2xTMTpro16plex [K3; K8]; 1xTMTpro16plex [N-Term]	1	Q13442	Q13442 [130-142]	0	2271.36	203.6	182.1	209	201.6	206.7	193.3	208.8	304.7	270.4	270.8	270	272.4	273.3	269.7
[M].AGLELLSDQGYR.[V]	1xAcetyl [N-Term]	1	Q9NPD3	Q9NPD3 [2-13]	0	1363.69															No Quan Labels
[M].AGLGHPAAFGR.[A]	1xAcetyl [N-Term]	3	O94760-1	O94760-1 [2-12]	0	1095.57															No Quan Labels
[M].AGLNSLEAVKR.[K]	1xAcetyl [N-Term]; 1xTMTpro16plex [K10]	12	P67936	P67936 [2-12]	0	1503.88	2308	1866.3	2051.3	2140.9	2143.7	2008.4	2304.5	2532.8	2238.1	2222.8	2279.2	2304.9	2138.1	2159
[G].YEKSQEGDSISVIGR.[N]	1xTMTpro16plex [K3]; 1xTMTpro16plex [N-Term]	1	O75976	O75976 [611-625]	0	2276.24	97.2	77.2	84.1	93.8	87.2	87.9	110.1	116.5	89.8	96	93.9	97.4	92	99
[M].AGLEVLFASAAPAITCR.[Q]	1xAcetyl [N-Term]; 1xCarbamidomethyl [C16]	1	Q92530	Q92530 [2-18]	0	1788.93															No Quan Labels
[M].AFAETYPAASSLPNGDCGRPR.[A]	1xAcetyl [N-Term]; 1xCarbamidomethyl [C17]; 1xDeamidated [N14]	2	P30520	P30520 [2-22]	0	2280.03															No Quan Labels
[M].AFKDTGKTPVEPEVAIHR.[I]	1xAcetyl [N-Term]; 2xTMTpro16plex [K3; K7]	3	P60866	P60866 [2-19]	0	2645.49	235.1	167.8	199.1	197.3	198.9	184.3	253.2	231.3	183.9	186.5	175.9	183.4	169.7	190.3
[M].AFKQMEQISQFLQAAER.[Y]	1xOxidation [M5]; 1xTMTpro16plex [K3]; 1xTMTpro16plex [N-Term]	2	P37802	P37802 [86-102]	0	2649.43	65.4	48.3	60.4	61	73.9	116.9	113.7	77.6	60.7	58.3	59.7	65.8	63.7	75.9
[V].AFHPDGKSYSSGGEDGYVR.[I]	1xTMTpro16plex [K7]; 1xTMTpro16plex [N-Term]	1	Q13347	Q13347 [292-310]	0	2637.32	187.4	139.1	136.8	125.7	124.7	137.4	141.5	178.1	104.4	105.4	98.3	100.3	96.5	124.4
[C].YGVIDVDTGKSTLFVPR.[L]	1xTMTpro16plex [K10]; 1xTMTpro16plex [N-Term]	1	P12955	P12955 [83-99]	0	2475.41	97	70.3	81.6	87.9	85.2	100.9	105.6	150.5	104.2	104.2	112.5	105.8	104	92.9
[G].YGTNSELSNPSETESER.[K]	1xTMTpro16plex [N-Term]	1	P51114-1	P51114-1 [399-415]	0	2204.03															No Quan Values
[M].AGAATQASLESAPR.[I]	1xAcetyl [N-Term]	1	Q9BXR0	Q9BXR0 [2-15]	0	1371.69															No Quan Labels
[A].AGAGQPAGGVAAAGGVVSGPSTSER.[T]	1xTMTpro16plex [N-Term]	1	Q96RE7	Q96RE7 [237-261]	0	2415.25	44.4	31.1	41.9	38	39.2	38.3	49.4	54.5	40.8	42.7	34.6	39.4	37.3	39.4
[M].AGAGSAAVSGAGTPVAGPTGR.[D]	1xAcetyl [N-Term]	2	O95295	O95295 [2-22]	0	1753.88															No Quan Labels
[M].AGAPTVSLPELR.[S]	1xAcetyl [N-Term]	1	Q8NFU3-1	Q8NFU3-1 [2-13]	0	1252.69															No Quan Labels
[M].AGAQPGVHALQLEPPTVVETLR.[R]	1xAcetyl [N-Term]	1	Q01970-1	Q01970-1 [2-23]	0	2325.26															No Quan Labels
[K].AGAVEKGVPLYR.[H]	1xTMTpro16plex [K6]; 1xTMTpro16plex [N-Term]	1	P06733-2; P06733-1	P06733-2 [28-39]; P06733-1 [121-132]	0	1868.12	206.7	127.8	156.2	153.5	140.3	163.8	193	320.3	217.8	230.2	228.1	248.6	224.1	176.1	Shared
[E].AGAAAGPDLASLRKER.[I]	1xTMTpro16plex [K14]; 1xTMTpro16plex [N-Term]	1	Q6ZVH7	Q6ZVH7 [725-740]	1	2191.28	80.9	61.9	74.6	82.1	90.7	89.7	83.1	39.1	32.1	33.9	37.5	40.2	34.7	28
[S].YGGYKEPAAPVSIQR.[S]	1xTMTpro16plex [K5]; 1xTMTpro16plex [N-Term]	1	Q14847	Q14847 [183-197]	0	2244.26	99.1	71.1	83.3	82.7	101.9	90.3	94	104.6	105.3	113.3	102.1	114.3	106.4	99
[F].ADLSEAANR.[N]	1xTMTpro16plex [N-Term]	1	P08670	P08670 [296-304]	0	1250.67	155.2	113.2	132.9	132.7	134.7	127.7	143.7	198.3	169.7	154	154.3	147.5	146.5	167.4
[G].AAHEELQQSR.[I]	1xTMTpro16plex [N-Term]	2	P02545-2; P02545	P02545-2 [287-296]; P02545 [287-296]	0	1472.78	37	27.3	35.1	34.1	39.4	36.7	39.8	54	48.9	52.7	50.6	56	47.2	53.7	Shared
[R].AAKLSEGSQPAEEEEDQETPSR.[N]	1xTMTpro16plex [K3]; 1xTMTpro16plex [N-Term]	1	Q9UKV3-1	Q9UKV3-1 [236-257]	0	2996.49	16.2	13	20.7	22.7	23.5	28.5	26.3	14.1	11.2	13.5	13.9	22.6	24.5	19
[L].AAKSADGSAPAGEGEGVTLQR.[N]	1xTMTpro16plex [K3]; 1xTMTpro16plex [N-Term]	1	Q01650	Q01650 [28-48]	0	2580.39	60.5	45.2	48.3	54.4	58.5	48.5	51.2	29.2	31.8	30	31.2	30.2	30	26.3
[M].AALDSLSLFTSLGLSEQKAR.[E]	1xAcetyl [N-Term]; 1xTMTpro16plex [K18]	2	P47897	P47897 [2-21]	0	2453.36	209	125.2	146.6	150.6	147.4	151.6	211	217.3	146.9	148.4	142.8	156.1	146.7	178.5
[M].AAGTLYTYPENWR.[A]	1xAcetyl [N-Term]	2	P26641	P26641 [2-14]	0	1583.75															No Quan Labels
[A].YVLDDSDGLGR.[E]	1xTMTpro16plex [N-Term]	2	P54803	P54803 [43-53]	0	1513.78	273	176.8	225.7	225.3	218.1	218.8	263.8	264.6	228.7	223	203.8	221.8	205.4	200.5
[W].YVGEGMEEGEFSEAR.[E]	1xOxidation [M6]; 1xTMTpro16plex [N-Term]	1	Q71U36; Q9NY65; P68363; Q9BQE3; P68366	Q71U36 [408-422]; Q9NY65 [408-422]; P68363 [408-422]; Q9BQE3 [408-422]; P68366 [408-422]	0	2009.91	34.1	26.8	32.9	43.5	47.2	44.1	34.9	31.5	41.6	39	42.7	39.3	43.3	37.5	Shared
[M].AAGFKTVEPLEYYR.[R]	1xAcetyl [N-Term]; 1xTMTpro16plex [K5]	2	Q96B26	Q96B26 [2-15]	0	1990.06	219.2	151.6	178.4	168.3	173.9	168.1	214.3	251.4	200.6	186.2	198.2	199.8	185.1	211.1
[M].AAGGDHGSPDSYR.[S]	1xAcetyl [N-Term]	1	P30566	P30566 [2-14]	0	1331.56															No Quan Labels
[M].AAGTAAALAFLSQESR.[T]	1xAcetyl [N-Term]	1	O75607	O75607 [2-17]	0	1605.82															No Quan Labels
[E].AALELEELKKKR.[E]	3xTMTpro16plex [K9; K10; K11]; 1xTMTpro16plex [N-Term]	1	Q05682-3	Q05682-3 [326-337]	0	2644.69	213	130.5	172.8	196	207.9	167.2	171.5	166.7	167.5	174.5	175.2	172.4	150.4	102.4
[M].AALGPSSQNVTEYVVR.[V]	1xAcetyl [N-Term]	1	P35269	P35269 [2-17]	0	1732.89															No Quan Labels
[Y].YTGEKGQNQDYR.[G]	1xTMTpro16plex [K5]; 1xTMTpro16plex [N-Term]	1	P19338	P19338 [463-474]	0	2067.08	156.9	110.5	152.4	159.2	149.9	163	163.8	238.9	223.4	227.8	240.5	235.2	220.9	180.9
[M].AANSSGQGFQNKNR.[V]	1xAcetyl [N-Term]; 1xTMTpro16plex [K12]	1	Q9NRY2-1	Q9NRY2-1 [2-15]	0	1824.93	45.1	39.6	47.2	37.6	40.4	43.2	50.7	50.5	49.4	44.7	47.9	44.3	37.4	45.7
[A].AAPAKVEAKEESEESDEDMGFGLFD.[-]	1xOxidation [M19]; 2xTMTpro16plex [K5; K9]; 1xTMTpro16plex [N-Term]	1	P05388	P05388 [293-317]	0	3629.8	11	9.8	8.2	13.4	9.5	10.1	11.1	14.4	14.8	14.7	12	13.3	9.1	12.2
[M].AAPAPGLISVFSSSQELGAALAQLVAQR.[A]	1xAcetyl [N-Term]	1	O95336	O95336 [2-29]	0	2794.51															No Quan Labels
[M].AAPAQQTTQPGGGKR.[K]	1xAcetyl [N-Term]; 1xTMTpro16plex [K14]	4	Q9NXG2	Q9NXG2 [2-16]	0	1813.98	161.1	123.6	127.1	127.9	115.4	125.4	157.9	194.1	157.9	164.9	153	152.8	153.3	150.2
[M].AAPEGSGLGEDAR.[L]	1xAcetyl [N-Term]	5	Q96G03	Q96G03 [2-14]	0	1271.59															No Quan Labels
[Y].YTEFTPTEKDEYACR.[V]	1xCarbamidomethyl [C14]; 1xTMTpro16plex [K9]; 1xTMTpro16plex [N-Term]	1	P61769	P61769 [87-101]	0	2518.24	29.7	24.1	29.8	27.7	31.1	43.5	26.9	31.6	29.2	28.5	27.9	23.3	25.2	34
[N].AAPGVDLTQLLNNMR.[S]	1xOxidation [M14]; 1xTMTpro16plex [N-Term]	1	P13645	P13645 [308-322]	0	1933.05															No Quan Values
[M].AANATTNPSQLLPLELVDKCIGSR.[I]	1xAcetyl [N-Term]; 1xCarbamidomethyl [C20]; 1xDeamidated [N3]; 1xTMTpro16plex [K19]	1	Q9Y4Y9	Q9Y4Y9 [2-25]	0	2915.55	47	42.7	41.4	36.7	43.4	38.1	52.3	56.2	51.3	48.3	47.7	52.2	48.2	63.8
[M].AANATTNPSQLLPLELVDKCIGSR.[I]	1xAcetyl [N-Term]; 1xCarbamidomethyl [C20]; 1xTMTpro16plex [K19]	2	Q9Y4Y9	Q9Y4Y9 [2-25]	0	2914.56	244.7	181.4	216.2	216.1	215.3	223.5	277.7	301.7	249.9	244.3	242.8	267	242.5	268.8
[M].AAIPSSGSLVATHDYYR.[R]	1xAcetyl [N-Term]	1	Q9H3Y8	Q9H3Y8 [2-18]	0	1849.91															No Quan Labels
[M].AALTTLFKYIDENQDR.[Y]	1xAcetyl [N-Term]; 1xTMTpro16plex [K8]	4	Q96KP4	Q96KP4 [2-17]	0	2244.18	772	641.9	644.1	549.6	590.8	537.7	880.4	604.3	424.6	392.4	359.7	374.6	359.4	654.3
[M].AALVLEDGSVLR.[G]	1xAcetyl [N-Term]	1	P27708	P27708 [2-13]	0	1284.72															No Quan Labels
[M].AAIYGGVEGGGTR.[S]	1xAcetyl [N-Term]	2	Q9UJ70	Q9UJ70 [2-14]	0	1249.62															No Quan Labels
[M].AAMAVGGAGGSR.[V]	1xAcetyl [N-Term]; 1xOxidation [M3]	4	O14744	O14744 [2-13]	0	1062.5															No Quan Labels
[V].AAPHSSSSSPSKDSSR.[G]	1xTMTpro16plex [K12]; 1xTMTpro16plex [N-Term]	1	Q14C86-1	Q14C86-1 [942-957]	0	2196.15	33.8	26.2	36.3	30.5	30.4	30.4	34.7	42.7	36.5	37.7	34.2	34.3	39.1	34.3
[M].AAAGGGGGGGR.[Y]	1xTMTpro16plex [N-Term]	1	P14866	P14866 [36-46]	0	1091.59	82.5	62.2	68.9	68.3	69.8	67.3	79	103.2	71.4	86.1	91.3	80.7	85.3	90.3
[V].YYNEATGGKYVPR.[A]	1xTMTpro16plex [K9]; 1xTMTpro16plex [N-Term]	1	P07437; P68371	P07437 [50-62]; P68371 [50-62]	0	2126.15															Shared
[A].YYMYSGGGSALAGGAGGGAGR.[K]	1xOxidation [M3]; 1xTMTpro16plex [N-Term]	1	Q10471	Q10471 [21-41]	0	2200.04															No Quan Values
[M].AAAMDVDTPSGTNSGAGKKR.[F]	1xAcetyl [N-Term]; 1xDeamidated [N13]; 2xTMTpro16plex [K18; K19]	1	P62877	P62877 [2-21]	0	2585.35	46.9	52.8	51.1	44.5	50.6	42	55.3	62.3	54.2	58.2	53.3	55.7	63.4	60.7
[M].AAAMDVDTPSGTNSGAGKKR.[F]	1xAcetyl [N-Term]; 1xOxidation [M4]; 2xTMTpro16plex [K18; K19]	6	P62877	P62877 [2-21]	0	2600.36	273.9	221.7	258	255.1	249.3	235.3	283.3	326.2	293.6	287	288.2	281.6	277.9	263.3
[M].AAAMDVDTPSGTNSGAGKKR.[F]	1xAcetyl [N-Term]; 1xDeamidated [N13]; 1xOxidation [M4]; 2xTMTpro16plex [K18; K19]	2	P62877	P62877 [2-21]	0	2601.34	46	38.2	37.8	45.8	44.9	43.3	50.9	57.1	51	57.4	55.3	54.4	57.9	53.7
[A].AAAPAKVEAKEESEESDEDMGFGLFD.[-]	1xOxidation [M20]; 2xTMTpro16plex [K6; K10]; 1xTMTpro16plex [N-Term]	1	P05388	P05388 [292-317]	0	3700.84	14.1	7.3	10.8	11.9	12.8	9.6	11.7	13.2	12	16.9	13.3	10	10	10.5
[T].AAAPKAGPGVVR.[K]	1xTMTpro16plex [K5]; 1xTMTpro16plex [N-Term]	1	Q15691	Q15691 [170-181]	0	1702.06	190.5	147.1	178.1	168.8	172.9	170.7	190.9	160.5	136.2	141.8	130.7	147.1	150.2	138.5
[M].AAAPPSYCFVAFPPR.[A]	1xAcetyl [N-Term]; 1xCarbamidomethyl [C8]	1	Q12765	Q12765 [2-16]	0	1692.82															No Quan Labels
[E].AAAQYNPEPPPPR.[T]	1xTMTpro16plex [N-Term]	3	P04632	P04632 [72-84]	0	1711.91	43.4	44.2	41	41.6	37.9	40	43.6	47.1	49.2	48.1	39.2	41.6	36.9	48.5
[M].AAAGGGGGGAAAAGR.[A]	1xAcetyl [N-Term]	1	Q9UL25	Q9UL25 [2-16]	0	1113.54															No Quan Labels
[M].AAAEEGCSVGAEADR.[E]	1xAcetyl [N-Term]; 1xCarbamidomethyl [C7]	3	P40855-1	P40855-1 [2-16]	0	1534.64															No Quan Labels
[M].AAAAAAAAAAGAAGGR.[G]	1xAcetyl [N-Term]	2	Q86U42-1	Q86U42-1 [2-17]	0	1240.64															No Quan Labels
[M].AAAAAAAVAGVGR.[G]	1xAcetyl [N-Term]	1	Q9H3H3-3	Q9H3H3-3 [2-14]	0	1097.61															No Quan Labels
[M].AAAAAAGAGPEMVR.[G]	1xAcetyl [N-Term]; 1xOxidation [M12]	8	P28482	P28482 [2-15]	0	1300.63															No Quan Labels
[L].YYTGEKGQNQDYR.[G]	1xTMTpro16plex [K6]; 1xTMTpro16plex [N-Term]	1	P19338	P19338 [462-474]	0	2230.14	62.1	47.4	64.6	64.3	66	73.2	71.2	83.5	79.1	83.5	79.7	91.7	86.8	69.1
[A].AAAAAAVSGSAAAEAKECDRPCVNGGR.[C]	2xCarbamidomethyl [C18; C22]; 1xDeamidated [N24]; 1xTMTpro16plex [K16]; 1xTMTpro16plex [N-Term]	1	O75882-1	O75882-1 [84-110]	0	3226.62	80.5	66.9	76.6	85.3	81.2	74.6	82.1	45.7	44.8	43.2	40.9	42.1	35.7	36.4
[M].AAAAAEQQQFYLLLGNLLSPDNVVR.[K]	1xAcetyl [N-Term]	1	O00410	O00410 [2-26]	0	2743.44															No Quan Labels
[M].AAAAAEQQQFYLLLGNLLSPDNVVR.[K]	1xAcetyl [N-Term]; 1xDeamidated [N16]	1	O00410	O00410 [2-26]	0	2744.43															No Quan Labels
[L].YYTEFTPTEKDEYACR.[V]	1xCarbamidomethyl [C15]; 1xTMTpro16plex [K10]; 1xTMTpro16plex [N-Term]	1	P61769	P61769 [86-101]	0	2681.3	39.5	35.6	61.7		42.1	138.1	34.6	38.4	44.1	31.8	35.1	38.8	32.7	68.8
[M].AAAAAGTATSQR.[F]	1xAcetyl [N-Term]	5	Q9Y2Z0-1	Q9Y2Z0-1 [2-13]	0	1117.56															No Quan Labels
[M].AAAAAMAEQESAR.[N]	1xAcetyl [N-Term]; 1xOxidation [M6]	1	Q7L5D6	Q7L5D6 [2-14]	0	1334.6															No Quan Labels
[M].AAAAAQGGGGGEPR.[R]	1xAcetyl [N-Term]	2	P27361-1	P27361-1 [2-15]	0	1211.58															No Quan Labels
[M].AAAAEGVLATR.[S]	1xAcetyl [N-Term]	1	Q6QNY1	Q6QNY1 [2-12]	0	1071.58															No Quan Labels
[L].AAAAEIDEEPVSKAKQSR.[S]	2xTMTpro16plex [K13; K15]; 1xTMTpro16plex [N-Term]	1	Q13765-1	Q13765-1 [54-71]	0	2812.6	89.7	59.9	86.9	84.9	85.6	74.9	98.6	113.2	94.7	106.1	87.9	101.3	88.9	84.8
[M].AAAAELSLLEKSLGLSKGNKYSAQGER.[Q]	1xAcetyl [N-Term]; 3xTMTpro16plex [K11; K17; K20]	1	O43324-1	O43324-1 [2-28]	0	3746.13	313.2	169	217.9	226.9	220.8	197.7	306.6	309.7	231.2	222.1	235.4	222.9	206.6	213
[M].AAAAGGGAGAAR.[S]	1xAcetyl [N-Term]	2	Q9NX46	Q9NX46 [7-18]	0	942.475															No Quan Labels
[M].AAAAMAAAAGGGAGAAR.[S]	1xAcetyl [N-Term]; 1xOxidation [M5]	1	Q9NX46	Q9NX46 [2-18]	0	1373.66															No Quan Labels
[M].AAAAQLSLTQLSSGNPVYEKYYR.[Q]	1xAcetyl [N-Term]; 1xTMTpro16plex [K20]	1	P42566-1	P42566-1 [2-24]	0	2876.51	59	40.7	44.5	47.8	47.7	50.9	56.1	57.4	51.9	45.6	41.1	48.2	48	49
[C].AAAASILGKPADR.[V]	1xTMTpro16plex [K9]; 1xTMTpro16plex [N-Term]	2	P30046	P30046 [25-37]	0	1849.12	359	189.4	230.3	228.9	238	234.6	351.2	365.3	224.4	228.7	231.8	236.1	235.1	249.1
[A].AAAATTTATTTTTSSGGHPLEFLR.[N]	1xTMTpro16plex [N-Term]	1	P54727	P54727 [257-280]	0	2667.39	48	35.6	44.8	43.1	45.9	49.3	57.8	54.5	44.4	54.3	56.1	53.3	40.8	51
[A].AAADPLLGGQGPAKDCEKDQFQCR.[N]	2xCarbamidomethyl [C16; C23]; 2xTMTpro16plex [K14; K18]; 1xTMTpro16plex [N-Term]	1	Q14114	Q14114 [32-55]	0	3544.85	78.2	61.8	69.4	90.8	73.6	66.8	72.5	46.8	51.4	51.4	44.2	45.2	45.8	42.4
[M].AAAEAGGDDAR.[C]	1xAcetyl [N-Term]	5	A6NDG6	A6NDG6 [2-12]	0	1045.45															No Quan Labels
[A].AAAEIDEEPVSKAKQSR.[S]	2xTMTpro16plex [K12; K14]; 1xTMTpro16plex [N-Term]	1	Q13765-1	Q13765-1 [55-71]	0	2741.56	139.9	88.4	122.6	121.4	128.1	128.8	144.8	168.8	158.5	157	150.7	152.1	153.9	145.7
[M].AAATGAVAASAASGQAEGKKITDLR.[V]	1xAcetyl [N-Term]; 2xTMTpro16plex [K19; K20]	1	Q9NWH9-1	Q9NWH9-1 [2-26]	0	2965.66	128.2	83.9	103.5	126.2	130.8	116.2	131.4	156	137.6	149.2	154	158.9	128.9	114.7
[M].AADVSVTHRPPLSPKSGAEVEAGDAAER.[R]	1xAcetyl [N-Term]; 1xTMTpro16plex [K15]	1	Q8IY67-2	Q8IY67-2 [2-29]	0	3163.63	28.4	19.5	18.6	23.3	25.4	20	26.5	25.3	16.4	17.4	20.3	19	17.9	17.9
[C].YVSGFHPSDIEVDLLKNGER.[I]	1xDeamidated [N17]; 1xTMTpro16plex [K16]; 1xTMTpro16plex [N-Term]	5	P61769	P61769 [46-65]	0	2884.53	240.5	182	242.8	242	244.5	237.4	249.4	265.3	230	234.5	249.4	235.4	219.4	195.7
[M].AAEKQVPGGGGGGGSGGGGGSGGGGSGGGR.[G]	1xAcetyl [N-Term]; 1xTMTpro16plex [K4]	1	Q9UHB9	Q9UHB9 [2-31]	0	2589.23	15.3	13.3	17.4	19.9	14.3	18.3	12.8	20.2	18.3	16.1	18.9	18.9	13.8	19.8
[M].AAEKQVPGGGGGGGSGGGGGSGGGGSGGGR.[G]	1xTMTpro16plex [K4]; 1xTMTpro16plex [N-Term]	2	Q9UHB9	Q9UHB9 [2-31]	0	2851.43	40.1	29.9	36.9	37.3	38.9	37	45.9	55.1	49.9	44.7	44.6	50.4	43.9	43.3
[C].YVSGFHPSDIEVDLLKNGER.[I]	1xTMTpro16plex [K16]; 1xTMTpro16plex [N-Term]	1	P61769	P61769 [46-65]	0	2883.55	135.7	93	120.8	119.4	117.2	125.1	114.3	138	128.4	125.4	133.9	125.3	96.5	82.8
[T].AAAVASTGPSSR.[S]	1xTMTpro16plex [N-Term]	2	P27816-1; P27816-5	P27816-1 [813-824]; P27816-5 [540-551]	0	1378.76	131.8	128.1	119.5	129.1	133.3	120.6	138	165.5	145.2	144.3	142.2	141.2	123	144.2	Shared
[F].YYEILNSPDR.[A]	1xTMTpro16plex [N-Term]	1	P62258-1	P62258-1 [181-190]	0	1573.82	100.7	95	110.1	84.5	96	101.3	118.5	138.4	123.2	112.9	108.2	112.8	104.9	147
[C].AADEPVTVLTVILDADLTKMTPKQR.[I]	1xOxidation [M20]; 2xTMTpro16plex [K19; K23]; 1xTMTpro16plex [N-Term]	1	Q14118	Q14118 [183-207]	0	3654.1	31.6	14.7	22	21	18.9	18.2	27.5	19	12.8	12.7	13.3	13.6	11.9	10.2
[R].AADHDVGSELPPEGVLGALLR.[V]	1xTMTpro16plex [N-Term]	9	Q9UHG2	Q9UHG2 [221-241]	0	2420.31	242.8	197.1	249.3	218.1	223.4	212.9	216.2	54.5	33.3	27.8	29	33.3	33.9	39
[C].AADIDGDGILNER.[D]	1xTMTpro16plex [N-Term]	1	P07996	P07996 [798-810]	0	1662.86	76.1	62.1	66.5	63.5	69.8	68.3	76.8	82	65.4	76.8	71.4	74.2	70	65.7
[C].AADLGLNKGYR.[M]	1xTMTpro16plex [K8]; 1xTMTpro16plex [N-Term]	2	P49773	P49773 [85-95]	0	1786.05	409.7	307	351.2	345.9	333	350.2	379.4	432.5	358.2	365	360.9	337.9	341.7	308.6
[M].AADISESSGADCKGDPR.[N]	1xAcetyl [N-Term]; 1xCarbamidomethyl [C12]; 1xTMTpro16plex [K13]	6	O43583	O43583 [2-18]	0	2081.97	246.9	220.6	269	252.3	250.8	248.5	285.5	291.2	274.6	273	235.4	258.1	243.7	251.7
[L].ADALDDQDDGR.[R]	1xTMTpro16plex [N-Term]	1	Q8TCZ2	Q8TCZ2 [74-84]	0	1494.7	73.8	73.1	73.8	64	66	76.1	83.1	149.1	130.5	137.7	130.8	128.9	123.5	118.3
[L].ADAINTEFKNTR.[T]	1xAcetyl [N-Term]; 1xTMTpro16plex [K9]	1	P08670	P08670 [89-100]	0	1725.91	85	69.5	70.2	75.5	71.6	68	73.8	69.7	66.4	64.1	68.3	63.3	57.5	59.2
[L].ADAINTEFKNTR.[T]	1xTMTpro16plex [K9]; 1xTMTpro16plex [N-Term]	1	P08670	P08670 [89-100]	0	1988.11	136.9	98.7	118.3	122.8	130.6	134.6	142.6	166.7	137.9	154.4	148	156.6	151.7	123.3
[G].ADANLEAGNVKETR.[A]	1xTMTpro16plex [K11]; 1xTMTpro16plex [N-Term]	1	P35555	P35555 [25-38]	0	2096.16															No Quan Values
[M].ADDQGCIEEQGVEDSANEDSVDAKPDR.[S]	1xAcetyl [N-Term]; 1xCarbamidomethyl [C6]; 1xDeamidated [N17]; 1xTMTpro16plex [K24]	1	P55210-1	P55210-1 [2-28]	0	3296.43	20.3	19.5	15.9	19.6	21	15.5	22.7	28	19.5	17.2	20.3	22.4	22.6	19.7
[M].ADEEKLPPGWEKR.[M]	1xAcetyl [N-Term]; 2xTMTpro16plex [K5; K12]	1	Q13526	Q13526 [2-14]	0	2205.22	387	256.5	321.5	345.3	338.3	332.8	377.1	493.2	402.2	416.4	417.1	443.3	400.5	342.8
[G].YPITLFVEKER.[D]	1xTMTpro16plex [K9]; 1xTMTpro16plex [N-Term]	1	P07900	P07900 [216-226]	0	2003.18	67.9	53.1	72.9	68.2	67.1	67.8	82.6	102.6	94.8	82.7	86.9	89.1	83.8	76
[M].ACGLVASNLNLKPGECLR.[V]	1xAcetyl [N-Term]; 2xCarbamidomethyl [C2; C16]; 1xTMTpro16plex [K12]	16	P09382	P09382 [2-19]	0	2318.23	1991	1489.2	1682	1864.3	1859.1	1740	2027.3	2285.4	2173.8	2132.3	2105.9	2151.9	1938.1	2044.8
[M].ACGLVASNLNLKPGECLR.[V]	1xAcetyl [N-Term]; 2xCarbamidomethyl [C2; C16]; 1xDeamidated [N]; 1xTMTpro16plex [K12]	6	P09382	P09382 [2-19]	0	2319.21	549.9	400.3	483.8	473.3	492.9	487	572	621	561.3	559.2	553.5	588.6	537.9	595.1
[M].ADEGKSYSEHDDER.[V]	1xAcetyl [N-Term]; 1xTMTpro16plex [K5]	1	Q9UBU9-1	Q9UBU9-1 [2-15]	0	1983.89	80.4	62.2	62.6	69.3	66.4	70.6	69.2	87.3	86.2	78.5	77.4	85.5	78.2	75.6
[M].ADKMDMSLDDIIKLNR.[S]	1xAcetyl [N-Term]; 2xOxidation [M4; M6]; 2xTMTpro16plex [K3; K13]	3	Q86V81	Q86V81 [2-17]	0	2560.36	451.1	301.9	382.2	382.1	395.1	359.5	424.2	492.9	450.6	460.5	449.4	457.9	398.8	384.7
[Y].YNEATGGKYVPR.[A]	1xTMTpro16plex [K8]; 1xTMTpro16plex [N-Term]	1	P07437; P68371	P07437 [51-62]; P68371 [51-62]	0	1963.09	58.3	48.7	79.2	57.9	87.8	163.3	95.3	76.8	67.6	65	76.4	77.9	77.1	114.4	Shared
[M].ADLANEEKPAIAPPVFVFQKDKGQKR.[S]	1xAcetyl [N-Term]; 4xTMTpro16plex [K8; K20; K22; K25]	2	Q9H6Z4-3	Q9H6Z4-3 [2-27]	0	4155.41	125	82.4	112.1	116.6	111.8	104.2	127.2	151.8	132.3	127.9	140.9	129.4	125.7	109.1
[M].ADLDKLNIDSIIQR.[L]	1xAcetyl [N-Term]; 1xTMTpro16plex [K5]	1	P36873-1	P36873-1 [2-15]	0	1960.1	84.9	48	58.3	55.9	62.1	54.7	76.9	84.2	56.1	53.9	49.7	52.8	51.1	70
[M].ADLEEQLSDEEKVR.[I]	1xAcetyl [N-Term]; 1xTMTpro16plex [K12]	2	P47755	P47755 [2-15]	0	2007.02	318.3	222.5	259.4	276.1	263.9	258.4	311.5	334.3	281.8	273.1	283	290.1	256.4	279.3
[Y].YMYSGGGSALAGGAGGGAGR.[K]	1xOxidation [M2]; 1xTMTpro16plex [N-Term]	2	Q10471	Q10471 [22-41]	0	2036.98	84.4	55	71.4	80.7	76.1	69.5	89.3	63.9	55.7	48.8	55.9	49.6	46.1	53.5
[A].ADKESQGEKAADTTPR.[K]	2xTMTpro16plex [K3; K9]; 1xTMTpro16plex [N-Term]	1	A6NF01	A6NF01 [56-71]	0	2616.44	83.2	60.3	75.5	79.9	74.5	76.4	81.9	96.4	98.4	93.1	88.9	86.6	75	67.5
[M].ADKEAAFDDAVEER.[V]	1xAcetyl [N-Term]; 1xTMTpro16plex [K3]	2	Q09028	Q09028 [2-15]	0	1911.93	245.6	178.8	209.9	198.5	213.6	223.6	253.7	301	265.1	273.3	267.6	256.4	247.1	253.1
[M].ADFLKGLPVYNKSNFSR.[F]	1xAcetyl [N-Term]; 2xTMTpro16plex [K5; K12]	1	Q9BW61	Q9BW61 [2-18]	0	2606.46	69	54.7	62	75.8	64	59.6	74.2	85.2	74.5	70	70.7	65.6	62.1	67.8
[M].ADGELNVDSLITR.[L]	1xAcetyl [N-Term]	1	P62140	P62140 [2-14]	0	1444.73															No Quan Labels
[M].ADGKAGDEKPEKSQR.[A]	1xAcetyl [N-Term]; 3xTMTpro16plex [K4; K9; K12]	4	Q8WW12	Q8WW12 [2-16]	0	2570.44	445.3	290.2	376.3	454.1	446	408.1	423.3	555.9	525	534.7	590.4	572.1	538.1	391.2
[N].ADGTQTVNYVPSR.[E]	1xAcetyl [N-Term]	1	P21333	P21333 [1503-1515]	0	1449.7															No Quan Labels
[L].ADGVSGGEGKGGSDGGGSHR.[K]	1xTMTpro16plex [K10]; 1xTMTpro16plex [N-Term]	3	P14209	P14209 [96-115]	0	2352.18	96.4	66.9	88.3	108.7	100.1	99.4	101.3	79.3	73.7	73	73.6	73.7	67.7	66.5
[RH].ADHGEPIGR.[G]	1xTMTpro16plex [N-Term]	1	P08238; Q58FF7	P08238 [169-177]; Q58FF7 [148-156]	0	1255.67	62.9	50.6	64.1	48.9	56.9	56.3	67.2	73.4	58	64.7	55.7	54.3	54.1	67.9	Shared
[M].ADGQVAELLLR.[R]	1xAcetyl [N-Term]	1	Q9Y285	Q9Y285 [2-12]	0	1226.67															No Quan Labels
[V].AAPKVKGGVDVTLPR.[V]	2xTMTpro16plex [K4; K6]; 1xTMTpro16plex [N-Term]	1	Q09666-1	Q09666-1 [579-593]	0	2420.52	177.6	146.3	162.9	167.5	161	161.6	182.5	243.9	207.8	209.8	188.6	201.7	175.4	184.4
[R].AASAAGAAGSAGGSSGAAGAAGGGAGAGTR.[P]	1xTMTpro16plex [N-Term]	1	Q9UKY7	Q9UKY7 [28-57]	0	2479.22															No Quan Values
[R].AASIFGGAKPVDTAAR.[E]	1xTMTpro16plex [K9]; 1xTMTpro16plex [N-Term]	2	P23588	P23588 [357-372]	0	2140.24	317.7	255.2	289.1	288.9	264.1	274.8	297.5	405.7	351.4	358.7	331	323.8	277.9	279.7
[M].YSGGGSALAGGAGGGAGR.[K]	1xTMTpro16plex [N-Term]	1	Q10471	Q10471 [24-41]	0	1726.88	87.5	60.8	66.1	70.9	65.9	59.7	79.3	53.3	48.1	44.3	47.1	51.5	42.3	46.5
[T].AASSSSLEKSYELPDGQVITIGNER.[F]	1xTMTpro16plex [K9]; 1xTMTpro16plex [N-Term]	1	P60709; P62736; P68133; P68032; P63261	P60709 [230-254]; P62736 [232-256]; P68133 [232-256]; P68032 [232-256]; P63261 [230-254]	0	3259.73	209.3	122.7	141.3	153.9	175.4	168.8	182.4	136.9	88	92.8	93.4	93.6	93.2	82.3	Shared
[M].AATAAEAVASGSGEPR.[E]	1xAcetyl [N-Term]	1	Q9NWT6	Q9NWT6 [2-17]	0	1486.71															No Quan Labels
[M].AATFFGEVVKAPCR.[A]	1xAcetyl [N-Term]; 1xCarbamidomethyl [C13]; 1xTMTpro16plex [K10]	3	O95456	O95456 [2-15]	0	1899.01	256.1	211.9	232.2	222.8	237.5	247.8	273.6	265.8	233	218.5	210.6	220.1	216.4	238.3
[Y].AAQTSPSPKAGAATGR.[I]	1xTMTpro16plex [K9]; 1xTMTpro16plex [N-Term]	4	P06576	P06576 [47-62]	0	2079.18	402.4	227.3	285.8	279.1	292	257.4	374.2	424.5	334.3	327.1	312.5	297.2	296.5	290.9
[M].AAPMTPAARPEDYEAALNAALADVPELAR.[L]	1xAcetyl [N-Term]; 1xOxidation [M4]	2	Q04446	Q04446 [2-30]	0	3052.5															No Quan Labels
[S].AAPVPTAPAAGAPLMDFGNDFVPPAPR.[G]	1xTMTpro16plex [N-Term]	1	Q9NQC3	Q9NQC3 [65-91]	0	2951.54	44.8	36.7	37.8	41.8	36.5	40.6	40.7	48.1	41.5	40.6	40.5	35.6	35.3	42.4
[S].AAPVPTAPAAGAPLMDFGNDFVPPAPR.[G]	1xOxidation [M15]; 1xTMTpro16plex [N-Term]	8	Q9NQC3	Q9NQC3 [65-91]	0	2967.54	405.3	317.8	391.8	370.3	373.6	366.2	426.5	429.3	377.9	365.7	355.5	375.8	336.2	352.3
[M].AAQALALLR.[E]	1xAcetyl [N-Term]	2	Q16401	Q16401 [2-10]	0	968.589															No Quan Labels
[M].AAQGEPQVQFKLVLVGDGGTGKTTFVKR.[H]	1xAcetyl [N-Term]; 3xTMTpro16plex [K11; K22; K27]	7	P62826	P62826 [2-29]	0	3886.24	240.4	146	184.3	187.2	204	177.8	227.9	294.3	207	213.7	200.8	202.2	203.9	197.7
[M].AAQGVGPGPGSAAPPGLEAAR.[Q]	1xAcetyl [N-Term]	1	Q6P582	Q6P582 [2-22]	0	1872.96															No Quan Labels
[M].AATGANAEKAESHNDCPVR.[L]	1xAcetyl [N-Term]; 1xCarbamidomethyl [C16]; 1xTMTpro16plex [K9]	1	Q16831	Q16831 [2-20]	0	2344.13	18.4	15.1	19.4	16.8	19.8	15.8	24.8	16.8	17	15.8	12	13.9	13	18.3
[W].AAVPGKTFVNITPAEVGVLVGKDR.[S]	2xTMTpro16plex [K6; K22]; 1xTMTpro16plex [N-Term]	5	P07737	P07737 [33-56]	0	3351	118.8	75	128.4	97	115.2	169.7	140.5	129	119.8	110.5	120.9	145.6	142.9	154.3
[L].YQSKYEELQITAGR.[H]	1xTMTpro16plex [K4]; 1xTMTpro16plex [N-Term]	1	P04264	P04264 [373-386]	0	2294.26	125.5	99	112.2	101.9	131.7	203.1	190.4	163.7	119.1	111.7	121.7	168.4	103.4	182.9
[M].AAVQAAEVKVDGSEPKLSKNELKR.[R]	1xAcetyl [N-Term]; 4xTMTpro16plex [K9; K16; K19; K23]	1	Q15046	Q15046 [2-25]	0	3826.25	189.4	117.5	196.7	188.8	165	143.7	186.1	242.6	182.7	178.8	173.8	174.8	164.2	157.7
[S].YQLSGLQKQASAAEDR.[I]	1xTMTpro16plex [K8]; 1xTMTpro16plex [N-Term]	1	Q03252	Q03252 [319-334]	0	2373.3															No Quan Values
[M].AATLDLKSKEEKDAELDKR.[I]	1xAcetyl [N-Term]; 4xTMTpro16plex [K7; K9; K12; K18]	1	Q9Y3X0	Q9Y3X0 [2-20]	0	3418.99	160	82.8	121.6	145.4	143.1	122.4	132.9	137.8	152.3	150.6	162.1	142.9	121.2	86.1
[M].AATMKKAAAEDVNVTFEDQQKINKFAR.[N]	1xAcetyl [N-Term]; 4xTMTpro16plex [K5; K6; K21; K24]	1	Q9NQP4	Q9NQP4 [2-28]	0	4283.4	66.2	42.5	62.4	58.1	64.7	65.1	73.9	91	79.8	79.3	85.8	79.8	72.9	59.2
[M].AATMKKAAAEDVNVTFEDQQKINKFAR.[N]	1xAcetyl [N-Term]; 1xOxidation [M4]; 4xTMTpro16plex [K5; K6; K21; K24]	1	Q9NQP4	Q9NQP4 [2-28]	0	4299.39	148.4	98.3	127.8	144.8	166	116.4	138.8	179.2	177.5	173.5	176.9	173	158.9	138.1
[M].AATTGSGVKVPR.[N]	1xAcetyl [N-Term]; 1xTMTpro16plex [K9]	18	Q13404	Q13404 [2-13]	0	1489.87	1618.9	1116.8	1288.6	1292.3	1334.2	1286.9	1580	1687.5	1336.7	1322.1	1310	1393.3	1314.1	1415.7
[A].AATTTATTTTTSSGGHPLEFLR.[N]	1xTMTpro16plex [N-Term]	1	P54727	P54727 [259-280]	0	2525.32	59	45.5	60.4	58.6	61.3	55.7	63	56.5	50.7	53.8	56	57.3	50.9	58.6
[M].AAVKDSCGKGEMATGNGR.[R]	1xAcetyl [N-Term]; 1xCarbamidomethyl [C7]; 1xDeamidated [N16]; 2xTMTpro16plex [K4; K9]	1	P61758	P61758 [2-19]	0	2460.25	37.9	24.8	32.4	30.7	33.5	28.2	34.1	44.3	39.3	38.4	39.2	39.5	35.8	42.9
[M].AAVKDSCGKGEMATGNGR.[R]	1xAcetyl [N-Term]; 1xCarbamidomethyl [C7]; 1xOxidation [M12]; 2xTMTpro16plex [K4; K9]	1	P61758	P61758 [2-19]	0	2475.26	74.4	51.9	56.9	49.3	45.8	54.5	64.9	88.6	70.9	80.7	66.6	66.6	70.6	60.8
[M].AAVKDSCGKGEMATGNGR.[R]	1xAcetyl [N-Term]; 1xCarbamidomethyl [C7]; 1xDeamidated [N16]; 1xOxidation [M12]; 2xTMTpro16plex [K4; K9]	4	P61758	P61758 [2-19]	0	2476.24	213.8	140	179.8	180.5	189.9	180.6	229.5	290.5	277	253.4	240.9	253.5	243.5	244.9
[M].AAVKTLNPKAEVAR.[A]	1xAcetyl [N-Term]; 2xTMTpro16plex [K4; K9]	8	P40227-1	P40227-1 [2-15]	0	2118.29	943.3	613.1	720.6	708	756.7	670.5	911.7	924.3	698.2	701.1	677.3	659.4	642.4	731
[Q].VVGDDLTVTNPKR.[I]	1xTMTpro16plex [K12]; 1xTMTpro16plex [N-Term]	1	P06733-2; P06733-1	P06733-2 [222-234]; P06733-1 [315-327]	0	2022.18	61.3	44.9	103.1		66.2	126.9	71.5	75.4	67.6	66.9	57.7	62	69.3	165.1	Shared
[T].AIPQSGSPFPGSVQDPGLHVWR.[V]	1xTMTpro16plex [N-Term]	1	P40121	P40121 [4-25]	0	2636.39	78.4	62.8	71.1	76.7	73.7	75.4	90.8	93.6	68.3	78.5	74.7	77.1	74.6	78.9
[R].ALPSHLGLHPER.[V]	1xTMTpro16plex [N-Term]	4	P78325-1	P78325-1 [45-56]	0	1630.93	100	89.5	103.4	92.3	86.4	86.5	94.1	74.8	62.4	66.3	65	62.7	58.1	59.1
[D].AINTEFKNTR.[T]	1xDeamidated [N]; 1xTMTpro16plex [K7]; 1xTMTpro16plex [N-Term]	2	P08670	P08670 [91-100]	0	1803.03	549.1	423.7	489.3	517.2	536.6	556.9	587.3	477	432.6	429.8	450.6	471	438	426.8
[C].VVHYTGMLEDGKKFDSSR.[D]	1xOxidation [M7]; 2xTMTpro16plex [K12; K13]; 1xTMTpro16plex [N-Term]	9	P62942	P62942 [24-41]	0	2997.63	1148.4	652.7	862.2	896.6	902.4	901.5	1025.1	964.4	755.8	742.2	767	794.9	732.2	608.5
[C].VVHYTGMLEDGKKFDSSR.[D]	2xTMTpro16plex [K12; K13]; 1xTMTpro16plex [N-Term]	2	P62942	P62942 [24-41]	0	2981.63	395.7	228.6	304.9	309.1	311.5	309.6	370.7	329.7	266.5	263.1	274.6	273.6	251.4	213.1
[D].AINTEFKNTR.[T]	1xTMTpro16plex [K7]; 1xTMTpro16plex [N-Term]	11	P08670	P08670 [91-100]	0	1802.04	2043.7	1556.2	1816.6	1903.4	1892	1765.5	1946.6	1831.7	1578.5	1636.6	1613.5	1627.4	1532.1	1396.6
[M].VVEHPEFLKAGKEPGLQIWR.[V]	2xTMTpro16plex [K9; K12]; 1xTMTpro16plex [N-Term]	5	P06396	P06396 [53-72]	0	3245.9	866.6	558.6	676.1	776.4	788	692.5	791.7	536.5	465.5	442.1	463.5	460.4	441.4	354.5
[D].VVEGEKGAEAANVTGPGGVPVQGSKYAADR.[N]	2xTMTpro16plex [K6; K25]; 1xTMTpro16plex [N-Term]	1	P67809	P67809 [113-142]	0	3826.09	45.5	29.2	42.1	49.3	47.1	38.5	51.3	48	41.2	45.2	39.9	33.2	37.3	33.4
[L].VVDNGSGMCKAGFAGDDAPR.[A]	1xCarbamidomethyl [C9]; 1xOxidation [M8]; 1xTMTpro16plex [K10]; 1xTMTpro16plex [N-Term]	5	P60709	P60709 [9-28]	0	2648.31	111.7	103.6	142.5	124.5	151.4	285.4	173.4	121.8	124.5	114.7	106.1	136.2	129.3	176.6
[L].VVDNGSGMCKAGFAGDDAPR.[A]	1xCarbamidomethyl [C9]; 1xTMTpro16plex [K10]; 1xTMTpro16plex [N-Term]	1	P60709	P60709 [9-28]	0	2632.31	32.2	28.2	38.8	29	44.1	76.4	49	38.6	34.3	30.9	31.3	30.7	35.3	44.9
[S].AISEAAAQYNPEPPPPR.[T]	1xTMTpro16plex [N-Term]	2	P04632	P04632 [68-84]	0	2112.1	51.1	41.4	56.9	60.2	50.1	51.3	59.9	65.5	54.7	57.7	49.2	54.8	55.5	63.1
[F].AISEYNKATEDEYYR.[R]	1xTMTpro16plex [K7]; 1xTMTpro16plex [N-Term]	1	P01036	P01036 [51-65]	0	2460.25	18	18.2	33.8		20.2	71	28.9	17.5	19.1	17	17.6	22.1	14.2	26.9
[E].VVSQTPASTTQAGAPPR.[D]	1xTMTpro16plex [N-Term]	1	P20810-6	P20810-6 [625-641]	0	1972.08	31.1	33.1	32.8	31.4	35.3	41.6	36.7	55.9	39.7	42.7	42.9	40.8	42.9	49
[S].ALGGVKVER.[Q]	1xTMTpro16plex [K6]; 1xTMTpro16plex [N-Term]	3	P07339	P07339 [168-176]	0	1536.97	266.2	147.2	170.4	165	170.3	175.1	242	856.4	590.9	565.7	556.9	533.4	490.1	615.7
[C].ALGLGMPCGVYTPR.[C]	1xCarbamidomethyl [C8]; 1xOxidation [M6]; 1xTMTpro16plex [N-Term]	1	P22692	P22692 [60-73]	0	1811.95	27.2	25.5	37.5	26.2	28.9	30.4	31.4	31.5	29.6	26.5	28.4	28.2	22.5	41.8
[E].AILEDEQTQR.[Q]	1xTMTpro16plex [N-Term]	1	Q9P2E9-1	Q9P2E9-1 [1299-1308]	0	1506.81	72.3	56.6	61.3	60.4	69.5	58.8	68.2	66.6	60.8	61.5	62	64.4	61.5	63.7
[D].ALKGTNESLER.[Q]	1xTMTpro16plex [K3]; 1xTMTpro16plex [N-Term]	6	P08670	P08670 [332-342]	0	1826.06	844.2	523.9	615.4	631.8	615.2	615.1	771.4	800.7	591.5	602.7	614.4	612.8	580.5	641.3
[M].VVPSLKLQDLIEEIR.[G]	1xTMTpro16plex [K6]; 1xTMTpro16plex [N-Term]	1	O75843	O75843 [2-16]	0	2360.44	119.1	79.5	98.6	97.5	105.2	96.1	125.7	118.7	105.6	105.1	103.7	99.9	86.1	92.8
[T].ANEPPQDEGNSFNSPR.[N]	1xTMTpro16plex [N-Term]	1	O15371	O15371 [295-310]	0	2062.97	22.3	21.7	18.7	20.2	22.8	22.3	25.5	28.5	19.1	21.3	18.7	19.1	18.2	24.2
[C].VTDISHLVR.[K]	1xTMTpro16plex [N-Term]	1	P49321	P49321 [709-717]	0	1343.8	41.8	35.6	37.2	39.7	40.5	41	44	66.5	57.7	59	60	61.5	55.6	51.9
[R].ANFENLAKEKEQEDR.[R]	2xTMTpro16plex [K8; K10]; 1xTMTpro16plex [N-Term]	1	Q14247-1	Q14247-1 [352-366]	0	2733.5															No Quan Values
[M].ANIPLLLYPQDGPR.[S]	1xTMTpro16plex [N-Term]	2	P07602-1	P07602-1 [173-186]	0	1871.07	33.2	27.7	36.8	28.3	29.8	31	36.5	39.4	34.6	31.1	30.8	35.8	35.1	37
[M].ANEAYPCPCDIGHR.[L]	1xAcetyl [N-Term]; 2xCarbamidomethyl [C7; C9]	1	Q96DG6	Q96DG6 [2-15]	0	1701.71															No Quan Labels
[G].APAPEPKPEPEPPAR.[A]	1xTMTpro16plex [K7]; 1xTMTpro16plex [N-Term]	1	Q9BUP0	Q9BUP0 [31-45]	0	2191.24															No Quan Values
[G].APASTTTAADATPSGSLAR.[A]	1xTMTpro16plex [N-Term]	2	Q9BR76	Q9BR76 [428-446]	0	2050.07	60.9	51.2	58	57.4	59.2	54.2	56.6	61.6	59	59.4	58.5	57.2	51.3	58.3
[P].VSSAASVYAGAGGSGSR.[I]	1xTMTpro16plex [N-Term]	1	P05783	P05783 [29-45]	0	1787.92	76.6	49.5	53.6	61.6	57.9	61.6	67.2	53.2	35.3	36.9	42.3	39.9	39.2	29.6
[A].APDQDEIQR.[L]	1xTMTpro16plex [N-Term]	24	P10619	P10619 [29-37]	0	1375.71	2578.1	1760.9	1948.4	1922.9	1928.5	1835.4	2522.4	2079.9	1629.1	1612	1553.6	1593	1509.7	1792.5
[A].VSPAAGSSPGKPPR.[L]	1xTMTpro16plex [K11]; 1xTMTpro16plex [N-Term]	8	P01034	P01034 [21-34]	0	1916.12	1005.6	686.8	837.9	899.1	909.3	853.8	926.5	928.5	773.5	818.8	804	835.3	770.5	678.9
[V].APEEHPVLLTEAPLNPKANR.[E]	1xAcetyl [N-Term]; 1xTMTpro16plex [K17]	1	P60709; P63261	P60709 [97-116]; P63261 [97-116]	0	2542.39	28.6	24	29.2	24.5	29	29.8	42.3	35.2	26.7	29.4	29.6	27.5	25.3	28.8	Shared
[M].APEEIIMDRPFLFVVR.[H]	1xTMTpro16plex [N-Term]	1	P05121-1	P05121-1 [371-386]	0	2236.25	106	90.8	96.9	86.6	98.2	104.3	110.6	151.3	133.4	131.8	131	138.9	136.9	144.6
[M].APEEIIMDRPFLFVVR.[H]	1xOxidation [M7]; 1xTMTpro16plex [N-Term]	2	P05121-1	P05121-1 [371-386]	0	2252.24	221.1	194.8	220.5	204.8	219.7	219.5	233.3	372.8	347.4	361.4	359.4	354.2	360.8	379.1
[M].ANNDAVLKR.[L]	1xAcetyl [N-Term]; 1xTMTpro16plex [K8]	4	Q12904-1	Q12904-1 [2-10]	0	1346.77	543.5	376.7	418.5	423.8	442.5	394.5	509.3	540.6	446.9	427.6	418.9	454.5	412.7	434.5
[C].ANPAAGSVILLENLR.[F]	1xTMTpro16plex [N-Term]	2	P00558	P00558 [109-123]	0	1842.08	103.1	78.7	80.7	81.8	82.8	87.6	103.5	113.3	92	100.9	87.4	94.7	91.3	88.9
[M].ANSANTNTVPKLYR.[S]	1xAcetyl [N-Term]; 1xTMTpro16plex [K11]	1	P52655-1	P52655-1 [2-15]	0	1895.03	49.6	34.5	41.8	40	52.2	42.1	48.7	70.5	55.4	53.4	60.9	61.6	55.8	57.5
[M].ANSGCKDVTGPDEESFLYFAYGSNLLTER.[I]	1xAcetyl [N-Term]; 1xCarbamidomethyl [C5]; 1xDeamidated [N2]; 1xTMTpro16plex [K6]	1	O75223-1	O75223-1 [2-30]	0	3587.68	14.8	8.3	12.6	10.3	8.9	9.9	13	10.4	7.9	9.7	9.7	10.1	10.2	11.3
[Q].AMQISSEKEEDDNEKR.[Q]	2xTMTpro16plex [K8; K15]; 1xTMTpro16plex [N-Term]	1	Q9UKY7	Q9UKY7 [102-117]	0	2821.48	79.6	60.8	72.6	91.1	90.2	85	92.2	98.7	92	99.5	99.1	104.4	101.1	76.7
[M].VSVINTVDTSHEDMIHDAQMDYYGTR.[L]	1xAcetyl [N-Term]; 2xOxidation [M14; M20]	1	P55735-1	P55735-1 [2-27]	0	3071.34															No Quan Labels
[S].VSTSHTTISGGGSR.[G]	1xTMTpro16plex [N-Term]	2	P04264	P04264 [505-518]	0	1650.87	90.5	63.7	90	72.2	86.6	141.7	117.5	117.4	90.5	102.5	96.4	174	65.2	150
[M].ANVADTKLYDILGVPPGASENELKKAYR.[K]	1xAcetyl [N-Term]; 3xTMTpro16plex [K7; K24; K25]	2	O60884	O60884 [2-29]	0	3987.24	142.8	106	124.1	122.7	120	115.8	151.3	151.3	116.9	131.9	128.7	125.6	115.4	123.2
[M].ANVADTKLYDILGVPPGASENELKKAYR.[K]	1xAcetyl [N-Term]; 1xDeamidated [N21]; 3xTMTpro16plex [K7; K24; K25]	1	O60884	O60884 [2-29]	0	3988.22	53.8	38.2	45.1	54.7	52.6	50.5	55.2	62.9	50.4	58	48.4	51.5	50.1	48.7
[R].ALVEFESNPEETR.[E]	1xTMTpro16plex [N-Term]	1	Q9H6F5	Q9H6F5 [31-43]	0	1824.93															No Quan Values
[T].AIVFIKQPSSQDALQGR.[R]	1xTMTpro16plex [K6]; 1xTMTpro16plex [N-Term]	1	Q13308-1	Q13308-1 [31-47]	0	2466.43	240.7	156.3	217.7	217.3	225.4	205.4	237.2	125.3	112.6	117.5	111.4	120.4	115	110
[M].ALYHTEER.[G]	1xTMTpro16plex [N-Term]	1	Q9H2U2	Q9H2U2 [33-40]	0	1322.7	51.5	41	46.3	49.7	43.1	46	59.7	64.1	58.6	51	45.6	50.8	50.5	63.9
[M].ALTSFLPAPTQLSQDQLEAEEKAR.[S]	1xAcetyl [N-Term]; 1xTMTpro16plex [K22]	2	Q13573	Q13573 [2-25]	0	2989.58	19.1	12.9	20.3	12.9	12.4	10.6	19.2	20.9	18.8	16.9	17.7	23	16.4	19.2
[T].VTSQNLQLENLR.[M]	1xTMTpro16plex [N-Term]	2	P04233-1	P04233-1 [83-94]	0	1718.97	182.4	159.9	175.6	184.3	200.5	186.4	190.2	223.5	201.7	194	188.3	190.7	174.5	184.2
[P].AMAPGSSHLGAPASTTTAADATPSGSLAR.[A]	1xOxidation [M2]; 1xTMTpro16plex [N-Term]	1	Q9BR76	Q9BR76 [418-446]	0	2974.49	22.3	16.5	23.1	23.3	21.2	16.9	18.4	23.2	23.9	20.9	23.5	22.8	18.1	23.1
[A].AMDECTDEGGRPQR.[C]	1xCarbamidomethyl [C5]; 1xOxidation [M2]; 1xTMTpro16plex [N-Term]	6	P11047	P11047 [36-49]	0	1941.87	319.8	254	279.8	298.3	302.9	286.5	344.9	257.2	247.3	234.8	225	220.5	215.4	237.9
[G].VTLTDLQEAEKTIGR.[S]	1xTMTpro16plex [K11]; 1xTMTpro16plex [N-Term]	1	O14974	O14974 [699-713]	0	2282.32	129.1	98.7	111.9	127	125.6	111.5	126.2	159.1	128.6	140.2	127.2	145.8	120.6	117.9
[M].AMHNKAAPPQIPDTR.[R]	1xAcetyl [N-Term]; 1xOxidation [M2]; 1xTMTpro16plex [K5]	1	Q9HAF1	Q9HAF1 [2-16]	0	2009.06	138.8	115.1	127.6	130.7	130.9	113.7	143.8	162.5	134.5	132.7	124.4	146.5	129.7	146.4
[W].AKGHYTEGAELVDSVLDVVR.[K]	1xTMTpro16plex [K2]; 1xTMTpro16plex [N-Term]	1	Q13885; Q13509; P07437; P68371	Q13885 [102-121]; Q13509 [102-121]; P07437 [102-121]; P68371 [102-121]	0	2766.53	19.9	16.9	20.5	21.7	19.4	22.2	21.3	20.4	13	18	20.2	20.4	19.5	22.9	Shared
[Q].AKHGDPGDAAQQEAKHR.[E]	2xTMTpro16plex [K2; K15]; 1xTMTpro16plex [N-Term]	1	O14737	O14737 [19-35]	0	2728.51	87.1	64.2	83	83.2	80.3	71.4	84.1	117.4	93	107.5	105.4	106.4	104.1	82.6
[M].AKHHPDLIFCR.[K]	1xAcetyl [N-Term]; 1xCarbamidomethyl [C10]; 1xTMTpro16plex [K2]	3	Q7RTV0	Q7RTV0 [2-12]	0	1739.93	146	133	143.2	145.6	138.3	130	160.8	192.5	171.2	160.7	162.7	173.2	153.3	162.5
[E].AKKEESEESDDDMGFGLFD.[-]	1xOxidation [M13]; 2xTMTpro16plex [K2; K3]; 1xTMTpro16plex [N-Term]	3	P05386	P05386 [96-114]	0	3077.51	62.3	52	78.9	95.1	97.3	90.2	101.7	66	77.6	80.8	107.4	108.5	100.5	83.9
[M].AKKHLEINPDHPIVETLR.[Q]	2xTMTpro16plex [K2; K3]; 1xTMTpro16plex [N-Term]	1	P08238	P08238 [622-639]	0	3022.8															No Quan Values
[T].AKKQELEEICHDLEAR.[V]	1xCarbamidomethyl [C10]; 2xTMTpro16plex [K2; K3]; 1xTMTpro16plex [N-Term]	1	P35579-1	P35579-1 [908-923]	0	2881.6	137.8	99.2	112.1	121.9	107.2	105.1	100.6	173.4	183.8	164.6	132.6	123.2	132.7	100.4
[D].AKKVAPQNDSFGTQLPPMHQQQSR.[S]	1xOxidation [M18]; 2xTMTpro16plex [K2; K3]; 1xTMTpro16plex [N-Term]	1	Q96AE4	Q96AE4 [75-98]	0	3621.97	18.3	17.9	18.1	21.4	14.2	17	13.7	24.3	16.3	22.5	17.4	21.3	14.7	16.1
[E].AKEESEESDEDMGFGLFD.[-]	1xOxidation [M12]; 1xTMTpro16plex [K2]; 1xTMTpro16plex [N-Term]	1	P05388	P05388 [300-317]	0	2659.22	22.7	21.7	26.1	29.4	26.5	26.5	34.1	27	21.6	21.4	29.7	24.8	24.7	19.3
[M].AKIAKTHEDIEAQIR.[E]	1xAcetyl [N-Term]; 2xTMTpro16plex [K2; K5]	2	O75533-1	O75533-1 [2-16]	0	2373.37	268.5	228.5	278.9	272.3	279.4	248.8	289.8	368.4	335.2	338.9	337.4	341.1	302.5	298.6
[A].AKMKVVEEPNAFGVNNPFLPQASR.[L]	1xOxidation [M3]; 2xTMTpro16plex [K2; K4]; 1xTMTpro16plex [N-Term]	3	Q9UJJ9	Q9UJJ9 [25-48]	0	3571.99	283.4	193	249.3	243.6	253.2	228.7	284.4	161.9	136.6	126.6	120.8	123.9	123.9	135.1
[M].AKNGSEADIDEGLYSR.[Q]	1xAcetyl [N-Term]; 1xTMTpro16plex [K2]	1	P22314	P22314 [42-57]	0	2071.03	54.9	35	40.5	39.7	36.6	30.6	40.5	44.8	32.6	32.7	31.6	31.3	27	27.2
[M].AKNGSEADIDEGLYSR.[Q]	1xAcetyl [N-Term]; 1xDeamidated [N3]; 1xTMTpro16plex [K2]	1	P22314	P22314 [42-57]	0	2072.01	92.2	55.7	67.3	70.9	71.3	69	89.4	62.7	53.3	48.4	54.1	49.6	52.4	55.2
[V].AKNKDQGTYEDYVEGLR.[V]	2xTMTpro16plex [K2; K4]; 1xTMTpro16plex [N-Term]	1	P60660-2	P60660-2 [78-94]	0	2898.58	242.4	184.7	228.5	239.9	300.3	291.9	344.1	190.2	175.2	179.8	185.2	192	185	185.4
[A].AKNLQEAEEWYKSKFADLSEAANR.[N]	3xTMTpro16plex [K2; K12; K14]; 1xTMTpro16plex [N-Term]	1	P08670	P08670 [281-304]	0	4015.2	136.3	73.8	88.6	98.8	115	94.8	125	170.6	151.8	149.1	147	149.5	132.5	122
[S].WTAADTAAQITQR.[K]	1xTMTpro16plex [N-Term]	1	P30479; Q31612; Q29836	P30479 [157-169]; Q31612 [157-169]; Q29836 [157-169]	0	1736.93															Shared
[A].AKMKVVEEPNAFGVNNPFLPQASR.[L]	2xTMTpro16plex [K2; K4]; 1xTMTpro16plex [N-Term]	1	Q9UJJ9	Q9UJJ9 [25-48]	0	3555.99	32.2	22.8	25.6	27.1	26.4	28.4	29.5	24.5	21.4	17.9	16.7	20.3	22.9	16
[M].AKISSPTETER.[C]	1xAcetyl [N-Term]; 1xTMTpro16plex [K2]	24	P31949	P31949 [2-12]	0	1564.85	1596.3	1578.9	1554.7	1461.3	1511.5	1462.6	1712.5	1922.2	1662.2	1640.1	1638.5	1667.9	1649.2	1957
[D].WVLKHTGPNSPDTANDGFVR.[L]	1xTMTpro16plex [K4]; 1xTMTpro16plex [N-Term]	1	P31943; P55795	P31943 [95-114]; P55795 [95-114]	0	2819.51	133	93.7	114.1	104.2	112.1	105.6	124.9	133	119.8	116	108.5	111.6	102.9	103.7	Shared
[W].AHASTSAMADR.[I]	1xOxidation [M8]; 1xTMTpro16plex [N-Term]	1	Q9UBR2	Q9UBR2 [94-104]	0	1437.71															No Quan Values
[R].AHESVVKSEDFSLPAYMDR.[R]	1xOxidation [M17]; 1xTMTpro16plex [K7]; 1xTMTpro16plex [N-Term]	1	P13073	P13073 [23-41]	0	2805.44	60.7	47.2	50.9	47.7	46.1	50.8	53	55.2	48.1	42.8	32.5	38.5	39.3	43.6
[M].AHKQIYYSDKYFDEHYEYR.[H]	1xAcetyl [N-Term]; 2xTMTpro16plex [K3; K10]	2	P33552	P33552 [2-20]	0	3205.59	182	149.6	166.6	174.7	165.9	158.2	164.9	247.7	228.4	243.2	233.1	209.8	217.2	215.7
[M].AHQTGIHATEELKEFFAKAR.[A]	1xAcetyl [N-Term]; 2xTMTpro16plex [K13; K18]	5	Q6IBS0	Q6IBS0 [2-21]	0	2934.61	681.8	510.7	572.7	618	609.9	578.8	711.8	925.8	821.6	785.2	802	798.2	776.3	819.9
[M].AGVEEVAASGSHLNGDLDPDDR.[E]	1xAcetyl [N-Term]; 1xDeamidated [N14]	1	P50579	P50579 [2-23]	0	2267.01															No Quan Labels
[Y].AKDVKFGADAR.[A]	2xTMTpro16plex [K2; K5]; 1xTMTpro16plex [N-Term]	4	P10809	P10809 [27-37]	0	2090.25	1102	564.3	717.8	711.9	753.2	656.4	922.6	885.4	655.4	690.5	633.7	631.2	584.8	594.7
[M].AHYKAADSKR.[E]	1xAcetyl [N-Term]; 2xTMTpro16plex [K4; K9]	2	Q99417	Q99417 [2-11]	0	1797.03	428.3	292.7	357.4	338.4	338.8	345.7	432.4	512.3	401.4	437.6	436.7	443.3	417.6	437.3
[R].ALDTNYCFSSTEKNCCVR.[Q]	3xCarbamidomethyl [C7; C15; C16]; 1xTMTpro16plex [K13]; 1xTMTpro16plex [N-Term]	2	P01137	P01137 [279-296]	0	2833.36	216.5	174.1	210.9	228.6	217.8	214	241.7	148.8	143.9	132.2	127.8	136.2	128.9	136.5
[A].WELTILHTNDVHSR.[L]	1xDeamidated [N9]; 1xTMTpro16plex [N-Term]	1	P21589-1	P21589-1 [27-40]	0	2026.07															No Quan Values
[A].WELTILHTNDVHSR.[L]	1xTMTpro16plex [N-Term]	2	P21589-1	P21589-1 [27-40]	0	2025.08	44.1	32.3	34.6	37.3	47.8	36.6	46.2	39.5	39.9	37.3	36.7	37.7	37.7	33.9
[R].ALDAAYCFR.[N]	1xCarbamidomethyl [C7]; 1xTMTpro16plex [N-Term]	2	P61812	P61812 [303-311]	0	1390.71	714.8	647	671.2	711.9	691.3	646.9	745.7	369.5	332	343.8	313.4	331	303.3	339.8
[L].AIFLDTYPNDETTER.[V]	1xTMTpro16plex [N-Term]	1	Q12907	Q12907 [158-172]	0	2089.04	11.6	10	13.3	10.2	9.1	11.3	11	15.5	11	12.1	9.2	11	9.8	11.3
[S].ALEEQLQQIR.[A]	1xTMTpro16plex [N-Term]	2	P13645	P13645 [413-422]	0	1531.88	103.9	66.2	108.2	93.1	85.3	143.6	160.7	123	126.9	116.4	147.4	151.8	79	146.9
[K].AKTDAGGEDAILQTR.[T]	1xTMTpro16plex [K2]; 1xTMTpro16plex [N-Term]	1	Q9NT62	Q9NT62 [184-198]	0	2154.2	101	72.9	84.1	69.6	86.5	72.6	103.4	129.2	92.5	88.3	86.5	91.9	97.7	118.9
[M].AKPLTDSEKR.[K]	1xAcetyl [N-Term]; 2xTMTpro16plex [K2; K9]	4	P11216	P11216 [2-11]	0	1795.06	868.4	513.4	632.3	638.1	646.5	594	757.1	677.9	543.2	541	499.9	495.3	502.1	500.9
[M].AKVEQVLSLEPQHELKFR.[G]	1xAcetyl [N-Term]; 2xTMTpro16plex [K2; K16]	4	O95292	O95292 [2-19]	0	2801.62	254.1	209	237.3	252	238.2	240.8	268.1	336.5	289.9	292.3	288	307.5	270.7	273
[M].ALALAALAAVEPACGSR.[Y]	1xAcetyl [N-Term]; 1xCarbamidomethyl [C14]	1	Q9BT67	Q9BT67 [2-18]	0	1682.89															No Quan Labels
[M].ALAEGPGAEGPR.[L]	1xTMTpro16plex [N-Term]	2	Q13263	Q13263 [580-591]	0	1428.78	184.4	162.9	174.3	174.5	181.3	177.8	201.7	257.1	229.8	228.4	236.6	226.5	215.4	216.1
[Y].AIAAKEKDIQEESTFSSR.[K]	2xTMTpro16plex [K5; K7]; 1xTMTpro16plex [N-Term]	1	P42704	P42704 [60-77]	0	2922.64	237.6	161.9	207.4	213.4	209.2	183.5	217.6	232	198.7	204.7	191.4	183.2	178.6	172.2
[M].SSSPVNVKKLKVSELKEELKKR.[R]	1xAcetyl [N-Term]; 6xTMTpro16plex [K8; K9; K11; K16; K20; K21]	1	Q00839-2; Q00839	Q00839-2 [2-23]; Q00839 [2-23]	0	4393.75	31.4	14	22.7	34.9	29.5	28.5	21.3	31.4	28.4	34.7	38.1	34.6	31.5	19.4	Shared
[S].SSSLEKSYELPDGQVITIGNER.[F]	1xTMTpro16plex [K6]; 1xTMTpro16plex [N-Term]	1	A5A3E0; P60709; P62736; P68133; P68032; P63261	A5A3E0 [933-954]; P60709 [233-254]; P62736 [235-256]; P68133 [235-256]; P68032 [235-256]; P63261 [233-254]	0	3030.62	111.9	63.7	78.4	91.5	113.9	122.6	127.9	96.9	87.1	74.8	80.5	96.5	86.1	64.3	Shared
[L].SSSGDGAQHR.[D]	1xTMTpro16plex [N-Term]	2	O95084	O95084 [107-116]	0	1305.65															No Quan Values
[R].SSSEDKITVH.[F]	1xTMTpro16plex [K6]; 1xTMTpro16plex [N-Term]	2	P10109	P10109 [61-70]	0	1710.95	118	83.9	92.9	115.9	104.8	116.8	124.1	117.1	92.3	98.4	89.1	98.5	86.8	78.1
[S].SSSDTCGPCEPASCPPLPPLGCLLGETR.[D]	4xCarbamidomethyl [C6; C9; C14; C22]; 1xTMTpro16plex [N-Term]	9	Q16270-1	Q16270-1 [27-54]	0	3319.54	234.6	213.3	223.4	269.9	258.4	219.9	233.1	103.5	119.1	102.5	90.7	105.1	90.2	101.7
[M].SSSAGSGHQPSQSR.[A]	1xAcetyl [N-Term]	4	Q13542	Q13542 [2-15]	0	1414.63															No Quan Labels
[A].SSSSLEKSYELPDGQVITIGNER.[F]	1xTMTpro16plex [K7]; 1xTMTpro16plex [N-Term]	4	A5A3E0; P60709; P62736; P68133; P68032; P63261	A5A3E0 [932-954]; P60709 [232-254]; P62736 [234-256]; P68133 [234-256]; P68032 [234-256]; P63261 [232-254]	0	3117.66	481.3	267.5	372.8	355.6	426.1	535.6	450.3	354.1	276.2	246.9	245.7	274.4	246.6	238.7	Shared
[E].SSTSGFTPGGGGSSVSMIASR.[K]	1xOxidation [M17]; 1xTMTpro16plex [N-Term]	1	P49321	P49321 [677-697]	0	2250.1	46.9	36.3	36.4	37.6	41.3	38.6	53.3	53.5	46.1	54.3	48.7	42.2	49.9	43.8
[M].SSTQFNKGPSYGLSAEVKNR.[L]	1xAcetyl [N-Term]; 1xDeamidated [N6]; 2xTMTpro16plex [K7; K18]	3	Q99439	Q99439 [2-21]	0	2821.5	244	158.3	189.6	202.1	222	170.5	246.5	254.4	222	203.6	207	209.1	185.3	201
[M].SSTQFNKGPSYGLSAEVKNR.[L]	1xAcetyl [N-Term]; 2xTMTpro16plex [K7; K18]	8	Q99439	Q99439 [2-21]	0	2820.51	758	459.8	564.8	579.7	559.6	551.1	729.8	747.8	574.7	572.9	553	580.9	525	598.9
[I].ESPAVAAPAYSR.[A]	1xTMTpro16plex [N-Term]	1	P04792	P04792 [64-75]	0	1522.82	48.1	45	46.8	54.7	58.1	61	69.6	53.1	56	50.5	44.8	55.1	50.8	53.5
[T].SSTISSNVASKAAFGGSGGR.[G]	1xTMTpro16plex [K11]; 1xTMTpro16plex [N-Term]	1	P35908	P35908 [505-524]	0	2449.33	40.3	30.5	32.7	29.4	29.5	50.8	54.6	54.8	49.6	53.8	28.7	62.1	23.4	55.3
[M].SSTLAKIAEIEAEMAR.[T]	1xAcetyl [N-Term]; 1xOxidation [M14]; 1xTMTpro16plex [K6]	4	Q9Y295	Q9Y295 [2-17]	0	2082.11	45	36.5	47.6	41.4	41.5	41.9	46.2	47.7	36.7	34.7	36.4	43.8	34	42
[A].SSSSLEKSYELPDGQVITIGNER.[F]	1xDeamidated [N21]; 1xTMTpro16plex [K7]; 1xTMTpro16plex [N-Term]	2	A5A3E0; P60709; P62736; P68133; P68032; P63261	A5A3E0 [932-954]; P60709 [232-254]; P62736 [234-256]; P68133 [234-256]; P68032 [234-256]; P63261 [232-254]	0	3118.64	51.9	33	45.7	42.2	38.6	47.6	52.3	52.7	34.6	37.6	32.6	33	35.9	33.9	Shared
[D].SSPDSAEDVR.[K]	1xTMTpro16plex [N-Term]	3	P02765	P02765 [134-143]	0	1366.68	284.3	193.8	244	251.6	240.8	235.2	282.8	338.8	264.1	277.3	312.2	330.5	280.9	244.9
[Q].SSPAGGHAPTPPTPAPR.[T]	1xTMTpro16plex [N-Term]	1	Q8WUM4	Q8WUM4 [729-745]	0	1902.02	35.5	42	41.1	35.6	36.6	44.5	40.2	49.3	45.7	45.6	40.4	42.5	34.9	54
[M].SSNSASAANGNDSKKFKGDSR.[S]	3xTMTpro16plex [K14; K15; K17]; 1xTMTpro16plex [N-Term]	1	P26599-3	P26599-3 [32-52]	0	3344.83	80.5	41.4	64.3	73.8	76.2	67.5	68.4	84.8	78.9	80	86.8	89.7	74	52.2
[M].SSNSASAANGNDSKKFKGDSR.[S]	1xAcetyl [N-Term]; 3xDeamidated [N3; N9; N11]; 3xTMTpro16plex [K14; K15; K17]	3	P26599-3	P26599-3 [32-52]	0	3085.59	132.5	88.8	116	119	134	132.1	138.5	178.8	176.7	181.6	186.2	170.7	188.3	155.2
[M].SSNSASAANGNDSKKFKGDSR.[S]	1xAcetyl [N-Term]; 2xDeamidated [N9; N11]; 3xTMTpro16plex [K14; K15; K17]	3	P26599-3	P26599-3 [32-52]	0	3084.6	221.3	140	180.8	199.5	212.2	218.9	215.1	348.3	321.2	318.3	336	331.6	311.8	222.4
[M].SSNSASAANGNDSKKFKGDSR.[S]	1xAcetyl [N-Term]; 1xDeamidated [N]; 3xTMTpro16plex [K14; K15; K17]	15	P26599-3	P26599-3 [32-52]	0	3083.62	763.2	467.5	637.9	711.2	711.3	675.4	727.9	1102.4	1009.8	1018.4	1036.3	1058.1	959.8	752.1
[M].SSNSASAANGNDSKKFKGDSR.[S]	1xAcetyl [N-Term]; 3xTMTpro16plex [K14; K15; K17]	4	P26599-3	P26599-3 [32-52]	0	3082.63	262	165.1	199.1	230.7	212.9	181.3	208.1	329.1	287.9	294.1	296.9	267.3	261.4	193.4
[Q].SSLVPALTDFVR.[S]	1xTMTpro16plex [N-Term]	1	O60888-1	O60888-1 [127-138]	0	1608.93	56.2	46.3	47.6	53	45.9	46.1	57.3	62.7	52.5	48.4	47.8	54.4	44.7	51.5
[Y].SSIPKFSSDASKVVTR.[G]	2xTMTpro16plex [K5; K12]; 1xTMTpro16plex [N-Term]	1	Q14315	Q14315 [2626-2641]	0	2621.54	265.6	167.8	212.6	231.7	245.9	200.5	230.3	218.4	196	182.8	198.7	207.5	173.8	150.7
[C].ETALQEVEGLKKR.[E]	2xTMTpro16plex [K11; K12]; 1xTMTpro16plex [N-Term]	1	Q13740-1	Q13740-1 [393-405]	0	2413.46	361.8	204.4	300.2	326.2	305.4	304.7	295.3	252.8	228.6	225.6	252.1	246.7	229.6	170
[S].SSPVYGSSAKTSSVSNPQDSVGSPCSR.[V]	1xCarbamidomethyl [C25]; 1xTMTpro16plex [K10]; 1xTMTpro16plex [N-Term]	1	P49023	P49023 [84-110]	0	3336.66	20.1	15.1	15.5	18.7	17.5	16.7	19.8	20.2	19.2	20.5	20.7	20.6	18.6	17.5
[M].SSPPEGKLETKAGHPPAVKAGGMR.[I]	1xAcetyl [N-Term]; 1xOxidation [M23]; 3xTMTpro16plex [K7; K11; K19]	13	P51397	P51397 [2-25]	0	3372.89	799.8	592.5	727.2	781.2	773.5	728	807.4	1298.1	1231	1262.3	1313.9	1303.9	1136.7	972.3
[M].SSPPEGKLETKAGHPPAVKAGGMR.[I]	1xAcetyl [N-Term]; 3xTMTpro16plex [K7; K11; K19]	1	P51397	P51397 [2-25]	0	3356.89	121.2	92.9	110.9	119.8	116.9	107.6	118.9	200.5	184.6	201.8	188.1	192.9	178.2	147.1
[M].STLLINQPQYAWLKELGLR.[E]	1xAcetyl [N-Term]; 1xTMTpro16plex [K14]	1	P49419	P49419 [30-48]	0	2589.47															No Quan Values
[M].STGTFVVSQPLNYR.[G]	1xAcetyl [N-Term]	2	P49189	P49189 [2-15]	0	1610.82															No Quan Labels
[Y].EQPTIQIELR.[Q]	1xTMTpro16plex [N-Term]	1	P09758	P09758 [197-206]	0	1530.88	88	73.8	72.9	77	69.8	70.3	69.6	66.8	62.2	54.4	60.4	58.1	54	61.4
[M].STGPTAATGSNR.[R]	1xAcetyl [N-Term]	4	Q15836	Q15836 [2-13]	0	1161.55															No Quan Labels
[D].STGKSGAEAQTPEDSPNR.[S]	1xTMTpro16plex [K4]; 1xTMTpro16plex [N-Term]	1	O43493-1	O43493-1 [136-153]	0	2440.26	45	37.9	47	49.9	55.6	48.7	50.6	50.8	43.9	52	50.2	50.6	49.1	36.7
[Q].STPVPGPSVPPPEELQVSPGPR.[Q]	1xTMTpro16plex [N-Term]	1	P51610-1	P51610-1 [1490-1511]	0	2528.37	45.6	39.5	38.1	39.7	43.3	45.5	43.8	48	46	41.8	46.7	48.6	37.6	46.9
[H].STPPSAYGSVKAYTNFDAER.[D]	1xTMTpro16plex [K11]; 1xTMTpro16plex [N-Term]	1	P07355	P07355 [18-37]	0	2769.43	154.3	88.3	120.4	129.8	136	114	139.3	127.7	107.9	106.6	97.1	108.9	97	85.6
[M].STNENANTPAAR.[L]	1xAcetyl [N-Term]	1	P52292	P52292 [2-13]	0	1287.59															No Quan Labels
[M].STLYVSPHPDAFPSLR.[A]	1xAcetyl [N-Term]	2	P26640	P26640 [2-17]	0	1828.92															No Quan Labels
[H].ESETTTSLVLER.[S]	1xTMTpro16plex [N-Term]	2	Q04837	Q04837 [17-28]	0	1668.9	145	100.4	122.2	118.3	128.6	111.5	138.8	130.2	110.1	104.7	99.4	116.5	103	104.7
[D].STAAQQELR.[S]	1xTMTpro16plex [N-Term]	6	P35579-1	P35579-1 [1154-1162]	0	1307.72	663.2	544.5	618.9	599.1	580.1	565.1	597.3	738.4	695.6	684.2	679.2	650.9	595.5	577.8
[A].SSWWTHVEMGPPDPILGVTEAFKR.[D]	1xOxidation [M9]; 1xTMTpro16plex [K23]; 1xTMTpro16plex [N-Term]	2	P00505	P00505 [30-53]	0	3364.76	255	160.8	203.3	223.4	225.4	230.8	255.2	270.5	236.7	246.4	243.6	246.9	216.8	211
[M].SSVAVLTQESFAEHR.[S]	1xAcetyl [N-Term]	1	Q00341-1	Q00341-1 [2-16]	0	1702.84															No Quan Labels
[N].STAIQELFKR.[I]	1xTMTpro16plex [K9]; 1xTMTpro16plex [N-Term]	1	Q13885; Q13509; Q9BUF5; P07437; P68371	Q13885 [371-380]; Q13509 [371-380]; Q9BUF5 [371-380]; P07437 [371-380]; P68371 [371-380]	0	1801.08	106.1	63.9	83.9	81.9	89.8	90.8	109.9	100.3	79.5	77.6	87.8	87.5	73.5	82.2	Shared
[N].EQVKAIKELGDHVTNLR.[K]	2xTMTpro16plex [K4; K7]; 1xTMTpro16plex [N-Term]	1	P02794	P02794 [141-157]	0	2862.7	69	50.4	64.4	56.2	61.7	52.5	62.8	115.6	89.4	103.7	92	93.3	84.7	70.9
[S].STAVIVSAR.[M]	1xTMTpro16plex [N-Term]	1	P05121-1	P05121-1 [361-369]	0	1207.73	76.7	56	70	57.4	64.5	70.8	75.4	68.9	60.6	53.8	49.8	54.8	49.1	59.1
[M].STAQSLKSVDYEVFGR.[V]	1xAcetyl [N-Term]; 1xTMTpro16plex [K7]	2	P14621	P14621 [2-17]	0	2133.11	175.4	136.7	154.6	167.5	163.6	170	184	248	219.8	213.8	214.3	230.8	207.1	240.9
[S].SSLEKSYELPDGQVITIGNER.[F]	1xTMTpro16plex [K5]; 1xTMTpro16plex [N-Term]	1	A5A3E0; P60709; P62736; P68133; P68032; P63261	A5A3E0 [934-954]; P60709 [234-254]; P62736 [236-256]; P68133 [236-256]; P68032 [236-256]; P63261 [234-254]	0	2943.59	79.4	45.5	79.4	66.9	81.2	159.2	84.7	72.5	55.9	58.3	60.2	62.7	63.3	59.4	Shared
[C].EVTNLNDYR.[E]	1xTMTpro16plex [N-Term]	2	P39687; Q92688	P39687 [124-132]; Q92688 [124-132]	0	1427.74	149.9	115.9	135.2	130.9	134.3	139	141.6	200.4	153.3	159.6	174.4	186.4	164.9	139.4	Shared
[E].SQVSGLEKEAIELR.[E]	1xTMTpro16plex [K8]; 1xTMTpro16plex [N-Term]	1	Q9P2E9-1	Q9P2E9-1 [994-1007]	0	2167.26	151	126	128.3	141	139.6	124.4	141.4	167.3	134.4	147.9	145.6	148.5	136.3	138.1
[C].EVSVTPKTVTPASSAKTSPAKQQAPPVR.[N]	3xTMTpro16plex [K7; K16; K21]; 1xTMTpro16plex [N-Term]	1	Q16555-1	Q16555-1 [505-532]	0	4079.4	35.9	19.3	26.7	28	22.8	25.8	28.2	39.9	35.6	30.9	30.4	28.6	24.8	18.8
[S].SQTQGGGSVTKKR.[K]	2xTMTpro16plex [K11; K12]; 1xTMTpro16plex [N-Term]	1	P02545-2; P02545	P02545-2 [407-419]; P02545 [407-419]	0	2246.34	94.3	63.2	82.6	86.5	92.6	93	99.5	184.9	144.5	161.5	160.6	159.1	148.7	118.9	Shared
[C].SSDELPVLGLTKSGGSDR.[T]	1xTMTpro16plex [K12]; 1xTMTpro16plex [N-Term]	1	Q08380	Q08380 [497-514]	0	2426.34															No Quan Values
[M].SSDASQGVITTPPPPSMPHKER.[Y]	1xAcetyl [N-Term]; 1xOxidation [M17]; 1xTMTpro16plex [K20]	3	Q9UEY8-1	Q9UEY8-1 [2-23]	0	2681.35	34.6	30.2	29.3	28.5	30.6	34	43.3	40.3	33.7	37.5	32	37.6	30.4	39.7
[A].SSASALGGVKVER.[Q]	1xTMTpro16plex [K10]; 1xTMTpro16plex [N-Term]	1	P07339	P07339 [164-176]	0	1869.1	106.9	81.2	100.6	101.4	97.2	97.3	105	91.7	84.5	73.3	70.7	71	69.6	93.3
[M].SSAPTTPPSVDKVDGFSR.[K]	1xAcetyl [N-Term]; 1xTMTpro16plex [K12]	1	Q16537	Q16537 [2-19]	0	2194.13	45.3	36.7	39	38.2	42.5	42	50.9	53.4	41.9	42.5	41.2	38.9	37.9	43.1
[V].EWIPNNVKTAVCDIPPR.[G]	1xCarbamidomethyl [C12]; 1xTMTpro16plex [K8]; 1xTMTpro16plex [N-Term]	1	Q13885; P07437; P68371	Q13885 [343-359]; P07437 [343-359]; P68371 [343-359]	0	2617.44	132.1	84.9	111.6	117.4	117.7	117.9	146.9	132.7	109.3	117.1	102.3	116.6	103.9	106.5	Shared
[S].EYNKATEDEYYR.[R]	1xTMTpro16plex [K4]; 1xTMTpro16plex [N-Term]	2	P01036; P09228	P01036 [54-65]; P09228 [54-65]	0	2189.1	47.5	39.4	75.2	25.3	49.9	117.3	53.7	57.8	45.9	48.5	46.3	40.3	45.4	55.1	Shared
[M].SQKQEEENPAEETGEEKQDTQEKEGILPER.[A]	1xAcetyl [N-Term]; 3xTMTpro16plex [K3; K17; K23]	1	O43768-4; O43768	O43768-4 [2-31]; O43768 [2-31]	0	4440.25	24.2	17.3	21.4	18.6	23.3	22.9	21.4	24	29.1	27.7	31.1	22	23.1	17.6	Shared
[M].SQGDSNPAAIPHAAEDIQGDDR.[W]	1xAcetyl [N-Term]	3	P68402-1	P68402-1 [2-23]	0	2306.03															No Quan Labels
[G].EYNKASNDMYHSR.[A]	1xOxidation [M9]; 1xTMTpro16plex [K4]; 1xTMTpro16plex [N-Term]	1	P01034	P01034 [59-71]	0	2239.11	42.9	46.6	45.4	43.8	40.4	49.1	54.3	55.2	48.1	39.5	43.1	37.3	46.7	46.7
[R].SQSSDTEQQSPTSGGGKVAPAQPSEEGPGR.[K]	1xTMTpro16plex [K17]; 1xTMTpro16plex [N-Term]	1	P23588	P23588 [495-524]	0	3564.77	9.5	8	12.6	10.4	12	10.5	13.4	15.9	12.9	15.4	13.9	16.4	12.2	11
[G].SQPSSNPTPSPLDASPR.[R]	1xTMTpro16plex [N-Term]	1	Q01970-1	Q01970-1 [902-918]	0	2042.05	31	34	30.4	31.6	28.3	28.5	34.6	32.7	33.1	31.4	35.9	34	28.2	34.1
[G].SQPPPVAPEPGPVPSSPSQEPPTKR.[E]	1xTMTpro16plex [K24]; 1xTMTpro16plex [N-Term]	1	Q04323-1	Q04323-1 [185-209]	0	3171.73	28.8	19.8	27.6	27.4	28.4	23.7	30.9	42.7	31.9	31.7	30.5	34.5	29.9	27.6
[S].SQPPPHGDLGAPQNPNAKAAGSR.[K]	1xTMTpro16plex [K18]; 1xTMTpro16plex [N-Term]	2	P16144-1	P16144-1 [1119-1141]	0	2875.54	114.6	73.4	99.6	98.2	103.4	98.2	110.9	101.6	85.8	95.6	89.1	99.8	86.5	75.3
[Q].SSKADSLLAVVKR.[E]	2xTMTpro16plex [K3; K12]; 1xTMTpro16plex [N-Term]	1	Q15424-1; Q14151	Q15424-1 [283-295]; Q14151 [282-294]	0	2286.43	209.6	143.1	174.8	194.2	187.8	173.6	179.6	290.4	300.9	318.9	308.6	297.2	252.8	192.7	Shared
[D].SSHSSVTTVKAR.[S]	1xAcetyl [N-Term]; 1xTMTpro16plex [K10]	1	Q5JTV8	Q5JTV8 [227-238]	0	1605.89	55.7	51.2	55.5	58.1	55.7	53.4	60.1	67.3	55.9	59.4	52.5	64.5	50.9	48.2
[H].SSGSVLPLGELEGR.[R]	1xTMTpro16plex [N-Term]	1	P09603	P09603 [430-443]	0	1704.95	68	56.9	62	68.9	94.7	102.2	114.7	78.9	81.4	94.1	91.7	123.6	131.1	131.2
[R].EVAGHTEQLQMSR.[S]	1xOxidation [M11]; 1xTMTpro16plex [N-Term]	1	P08727	P08727 [281-293]	0	1805.91	28.7	26.6	33.7	31.7	32.8	37.5	41	41.6	39.4	37.6	30.6	30	24.8	37.7
[S].SSGSFSDADLADGVSGGEGKGGSDGGGSHR.[K]	1xTMTpro16plex [K20]; 1xTMTpro16plex [N-Term]	1	P14209	P14209 [86-115]	0	3318.57	37.6	22.2	32.6	31.7	30.1	33.6	40.2	25.4	33.6	29.2	25	28.5	25.5	26.5
[G].SSGPPGSSSSSSSR.[S]	1xTMTpro16plex [N-Term]	3	Q16186	Q16186 [197-210]	0	1570.76	47.9	41.2	47.1	47.9	41.8	49.7	48.2	62.5	61.1	57	64.8	65.9	60	50.7
[M].SSKTASTNNIAQAR.[R]	1xAcetyl [N-Term]; 1xDeamidated [N8]; 1xTMTpro16plex [K3]	4	Q9UBI6	Q9UBI6 [2-15]	0	1795.95	163.7	118.7	142.9	135.8	131.5	129.4	167.1	141.5	115	111.4	116	110.4	108.4	113.8
[R].ETNLDSLPLVDTH.[S]	1xTMTpro16plex [N-Term]	1	P08670	P08670 [425-437]	0	1757.92	55.4	40.2	47.2	46.6	46.2	39.5	46.6	70.4	59.2	61.5	55.3	52.5	49.3	52.7
[R].ETNLDSLPLVDTHSKR.[T]	1xTMTpro16plex [K15]; 1xTMTpro16plex [N-Term]	1	P08670	P08670 [425-440]	0	2433.36	109.2	83.2	92	83.7	74.8	74.4	77.5	152.9	120.5	142.1	131	102.9	95.6	86.5
[M].SSKTASTNNIAQAR.[R]	1xAcetyl [N-Term]; 1xTMTpro16plex [K3]	3	Q9UBI6	Q9UBI6 [2-15]	0	1794.96	164.7	105.6	125.1	128.4	116.3	112	146.8	87	77.4	68.9	64.7	67.5	58.9	75
[T].ETQEKNPLPSKETIEQEKQAGES.[-]	3xTMTpro16plex [K5; K11; K18]; 1xTMTpro16plex [N-Term]	1	P62328	P62328 [22-44]	0	3817.1	25.2	17.9	34.7	59.3	129.2	146	137	34.1	33.2	43.6	53	92.2	100.2	80.6
[G].EQAPGTAPCSR.[G]	1xCarbamidomethyl [C9]; 1xTMTpro16plex [N-Term]	17	Q9NP84	Q9NP84 [28-38]	0	1477.74	886.1	831.7	868	941.1	930.2	843.2	823.8	493.4	491.1	472.6	459.6	451.8	423.3	395.1
[G].SSFGSGAGSSSFSR.[T]	1xTMTpro16plex [N-Term]	8	P05787	P05787 [441-454]	0	1624.79	684.5	573.5	640.4	629.1	599.9	553.6	607.8	615.8	539.9	565.8	552.3	482.8	461.4	459.9
[E].SSETEEASQLKER.[L]	1xTMTpro16plex [K11]; 1xTMTpro16plex [N-Term]	1	Q9P2E9-1	Q9P2E9-1 [1340-1352]	0	2102.12	85.3	78.4	86.9	85.2	91.4	87.3	81.7	92.3	86.8	81.5	86.2	92.8	87.3	65.1
[M].SSEPPPPPQPPTHQASVGLLDTPR.[S]	1xAcetyl [N-Term]	4	Q9Y2V2	Q9Y2V2 [2-25]	0	2547.28															No Quan Labels
[C].EVDALKGTNESLER.[Q]	1xTMTpro16plex [K6]; 1xTMTpro16plex [N-Term]	3	P08670	P08670 [329-342]	0	2169.2	528.8	326.4	384.7	419.6	412.1	412.2	488.5	706.7	518	538.3	530	529.1	525.8	505.8
[L].SSGFSLEDPQTHSNR.[I]	1xTMTpro16plex [N-Term]	1	P08238	P08238 [665-679]	0	1965.96	39.9	33.2	38.9	33.8	36.7	33	37.2	42.3	33.1	37.5	30	30.2	33.5	37.7
[R].EVEKTACPSGKKAR.[E]	1xCarbamidomethyl [C7]; 3xTMTpro16plex [K4; K11; K12]; 1xTMTpro16plex [N-Term]	3	Q13421-2	Q13421-2 [296-309]	0	2777.64	279	143.9	182.7	214.4	220.5	210.5	248.1	209.1	196.5	193.6	176.1	193.6	187.1	151.5
[Q].SSFTSSEQELER.[L]	1xTMTpro16plex [N-Term]	1	Q86UP2-1	Q86UP2-1 [1180-1191]	0	1703.84	35.4	30.4	30.6	36.4	31.5	35.5	36	58.3	44.8	42.5	47.2	48.7	44.3	45.1
[A].TAASSSSLEKSYELPDGQVITIGNER.[F]	1xTMTpro16plex [K10]; 1xTMTpro16plex [N-Term]	2	P60709; P62736; P68133; P68032; P63261	P60709 [229-254]; P62736 [231-256]; P68133 [231-256]; P68032 [231-256]; P63261 [229-254]	0	3360.78	98.1	61.7	78.5	84.6	107.2	106.2	116.3	84.1	80.3	70.5	64.9	68.6	75.1	62.3	Shared
[S].SYPISPAVSR.[T]	1xTMTpro16plex [N-Term]	3	Q15149-4; Q15149-1; Q15149-9; Q15149-3	Q15149-4 [4255-4264]; Q15149-1 [4392-4401]; Q15149-9 [4241-4250]; Q15149-3 [4278-4287]	0	1380.78	171.8	132.2	148.2	144.8	150.7	139	154.9	287.2	229.4	233.7	211.6	214.2	195.5	203.9	Shared
[M].SYIPGQPVTAVVQR.[V]	1xAcetyl [N-Term]	2	O14907	O14907 [2-15]	0	1556.84															No Quan Labels
[M].SYGRPPPDVEGMTSLKVDNLTYR.[T]	1xAcetyl [N-Term]; 1xOxidation [M12]; 1xTMTpro16plex [K16]	2	Q01130	Q01130 [2-24]	0	2957.5	321.2	230.3	276.4	258.8	262.9	240.3	296.9	305.2	267.6	247.7	243.1	238.2	239.4	228.8
[M].SYGRPPPDVEGMTSLKVDNLTYR.[T]	1xAcetyl [N-Term]; 1xTMTpro16plex [K16]	1	Q01130	Q01130 [2-24]	0	2941.5	139.5	102	112.8	101.9	107.2	102.8	121.1	116.7	101.4	108.2	94.8	97.1	89.7	100.6
[R].ELQQAVLHMEQR.[K]	1xOxidation [M9]; 1xTMTpro16plex [N-Term]	2	Q02818	Q02818 [388-399]	0	1801.95	231.6	185.4	227.4	216.8	213.8	204.2	230.6	193.1	158.5	178	164.7	155.7	149	154.9
[RQ].SYSACTTDGR.[S]	1xCarbamidomethyl [C5]; 1xTMTpro16plex [N-Term]	2	P14780	P14780 [240-249]; [298-307]	0	1421.67	24.3	40.5	48.5	49.7	49.7	47.5	24.1	23.7	49.3	49.8	45.9	37.8	39.5	23.6
[V].SYVIQAEGKEHIIHLER.[N]	1xTMTpro16plex [K9]; 1xTMTpro16plex [N-Term]	1	Q13443	Q13443 [67-83]	0	2630.49	99.5	65.9	84.3	92.7	87.7	84.1	96.7	68.3	55.2	66.7	61.6	54.9	52	53
[D].SYVGDEAQSKR.[G]	1xTMTpro16plex [K10]; 1xTMTpro16plex [N-Term]	1	P60709; P62736; P68133; P68032; P63261	P60709 [52-62]; P62736 [54-64]; P68133 [54-64]; P68032 [54-64]; P63261 [52-62]	0	1848.01	120.3	79.7	109.3	106.6	114	122.4	137.6	123.9	97.3	90.5	88.2	99.8	98.7	113	Shared
[M].SYTPGVGGDPAQLAQR.[I]	1xAcetyl [N-Term]	2	O15400	O15400 [2-17]	0	1658.81															No Quan Labels
[M].SYSCCLPSLGCR.[T]	1xAcetyl [N-Term]; 3xCarbamidomethyl [C4; C5; C11]	1	O76011	O76011 [44-55]	0	1501.62															No Quan Labels
[C].EIKVAQPKEVYQQQQYGSGGR.[G]	2xTMTpro16plex [K3; K8]; 1xTMTpro16plex [N-Term]	1	Q99729-3; Q99729-2	Q99729-3 [225-245]; Q99729-2 [225-245]	0	3305.84	291.1	196.9	236.9	244.3	222.5	209.5	209.4	333.2	305.3	299.9	309.1	261	241.1	153.2	Shared
[C].EIKVAQPKEVYR.[Q]	2xTMTpro16plex [K3; K8]; 1xTMTpro16plex [N-Term]	2	O14979-1	O14979-1 [304-315]	0	2372.45	297.6	181.7	228.4	233.4	216.7	214.6	229.6	382.5	333.2	324.6	323.9	303.9	302.8	210.8
[R].TALPTSGSSAGELELLAGEVPAR.[S]	1xTMTpro16plex [N-Term]	1	Q9Y6I3	Q9Y6I3 [412-434]	0	2530.37															No Quan Values
[M].TAIIKEIVSR.[N]	1xAcetyl [N-Term]; 1xTMTpro16plex [K5]	1	P60484	P60484 [2-11]	0	1475.91	228.2	168.4	180	175.4	184.1	170	224.9	257.9	199.5	197.3	171.3	184.3	174.3	227.9
[A].ELGSYSVVEETER.[G]	1xTMTpro16plex [N-Term]	1	Q9NRJ7	Q9NRJ7 [29-41]	0	1801.91	32.7	25.8	32.6	32.1	35.5	37.8	42.3	106.2	82	89.4	87.8	85.1	85	79.3
[F].SVFYYEILNSPDR.[A]	1xTMTpro16plex [N-Term]	1	P62258-1	P62258-1 [178-190]	0	1906.99	55.7	40	55.4	48.3	58.4	55.9	55.8	69.6	58.2	53	53.9	56	51.7	60.5
[N].SVFDIFELTGAAR.[K]	1xTMTpro16plex [N-Term]	2	P07996	P07996 [29-41]	0	1729.94	20.4	13	17.1	15.6	19.6	13.9	26.2	30.9	23.9	24.5	21.5	23	23.6	26.2
[A].ENGKSNFLNCYVSGFHPSDIEVDLLKNGER.[I]	1xCarbamidomethyl [C10]; 1xDeamidated [N]; 2xTMTpro16plex [K4; K26]; 1xTMTpro16plex [N-Term]	3	P61769	P61769 [36-65]	0	4352.24	286.8	224.6	278.4	302.3	312.4	284.5	309.5	313.8	299.8	288.1	289	279.2	273	253.9
[R].STVKQVDFSEVER.[A]	1xTMTpro16plex [K4]; 1xTMTpro16plex [N-Term]	1	P05121-1	P05121-1 [142-154]	0	2132.18	376.8	206	240	271.2	264.8	235.5	327.1	392.8	305	301.1	285.2	290.8	271.8	263.9
[C].STTANYDTDDR.[F]	1xTMTpro16plex [N-Term]	2	P14780	P14780 [257-267]	0	1562.73	12.7	44.2	49.4	50.9	55.7	62.7	13.4	13.5	58.1	58.8	58.3	70.7	68.2	9.6
[G].STSDDTDVR.[E]	1xTMTpro16plex [N-Term]	1	Q14C86-1	Q14C86-1 [746-754]	0	1299.63	61.1	54.3	63.8	52.9	66.1	55.7	58.6	77.4	69.5	69.8	77.7	83.3	69.5	67
[D].SVAGEHSVSGR.[S]	1xTMTpro16plex [N-Term]	1	Q5T4S7-1	Q5T4S7-1 [2904-2914]	0	1389.74															No Quan Values
[A].EPAVYFKEQFLDGDGWTSR.[W]	1xTMTpro16plex [K7]; 1xTMTpro16plex [N-Term]	9	P27797	P27797 [18-36]	0	2853.47	1126	805.6	974.8	981.5	1042.9	963.9	1130.8	1389.1	1102.9	1121.2	1115.4	1181.8	1102.3	1056.4
[R].EPGGQDCFPVPLTFEAALAR.[G]	1xCarbamidomethyl [C7]; 1xTMTpro16plex [N-Term]	1	Q92729-1	Q92729-1 [640-659]	0	2479.26	14.9	16.5	20.9	16	21.3	18.2	20.2	15.2	13.3	12.6	18.5	17.1	11.3	14.6
[G].SVAPANSALGQTQPSDQDTLVQR.[A]	1xTMTpro16plex [N-Term]	1	Q96HC4	Q96HC4 [385-407]	0	2687.39	16.6	15.7	13.4	13.6	11.1	13.3	16.4	18.9	17.6	14.8	12	14.3	15	18.4
[S].EPHPHATIR.[G]	1xTMTpro16plex [N-Term]	2	Q76M96-1	Q76M96-1 [22-30]	0	1361.76	14.6	12.2	11.3	13.4	11.9	14.2	14.5	13.2	8.9	7.3	7.5	8.1	8.8	9.1
[F].SVAITPDHLEPR.[L]	1xTMTpro16plex [N-Term]	1	P12109	P12109 [188-199]	0	1638.91															No Quan Values
[P].SVPAAEPEYPKGIR.[A]	1xTMTpro16plex [K11]; 1xTMTpro16plex [N-Term]	2	P54819	P54819 [4-17]	0	2122.22	489.7	281.6	374.7	375.4	432.2	386.8	447.5	559.6	502	505.1	478.7	487.2	450.8	430.5
[I].SVYYNEATGGKYVPR.[A]	1xTMTpro16plex [K11]; 1xTMTpro16plex [N-Term]	3	P07437	P07437 [48-62]	0	2312.25	490.4	323.4	395.1	387.7	385	362.3	427.1	399	300.8	292.9	296.1	275.8	249.6	259.8
[S].SVYEQHESTPLR.[G]	1xTMTpro16plex [N-Term]	1	P02751-17; P02751	P02751-17 [1340-1351]; P02751 [1340-1351]	0	1749.91	75.8	67.7	79	74.5	73.6	79.5	91.3	111.6	101.9	97.5	90.7	105.2	90.8	97.9	Shared
[M].SVQPTVSLGGFEITPPVVLR.[L]	1xTMTpro16plex [N-Term]	1	P06748-3; P06748	P06748-3 [82-101]; P06748 [82-101]	0	2400.38	38.3	28.9	42.9	35.9	32	35.3	51.4	52.1	39.3	39.1	34.3	40.4	34.7	40.7	Shared
[E].EMPPLEGDDDTSR.[M]	1xOxidation [M2]; 1xTMTpro16plex [N-Term]	5	P07900; Q58FG1	P07900 [715-727]; Q58FG1 [403-415]	0	1781.82	129.4	142.7	131.8	119.3	112.9	113.7	122.1	192.5	162	159.1	153.3	149.3	144	168.5	Shared
[D].SVPLVKSSAGDTEFVHQNSQEIQR.[S]	1xTMTpro16plex [K6]; 1xTMTpro16plex [N-Term]	1	O43164	O43164 [235-258]	0	3264.75	60.4	50.2	51.8	63.2	57.4	60.4	68.3	76.3	62.4	65.4	71	71.3	62.3	52.3
[M].SVPLLTDAATVSGAER.[E]	1xAcetyl [N-Term]	2	O95372	O95372 [7-22]	0	1628.85															No Quan Labels
[G].SVTVHSSEPEVR.[I]	1xTMTpro16plex [N-Term]	1	Q9Y624	Q9Y624 [28-39]	0	1630.87	55.4	46.8	58.7	55.6	57.8	54.3	56.6	68.7	57.8	53.2	59.3	60.9	55.3	62.7
[T].SVTSDNLSR.[H]	1xTMTpro16plex [N-Term]	1	Q15691	Q15691 [9-17]	0	1282.69	34.5	24.8	31.8	23.5	29.6	37.8	41	33.3	29.7	27.4	26.4	32.4	23.8	48.2
[T].SVTDLPNAFDGPITITIVNR.[D]	1xTMTpro16plex [N-Term]	1	P16070	P16070 [131-150]	0	2447.35	85.7	57.9	69	62.7	65.9	65.5	79.1	85	81	72.7	74.8	85.2	68.5	72.5
[R].FNSVPLTDTGHER.[Q]	1xTMTpro16plex [N-Term]	1	P09603	P09603 [471-483]	0	1776.92															No Quan Values
[K].SLAGSSGPGASSGTSGDHGELVVR.[I]	1xTMTpro16plex [N-Term]	1	P29692	P29692 [60-83]	0	2489.26	21.6	17.9	24.9	19.4	21	23.7	26.5	27.8	20	22.2	21.1	19.9	18.9	24.7
[R].SLAGPAGAAPAPGLGAAAAAPGALVR.[D]	1xTMTpro16plex [N-Term]	1	Q8NES3-1	Q8NES3-1 [44-69]	0	2459.41	48.9	37.5	46.7	47.5	45.6	39.8	53.3	48.1	45	44.3	45	48.8	40.1	34.3
[F].SLEDPQTHANR.[I]	1xTMTpro16plex [N-Term]	1	P07900	P07900 [677-687]	0	1571.81															No Quan Values
[M].SKSESPKEPEQLR.[K]	1xAcetyl [N-Term]; 2xTMTpro16plex [K2; K7]	17	P09651-1	P09651-1 [2-14]	0	2165.21	1396	1057.4	1218.8	1295.2	1291	1204.8	1340.6	1727	1557	1625.1	1600.2	1602.3	1476.4	1289.5
[Q].SLAGKHGDDLR.[R]	1xTMTpro16plex [K5]; 1xTMTpro16plex [N-Term]	4	P05787	P05787 [291-301]	0	1777.02	833.7	604.9	724.5	720.7	720.9	701	774.8	700.3	617.1	600.9	605.6	625.2	569	534.4
[F].SLADAINTEFKNTR.[T]	1xTMTpro16plex [K11]; 1xTMTpro16plex [N-Term]	4	P08670	P08670 [87-100]	0	2188.22	723.5	517.9	628.3	648.6	674	656.2	721.6	858	752.4	800.4	802.9	828.9	755.2	699
[F].SLADAINTEFKNTR.[T]	1xAcetyl [N-Term]; 1xTMTpro16plex [K11]	3	P08670	P08670 [87-100]	0	1926.03	258.3	220.3	245.4	243.1	264.8	258.9	280.2	308.8	261.6	273.4	274.6	289.7	263.3	246.6
[F].SLEDPQTHSNR.[I]	1xTMTpro16plex [N-Term]	1	P08238	P08238 [669-679]	0	1587.8	32.4	24.7	29.5	26.4	26.8	36.1	33.2	39.1	32.4	31.3	25.5	32	20.6	29.2
[R].SIEEAVPAVCKTR.[T]	1xCarbamidomethyl [C10]; 1xTMTpro16plex [K11]; 1xTMTpro16plex [N-Term]	1	P04085	P04085 [87-99]	0	2068.17	147.6	147.6	158	154.8	152.7	140.7	163.4	125.5	110.7	112.5	93	105.3	98.4	111.1
[L].SLGSQYQPQR.[R]	1xTMTpro16plex [N-Term]	1	P28300	P28300 [59-68]	0	1467.79	79.4	66.2	75.4	85.9	91.5	82.1	92.7	81.4	81.5	66.8	77.9	75.7	65.6	70.7
[H].SIGKIGGAQNR.[S]	1xTMTpro16plex [K4]; 1xTMTpro16plex [N-Term]	1	P14174	P14174 [64-74]	0	1709.03	120	82.4	101.6	110.9	98.5	145	109.3	119.5	106.5	96.2	104.6	111	99.7	105.6
[M].SIGVPIKVLHEAEGHIVTCETNTGEVYR.[G]	1xAcetyl [N-Term]; 1xCarbamidomethyl [C19]; 1xTMTpro16plex [K7]	1	P62318	P62318 [2-29]	0	3454.8	13	15	15.1	17.6	16.5	16.4	20.6	20.6	20.1	19.5	16.7	18.2	17.8	16.9
[T].SLGSSIQGLPTNVKDQVQQAR.[R]	1xTMTpro16plex [K14]; 1xTMTpro16plex [N-Term]	1	O60664-4	O60664-4 [331-351]	0	2834.6	59.4	38.9	54.6	53	42.2	44.3	49.7	59.6	50.1	52.1	53.5	54.8	54	42.2
[Y].SLGSSFGSGAGSSSFSR.[T]	1xTMTpro16plex [N-Term]	1	P05787	P05787 [438-454]	0	1881.93	38.3	28.4	35.9	42.8	48.6	46.7	56.7	40.8	37.4	43.2	42.4	51.2	48.4	40.9
[P].FMANIPLLLYPQDGPR.[S]	1xOxidation [M2]; 1xTMTpro16plex [N-Term]	1	P07602-1	P07602-1 [171-186]	0	2165.17	23.9	18.5	25.2	21.1	20.5	21.1	25.5	33.3	25.6	19.4	23.3	17.1	18.5	24.8
[S].SLEKSYELPDGQVITIGNER.[F]	1xTMTpro16plex [K4]; 1xTMTpro16plex [N-Term]	5	A5A3E0; P60709; P62736; P68133; P68032; P63261	A5A3E0 [935-954]; P60709 [235-254]; P62736 [237-256]; P68133 [237-256]; P68032 [237-256]; P63261 [235-254]	0	2856.56	332.5	226.6	327.5	279.2	282.6	438.1	322.2	258.9	220.3	197.3	204	204.5	193.6	211.6	Shared
[R].SLEFSYQEDKPTKKTRPR.[K]	3xTMTpro16plex [K10; K13; K14]; 1xTMTpro16plex [N-Term]	2	Q92626	Q92626 [1337-1354]	0	3426.98	154.9	100.7	123.6	142.4	138.9	130	122.2	160.2	152.3	158.8	156.5	151.4	124.5	92.5
[R].SLEFSYQEDKPTKKTR.[P]	3xTMTpro16plex [K10; K13; K14]; 1xTMTpro16plex [N-Term]	1	Q92626	Q92626 [1337-1352]	0	3173.83	113.7	72.9	94.4	105	98.2	94.4	108.8	116	106.5	119.5	104.7	107.7	97.2	69.3
[D].FIQAYEEVR.[E]	1xTMTpro16plex [N-Term]	1	Q15149-9	Q15149-9 [11-19]	0	1458.79	290.9	209.5	234.4	238.8	251.5	229	291.2	384	331.2	317.8	306.1	307.3	293.5	355.4
[C].FITYTDEEPVKKLLESR.[Y]	2xTMTpro16plex [K11; K12]; 1xTMTpro16plex [N-Term]	1	O14979-1	O14979-1 [278-294]	0	2980.72	151.3	97.8	117	132.2	132.2	122.8	120.4	214.5	189.1	178.6	207.8	179.9	164.8	110.5
[M].SKQQPTQFINPETPGYVGFANLPNQVHR.[K]	1xAcetyl [N-Term]; 1xDeamidated [N10]; 1xTMTpro16plex [K2]	1	Q15019	Q15019 [2-29]	0	3514.8	60	43.8	46.7	58.4	61.7	54	58.3	64.3	61	57	57.5	54.1	52.4	53
[K].FQNALLVRYTKKVPQVSTPTLVEVSR.[N]	1xDeamidated [N3]; 2xTMTpro16plex [K11; K12]; 1xTMTpro16plex [N-Term]	1	P02768-1	P02768-1 [427-452]	1	3887.29	136.1	97.1	112.5	110.1	117.6	125.6	140.3	159.6	132.3	131.3	127.3	131.6	131.8	114.2
[G].SKDPAEGDGAQPEETPR.[D]	1xTMTpro16plex [K2]; 1xTMTpro16plex [N-Term]	1	Q14697-1	Q14697-1 [190-206]	0	2392.22	19.5	14.5	15.7	20.3	21.1	17.5	17.7	35.6	24.3	31.8	24.3	31.1	28.5	24.9
[D].SKGKELSDQATASPIVAR.[T]	2xTMTpro16plex [K2; K4]; 1xTMTpro16plex [N-Term]	1	Q5JSH3	Q5JSH3 [84-101]	0	2770.62															No Quan Values
[R].SHSGSSSPSPSR.[V]	1xTMTpro16plex [N-Term]	2	Q9UQ35	Q9UQ35 [929-940]	0	1476.74															No Quan Values
[M].SHQTGIQASEDVKEIFAR.[A]	1xAcetyl [N-Term]; 1xTMTpro16plex [K13]	3	Q12792-2	Q12792-2 [2-19]	0	2362.23	166.4	136.4	164.4	146.3	153.3	160.3	180.7	196.2	167.6	174.6	163.2	165.7	172.7	199.4
[M].SHPSPQAKPSNPSNPR.[V]	1xAcetyl [N-Term]; 1xTMTpro16plex [K8]	4	Q08752	Q08752 [2-17]	0	2047.06	180.7	119.4	137	134	136.6	136.9	180.9	226.7	175.8	188	193.6	189.9	190.3	198.9
[M].SHIQIPPGLTELLQGYTVEVLR.[Q]	1xAcetyl [N-Term]	1	P13861	P13861 [2-23]	0	2505.37															No Quan Labels
[M].SKAEEAKKLAGR.[A]	1xAcetyl [N-Term]; 3xTMTpro16plex [K2; K7; K8]	1	P49247	P49247 [76-87]	0	2242.37	206.3	111.5	148.5	164.5	181.8	161.8	192.7	247.4	222.6	213.3	225.9	227	198	183.7
[S].SKADSLLAVVKR.[E]	2xTMTpro16plex [K2; K11]; 1xTMTpro16plex [N-Term]	1	Q15424-1; Q14151	Q15424-1 [284-295]; Q14151 [283-294]	0	2199.4	157.5	120.5	144.5	144.6	151.7	130.5	145.3	255.3	232.7	234.2	243.6	240.7	208.1	189.6	Shared
[M].SHTILLVQPTKRPEGR.[T]	1xAcetyl [N-Term]; 1xTMTpro16plex [K11]	10	P84090	P84090 [2-17]	0	2178.27	548.3	421.1	486.9	491.4	445.7	454.7	578.7	675.6	543.4	567.5	547.2	552.9	521.2	555.7
[M].SKKISGGSVVEMQGDEMTR.[I]	1xAcetyl [N-Term]; 1xOxidation [M17]; 2xTMTpro16plex [K2; K3]	3	O75874	O75874 [2-20]	0	2705.41	291.8	202.5	251.8	236.1	239.6	238.5	293.5	411.9	337.7	324.9	320.4	324.9	290.1	311.6
[S].FSDADLADGVSGGEGKGGSDGGGSHR.[K]	1xTMTpro16plex [K16]; 1xTMTpro16plex [N-Term]	3	P14209	P14209 [90-115]	0	3000.45	261.8	197.5	250.1	251.4	264.7	236.5	254	170	159.9	169.6	158.9	171.8	149.1	159
[M].SKQQPTQFINPETPGYVGFANLPNQVHR.[K]	1xAcetyl [N-Term]; 1xTMTpro16plex [K2]	2	Q15019	Q15019 [2-29]	0	3513.82	80.8	58.1	68.9	72.4	73.8	80.4	93.2	86.2	71.8	70	74.1	69.5	71.8	74.9
[A].SKQEKDGTEKR.[G]	3xTMTpro16plex [K2; K5; K10]; 1xTMTpro16plex [N-Term]	2	P17096-2; P17096-1	P17096-2 [14-24]; P17096-1 [14-24]	0	2522.5	170.3	96.4	133.1	168.7	168	135.1	148.6	171.9	174.8	188.4	192.4	188.1	165	114.2	Shared
[D].FSLADAINTEFKNTR.[T]	1xDeamidated [N]; 1xTMTpro16plex [K12]; 1xTMTpro16plex [N-Term]	4	P08670	P08670 [86-100]	0	2336.27	469.6	334.8	418	463.3	452.3	429.6	479.1	538	483.5	506.7	511.5	515.6	492.3	444.9
[M].SKKISGGSVVEMQGDEMTR.[I]	1xAcetyl [N-Term]; 2xOxidation [M12; M17]; 2xTMTpro16plex [K2; K3]	10	O75874	O75874 [2-20]	0	2721.4	701.4	467.8	549.7	542.8	556.5	530.2	704.9	1055.9	870	813.3	825.7	820.2	762.9	844.9
[H].SKLQSSEAEVR.[S]	1xTMTpro16plex [K2]; 1xTMTpro16plex [N-Term]	2	Q9P2E9-1	Q9P2E9-1 [920-930]	0	1842.06	411.8	280.7	347	342.8	314	291.4	320.8	421.1	359.7	363.2	345.7	323.6	286.9	285.4
[D].FSLADAINTEFKNTR.[T]	1xTMTpro16plex [K12]; 1xTMTpro16plex [N-Term]	21	P08670	P08670 [86-100]	0	2335.29	2813.8	1816.3	2308.1	2618.3	2668.5	2387.2	2536.8	2957.6	2624.2	2832.6	2883.5	2850.4	2563.1	2117.9
[H].FSPSNIILDFPAAGSAAR.[R]	1xTMTpro16plex [N-Term]	1	O00391	O00391 [535-552]	0	2138.16	19.4	13	13.2	14.7	14.5	14.1	14.3	16.2	13.6	10.5	14.3	13	16.3	17.8
[R].SPAEPEGGPASEGAAR.[P]	1xTMTpro16plex [N-Term]	11	P09603	P09603 [451-466]	0	1786.89	544	442.1	496	482.3	456.2	435.7	445.1	422.2	424.6	438.9	414.7	394.3	410	322.4
[M].SNYSVSLVGPAPWGFR.[L]	1xAcetyl [N-Term]	3	Q96HC4	Q96HC4 [2-17]	0	1778.89															No Quan Labels
[V].SNSAALIQQATTVKNKDIR.[K]	2xTMTpro16plex [K14; K16]; 1xTMTpro16plex [N-Term]	1	P32969	P32969 [155-173]	0	2970.75	100.8	67.3	72	77.4	70.7	63.3	77.1	81.1	82.1	72.8	69.1	67.6	60.8	62.3
[M].SNRPNNNPGGSLR.[R]	1xAcetyl [N-Term]	1	Q14669-1	Q14669-1 [2-14]	0	1424.7															No Quan Labels
[L].SNQVEQPDDRPPAR.[W]	1xTMTpro16plex [N-Term]	1	Q8TE58	Q8TE58 [829-842]	0	1912.98	27.7	20.5	22.2	32.4	26.6	24.5	27.6	21.8	20.8	21.9	24.9	21.5	19.2	18
[E].FEKNKGKGFSVVADTPELQR.[I]	3xTMTpro16plex [K3; K5; K7]; 1xTMTpro16plex [N-Term]	1	Q14847	Q14847 [90-109]	0	3467.02	139	79.8	118.3	130.1	125.2	125.6	129.9	151.6	145.3	150.7	162.3	163.3	157.7	108.2
[RQ].FDSDAASQR.[M]	1xTMTpro16plex [N-Term]	2	P01892	P01892 [60-68]	0	1300.65	128.6	104.6	123.2	125.1	124.1	125.7	131.9	136.4	125.3	125.6	138.3	138.5	128.5	110.9
[R].FDSDATSPR.[KM]	1xTMTpro16plex [N-Term]	2	P30479	P30479 [60-68]	0	1299.65	240.4	203.9	209.9	194.5	205.8	212.2	257.5	377.8	309.6	325.3	329.9	317.2	312	331.7
[W].SPALTIENEHIR.[A]	1xTMTpro16plex [N-Term]	1	O00754	O00754 [602-613]	0	1683.93	39.9	27.1	30.4	28.9	27.5	41.9	34.7	34	24.6	28.5	27.9	32.6	28.4	27.9
[S].SPAGGHAPTPPTPAPR.[T]	1xTMTpro16plex [N-Term]	1	Q8WUM4	Q8WUM4 [730-745]	0	1814.98	35.1	31.3	33.4	32.2	37.1	32.6	36.4	41.7	36.4	31.6	26.8	34.1	38.8	36.9
[R].SPAEPEGGPASEGAARPLPR.[F]	1xTMTpro16plex [N-Term]	2	P09603	P09603 [451-470]	0	2250.18	119.4	97.4	111.2	108.7	113.5	101.4	109	97.9	95.5	84.9	80.4	82.1	81.1	68.9
[S].FELFADKVPKTAENFR.[A]	2xTMTpro16plex [K7; K10]; 1xTMTpro16plex [N-Term]	1	P62937	P62937 [22-37]	0	2824.62	50.4	34.9	62.7	42.2	45.6	98.8	58.3	54.3	48.3	41.6	40.7	51.2	62	63.9
[M].SNMEKHLFNLKFAAKELSR.[S]	1xAcetyl [N-Term]; 1xOxidation [M3]; 3xTMTpro16plex [K5; K11; K15]	1	Q7LBR1	Q7LBR1 [2-20]	0	3233.83	101	65	73.9	82.3	84.6	78.6	94.7	119.5	108.1	96.7	82.3	97.5	99.3	97.6
[F].SNDGASSSTANVEDVHAR.[T]	1xTMTpro16plex [N-Term]	1	O43719	O43719 [78-95]	0	2121.01															No Quan Values
[RQ].FDSDAASPR.[MEGT]	1xTMTpro16plex [N-Term]	2	Q31612; Q95604; Q29836; P30486	Q31612 [60-68]; Q95604 [60-68]; Q29836 [60-68]; P30486 [60-68]	0	1269.64	202.4	148	167.2	190.3	175.9	167.4	184.5	195.3	184.3	187.3	197.4	182.5	172.6	165.5	Shared
[D].FETGDAGASATFPMQCSALR.[K]	1xCarbamidomethyl [C16]; 1xOxidation [M14]; 1xTMTpro16plex [N-Term]	1	P63241-1	P63241-1 [7-26]	0	2437.14	89.6	69.6	79.2	78	93	80.6	102.5	96.3	77.6	75.8	75.5	77.2	82.1	80.9
[S].FETTDDSLR.[E]	1xTMTpro16plex [N-Term]	1	P51991-1	P51991-1 [44-52]	0	1387.7															No Quan Values
[M].SQDGASQFQEVIR.[Q]	1xAcetyl [N-Term]	1	Q16851	Q16851 [13-25]	0	1506.72															No Quan Labels
[C].SQDASDGLQR.[L]	1xTMTpro16plex [N-Term]	7	Q9UNN8	Q9UNN8 [18-27]	0	1380.7	902.2	612.7	679.6	704.3	758	685.9	840.4	557.1	499.9	507.2	500.2	497.4	490.7	502.1
[Q].SQAQALSQEGKSTDEVDSKR.[L]	2xTMTpro16plex [K11; K19]; 1xTMTpro16plex [N-Term]	1	Q01082-1; Q01082-3	Q01082-1 [1441-1460]; Q01082-3 [1428-1447]	0	3076.67	71.9	55.2	65	73.9	69.6	62.3	68.6	86.5	79.4	72.8	72.7	75.7	65.1	52.4	Shared
[M].SQAEFEKAAEEVR.[H]	1xAcetyl [N-Term]; 1xTMTpro16plex [K7]	10	P07108	P07108 [2-14]	0	1839.94	1021.5	896.9	975.4	882.9	945.6	964.8	1105.8	1285.3	1045.1	1047.1	994.3	1063	1005.2	1142.4
[R].SPKHHSQR.[A]	1xTMTpro16plex [K3]; 1xTMTpro16plex [N-Term]	3	P12644	P12644 [293-300]	0	1584.92	175.8	136.2	143.1	152.5	154.4	140.6	155.9	114.8	95.9	104.7	105.5	96.9	102.7	88.2
[R].SPFLQKQLTQPETHFGR.[E]	1xTMTpro16plex [K6]; 1xTMTpro16plex [N-Term]	1	Q9UJU6-1	Q9UJU6-1 [283-299]	0	2622.46	82.6	57.4	66.5	66.2	69	62.1	68	78.5	66.2	75.8	73.2	74.7	69.5	76
[R].FDNDAASPR.[M]	1xTMTpro16plex [N-Term]	1	P13747	P13747 [57-65]	0	1296.65	78.8	63	61.2	60.8	68.2	61.2	68.9	75.5	69.8	69.8	68.7	65.7	57.1	60.1
[R].SPPLIGSESAYESFLSADDKASGR.[G]	1xTMTpro16plex [K20]; 1xTMTpro16plex [N-Term]	1	P46821	P46821 [1400-1423]	0	3092.6	59	44.1	62	57.3	60.1	53.6	58.9	67.4	57.3	61.9	56.9	61.3	52	51.7
[N].SPNKGLLSDSMTDVPVDTGVAAR.[T]	1xOxidation [M11]; 1xTMTpro16plex [K4]; 1xTMTpro16plex [N-Term]	1	O43399	O43399 [12-34]	0	2954.57	103.7	72.9	97.4	96.4	102.7	91.9	95.8	149.7	131	134.1	143	147.7	126.4	111.2
[L].SPLVLEVDPNIQAVR.[T]	1xTMTpro16plex [N-Term]	3	P05787	P05787 [74-88]	0	1954.13	157.2	118.7	138.1	128	131.4	142.4	161.3	148.2	125.9	115.9	108.3	132.3	127.2	134.8
[A].SPLQALDFFGNGPPVNYKTGNLYLR.[G]	1xDeamidated [N11]; 1xTMTpro16plex [K18]; 1xTMTpro16plex [N-Term]	1	P13284	P13284 [27-51]	0	3390.83	92.5	52.8	63.2	66.2	70.6	74.7	94.8	78.4	53.9	52.3	54.8	46	51.6	47
[M].SQEGVELEKSVR.[R]	1xAcetyl [N-Term]; 1xTMTpro16plex [K9]	1	Q9NUL5	Q9NUL5 [2-13]	0	1706.92	101.2	73.3	78.7	85.8	88.9	83.8	100.8	97.7	95	95.5	88	85.8	78.4	53.2
[R].SLMPFSPYEPLNFH.[A]	1xOxidation [M3]; 1xTMTpro16plex [N-Term]	2	P10909-1	P10909-1 [228-241]	0	1999	185	131.9	161.4	166.8	160.7	146.9	190.7	135.4	125.3	113.7	119.2	107	104	109.5
[L].SLPDPQALKR.[D]	1xTMTpro16plex [K9]; 1xTMTpro16plex [N-Term]	2	P28799	P28799 [353-362]	0	1733.06	250.1	197.5	218.5	221.2	251	249.4	251.2	354	354.1	358.2	368.4	350.3	330.5	285.2
[D].SLKEALTYDGALLGDR.[S]	1xTMTpro16plex [K3]; 1xTMTpro16plex [N-Term]	1	Q15056-1	Q15056-1 [94-109]	0	2330.32	159	124.4	156	147.7	151.8	142.1	159.1	186.1	159.6	176.4	176.6	168.9	148.9	135.8
[D].SLKEALTYDGALLGDR.[S]	1xAcetyl [N-Term]; 1xTMTpro16plex [K3]	6	Q15056-1	Q15056-1 [94-109]	0	2068.12	120.7	106.9	105.1	107.7	101.6	109.8	114.9	137.1	124.8	122.4	116.4	116.6	93.9	127.9
[M].SIHFSSPVFTSR.[S]	1xAcetyl [N-Term]	1	P08729	P08729 [2-13]	0	1406.71															No Quan Labels
[RH].FIAVGYVDDTQFVR.[F]	1xTMTpro16plex [N-Term]	1	P01892; Q95604	P01892 [46-59]; Q95604 [46-59]	0	1934.03	99.2	73.6	82.2	89.4	80.9	82.2	87.3	96.7	92.3	99.4	88.3	91.3	66.4	72.2	Shared
[M].SLKLQASNVTNKNDPKSINSR.[V]	1xAcetyl [N-Term]; 1xDeamidated [N11]; 3xTMTpro16plex [K3; K12; K16]	1	Q9UKM9-1	Q9UKM9-1 [2-22]	0	3269.86	81.2	48.7	59.7	62.9	70.8	64.7	68	80.2	73.6	67.6	72.3	62.4	69.3	62
[D].SLPLVDTHSKR.[T]	1xTMTpro16plex [K10]; 1xTMTpro16plex [N-Term]	6	P08670	P08670 [430-440]	0	1861.12	561.7	413.6	438	426.8	375.2	364.4	403.3	808.2	676.5	657	574.1	498.9	443.2	402.2
[S].SLPNGDCGRPR.[A]	1xCarbamidomethyl [C7]; 1xDeamidated [N4]; 1xTMTpro16plex [N-Term]	1	P30520	P30520 [12-22]	0	1533.78	73	53.4	65.8	55.7	60	55.8	79.2	99.4	83.5	76.9	67.8	76.1	63.5	95.7
[M].SLVDLGKKLLEAAR.[A]	1xAcetyl [N-Term]; 2xTMTpro16plex [K7; K8]	1	Q06547	Q06547 [2-15]	0	2163.34	162.8	97.9	109.5	117.1	127.7	109.2	141.2	221.9	186.6	184.3	176.5	177.1	173.1	166.2
[E].SLSYQLSGLQKQASAAEDR.[I]	1xTMTpro16plex [K11]; 1xTMTpro16plex [N-Term]	1	Q03252	Q03252 [316-334]	0	2660.45	49.8	34.6	40.5	50.1	52.1	50.4	60.1	76.4	66.4	55.4	59.9	55.8	56.3	58.5
[M].SLSNKLTLDKLDVKGKR.[V]	1xAcetyl [N-Term]; 4xTMTpro16plex [K5; K10; K14; K16]	4	P00558	P00558 [2-18]	0	3173.97	626.2	339.2	425.9	491.8	469.8	414.9	580.2	612.2	509	478.1	475.9	516.4	435.9	418.6
[G].SIYNPEVLDITEETLHSR.[F]	1xTMTpro16plex [N-Term]	1	P05388	P05388 [197-214]	0	2420.26															No Quan Values
[R].SIVVSPILIPENQR.[Q]	1xTMTpro16plex [N-Term]	1	P55290	P55290 [139-152]	0	1869.11	116.3	82.6	102.2	85.4	96.5	108.8	113.4	122.3	102	104.8	104.1	98.5	93.3	111.4
[R].SLQEQADAAEER.[A]	1xTMTpro16plex [N-Term]	5	P09493-5	P09493-5 [16-27]	0	1650.83	197.8	189.8	211.9	264.4	395.6	401.7	409.6	209.7	175.7	170.2	179.4	213.3	219.4	226.9
[P].FHDQPHLKR.[K]	1xTMTpro16plex [K8]; 1xTMTpro16plex [N-Term]	1	P01034	P01034 [111-119]	0	1786.04	76.5	47.3	62.6	69.9	72.4	68.4	61.5	64	57	52.6	60	51.7	48.3	35.6
[D].SISESVPVGPKVR.[D]	1xTMTpro16plex [K11]; 1xTMTpro16plex [N-Term]	1	P45974-1	P45974-1 [783-795]	0	1963.18	165.3	118.9	148.4	141.9	137.4	137.3	153.4	173.5	132.5	142.7	134.7	124.1	135.1	143.9
[G].FGSDQSENVDR.[G]	1xTMTpro16plex [N-Term]	1	Q9UII2-1	Q9UII2-1 [25-35]	0	1557.75	77.1	51.9	61	66	61.8	72.2	65.5	44.9	41.3	31	41.3	44.4	34.5	28.9
[H].FGSDYEDR.[Y]	1xTMTpro16plex [N-Term]	1	P04156-1	P04156-1 [141-148]	0	1292.61															No Quan Values
[E].TQEKNPLPSKETIEQEKQAGES.[-]	3xTMTpro16plex [K4; K10; K17]; 1xTMTpro16plex [N-Term]	1	P62328	P62328 [23-44]	0	3688.05	117.9	71	103	119.2	123.9	102.6	99.6	74.3	78.2	86.8	93.2	94.9	86.1	60.1
[G].DVKCDMEVSCPDGYTCCR.[L]	4xCarbamidomethyl [C4; C10; C16; C17]; 1xOxidation [M6]; 1xTMTpro16plex [K3]; 1xTMTpro16plex [N-Term]	1	P28799	P28799 [281-298]	0	2876.26	50.1	31.9	49.5	49.2	50.9	46.2	40.9	34.3	54.1	33.7	37	29.8	28.8	27.1
[V].TQPKDGGFCEVCKKLVGYLDR.[N]	2xCarbamidomethyl [C9; C12]; 3xTMTpro16plex [K4; K13; K14]; 1xTMTpro16plex [N-Term]	1	P07602-1	P07602-1 [401-421]	0	3687.05															No Quan Values
[G].DVKCDMEVSCPDGYTCCR.[L]	4xCarbamidomethyl [C4; C10; C16; C17]; 1xTMTpro16plex [K3]; 1xTMTpro16plex [N-Term]	1	P28799	P28799 [281-298]	0	2860.27	59.7	51.7	59.7	72.1	65.5	53.9	62.9	34	43.5	38.2	37.6	39.1	40.8	33.2
[C].DVAEDLVEKLR.[K]	1xTMTpro16plex [K9]; 1xTMTpro16plex [N-Term]	2	P60983	P60983 [9-19]	0	1895.11	120.9	75.8	101.2	92.8	101.6	113.9	110.2	211.6	163.9	152.5	167	166.3	164.3	124.1
[R].DWVIPPINVPENSR.[G]	1xTMTpro16plex [N-Term]	1	P55283	P55283 [170-183]	0	1940.06															No Quan Values
[Q].TPKDSTGKSGAEAQTPEDSPNR.[S]	2xTMTpro16plex [K3; K8]; 1xTMTpro16plex [N-Term]	1	O43493-1	O43493-1 [132-153]	0	3185.69	53.3	37	44.1	53	49	44.5	47	44.6	40.1	36.6	34.9	34.6	36.1	29.1
[C].TPKVDFPQDQLTALTGR.[I]	1xTMTpro16plex [K3]; 1xTMTpro16plex [N-Term]	2	P40926	P40926 [213-229]	0	2495.41	134.3	90.9	113.5	121	124.3	121.2	134.5	162.6	130.8	133.6	137.6	138.1	121.9	118.7
[A].TSVATKKTVQGPPTSDDIFER.[E]	2xTMTpro16plex [K6; K7]; 1xTMTpro16plex [N-Term]	2	P04181-1	P04181-1 [26-46]	0	3189.79	370.7	183.7	258.4	270.9	282	237.3	314.2	294.9	247.7	257.6	245.4	234	210.4	178.1
[C].DSSPDSAEDVR.[K]	1xTMTpro16plex [N-Term]	13	P02765	P02765 [133-143]	0	1481.7	695.8	426.3	600.3	549.5	557.8	634.2	645.8	917.8	666.4	693.1	803.8	798.1	744.3	567.4
[N].DTAENETTEKEEKSESR.[Q]	2xTMTpro16plex [K10; K13]; 1xTMTpro16plex [N-Term]	1	Q05682-3	Q05682-3 [134-150]	0	2895.5	89.6	57.6	65.5	80.2	82	75.7	76.9	49.6	43.2	44.8	42.5	36.5	36.9	33.3
[A].DSKVFGDLDQVR.[M]	1xTMTpro16plex [K3]; 1xTMTpro16plex [N-Term]	1	Q68BL7-1	Q68BL7-1 [28-39]	0	1987.11	418.4	256	313.5	362.4	346.6	297	370.6	140.8	125.1	115.6	105.8	109.1	106.5	108.2
[L].TTAHEQFKATLPDADKER.[L]	2xTMTpro16plex [K8; K16]; 1xTMTpro16plex [N-Term]	1	P12814-1	P12814-1 [548-565]	0	2970.65	40.5	40.1	48.7	40.5	36.6	63.6	49.3	57.2	51.5	50.6	42.6	45.5	43.3	56.5
[C].TSVTDLPNAFDGPITITIVNR.[D]	1xTMTpro16plex [N-Term]	2	P16070	P16070 [130-150]	0	2548.39	62.6	45.9	56.7	60.9	66.2	66.2	65.3	71.5	64.5	62.5	71.1	64.9	58	64.3
[M].TSDQDAKVVAEPQTQR.[V]	1xTMTpro16plex [K7]; 1xTMTpro16plex [N-Term]	1	Q92615	Q92615 [2-17]	0	2381.29	54.6	37.8	48.1	48.6	51.2	35.7	52.3	77.6	70.6	64.2	65.4	61.2	67.4	51.3
[S].DTQGDEAEAGEGGEN.[-]	1xTMTpro16plex [N-Term]	5	P63104-1	P63104-1 [231-245]	0	1782.76															No Quan Values
[A].TSDLEHYDKTR.[H]	1xTMTpro16plex [K9]; 1xTMTpro16plex [N-Term]	1	P80303	P80303 [163-173]	0	1973.06	29.9	16.9	33.7	30.1	35.6	33.7	29.1	29.4	27.5	27.7	28	27.8	24.5	29.8
[R].DTSLFSDEFKVETSNKVLDYDTSH.[I]	2xTMTpro16plex [K10; K16]; 1xTMTpro16plex [N-Term]	1	O14672	O14672 [78-101]	0	3689.9	50	34	40.5	38.2	46.3	40.4	40.3	36.3	28.1	35.7	30.5	29.4	28.7	28
[M].TSALENYINR.[T]	1xAcetyl [N-Term]	4	O95777	O95777 [2-11]	0	1222.61															No Quan Labels
[C].DTVLGLLDSHLIKEAGDAESR.[V]	1xTMTpro16plex [K13]; 1xTMTpro16plex [N-Term]	2	P31947-1	P31947-1 [97-117]	0	2847.57	157.1	82.4	115.4	107.8	114.8	114.2	155	200.8	135.4	142.9	133.2	140	128.5	128.4
[D].TSAGSGSAPSVLHQR.[N]	1xTMTpro16plex [N-Term]	1	Q8NFC6	Q8NFC6 [1484-1498]	0	1758.94															No Quan Values
[C].TSAGPHFNPLSR.[K]	1xTMTpro16plex [N-Term]	3	P00441	P00441 [59-70]	0	1587.86	91.7	72.8	82.4	84	89.4	79.3	100.9	92.7	83	78.2	79.6	91.2	78.8	81.2
[C].TSLGSSIQGLPTNVKDQVQQAR.[R]	1xTMTpro16plex [K15]; 1xTMTpro16plex [N-Term]	1	O60664-4	O60664-4 [330-351]	0	2935.65	113.5	87.5	94.8	106.2	109.3	97.8	125	134.3	110.4	123.9	98.8	101	92.9	90.2
[R].DTINLLDQR.[E]	1xTMTpro16plex [N-Term]	1	Q8NBJ4	Q8NBJ4 [386-394]	0	1391.78	103.8	84.8	98.2	97.4	102.6	90.4	106.3	73	67.6	60	62.2	67.8	64.1	62.5
[M].TMDKSELVQKAKLAEQAER.[Y]	1xAcetyl [N-Term]; 3xTMTpro16plex [K4; K10; K12]	2	P31946	P31946 [2-20]	0	3129.78	623.1	340.1	467.1	460.7	470.9	438.5	587.6	647.6	522.4	513.8	518	539.2	519.4	494.1
[M].TMDKSELVQKAKLAEQAER.[Y]	1xAcetyl [N-Term]; 1xOxidation [M2]; 3xTMTpro16plex [K4; K10; K12]	7	P31946	P31946 [2-20]	0	3145.77	1420.3	832.7	1050.1	1090.1	1157.6	1035.2	1367.4	1593.3	1266.6	1236.5	1252.6	1222.5	1204.9	1159.4
[Q].EAGILSAEELQR.[L]	1xTMTpro16plex [N-Term]	1	Q15149-4; Q15149-1; Q15149-9; Q15149-3	Q15149-4 [2660-2671]; Q15149-1 [2797-2808]; Q15149-9 [2646-2657]; Q15149-3 [2683-2694]	0	1619.89	96.1	70.9	86.2	80.4	77.5	74.2	94.3	122.9	101.1	85.3	91.1	85.3	90.5	96.8	Shared
[C].EAHNAKGVTTSR.[T]	1xTMTpro16plex [K6]; 1xTMTpro16plex [N-Term]	2	P30530	P30530 [206-217]	0	1879.06	183.6	141	161.5	166.2	164.9	160.1	179.4	138.5	113.9	112.2	98.6	121.7	112.9	111.8
[S].TCPAACHCPLEAPKCAPGVGLVR.[D]	4xCarbamidomethyl [C2; C6; C8; C15]; 1xTMTpro16plex [K14]; 1xTMTpro16plex [N-Term]	5	O00622	O00622 [25-47]	0	3129.61	615.6	456.2	586.4	728.9	706.5	587.5	597.8	328.5	364.6	332.4	330	312.1	290.3	277
[Q].TLQQEQSVLDQLR.[G]	1xTMTpro16plex [N-Term]	1	Q15149-4; Q15149-1; Q15149-9; Q15149-3	Q15149-4 [2068-2080]; Q15149-1 [2205-2217]; Q15149-9 [2054-2066]; Q15149-3 [2091-2103]	0	1862.03	19.5	19.1	23.2	16.6	17.6	15	24.7	23.5	18.5	22.6	25.5	22.9	26.5	19.4	Shared
[A].EASSEELAEAPTEAPSPEAR.[D]	1xTMTpro16plex [N-Term]	1	Q15424-1; Q14151	Q15424-1 [329-348]; Q14151 [328-347]	0	2375.15	51.1	29.7	47.6	52.8	43.6	43.9	53	49.6	46.8	44.6	41.8	41.2	45.1	41.8	Shared
[R].EAPDTAEKAKSHLEVPLEENVNR.[R]	2xTMTpro16plex [K8; K10]; 1xTMTpro16plex [N-Term]	1	Q96CT7	Q96CT7 [112-134]	0	3488.92	23.9	22.3	19.8	23	24.8	22	27.5	28.1	24.9	28.2	21.6	22.6	26.5	32.4
[H].TISPLDLAKLNQVAR.[Q]	1xTMTpro16plex [K9]; 1xTMTpro16plex [N-Term]	1	Q15365	Q15365 [229-243]	0	2247.37	85.6	59.1	81.2	76	83.4	76.9	86.9	121.6	101.8	93.2	90.3	89.4	90.4	92.3
[T].EAPLNPKANR.[E]	1xTMTpro16plex [K7]; 1xTMTpro16plex [N-Term]	3	Q9BYX7; P60709; P62736; P68133; P68032; P63261	Q9BYX7 [107-116]; P60709 [107-116]; P62736 [109-118]; P68133 [109-118]; P68032 [109-118]; P63261 [107-116]	0	1718.02	536.9	334.6	419.1	484.3	657.3	649.3	1134.6	401.5	311.4	305.4	318.2	417.4	410.5	506.4	Shared
[S].EAAAQYNPEPPPPR.[T]	1xTMTpro16plex [N-Term]	1	P04632	P04632 [71-84]	0	1840.95															No Quan Values
[F].TNPEHASVAMR.[A]	1xOxidation [M10]; 1xTMTpro16plex [N-Term]	2	P98179	P98179 [55-65]	0	1532.78	70.8	57.7	69.1	65.4	64	68.3	77.5	87.4	82.5	78.5	69.2	79.6	75.5	86.9
[T].DYNASVSVPDSSGPER.[I]	1xTMTpro16plex [N-Term]	1	P61978-2; P61978	P61978-2 [71-86]; P61978 [71-86]	0	1983.96	50.7	43.9	55.3	47.3	45.9	54.4	58.3	66.2	52.6	50.4	45	48.8	43.1	45.8	Shared
[A].EAAIYHLQLFEELR.[R]	1xTMTpro16plex [N-Term]	1	P14618	P14618 [386-399]	0	2036.11	44.6	28.7	33.3	33	38.5	36.6	46.5	44.1	36	36.4	31.1	32.2	35.4	39.3
[I].TNACFEPANQMVKCDPR.[H]	2xCarbamidomethyl [C4; C14]; 1xOxidation [M11]; 1xTMTpro16plex [K13]; 1xTMTpro16plex [N-Term]	1	Q71U36; P68363; Q9BQE3; P68366	Q71U36 [292-308]; P68363 [292-308]; Q9BQE3 [292-308]; P68366 [292-308]	0	2662.3	100.2	85.7	102.4	101.2	110	95	109.6	73.4	76.2	79.9	71.2	76.3	74.4	71.1	Shared
[A].EAFDSVLGDTASCHR.[A]	1xCarbamidomethyl [C13]; 1xTMTpro16plex [N-Term]	1	Q9BXS4	Q9BXS4 [36-50]	0	1968.94	23.8	19.8	19.1	24.2	22.3	22.3	22.5	26.3	28.1	27.2	29.7	29.8	22.8	24.4
[R].TMSEVGGSVEDLIAKGPVSKYSQ.[A]	1xAcetyl [N-Term]; 2xTMTpro16plex [K15; K20]	1	P07339	P07339 [35-57]	0	3032.61	80.9	53.3	59.2	66.7	62.1	60.2	77.3	62.7	57.3	64.3	51.5	56.8	51.4	58.2
[I].EAFRASLSKLGDVYVNDAFGTAHR.[A]	1xTMTpro16plex [K9]; 1xTMTpro16plex [N-Term]	1	P00558	P00558 [148-171]	1	3232.74	102.6	96.2	106.5	89.5	93.2	95.5	123.1	129.9	108.6	94.6	91.2	93.8	91.6	129.2
[R].EAGAMECYQVPVTYQN.[A]	1xCarbamidomethyl [C7]; 1xOxidation [M5]; 1xTMTpro16plex [N-Term]	1	Q15262; Q15262-4	Q15262 [645-660]; Q15262-4 [645-660]	0	2180	32.2	30.8	40.3	36.4	41.4	37.7	44.1	43.5	34.4	38.6	31.2	34.2	30.9	33.5	Shared
[R].EAGEQGDIEPR.[R]	1xTMTpro16plex [N-Term]	2	Q13283	Q13283 [321-331]	0	1504.76	121.4	99.8	129.5	142	188.3	195.6	231.9	92.3	87	84.6	92.8	117.1	128.1	127.1
[R].TNEKVELQELNDR.[F]	1xTMTpro16plex [K4]; 1xTMTpro16plex [N-Term]	1	P17661; P08670	P17661 [106-118]; P08670 [101-113]	0	2196.21	133.4	88.2	121.5	132.8	136.3	127.4	139.5	163	138.8	159.5	168.7	169.1	154.7	133.4	Shared
[N].VAAAPELAMGALELESR.[N]	1xOxidation [M9]; 1xTMTpro16plex [N-Term]	1	O00391	O00391 [558-574]	0	2048.1	22.7	17.1	22	21	24.9	22.7	22.4	26.1	27.3	21.1	23	21.3	21	24.3
[A].DMKGHFDPAKCR.[Y]	1xCarbamidomethyl [C11]; 1xOxidation [M2]; 2xTMTpro16plex [K3; K10]; 1xTMTpro16plex [N-Term]	1	Q08345-1	Q08345-1 [21-32]	0	2390.29	201.4	123.1	165.8	189.7	183.1	166.2	202.2	78.7	78.3	70.9	67.8	69.5	60.7	59.8
[M].TVSEASYQSER.[V]	1xTMTpro16plex [N-Term]	1	Q8WWI1	Q8WWI1 [820-830]	0	1560.78	23.7	17.2	21.2	22.4	21.8	24.1	20	35.7	32.9	32	33.8	32.6	29.6	31.6
[M].DNADSSPVVDKR.[E]	1xTMTpro16plex [K11]; 1xTMTpro16plex [N-Term]	2	Q86UP2-1	Q86UP2-1 [238-249]	0	1911.04	141	92.1	115	115.7	117.2	112.6	132.8	177.9	140.6	141.9	125.9	141	132.4	126.6
[M].DNCEELIPEYLNFIR.[G]	1xCarbamidomethyl [C3]; 1xTMTpro16plex [N-Term]	1	P07900; Q58FG1	P07900 [372-386]; Q58FG1 [176-190]	0	2229.12															Shared
[C].VAPLSGVDFQLR.[R]	1xTMTpro16plex [N-Term]	1	P04217	P04217 [233-244]	0	1605.93	38.7	24	35.3	39	40.6	34.5	46.4	33.9	28.3	37.1	37	42	31.8	30.8
[R].DIPAMLPAAR.[L]	1xTMTpro16plex [N-Term]	2	Q9GZM5	Q9GZM5 [321-330]	0	1358.78	377.2	292.7	340.7	335.6	363.5	345.1	354.2	198.4	181	186.1	176.5	172.7	153.5	157.1
[R].DIPAMLPAAR.[L]	1xOxidation [M5]; 1xTMTpro16plex [N-Term]	10	Q9GZM5	Q9GZM5 [321-330]	0	1374.77	1400.7	1170.4	1271.9	1308.9	1318.2	1271.3	1395.1	825.1	743.7	724.6	704.5	723.5	678.6	730.2
[R].VAPEEHPVLLTEAPLNPKANR.[E]	1xTMTpro16plex [K18]; 1xTMTpro16plex [N-Term]	1	P60709; P63261	P60709 [96-116]; P63261 [96-116]	0	2903.66	333	244.8	265.4	251.9	280.2	265.2	381	280.6	226.5	210.6	207	213.2	214.3	258.9	Shared
[M].VAQQKNLEGYVGFANLPNQVYR.[K]	1xTMTpro16plex [K5]; 1xTMTpro16plex [N-Term]	1	Q16181	Q16181 [21-42]	0	3116.71	46.8	35.1	36.5	43.7	42	33.8	46.9	53.1	38.4	44.8	44.7	47.1	38	45
[R].DLLLDPAWEKQQR.[K]	1xAcetyl [N-Term]; 1xTMTpro16plex [K10]	1	P35609-2; P12814-1; Q08043; O43707	P35609-2 [29-41]; P12814-1 [22-34]; Q08043 [36-48]; O43707 [41-53]	0	1958.07	40.9	33.4	34.1	29.9	35.2	36.6	32.8	42.9	38.9	30.9	28.4	34.7	30.2	39.1	Shared
[C].VASTELDVVESR.[A]	1xTMTpro16plex [N-Term]	1	P32004-3	P32004-3 [587-598]	0	1608.88	81.6	60.7	70.6	66.1	70.7	77.6	85.4	82.5	59.6	58.9	64	62.1	60.6	59.1
[C].DILIPAASEKQLTKSNAPR.[V]	2xTMTpro16plex [K10; K14]; 1xTMTpro16plex [N-Term]	1	P00367	P00367 [377-395]	0	2964.77	98.3	61.7	74.4	82.6	79.7	73.7	96.5	117.2	83.2	99.2	96.6	90.4	84	73.8
[P].VAQSYGGYKEPAAPVSIQR.[S]	1xTMTpro16plex [K9]; 1xTMTpro16plex [N-Term]	2	Q14847	Q14847 [179-197]	0	2629.46	188.5	142.5	171.8	169.4	185.3	169.7	177.5	203.5	186.9	176.5	191.3	204.3	176	160.3
[A].DITDGNSEHLKR.[E]	1xTMTpro16plex [K11]; 1xTMTpro16plex [N-Term]	5	Q12907	Q12907 [45-56]	0	1993.1	1043.8	366.5	407.5	318.9	234.8	232.8	260.7	595.6	341.1	298.4	247.7	192.5	177.2	171.6
[K].DLSLEEIQKKLEAAEER.[R]	2xTMTpro16plex [K9; K10]; 1xTMTpro16plex [N-Term]	1	P16949-1; Q93045	P16949-1 [44-60]; Q93045 [78-94]	0	2913.67	20.1	16.9	18.7	24.3	27.5	24.9	23.9	45.9	36.3	42.1	44.8	42.8	38.6	34.1	Shared
[A].DQESCKGR.[C]	1xCarbamidomethyl [C5]; 1xTMTpro16plex [K6]; 1xTMTpro16plex [N-Term]	4	P04004	P04004 [20-27]	0	1587.84	595.3	375.6	495.8	593.7	600.8	512.1	521.9	528.1	613.1	581.7	570.3	564.8	483.9	404.9
[G].DQGPPEEAEDR.[F]	1xTMTpro16plex [N-Term]	1	O00592	O00592 [447-457]	0	1546.73	80.1	68.2	67.8	77.1	69.1	68.1	68.8	44.2	34.7	40.5	38.5	36.7	34	33.7
[R].TTSAEKNTCQLYIQTDHLFFKY.[Y]	1xCarbamidomethyl [C9]; 1xDeamidated [N7]; 2xTMTpro16plex [K6; K21]; 1xTMTpro16plex [N-Term]	1	O14672	O14672 [214-235]	0	3621.91	100.7	71.1	87.1	94.3	83.9	76	92.6	70	56.8	59.2	52.6	59.1	51.5	51
[R].TTSAEKNTCQLYIQTDHLFFKY.[Y]	1xCarbamidomethyl [C9]; 2xTMTpro16plex [K6; K21]; 1xTMTpro16plex [N-Term]	1	O14672	O14672 [214-235]	0	3620.92	98.4	71.7	94.4	87.8	81.1	86.2	100.8	67	65.7	61.9	54.1	58.7	58.5	62.2
[M].TTQQIDLQGPGPWGFR.[L]	1xAcetyl [N-Term]	3	O00151	O00151 [2-17]	0	1842.91															No Quan Labels
[M].TTTTTFKGVDPNSRNSSR.[V]	1xAcetyl [N-Term]; 1xTMTpro16plex [K7]	1	Q9UK76	Q9UK76 [2-19]	1	2315.19	81	67.6	77.7	75.6	73.8	72.9	82.9	85.4	79.9	84.9	86.5	81.3	74.5	67.6
[F].DQANLTVKLPDGYEFKFPNR.[L]	2xTMTpro16plex [K8; K16]; 1xTMTpro16plex [N-Term]	1	P09382	P09382 [93-112]	0	3264.82	53.5	39.5	49.6	45.8	48.7	50.9	56.8	61.3	52.8	52.7	52.8	54.1	43.6	55.9
[M].TTTTTFKGVDPNSR.[N]	1xAcetyl [N-Term]; 1xTMTpro16plex [K7]	5	Q9UK76	Q9UK76 [2-15]	0	1870.98	358.9	310.2	348.6	357	350.3	331.2	349.7	420.2	393.4	400.2	390.6	397.5	359.8	344.2
[G].DQCDNCPLEHNPDQLDSDSDR.[I]	2xCarbamidomethyl [C3; C6]; 1xTMTpro16plex [N-Term]	1	P07996	P07996 [831-851]	0	2834.19	32.8	32.2	28.3	36.3	31.6	33.8	34.5	40.9	38.3	42.6	35	38	37.2	36.5
[PQ].DSEAAINR.[Q]	1xTMTpro16plex [N-Term]	4	P02794	P02794 [16-23]	0	1179.63	152.3	123.4	136.2	130.6	135.4	143.2	160.6	258.9	224.7	240.9	233.1	245.9	219.4	227.7
[L].TTFNIQDGPDFQDR.[V]	1xTMTpro16plex [N-Term]	2	Q99757	Q99757 [60-73]	0	1957.96	212.4	127.6	168.3	170.2	173	171.1	214.3	230.4	185.7	196.1	185.5	205.2	185.6	187
[M].DSCDELIPEYLNFIR.[G]	1xCarbamidomethyl [C3]; 1xTMTpro16plex [N-Term]	1	P08238	P08238 [364-378]	0	2188.09															No Quan Values
[G].TTIAGVVYKDGIVLGADTR.[A]	1xTMTpro16plex [K9]; 1xTMTpro16plex [N-Term]	1	Q99436	Q99436 [44-62]	0	2557.48															No Quan Values
[G].TTIAGLVFQDGVILGADTR.[A]	1xTMTpro16plex [N-Term]	1	P40306	P40306 [40-58]	0	2251.26															No Quan Values
[C].TVSAEDKAAAER.[S]	1xTMTpro16plex [K7]; 1xTMTpro16plex [N-Term]	1	P04899-1	P04899-1 [4-15]	0	1856.04	104.6	76.8	92.6	88.7	103.7	102.9	130.7	165.5	130.6	131.6	120.3	140.9	135.9	120.9
[N].TVLSGGTTMYPGIADR.[M]	1xOxidation [M9]; 1xTMTpro16plex [N-Term]	1	P60709; P63261	P60709 [297-312]; P63261 [297-312]	0	1959.02	128.5	117.8	137.1	128.2	136.5	141.2	158.1	153.2	129.2	124.7	132	122.9	118.7	148.1	Shared
[R].DPALVHQR.[P]	1xTMTpro16plex [N-Term]	2	Q13261-1	Q13261-1 [96-103]	0	1239.71	74.6	64.5	67.9	59.7	68.1	70.6	86.1	61.5	42.1	43.7	54.4	53.9	50.5	34.5
[F].TVQLDDYLNGR.[A]	1xDeamidated [N9]; 1xTMTpro16plex [N-Term]	2	P06396	P06396 [132-142]	0	1598.83	51.5	46.2	59.2	45.4	48.8	54.8	58.7	50.4	47.2	42.5	42	40.8	41.7	53.6
[K].TVPVEAVTSKTSNIR.[A]	1xTMTpro16plex [K10]; 1xTMTpro16plex [N-Term]	2	Q14247-1	Q14247-1 [337-351]	0	2210.3	207.6	150.1	190.9	206.6	186.1	174.8	179.7	226.5	206.4	238.6	217.6	198.2	195	163.7
[E].TVLDDLDPENALLPAGFR.[Q]	1xTMTpro16plex [N-Term]	1	Q9NYL9	Q9NYL9 [34-51]	0	2260.21															No Quan Values
[S].EGGFTATGQR.[Q]	1xTMTpro16plex [N-Term]	1	Q16610	Q16610 [22-31]	0	1327.69	135.4	100.4	118.9	121.9	119.6	116.2	118.6	68.3	57.9	63.3	64	57.9	60.3	53.1
[E].THETGTTNTATTSNAGSAQR.[V]	1xTMTpro16plex [N-Term]	2	P51610-1	P51610-1 [1296-1315]	0	2310.12															No Quan Values
[L].TEAPLNPKANR.[E]	1xTMTpro16plex [K8]; 1xTMTpro16plex [N-Term]	2	Q9BYX7; P60709; P62736; P68133; P68032; P63261	Q9BYX7 [106-116]; P60709 [106-116]; P62736 [108-118]; P68133 [108-118]; P68032 [108-118]; P63261 [106-116]	0	1819.07	420.7	221	280.1	318.1	356.3	335.1	538.8	309.8	231.9	228.6	235.9	251.2	257.8	289.5	Shared
[M].THSLVCPETVSR.[V]	1xAcetyl [N-Term]; 1xCarbamidomethyl [C6]	3	Q86WQ0	Q86WQ0 [2-13]	0	1427.69															No Quan Labels
[M].TKAGSKGGNLR.[D]	1xAcetyl [N-Term]; 2xTMTpro16plex [K2; K6]	2	Q96AG4	Q96AG4 [2-12]	0	1739.04	312.8	221.5	253.1	261.1	252.1	246.3	302.4	299.7	261.4	253.8	242.9	258.5	242.6	254.8
[G].EGMEEGEFSEAR.[E]	1xTMTpro16plex [N-Term]	1	Q71U36; Q9NY65; P68363; Q9BQE3; P68366	Q71U36 [411-422]; Q9NY65 [411-422]; P68363 [411-422]; Q9BQE3 [411-422]; P68366 [411-422]	0	1674.76	120.5	101.7	113.6	121.7	121.4	115.1	111.6	122.5	123.8	117.7	122.7	119.1	110.3	97.2	Shared
[A].THEAEQNDSVSPR.[K]	1xTMTpro16plex [N-Term]	5	P52823	P52823 [18-30]	0	1773.87	123	90.4	100.5	115.4	128.2	103.1	112.7	83.9	63.4	50.1	52	47.9	48.1	55.7
[D].THDVFQYR.[E]	1xTMTpro16plex [N-Term]	5	P14780	P14780 [661-668]	0	1369.72	116.2	310.6	305.2	301.1	258.9	235.2	154.7	148.2	349	308.6	292.2	242.9	224.5	137.6
[M].TDTAEAVPKFEEMFASR.[F]	1xAcetyl [N-Term]; 1xOxidation [M13]; 1xTMTpro16plex [K9]	3	Q9BTL3	Q9BTL3 [2-18]	0	2291.12	79.3	70	75.5	75.6	72.6	74.4	81.8	110.3	92.9	85.2	92.6	101.2	81.7	84.1
[T].EEVSEYCSHMIGSGHLQSLQR.[L]	1xCarbamidomethyl [C7]; 1xTMTpro16plex [N-Term]	1	P09603	P09603 [33-53]	0	2751.31	107.8	105.4	108	98.3	102.2	104.5	121.7	108.7	93.9	95.1	79	91.5	84.3	123.9
[M].TKIKADPDGPEAQAEACSGER.[T]	1xCarbamidomethyl [C17]; 2xTMTpro16plex [K2; K4]; 1xTMTpro16plex [N-Term]	1	Q9NX24	Q9NX24 [2-22]	0	3142.66	44.3	31.7	36.5	39.2	44.2	36.4	39.3	48.5	50.7	48.9	47.1	43.6	37.4	40.9
[T].EEVSEYCSHMIGSGHLQSLQR.[L]	1xCarbamidomethyl [C7]; 1xOxidation [M10]; 1xTMTpro16plex [N-Term]	4	P09603	P09603 [33-53]	0	2767.31	315.2	256.1	309.1	302.3	308	279.5	349.8	277.3	263.9	260.2	227.8	234.1	222.2	262.8
[K].TEAEIALKEKEAENER.[L]	2xTMTpro16plex [K8; K10]; 1xTMTpro16plex [N-Term]	1	Q15149-4; Q15149-1; Q15149-9; Q15149-3	Q15149-4 [1850-1865]; Q15149-1 [1987-2002]; Q15149-9 [1836-1851]; Q15149-3 [1873-1888]	0	2772.56	65.4	47.1	52.6	61.5	57.7	57.4	60.4	87.4	95.1	89.8	91.9	97.6	79.8	80.4	Shared
[Q].TDVGVDTKHQTLQGVAFPISR.[E]	1xTMTpro16plex [K8]; 1xTMTpro16plex [N-Term]	1	Q12792-2	Q12792-2 [164-184]	0	2877.61	140.4	91.5	124.3	121.4	115.7	121.9	138.5	182	158.4	158.3	155.2	159.9	150.9	135.6
[Q].EFMILPVGAANFR.[E]	1xOxidation [M3]; 1xTMTpro16plex [N-Term]	2	P06733-2; P06733-1	P06733-2 [74-86]; P06733-1 [167-179]	0	1784.97	62.4	43.8	54.9	48.4	54.6	73.7	61.4	65.2	56.7	48.7	47.8	50.4	58.3	59.5	Shared
[C].EKEATDAIGHLDR.[Q]	1xTMTpro16plex [K2]; 1xTMTpro16plex [N-Term]	1	Q12906-1	Q12906-1 [296-308]	0	2063.14	39.7	29.6	36.9	34.6	30.8	31.9	35.5	55.4	39.7	41.7	45.8	42.4	38	30.3
[Q].EKEDLQELNDR.[L]	1xTMTpro16plex [K2]; 1xTMTpro16plex [N-Term]	1	P02545-2; P02545	P02545-2 [31-41]; P02545 [31-41]	0	1997.08	114.2	92.1	109.2	109.3	112.1	113.1	121.1	159.5	140.2	143.6	159.9	156.4	139.8	136	Shared
[V].TFESPADAKDAAR.[D]	1xTMTpro16plex [K9]; 1xTMTpro16plex [N-Term]	1	P38159-1	P38159-1 [55-67]	0	1987.07	140	104.8	134.4	141.5	148.1	139.7	138	188.4	185.4	196.1	199.1	203.9	183.4	162.6
[G].EKEETIPPDYR.[L]	1xTMTpro16plex [K2]; 1xTMTpro16plex [N-Term]	2	P20810-6	P20810-6 [555-565]	0	1985.08	108.2	90	111.2	115.2	129.3	121.4	123.6	126.6	118.1	132.2	159	154.1	128.7	107.6
[M].TELQSALLLR.[R]	1xAcetyl [N-Term]	1	P62253	P62253 [2-11]	0	1185.68															No Quan Labels
[A].TFPEEAIADLSVNMYNR.[L]	1xOxidation [M14]; 1xTMTpro16plex [N-Term]	3	Q99574	Q99574 [20-36]	0	2290.13	88.3	61.6	74.1	63.8	69.2	65.8	81.4	102.9	64.6	78.9	76.5	77.6	71.8	86
[T].TFNSIMKCDVDIR.[K]	1xCarbamidomethyl [C8]; 1xOxidation [M6]; 1xTMTpro16plex [K7]; 1xTMTpro16plex [N-Term]	2	P60709; Q562R1; P63261	P60709 [278-290]; Q562R1 [279-291]; P63261 [278-290]	0	2223.18	249.7	167.5	207.2	255.3	308.9	292.9	381.7	199.4	190.5	181.9	209.5	210.3	205.3	173.8	Shared
[R].TFIAIKPDGVQR.[G]	1xTMTpro16plex [K6]; 1xTMTpro16plex [N-Term]	2	P15531; P22392	P15531 [7-18]; P22392 [7-18]	0	1953.18	385.7	210.3	273.7	280.5	320.9	286.1	353.7	420.9	318.2	329.5	314.2	346.6	313.1	278	Shared
[M].TENSTSAPAAKPKR.[A]	1xAcetyl [N-Term]; 2xTMTpro16plex [K11; K13]	3	P07305	P07305 [2-15]	0	2108.2	146.2	104.3	114.4	113.7	102.8	118.5	133.8	235.1	198.6	178.6	184.5	167	201.9	173.5
[R].EGPYSISVLYGDEEVPR.[S]	1xTMTpro16plex [N-Term]	1	P21333	P21333 [1516-1532]	0	2214.12	13.1	10.3	11.3	11.2	12.5	10.8	10.7	8	12.5	12.8	14.3	12	11.1	12.4
[G].EGSAVHHPPSYVAHLASDFGVR.[V]	1xTMTpro16plex [N-Term]	2	P05121-1	P05121-1 [20-41]	0	2637.35	180.9	130.6	145	139.5	143.8	132.5	193	112.2	93.3	93.7	86.2	82.3	91.3	108.8
[K].TEGAEATPGAQKR.[K]	1xTMTpro16plex [K12]; 1xTMTpro16plex [N-Term]	1	Q16666-1	Q16666-1 [117-129]	0	1924.07	102.3	73.1	92.4	107	101.8	89.7	93.9	158.8	143.4	153.3	162.1	140.5	139.9	112.7
[T].EDLKLPASFDAR.[E]	1xTMTpro16plex [K4]; 1xTMTpro16plex [N-Term]	1	P07858	P07858 [76-87]	0	1970.12	144.7	88.1	103.1	114.6	114.8	113	126.3	329	277.3	279	275.5	268	255.4	218
[N].EKVELQELNDR.[F]	1xTMTpro16plex [K2]; 1xTMTpro16plex [N-Term]	1	P17661; P08670	P17661 [108-118]; P08670 [103-113]	0	1981.12	121.8	109.4	135.2	136.8	156.6	167.4	180.3	158.6	135.2	151	150	187.1	178	165.5	Shared
[M].TDGILGKAATMEIPIHGNGEAR.[Q]	1xAcetyl [N-Term]; 1xDeamidated [N18]; 1xOxidation [M11]; 1xTMTpro16plex [K7]	2	P53365	P53365 [2-23]	0	2614.35	103.5	95.5	92.6	86.4	99.1	89.5	116.2	123.6	123.9	111.8	105.5	114	104	128.6
[K].EDTEEHHLR.[D]	1xTMTpro16plex [N-Term]	1	P22626; P09651-1	P22626 [121-129]; P09651-1 [114-122]	0	1469.73	54.8	55.7	60	56.6	56.7	59.2	64.8	72.4	63.8	69	62.3	63.7	63.2	77.4	Shared
[K].TIKALDGAFTEENR.[A]	1xTMTpro16plex [K3]; 1xTMTpro16plex [N-Term]	1	Q9Y490	Q9Y490 [1542-1555]	0	2173.21	210.3	143.4	173.4	181.2	173.2	169.2	199.3	213.6	169.3	171.7	171.1	178.9	166.8	179.2
[H].TINGHNAEVR.[K]	1xDeamidated [N3]; 1xTMTpro16plex [N-Term]	4	P22626	P22626 [176-185]	0	1415.76	165.5	152.2	161.6	142.5	143.9	144.5	159.2	202	170.8	180.1	170.5	146.5	130.9	137.3
[N].TLPTKETIEQEKR.[S]	2xTMTpro16plex [K5; K12]; 1xTMTpro16plex [N-Term]	1	P63313	P63313 [28-40]	0	2485.48	314.9	201.8	254.3	313.3	302.5	251.7	272.2	287.3	287.9	309.1	311.9	316.4	281.8	201.6
[R].TLLIKTVETR.[D]	1xTMTpro16plex [K5]; 1xTMTpro16plex [N-Term]	1	P08670	P08670 [441-450]	0	1782.13	206.1	155.7	176.4	200.2	217.9	209.4	214.4	312.7	276.8	282.6	287	288.4	267.5	218.1
[G].EDDETIPSEYR.[L]	1xTMTpro16plex [N-Term]	3	P20810-6	P20810-6 [413-423]	0	1657.79	277.8	234.9	276	281.7	284	267	292.3	356.6	340.9	381.2	366	352.2	335.6	279.1
[T].EDDIIIATKNGKVR.[G]	1xDeamidated [N10]; 2xTMTpro16plex [K9; K12]; 1xTMTpro16plex [N-Term]	1	P06276	P06276 [29-42]	0	2485.48															No Quan Values
[L].TLAAGADGPPR.[Q]	1xTMTpro16plex [N-Term]	1	Q86VR8	Q86VR8 [85-95]	0	1329.74	144.2	88.5	104.8	93.8	103.5	102	121.4	77.7	63.8	59.3	56.5	62.4	60.5	56.6
[C].EELIPEYLNFIR.[G]	1xTMTpro16plex [N-Term]	1	P07900; Q58FG1	P07900 [375-386]; Q58FG1 [179-190]	0	1840.02	34.5	22.7	22.5	25.6	22	25.1	31.3	48.8	27.5	31.8	33.8	31.3	28.8	18	Shared
[C].EEILVKHVGSR.[L]	1xTMTpro16plex [K6]; 1xTMTpro16plex [N-Term]	1	P21333	P21333 [2602-2612]	0	1875.13	83.1	59.6	68.9	65.9	62.1	70.9	73	100.5	72.2	74.8	71.2	75.3	74.4	66.5
[D].TDMDGVGDQCDNCPLEHNPDQLDSDSDR.[I]	1xAcetyl [N-Term]; 2xCarbamidomethyl [C10; C13]	2	P07996	P07996 [824-851]	0	3247.25															No Quan Labels
[M].TDQAFVTLTTNDAYAKGALVLGSSLKQHR.[T]	1xAcetyl [N-Term]; 2xTMTpro16plex [K16; K26]	1	P46976-1	P46976-1 [2-30]	0	3756.06	114.2	73.6	94.6	95.9	89.6	79.6	86.8	109.2	99.3	98.2	97.4	88.1	86.2	81
[G].EEQPPETAAQR.[C]	1xTMTpro16plex [N-Term]	4	Q96HE7	Q96HE7 [24-34]	0	1559.8	254.9	175.9	211.4	220.2	209.3	194.4	246.2	363.4	275.7	294.3	280.3	277.6	268.8	271.4
[M].TDNSNNQLVVR.[A]	1xAcetyl [N-Term]	2	Q14155-1	Q14155-1 [2-12]	0	1301.64															No Quan Labels
[F].TKPIDSSSQPQQQFPKANGTPKSAASLVR.[T]	1xDeamidated [N18]; 3xTMTpro16plex [K2; K16; K22]; 1xTMTpro16plex [N-Term]	1	O15231-1	O15231-1 [92-120]	0	4286.42	35.7	23.9	24.8	33	28.1	29	29.2	37.4	41.2	34.3	38.5	36.8	34.7	33.1
[M].EEEIAALVIDNGSGMCKAGFAGDDAPR.[A]	1xAcetyl [N-Term]; 1xCarbamidomethyl [C16]; 1xDeamidated [N11]; 1xOxidation [M15]; 1xTMTpro16plex [K17]	10	P63261	P63261 [2-28]	0	3156.48	167.4	126.9	141.7	141.5	160.2	147.1	203.8	197.1	165.7	163.9	145.4	143.2	149	152.1
[M].EEEIAALVIDNGSGMCKAGFAGDDAPR.[A]	1xAcetyl [N-Term]; 1xCarbamidomethyl [C16]; 1xOxidation [M15]; 1xTMTpro16plex [K17]	9	P63261	P63261 [2-28]	0	3155.49	134	91	94.6	87.3	105.6	104.4	130	128.1	101.7	105.1	91.2	98.9	91	105.1
[LV].EKSYELPDGQVITIGNER.[F]	1xTMTpro16plex [K2]; 1xTMTpro16plex [N-Term]	1	A5A3E0; Q9BYX7; P60709; P62736; P68133; P68032; P63261	A5A3E0 [937-954]; Q9BYX7 [237-254]; P60709 [237-254]; P62736 [239-256]; P68133 [239-256]; P68032 [239-256]; P63261 [237-254]	0	2656.44	78.5	57	67.2	66.8	68.1	68.8	78.5	74.5	55.6	50.4	54.8	56.9	50.3	49.8	Shared
[G].EKTPKDESANQEEPEAR.[V]	2xTMTpro16plex [K2; K5]; 1xTMTpro16plex [N-Term]	2	P50552	P50552 [282-298]	0	2870.53	139	95.8	116.4	119.4	119.8	128	122.9	144.7	141.9	129.9	130.7	135.6	127	106.2
[A].EEKTISAKYAEER.[D]	2xTMTpro16plex [K3; K8]; 1xTMTpro16plex [N-Term]	1	P35579-1	P35579-1 [1452-1464]	0	2466.4	167	124.5	160.4	171.4	164.6	149.3	166	160.9	162.4	149.8	161.4	164.7	146.9	120.9
[M].PLELELCPGR.[W]	1xCarbamidomethyl [C7]; 1xTMTpro16plex [N-Term]	1	Q9NR45	Q9NR45 [2-11]	0	1487.82	261.6	171.8	198.5	216.8	210.7	199.1	238	262.9	249.3	237.8	226.9	227.5	205.7	221.2
[Q].QLQGEGKIIDR.[R]	1xGln->pyro-Glu [N-Term]; 1xTMTpro16plex [K7]	1	Q8NC51-1	Q8NC51-1 [116-126]	0	1543.88	147.9	125.6	142.1	140.5	151.4	153.2	153.7	167.9	151.4	160.5	162.6	159.9	149.2	138.6
[-].MILLEVNNR.[I]	1xTMTpro16plex [N-Term]	1	O15144	O15144 [1-9]	0	1405.82	165	109.1	140.3	143.2	153.1	124.6	174.4	150.8	133.5	118.3	113.8	129.1	130	147.8
[M].SKVSFKITLTSDPR.[L]	1xAcetyl [N-Term]; 2xTMTpro16plex [K2; K6]	1	P61960	P61960 [2-15]	0	2229.31															No Quan Values
[L].TDTGHER.[Q]	1xTMTpro16plex [N-Term]	1	P09603	P09603 [477-483]	0	1119.57	12.8	12.7	19.2	19.3	33	31.5	30.5	14.5	14.1	18.7	19.9	27.9	35.5	26.8
[M].PAVLGFEGSANKIGVGVVR.[D]	1xTMTpro16plex [K12]; 1xTMTpro16plex [N-Term]	1	Q9NPF4	Q9NPF4 [2-20]	0	2478.47															No Quan Values
[R].QIQLAQKLEIMR.[Q]	1xGln->pyro-Glu [N-Term]; 1xOxidation [M11]; 1xTMTpro16plex [K7]	1	O14964	O14964 [507-518]	0	1774.02	94.6	78.1	74.9	91.4	88.9	86.6	107.2	136.3	110.9	119.9	105.1	94.8	104.1	121.5
[A].QLQLHLPANR.[L]	1xGln->pyro-Glu [N-Term]	2	Q96AP7	Q96AP7 [30-39]	0	1172.65															No Quan Labels
[N].NVLSGGTTMYPGIADR.[M]	1xTMTpro16plex [N-Term]	1	P62736; P68032	P62736 [299-314]; P68032 [299-314]	0	1956.02	87	67.6	79.7	81.2	93.8	79.3	93.4	95.2	80.1	80.8	86.1	85.4	82.3	84.2	Shared
[G].YVDDTQFVR.[F]	1xTMTpro16plex [N-Term]	1	P01892; Q31612; Q95604; Q29836; P13747; P30486	P01892 [51-59]; Q31612 [51-59]; Q95604 [51-59]; Q29836 [51-59]; P13747 [48-56]; P30486 [51-59]	0	1446.75	285.2	260.9	304.2	341.9	295.7	293	304.5	241.8	267.6	284.4	296.7	282.1	247.9	218.4	Shared
[M].SKSLKKLVEESR.[E]	1xAcetyl [N-Term]; 3xTMTpro16plex [K2; K5; K6]	1	Q15404-1	Q15404-1 [2-13]	0	2358.45	167	79.4	114.5	129.7	144.1	115.5	155.3	160.4	128.3	135	134.4	127.4	119.8	112.8
[C].PFHDQPHLKR.[K]	1xTMTpro16plex [K9]; 1xTMTpro16plex [N-Term]	1	P01034	P01034 [110-119]	0	1883.09															No Quan Values
[W].VSSAAQTEKGGR.[T]	1xTMTpro16plex [K9]; 1xTMTpro16plex [N-Term]	1	Q92947-1	Q92947-1 [24-35]	0	1799.03	94.9	62.2	69.1	82.5	71.8	66.5	86.7	105.4	90.8	87.1	90.3	78.8	73.4	79.8
[M].SKNTVSSAR.[F]	1xAcetyl [N-Term]; 1xTMTpro16plex [K2]	6	O15511-1	O15511-1 [2-10]	0	1295.72	663.5	439.9	498.1	484	502.1	476.3	639.5	591	446	455	463.4	455.2	440.5	514.6
[K].QAVEQQIQSHR.[E]	1xGln->pyro-Glu [N-Term]	1	P33176	P33176 [699-709]	0	1306.65															No Quan Labels
[D].TKVAQGATEKSPEDKVQIAANEETQER.[E]	3xTMTpro16plex [K2; K10; K15]; 1xTMTpro16plex [N-Term]	1	P49321	P49321 [441-467]	0	4174.31	44.4	30.8	43.3	45.6	44.6	41.1	43.1	50.5	50	49.8	55.5	51	51.1	34.8
[R].QASQGMVGQLAAR.[R]	1xGln->pyro-Glu [N-Term]; 1xOxidation [M6]	1	Q9Y230	Q9Y230 [41-53]	0	1315.64															No Quan Labels
[R].QHATNVGIMFR.[D]	1xGln->pyro-Glu [N-Term]; 1xOxidation [M9]	1	P16930	P16930 [132-142]	0	1272.62															No Quan Labels
[R].SAHQVAR.[Y]	1xTMTpro16plex [N-Term]	2	P14618-2; P14618	P14618-2 [437-443]; P14618 [437-443]	0	1072.62	47.6	27.4	32.6	37.6	29.2	29.9	35.5	53.6	42.7	41.3	39.3	36.7	36	24.7	Shared
[T].TPAPETCEGR.[N]	1xCarbamidomethyl [C7]; 1xTMTpro16plex [N-Term]	5	Q04900	Q04900 [55-64]	0	1421.7	165.3	148.6	164.9	168	173.9	161.8	181.5	169.6	173	161.7	156	154.7	154.4	158.2
[A].QAKSKQAILAAQR.[R]	1xGln->pyro-Glu [N-Term]; 2xTMTpro16plex [K3; K5]	1	O60869-1	O60869-1 [21-33]	0	2004.22															No Quan Values
[H].VLSSQQFLHR.[G]	1xTMTpro16plex [N-Term]	1	Q9BQT9	Q9BQT9 [813-822]	0	1518.87															No Quan Values
[D].TPSGTNSGAGKKR.[F]	2xTMTpro16plex [K11; K12]; 1xTMTpro16plex [N-Term]	1	P62877	P62877 [9-21]	0	2173.29	198.8	122.3	155.4	184.4	169.4	152.9	175.1	180.5	165	170.6	170.7	162.9	153.6	118.1
[R].QVEELKKKDQEDDEQQR.[L]	1xGln->pyro-Glu [N-Term]; 3xTMTpro16plex [K6; K7; K8]	1	Q15276	Q15276 [312-328]	0	3040.64	43.1	44.9	34.9	41.3	47.5	46.3	45.2	52.9	49.5	48.6	46.8	44.5	42.5	39.6
[R].QVDQLTNDKAR.[V]	1xDeamidated [N7]; 1xGln->pyro-Glu [N-Term]; 1xTMTpro16plex [K9]	6	P08670	P08670 [160-170]	0	1575.83	395.6	279	336.5	355	354.9	336.7	380.7	427.1	375.6	397.1	397	383.8	371.3	362.1
[R].QFMNKSLSGPGQ.[-]	1xGln->pyro-Glu [N-Term]; 1xOxidation [M3]; 1xTMTpro16plex [K5]	1	O15145	O15145 [167-178]	0	1596.8	83.7	58.5	64.6	69	69	68.8	74.5	81.4	83.7	80.6	66	63.1	66.7	74
[A].WSPKEEDR.[I]	1xTMTpro16plex [K4]; 1xTMTpro16plex [N-Term]	9	P01037	P01037 [21-28]	0	1654.9	1246	851.4	1023.3	1149.7	1149.7	1053.1	1109.5	1230.8	1102.4	1191.4	1180.8	1153.2	1051.2	894.3
[R].QGNPVAPIKTPM.[I]	1xGln->pyro-Glu [N-Term]; 1xOxidation [M12]; 1xTMTpro16plex [K9]	1	Q10471	Q10471 [294-305]	0	1555.85	125.8	108.8	121.8	105.9	107.4	113	135.2	102.2	85.6	81.4	72.8	86.5	85.5	90.1
[R].SAAPPQEKKR.[K]	2xTMTpro16plex [K8; K9]; 1xTMTpro16plex [N-Term]	4	P20810-6	P20810-6 [353-362]	0	2024.24	554.2	364.5	488	519	508.1	473.8	462.5	532.6	503.7	552.4	544.5	514.3	490.4	360.9
[R].QGLQTTQAHLER.[L]	1xGln->pyro-Glu [N-Term]	1	Q14C86-1	Q14C86-1 [1222-1233]	0	1364.69															No Quan Labels
[QR].QGKVTVKYDR.[K]	1xGln->pyro-Glu [N-Term]; 2xTMTpro16plex [K3; K7]	3	Q96C90	Q96C90 [53-62]	0	1785.05	539.5	341.1	422.7	475.2	452.9	442.2	503.7	437.8	351.3	382.4	367.3	350.9	364.3	335.8
[F].QQVAQASKDR.[N]	1xTMTpro16plex [K8]; 1xTMTpro16plex [N-Term]	1	P05121-1	P05121-1 [44-53]	0	1739.01	95.6	80.7	118.5	86.2	99.9	119.3	120.7	117.4	95	93.8	86.3	90.6	83.7	109.7
[S].SLEKSYELPDGQVITIGNER.[F]	1xDeamidated [N18]; 1xTMTpro16plex [K4]; 1xTMTpro16plex [N-Term]	1	A5A3E0; P60709; P62736; P68133; P68032; P63261	A5A3E0 [935-954]; P60709 [235-254]; P62736 [237-256]; P68133 [237-256]; P68032 [237-256]; P63261 [235-254]	0	2857.54	41	28.3	48.5	41.9	42.7	51.1	49.7	42.4	40.9	31.3	32.4	35.6	32.2	36.1	Shared
[D].QQQTTNTVEEPLDLIR.[L]	1xDeamidated [N6]; 1xTMTpro16plex [N-Term]	1	P62310	P62310 [7-22]	0	2190.16	149.2	100.8	113.7	121.7	127.1	126.8	153.6	145.7	134.7	126.2	121.9	123.7	124.9	122.1
[G].LSAEVKNR.[L]	1xTMTpro16plex [K6]; 1xTMTpro16plex [N-Term]	1	Q99439	Q99439 [14-21]	0	1524.94	199.6	101.8	130.9	131.3	127	121.5	185.1	212.4	132.5	152.9	128.1	145.8	124.4	153.9
[Q].QSFLSEKDSLLQR.[E]	1xGln->pyro-Glu [N-Term]; 1xTMTpro16plex [K7]	1	Q15149-4; Q15149-1; Q15149-9; Q15149-3	Q15149-4 [2493-2505]; Q15149-1 [2630-2642]; Q15149-9 [2479-2491]; Q15149-3 [2516-2528]	0	1838	39.7	37.9	34.4	35.7	35.6	32.9	40.4	60.6	54.1	69.8	52.6	52.3	51.2	52.6	Shared
[E].QSESTHGQTAPSTGGR.[Q]	1xGln->pyro-Glu [N-Term]	1	P20930	P20930 [1450-1465]	0	1583.7															No Quan Labels
[R].QSEQVEKNKINNR.[AI]	1xDeamidated [N]; 1xGln->pyro-Glu [N-Term]; 2xTMTpro16plex [K7; K9]	3	P09497-1	P09497-1 [143-155]	0	2179.2	124.8	99.2	115	118.5	132.3	122.5	125.7	148.7	135.8	136.3	132.5	136.7	134.5	121.7
[R].SVSSSSYR.[R]	1xTMTpro16plex [N-Term]	4	P08670	P08670 [5-12]	0	1176.62	468	378.6	412.3	411.1	371.1	358.5	363.9	583.9	513.9	517.3	466.1	426.2	373.1	361.2
[K].QQVSLLKEKAILQATLR.[E]	1xGln->pyro-Glu [N-Term]; 2xTMTpro16plex [K7; K9]	1	Q12904-1	Q12904-1 [27-43]	0	2530.56	27.2	27	23.2	16.3	21.9	21.3	24.7	30.1	19.2	23.5	18.4	22.4	19.2	30.6
[L].QQQADEAEDR.[A]	1xGln->pyro-Glu [N-Term]	2	P67936	P67936 [18-27]	0	1172.48															No Quan Labels
[R].QQGPPTPFDFLGR.[A]	1xGln->pyro-Glu [N-Term]	1	Q8WUF5	Q8WUF5 [168-180]	0	1442.71															No Quan Labels
[G].YPITLYLEKER.[E]	1xTMTpro16plex [K9]; 1xTMTpro16plex [N-Term]	1	P08238; Q58FF8	P08238 [211-221]; Q58FF8 [133-143]	0	2033.19	116.7	79.7	106.1	107.3	117	111.2	114.7	114	106.8	94.5	97.9	105.8	97.2	99.1	Shared
[M].PMFIVNTNVPR.[A]	1xAcetyl [N-Term]; 1xOxidation [M2]	1	P14174	P14174 [2-12]	0	1345.69															No Quan Labels
[R].QQPGPSEHIER.[R]	1xGln->pyro-Glu [N-Term]	1	P50552	P50552 [144-154]	0	1260.6															No Quan Labels
[Y].SFFPKSPALSDANKASAR.[A]	2xTMTpro16plex [K5; K14]; 1xTMTpro16plex [N-Term]	1	P52701	P52701 [9-26]	0	2806.6	90.5	64.9	76.1	78.4	83.6	69.6	81.8	90.8	89.8	86.4	88.7	84.4	79.2	84.6
[M].TTSHQPQDR.[Y]	1xTMTpro16plex [N-Term]	1	Q99808	Q99808 [2-10]	0	1373.71															No Quan Values
[Y].STSVTSDNLSR.[H]	1xTMTpro16plex [N-Term]	1	Q15691	Q15691 [7-17]	0	1470.77	29.6	24.8	35.9	30.3	30	28.9	33.9	37.8	33.7	32.6	31.1	34.9	31.9	38.6
[M].VVQSEIGDAR.[R]	1xTMTpro16plex [N-Term]	1	O75369-1	O75369-1 [1994-2003]	0	1377.77	29.4	28.4	31	31.6	29.2	33.2	30.9	32.6	30.1	30.2	25.4	26.9	24.2	33.6
[L].TKDDLDEEEDTHL.[-]	1xTMTpro16plex [K2]; 1xTMTpro16plex [N-Term]	1	O00592	O00592 [546-558]	0	2168.09	46.1	42.5	51.2	73.3	94.2	94.3	105.7	45.5	46.1	50.1	56.4	91.5	91.6	69.6
[S].SEKEEDDNEKR.[Q]	2xTMTpro16plex [K3; K10]; 1xTMTpro16plex [N-Term]	2	Q9UKY7	Q9UKY7 [107-117]	0	2291.23	161.3	107.7	149.1	165.7	183.6	158.8	148.4	178.9	190.3	201	216.7	206.4	181.8	117.7
[G].VMVGMGQKDSYVGDEAQSKR.[G]	1xOxidation [M5]; 2xTMTpro16plex [K8; K19]; 1xTMTpro16plex [N-Term]	1	P60709; P62736; P68133; P68032; P63261	P60709 [43-62]; P62736 [45-64]; P68133 [45-64]; P68032 [45-64]; P63261 [43-62]	0	3113.65	82.2	53.3	67.7	78	71.6	59.2	80.2	87.5	68.7	60.2	62.4	66	63.8	55.4	Shared
[R].LYWDDLKR.[K]	1xTMTpro16plex [K7]; 1xTMTpro16plex [N-Term]	1	P02786	P02786 [122-129]	0	1716.99	219.3	136.1	172.6	178.5	173.6	163.1	212.4	148	113.1	118.6	108.6	110.8	104.5	100.1
[R].VGGLEEER.[E]	1xTMTpro16plex [N-Term]	5	Q06481	Q06481 [671-678]	0	1192.65	883.7	640.3	767	851.4	830.3	769	808.6	405.4	352.1	353.6	371.1	362.6	355.6	331.5
[N].EVENQILTR.[D]	1xTMTpro16plex [N-Term]	1	P12814-1; O43707	P12814-1 [730-738]; O43707 [749-757]	0	1405.8	59.1	48.8	55.3	51.1	51.6	48.2	65.2	73.6	66.4	65.5	69.9	72.7	67.9	63.9	Shared
[F].GSPEEATPSSRPNR.[M]	1xTMTpro16plex [N-Term]	1	Q9H910-1	Q9H910-1 [29-42]	0	1788.92	29.6	30.1	26.7	31.1	28.9	30.4	34	38.6	32	35.9	36.2	35.5	34.1	40.8
[M].ANKGPSYGMSR.[E]	1xAcetyl [N-Term]; 1xOxidation [M9]; 1xTMTpro16plex [K3]	2	Q01995	Q01995 [2-12]	0	1529.77	275.7	192.7	232.4	235.5	235.3	213.4	268.8	312.7	284.5	283.1	274.5	281.8	250.8	233.5
[RK].GTNESLER.[Q]	1xTMTpro16plex [N-Term]	2	P08670	P08670 [335-342]	0	1209.64	143.5	105.1	108.7	118.1	112.4	124.1	142.5	188.3	142.3	149.7	127.9	149.4	133.1	172
[T].GKSGAEAQTPEDSPNR.[S]	1xTMTpro16plex [K2]; 1xTMTpro16plex [N-Term]	1	O43493-1	O43493-1 [138-153]	0	2252.18															No Quan Values
[F].DSDAASPR.[MEGT]	1xTMTpro16plex [N-Term]	2	Q31612; Q95604; Q29836; P30486	Q31612 [61-68]; Q95604 [61-68]; Q29836 [61-68]; P30486 [61-68]	0	1122.57	74	66.7	64.5	75	73	71.7	82.7	81.7	67.2	78.1	81.3	72	68.5	71.5	Shared
[R].KLMNTNDLEESR.[Q]	1xAcetyl [N-Term]; 1xTMTpro16plex [K1]	1	Q99538	Q99538 [318-329]	0	1795.92	60.6	40.9	45	46	46.9	44	56.7	62.1	58.2	59	49.6	51.9	56.9	59.5
[N].AKKGQGGAGAGDDEEED.[-]	2xTMTpro16plex [K2; K3]; 1xTMTpro16plex [N-Term]	2	P46781	P46781 [178-194]	0	2546.32	102.6	69.9	94.4	99.3	94.7	91.5	88.5	83.1	92.4	84.2	97.9	100.6	87.3	66.3
[V].DLEPGTMDSVR.[S]	1xOxidation [M7]; 1xTMTpro16plex [N-Term]	14	Q13885; Q13509; Q9BUF5; P07437; P68371	Q13885 [67-77]; Q13509 [67-77]; Q9BUF5 [67-77]; P07437 [67-77]; P68371 [67-77]	0	1539.76	646.9	578.2	664	697	720.9	679.7	771.3	595.8	541.4	556.2	561.9	561.9	543.1	583.3	Shared
[A].GMLKEEDDDTER.[L]	1xOxidation [M2]; 1xTMTpro16plex [K4]; 1xTMTpro16plex [N-Term]	1	Q8N129	Q8N129 [22-33]	0	2062.03	67.2	51.9	54.2	61.4	61.1	54.9	57.9	63.7	49.1	52.7	49	51.1	50	51.3
[M].AGLNSLEAVKR.[K]	1xAcetyl [N-Term]; 1xDeamidated [N4]; 1xTMTpro16plex [K10]	4	P67936	P67936 [2-12]	0	1504.87	631.2	544.5	612.9	555.7	600	591	675.7	730.4	638.3	641.6	607.1	653.4	626.4	699.6
[M].AEDMETKIKNYKTAPFDSR.[F]	1xAcetyl [N-Term]; 1xOxidation [M4]; 3xTMTpro16plex [K7; K9; K12]	2	P14854	P14854 [2-20]	0	3214.72	417.8	296.7	344.3	397	388.4	368.4	398.9	645	599.8	643.6	636.7	650.3	575.8	479.4
[R].GWLKSNVSDAVAQSTR.[I]	1xAcetyl [N-Term]; 1xTMTpro16plex [K4]	2	P60174-1	P60174-1 [191-206]	0	2065.1	191.4	154.1	182.4	182.7	165.1	165.1	204.2	223.4	175	185.7	176.3	178.7	177	199.4
[G].LAHDEMKSPR.[E]	1xOxidation [M6]; 1xTMTpro16plex [K7]; 1xTMTpro16plex [N-Term]	2	Q9Y2W1	Q9Y2W1 [691-700]	0	1808	83	63.8	78.5	80	77.1	81.6	84.1	101.8	90.1	92.7	83.7	91.8	82.6	86.4
[L].KEAKHIAEEADR.[K]	2xTMTpro16plex [K1; K4]; 1xTMTpro16plex [N-Term]	1	P67936-2; P67936; P06753-2; P06753	P67936-2 [149-160]; P67936 [113-124]; P06753-2 [113-124]; P06753 [150-161]	0	2309.34	122.8	84.1	105.4	105.9	112.9	98.6	111.8	124.3	117.7	120.9	120.8	129.8	105.3	91.3	Shared
[A].EELHYPLGER.[R]	1xTMTpro16plex [N-Term]	1	Q14257	Q14257 [26-35]	0	1546.82															No Quan Values
[Q].EALIFDNKHTNYTMEHIR.[V]	1xOxidation [M14]; 1xTMTpro16plex [K8]; 1xTMTpro16plex [N-Term]	1	P12814-1; O43707	P12814-1 [697-714]; O43707 [716-733]	0	2856.5	39.6	25.9	36	31.9	31.1	53	39.1	34.8	32.5	36.7	35.2	34.3	32.6	38.1	Shared
[I].ENHEGVR.[R]	1xTMTpro16plex [N-Term]	2	P14618-2; P14618	P14618-2 [272-278]; P14618 [272-278]	0	1144.6	33.8	33.2	34.1	34.2	39.6	45.8	46.9	37.5	31.1	31.4	29.9	33.4	29	27.3	Shared
[M].ASGGSGGVSVPALWSEVNR.[Y]	1xAcetyl [N-Term]	1	O76094	O76094 [2-20]	0	1871.92															No Quan Labels
[D].ASKNEEDEGHSNSSPR.[H]	1xDeamidated [N12]; 1xTMTpro16plex [K3]; 1xTMTpro16plex [N-Term]	1	Q14103-3; Q14103	Q14103-3 [70-85]; Q14103 [70-85]	0	2353.15	30.4	31.6	27.9	30.4	33.5	26.9	36.3	41.4	31.9	35.9	32.5	32.6	29.4	41.1	Shared
[P].KSQDLAKIMADIR.[A]	1xOxidation [M9]; 2xTMTpro16plex [K1; K7]; 1xTMTpro16plex [N-Term]	1	P05783	P05783 [241-253]	0	2417.44	370.7	200.1	250.6	274.2	282.2	245.9	311.3	218.4	200.3	177.9	183.3	177.5	140.3	137.5
[M].APSTPLLTVR.[G]	1xTMTpro16plex [N-Term]	3	Q9BY44-1	Q9BY44-1 [2-11]	0	1358.83	449.7	340.8	380.2	361.9	373.1	368.6	427.5	468.2	389.8	392.9	382.2	363.2	375.6	401
[M].AQESPKNSAAEIPVTSNGEVDDSR.[E]	1xAcetyl [N-Term]; 2xDeamidated [N7; N17]; 1xTMTpro16plex [K6]	1	P53367; P53367-2	P53367 [2-25]; P53367-2 [2-25]	0	2849.36	21.8	20.1	18.4	17.3	18.5	17.4	20.1	23.3	23.7	19.1	20.6	17	21.9	17.9	Shared
[E].AQGIKADR.[E]	1xTMTpro16plex [K5]; 1xTMTpro16plex [N-Term]	1	O60841	O60841 [69-76]	0	1466.89	202	172.6	182.6	186.5	191.8	188	197.5	268.4	249.6	270.3	270.4	262	233.7	206.6
[R].AQPVQVAEGSEPDGFWEALGGKAAYR.[T]	1xAcetyl [N-Term]; 1xTMTpro16plex [K22]	2	P06396	P06396 [627-652]	0	3079.54	44.5	36.7	38.6	34.9	36.8	33.5	51.3	53.3	36.3	35.1	41	42.6	41.5	44.4
[T].ATTTTTSSGGHPLEFLR.[N]	1xTMTpro16plex [N-Term]	1	P54727	P54727 [264-280]	0	2080.1	167.6	130.7	149.4	154.6	156.8	162.5	183.9	207	161.4	184.3	162.3	172	161	166.1
[H].ASPILPITEFSDIPR.[R]	1xTMTpro16plex [N-Term]	1	P42167	P42167 [305-319]	0	1960.11	26.2	19	19.3	22.7	22.3	19.3	30.4	27.7	22.9	22.8	23.1	23.1	26.6	20.6
[G].LEGLPYFLEEPEDR.[T]	1xTMTpro16plex [N-Term]	1	P30530	P30530 [135-148]	0	2011.03															No Quan Values
[K].KHLEINPDHSIIETLR.[Q]	1xTMTpro16plex [K1]; 1xTMTpro16plex [N-Term]	1	P07900	P07900 [632-647]	0	2523.45	141.6	106.8	111.8	129.2	135.2	121.8	124.1	155.5	141	132.7	136.2	133.5	130.9	131.5
[G].GAPPPPGGKQQGR.[Q]	1xTMTpro16plex [K9]; 1xTMTpro16plex [N-Term]	1	P46821	P46821 [2128-2140]	0	1855.08	65.9	79.1	74.6	63.7	58.5	74.7	79.3	102.4	94.8	87.9	90.4	88.3	85.1	101.7
[A].AAPELAMGALELESR.[N]	1xOxidation [M7]; 1xTMTpro16plex [N-Term]	2	O00391	O00391 [560-574]	0	1878	43.8	41.5	45	48.2	49.6	49.2	59.5	68	64	57.4	55.5	72.4	58.2	66.6
[K].DPDASKPEDWDER.[A]	1xTMTpro16plex [K6]; 1xTMTpro16plex [N-Term]	1	P27797	P27797 [210-222]	0	2168.08	93.9	56.9	72.2	67.7	68.2	61.7	72.4	80.9	72.4	67	82.3	71.6	65.5	68.6
[M].GAGKKEHTGR.[L]	2xTMTpro16plex [K4; K5]; 1xTMTpro16plex [N-Term]	1	O00193	O00193 [46-55]	0	1953.18	54.6	50.4	60.6	57.6	76.2	78.9	76.8	89.2	91.5	85.7	92.4	103.8	104.3	83.4
[V].FVDLEPTVIDEVR.[T]	1xTMTpro16plex [N-Term]	1	Q71U36; P68363; Q9BQE3	Q71U36 [67-79]; P68363 [67-79]; Q9BQE3 [67-79]	0	1836.01															Shared
[K].AAYEAELGDAR.[K]	1xTMTpro16plex [N-Term]	1	P02545-2; P02545	P02545-2 [79-89]; P02545 [79-89]	0	1469.76	103.8	77	84.5	91.7	89.6	92.7	93.1	132.4	123.6	117.4	122.7	123	119.3	125.3	Shared
[M].AAAAVVEFQR.[A]	1xAcetyl [N-Term]	1	O00231	O00231 [2-11]	0	1103.58															No Quan Labels
[R].YRPGTVALR.[E]	1xTMTpro16plex [N-Term]	8	P68431	P68431 [42-50]	0	1336.8	529.8	504.7	516.2	516.6	522.8	680.7	543.9	548.9	525	530.6	479.1	118.1	93.2	129.7
[V].KAHSQTHR.[V]	1xTMTpro16plex [K1]; 1xTMTpro16plex [N-Term]	1	P01892	P01892 [92-99]	0	1572.92	41.3	35.4	38.1	46.2	51.6	45.2	59.4	22.4	20.8	22.3	23	26.9	23.1	23.8
[V].SLVINYDLPTNR.[E]	1xTMTpro16plex [N-Term]	1	P60842; Q14240-1	P60842 [342-353]; Q14240-1 [343-354]	0	1708.96	54.7	48.4	50.2	46.1	47.8	49.1	56.6	62.5	53.1	50	47.2	52.2	41.2	50.7	Shared
[G].YVTYDILQCPED.[-]	1xCarbamidomethyl [C9]; 1xTMTpro16plex [N-Term]	2	P14780	P14780 [696-707]	0	1819.87	17	43.3	51.1	58.6	51.3	57.5	25.1	24.8	54.4	54.3	54.1	58.7	58.7	17
[T].VLGLLDSHLIKEAGDAESR.[V]	1xTMTpro16plex [K11]; 1xTMTpro16plex [N-Term]	1	P31947-1	P31947-1 [99-117]	0	2631.5	31.4	25	30.2	25.1	23.9	27.1	34.3	43.5	26.6	27	31	32.7	31.6	28.2
[G].SAHEVQR.[F]	1xTMTpro16plex [N-Term]	2	Q13813-3; Q13813	Q13813-3 [1211-1217]; Q13813 [1231-1237]	0	1130.62	64.8	66.8	65.9	65.6	63.7	66.6	75.5	69.3	52.1	59.3	59.6	59	50.7	56.2	Shared
[M].AAVDLEKLR.[A]	1xAcetyl [N-Term]; 1xTMTpro16plex [K7]	1	P17858-1	P17858-1 [2-10]	0	1360.81	280.5	183.5	214.6	216.6	202	183.6	260.2	149.7	129.4	109.6	100.7	110.1	107.4	116
[M].ASNVTNKTDPR.[S]	1xAcetyl [N-Term]; 1xTMTpro16plex [K7]	14	P07910-1	P07910-1 [2-12]	0	1548.83	705	590.8	614.7	628.1	625.9	631.8	711.4	1011.7	889.4	893	812.5	849.7	840.2	929.6
[A].AAPKAGPGVVR.[K]	1xTMTpro16plex [K4]; 1xTMTpro16plex [N-Term]	3	Q15691	Q15691 [171-181]	0	1631.02	327.5	243.4	270.2	302.2	292.9	311.5	307.8	434.4	388.6	398.9	367.6	392	352	316.1
[S].GQAFELILSPR.[S]	1xTMTpro16plex [N-Term]	1	P16949-1	P16949-1 [17-27]	0	1534.89	73.8	57.1	66.5	79.9	85.7	89.4	112.7	81.7	71.3	73.3	73.4	96.1	100.4	112.6
[M].ADEELEALR.[R]	1xAcetyl [N-Term]	1	O14737	O14737 [2-10]	0	1087.53															No Quan Labels
[R].QKQVPAHAR.[D]	1xGln->pyro-Glu [N-Term]; 1xTMTpro16plex [K2]	3	P00751-1	P00751-1 [731-739]	0	1321.77	120	90.8	122.8	109.3	111	109.5	133.5	150.2	123.8	119.7	107.6	119.7	104.7	125.2
[T].AIGKAGYTDKVVIGMDVAASEFFR.[S]	1xOxidation [M15]; 2xTMTpro16plex [K4; K10]; 1xTMTpro16plex [N-Term]	1	P06733-2; P06733-1	P06733-2 [137-160]; P06733-1 [230-253]	0	3473.93	25.8	23	25.6	24.5	30.4	37	41.3	36.9	26.9	22.6	24.4	25.1	38.3	41.3	Shared
[R].QPILDAIEAKKR.[R]	1xGln->pyro-Glu [N-Term]; 2xTMTpro16plex [K10; K11]	1	Q13043-1	Q13043-1 [471-482]	0	1973.2															No Quan Values
[K].QDLPALEEKPR.[N]	1xGln->pyro-Glu [N-Term]; 1xTMTpro16plex [K9]	1	P34932	P34932 [186-196]	0	1582.88	65.5	65.4	67	62.5	64.1	60.5	76.1	96.7	72.2	75.3	56.9	74.2	69.5	101.1
[M].AETEALSKLR.[E]	1xAcetyl [N-Term]; 1xTMTpro16plex [K8]	2	Q9BUP3	Q9BUP3 [2-11]	0	1463.84	139.4	100.8	119.8	110.7	105.6	110	143.8	136.7	131	113	108.5	114.7	119	138
[L].LIPEKSDLR.[T]	1xTMTpro16plex [K5]; 1xTMTpro16plex [N-Term]	1	P15509	P15509 [20-28]	0	1679.03	259.9	194.1	238.4	237.4	222.8	226.8	241.3	282.1	237.9	245.6	253.9	231.5	227.2	217.6
[K].LAAAISEVVSQTPASTTQAGAPPR.[D]	1xTMTpro16plex [N-Term]	1	P20810-6	P20810-6 [618-641]	0	2627.43	33.2	30.5	46.6	36.1	40.6	41.1	46.4	55.3	45.9	45.2	40.5	41.2	52	56.9
[C].CTESLVNR.[R]	1xCarbamidomethyl [C1]; 1xTMTpro16plex [N-Term]	1	P02768-1	P02768-1 [501-508]	0	1282.67	50	39.7	50.5	48.9	43.8	51.9	58.4	62.5	45.1	52.6	51.3	54.6	50.8	68.4
[R].GGGGNFGPGPGSNFR.[G]	1xTMTpro16plex [N-Term]	1	P22626	P22626 [214-228]	0	1681.84	61	51.9	59.1	44.1	53.1	53.6	59.2	108.2	89.6	91.2	87.8	76.2	72	78.3
[A].AIGQSSGELR.[T]	1xTMTpro16plex [N-Term]	1	P15291	P15291 [69-78]	0	1321.74	148.8	109.9	120.3	116	133.2	117.5	146.3	143.3	125.1	120.3	122.5	126.1	125.7	135.1
[R].QIFHPEQLITGKEDAANNY.[A]	1xGln->pyro-Glu [N-Term]; 1xTMTpro16plex [K12]	1	Q9H853	Q9H853 [24-42]	0	2475.25															No Quan Values
[A].WSPQEEDR.[I]	1xTMTpro16plex [N-Term]	6	P09228	P09228 [21-28]	0	1350.66	1119.4	807.4	924.3	1018.1	1016	944.4	1035	243.9	214.1	211.5	210	210	209.6	210
[R].EAKETLQKLPEEIQR.[D]	2xTMTpro16plex [K3; K8]; 1xTMTpro16plex [N-Term]	1	P33908	P33908 [134-148]	0	2724.61	193.3	110.2	145.7	162.5	153.5	141	180.6	219.8	173.1	182.4	178.8	176.5	171.1	141.3
[R].QKLSLSTKLKQVEDEKNSFR.[E]	1xGln->pyro-Glu [N-Term]; 4xTMTpro16plex [K2; K8; K10; K16]	1	P35579-1	P35579-1 [1323-1342]	0	3578.11	109.3	48.9	83.4	90.5	89.9	75.5	87.5	89.3	80.7	77	82.2	76.3	83.1	49.1
[G].SGAAAAGR.[S]	1xTMTpro16plex [N-Term]	2	P42167; P42166	P42167 [79-86]; P42166 [79-86]	0	964.55	131.1	115.2	111.3	115.7	119.1	113.4	114.3	186.7	167	166.4	175.4	176.4	150.4	135.5	Shared
[M].ADTFLEHMCR.[L]	1xAcetyl [N-Term]; 1xCarbamidomethyl [C9]; 1xOxidation [M8]	1	P14618-2; P14618	P14618-2 [23-32]; P14618 [23-32]	0	1337.56															No Quan Labels
[A].AAVAAAGGR.[S]	1xTMTpro16plex [N-Term]	1	Q9BQ16-1	Q9BQ16-1 [24-32]	0	1047.62	96.6	74.2	89.4	91.8	85.9	83.3	99.4	185.1	148.5	177.6	149.9	155.9	147.2	156.9
[M].SLEDPFFVVR.[G]	1xAcetyl [N-Term]	1	O60499	O60499 [2-11]	0	1250.64															No Quan Labels
[R].DVAEVDTVR.[R]	1xTMTpro16plex [N-Term]	1	Q15149-4; Q15149-1; Q15149-9; Q15149-3	Q15149-4 [3009-3017]; Q15149-1 [3146-3154]; Q15149-9 [2995-3003]; Q15149-3 [3032-3040]	0	1307.71	83.7	61.6	84.2	88.7	123	126.5	162.5	69.4	62.4	68.7	75.9	75.6	87.6	80.9	Shared
[Y].AAISQVDR.[L]	1xTMTpro16plex [N-Term]	1	P09496-1	P09496-1 [95-102]	0	1163.67	199.7	164	169.3	191	166.9	174.4	164.4	223.8	217.8	214.2	218.4	218.2	195.1	196.8
[M].AATLILEPAGR.[C]	1xTMTpro16plex [N-Term]	1	Q86TX2	Q86TX2 [2-12]	0	1415.85	267.9	189.8	200.3	219.4	214	215.6	272.4	351.3	263.8	239.6	240	246.7	241.2	278.1
[D].SDELLDPEDLKKPDPASLR.[A]	2xTMTpro16plex [K11; K12]; 1xTMTpro16plex [N-Term]	1	Q6FI81-1	Q6FI81-1 [215-233]	0	3050.72															No Quan Values
[C].EKNENLAANFLLSQNFDDE.[-]	1xTMTpro16plex [K2]; 1xTMTpro16plex [N-Term]	1	P54725-1	P54725-1 [345-363]	0	2819.43	13.7	12.1	18.5	17.3	14.8	17.6	16	19.6	18.2	14.7	13.4	14.9	13.5	13.9
[A].SDVHEVR.[K]	1xTMTpro16plex [N-Term]	1	P14618-2; P14618	P14618-2 [249-255]; P14618 [249-255]	0	1145.62															Shared
[R].QGVDADINGLR.[Q]	1xGln->pyro-Glu [N-Term]	2	P35527	P35527 [251-261]	0	1140.56															No Quan Labels
[R].QGQQQAGGDGKTEQKGGDKKR.[G]	1xGln->pyro-Glu [N-Term]; 4xTMTpro16plex [K11; K15; K19; K20]	3	Q00839-2	Q00839-2 [205-225]	0	3400.9	207.2	109.1	165.3	198	193.8	163.7	193.6	292.2	279.4	264.4	302.8	300	243.7	178
[R].VAPEEHPVLLTEAPLNPKANR.[E]	1xAcetyl [N-Term]; 1xTMTpro16plex [K18]	1	P60709; P63261	P60709 [96-116]; P63261 [96-116]	0	2641.46	38.5	27	36.7	36.7	37.6	36.2	48	50.3	49.6	46.6	42.5	45	39.3	44.2	Shared
[R].QSILILKEQIQKSTGAS.[-]	1xGln->pyro-Glu [N-Term]; 2xTMTpro16plex [K7; K12]	1	Q9H0L4	Q9H0L4 [600-616]	0	2435.44	41.8	28.8	43.1	41.7	44.9	33.8	46.3	57.3	40.5	45.6	46.8	46.5	48.7	45.4
[K].TGRVMLGETNPADSKPGTIR.[G]	1xAcetyl [N-Term]; 1xOxidation [M5]; 1xTMTpro16plex [K15]	1	P15531; P22392	P15531 [86-105]; P22392 [86-105]	1	2462.3	30.2	20.9	25	28	24.4	20.6	29.4	33.1	29.4	24.5	21.1	28.2	25.9	28.9	Shared
[K].EGMNIVEAMER.[F]	1xAcetyl [N-Term]; 1xOxidation [M9]	1	P62937	P62937 [134-144]	0	1336.59															No Quan Labels
[M].GLPTGAEGR.[D]	1xTMTpro16plex [N-Term]	2	Q12906-1	Q12906-1 [466-474]	0	1161.65	241.8	234.1	246	243	247.7	237.6	246.3	301.9	275.7	281.8	261.6	289.2	258.9	300
[F].QKGESPVDYDGGR.[T]	1xTMTpro16plex [K2]; 1xTMTpro16plex [N-Term]	1	Q15084-1	Q15084-1 [244-256]	0	2016.06	31.4	20.5	36.5	30.2	25.6	37.6	37.8	32.1	28.5	28.9	24.4	29.8	26.5	37.5
[K].QHSITKNTAKLDR.[E]	1xGln->pyro-Glu [N-Term]; 2xTMTpro16plex [K6; K10]	1	O60869-1	O60869-1 [51-63]	0	2103.22	102.9	94.4	107.3	88.6	89.7	87.1	101.3	113.9	101.4	106.2	87.2	96.8	102.2	105.2
[M].QKFYGLQVTGKADADTMKAMR.[R]	1xGln->pyro-Glu [N-Term]; 2xOxidation [M17; M20]; 3xTMTpro16plex [K2; K11; K18]	2	P50281	P50281 [69-89]	0	3286.77	353.2	264.2	318.3	312	315	284.1	322.8	253.1	203.6	206.5	209.7	207.9	207.4	209.1
[M].AVASDFYLR.[Y]	1xAcetyl [N-Term]	1	Q96A72	Q96A72 [2-10]	0	1083.55															No Quan Labels
[D].SAQDQPVKMNSLPAER.[I]	1xAcetyl [N-Term]; 1xOxidation [M9]; 1xTMTpro16plex [K8]	1	P30419	P30419 [73-88]	0	2133.09	47.3	40.1	49.3	48.3	41.2	46.7	50.3	39.5	34.1	34.8	36.4	36.5	33.1	38.4
[L].SFYPAEITLTWQR.[D]	1xTMTpro16plex [N-Term]	1	P01892	P01892 [231-243]	0	1916.02	40.3	32.7	39.6	39.7	38.5	36.1	45.1	50.5	42.7	38.3	41.1	33.6	36.7	42.4
[M].TTASTSQVR.[Q]	1xAcetyl [N-Term]	10	P02794	P02794 [2-10]	0	992.501															No Quan Labels
[M].AAAAAAGSGTPR.[E]	1xAcetyl [N-Term]	1	Q9NR33	Q9NR33 [2-13]	0	1042.53															No Quan Labels
[G].VNPQLQNPEVR.[F]	1xTMTpro16plex [N-Term]	1	Q9UMX0-1	Q9UMX0-1 [536-546]	0	1597.9	45.6	40.1	48.6	41.6	51.5	48.9	54.8	64.7	56.9	63.8	82.1	82.3	84.8	68
[R].STPKEDDSSASTSQSTR.[A]	1xTMTpro16plex [K4]; 1xTMTpro16plex [N-Term]	1	P23588	P23588 [340-356]	0	2392.21	28.7	18.1	27.7	35.6	35.3	36.5	35	38.1	30.5	36.9	42.6	44.8	42.6	26
[L].QQQADDAEER.[A]	1xGln->pyro-Glu [N-Term]	1	P06753-2	P06753-2 [18-27]	0	1172.48															No Quan Labels
[D].SSPHGEASR.[G]	1xTMTpro16plex [N-Term]	1	Q96NY7-2	Q96NY7-2 [396-404]	0	1231.64															No Quan Values
[A].SSSKEENR.[I]	1xTMTpro16plex [K4]; 1xTMTpro16plex [N-Term]	3	P01036	P01036 [21-28]	0	1544.85	695.5	463.1	598	665.7	653	608.2	628.5	190.3	184.6	174.6	185.3	193.5	167.3	149
[L].GYDVENDR.[Q]	1xTMTpro16plex [N-Term]	1	O43707	O43707 [798-805]	0	1271.62	56	53.6	56	48.2	47.3	55.9	57.3	72.5	55.9	54	56.1	56.5	49.1	92.6
[C].SETQYESKVFYLKMKGDYYR.[Y]	1xOxidation [M14]; 3xTMTpro16plex [K8; K13; K15]; 1xTMTpro16plex [N-Term]	1	P61981	P61981 [113-132]	0	3768.05	87.3	48	69.9	61.7	67.5	69.2	77.4	110.6	83.2	88.3	89.2	100.1	76.5	61.8
[R].KNKESKDPADETEAD.[-]	3xTMTpro16plex [K1; K3; K6]; 1xTMTpro16plex [N-Term]	2	P16949-1	P16949-1 [135-149]	0	2893.59	341.8	169.6	270.4	334.3	351.5	326.5	332.6	364.2	381.8	418.6	476	469	434.5	262
[LM].SGGTTMYPGIADR.[M]	1xOxidation [M6]; 1xTMTpro16plex [N-Term]	2	P60709; P62736; P68133; P68032; P63261	P60709 [300-312]; P62736 [302-314]; P68133 [302-314]; P68032 [302-314]; P63261 [300-312]	0	1645.82	110.8	110	120.1	103.4	124.5	120.4	146.8	118.3	99.6	112.9	111	109.5	110	129.8	Shared
[R].QKDPVKGMTADD.[-]	1xGln->pyro-Glu [N-Term]; 1xOxidation [M8]; 2xTMTpro16plex [K2; K6]	2	Q00169	Q00169 [259-270]	0	1912	158.6	117.5	138.5	134.3	138.5	137.8	167.1	171.8	140.9	147.4	132.4	132	131.1	128.8
[K].AVPKEDIYSGGGGGGSR.[S]	1xTMTpro16plex [K4]; 1xTMTpro16plex [N-Term]	1	Q13151	Q13151 [173-189]	0	2215.2	220.3	137	161.6	177.4	171.7	162.4	203.5	279.7	231.2	245.7	236.3	225.3	213.8	211.8
[R].AVFPSIVGR.[P]	1xTMTpro16plex [N-Term]	1	A5A3E0; P60709; P62736; P68133; P68032; P63261	A5A3E0 [729-737]; P60709 [29-37]; P62736 [31-39]; P68133 [31-39]; P68032 [31-39]; P63261 [29-37]	0	1249.76	150.1	130.5	149.2	182.2	305.2	364.9	414.2	168.5	144.3	147.4	156.8	211.3	246.9	272.6	Shared
[M].ATTGTPTADR.[G]	1xAcetyl [N-Term]	1	Q86TI2	Q86TI2 [2-11]	0	1032.5															No Quan Labels
[Q].ATTKEGPGEAIVR.[E]	1xTMTpro16plex [K4]; 1xTMTpro16plex [N-Term]	1	P32004-3	P32004-3 [990-1002]	0	1937.13	100.8	97.8	112.3	111.3	107	128.7	120.8	98.4	91.5	81.7	85.6	88.6	83.1	116.4
[M].ATVQQLEGR.[W]	1xAcetyl [N-Term]	5	Q01469	Q01469 [2-10]	0	1043.55															No Quan Labels
[M].VKMAAAGGGGGGGR.[Y]	1xOxidation [M3]; 1xTMTpro16plex [K2]; 1xTMTpro16plex [N-Term]	2	P14866	P14866 [33-46]	0	1769.99	276.2	174.4	222.1	226.7	207.8	221.7	255	348.4	266.4	280.6	271.3	277.9	260.2	251.5
[R].EASNCFAIR.[H]	1xCarbamidomethyl [C5]; 1xDeamidated [N4]; 1xTMTpro16plex [N-Term]	1	Q9Y287	Q9Y287 [244-252]	0	1372.69	56.3	44.2	55.6	52.5	52.6	55.8	55.7	49.8	57.9	44.7	42.5	44.6	40.9	52.2
[E].KSYELPDGQVITIGNER.[F]	1xDeamidated [N15]; 1xTMTpro16plex [K1]; 1xTMTpro16plex [N-Term]	1	A5A3E0; Q9BYX7; P60709; P62736; P68133; P68032; P63261	A5A3E0 [938-954]; Q9BYX7 [238-254]; P60709 [238-254]; P62736 [240-256]; P68133 [240-256]; P68032 [240-256]; P63261 [238-254]	0	2528.39	173.6	128.2	147.6	165.6	179.1	155.6	178.4	151.1	144.5	126.7	131.4	142.1	130.7	113.2	Shared
[L].SGVDTVLGKSEEWADNHLPLTDAELAR.[I]	1xTMTpro16plex [K9]; 1xTMTpro16plex [N-Term]	1	O60664-4	O60664-4 [175-201]	0	3531.86															No Quan Values
[C].ASLQKFGER.[A]	1xTMTpro16plex [K5]; 1xTMTpro16plex [N-Term]	2	P02768-1	P02768-1 [225-233]	0	1643.97	298.8	161.9	224.6	225.2	220.9	237.8	251.5	368.8	250	267.1	299	318.5	275.1	162.5
[R].QDVDNASLAR.[L]	1xGln->pyro-Glu [N-Term]	5	P08670	P08670 [208-217]	0	1071.51															No Quan Labels
[L].AQQHPPPDR.[Q]	1xTMTpro16plex [N-Term]	1	Q9Y520	Q9Y520 [414-422]	0	1349.72	28.6	18.3	27.6	19.1	21.2	22.7	23.3	29.3	29.6	21.2	21.6	26.8	24.8	23.7
[R].QIYGYDSR.[F]	1xTMTpro16plex [N-Term]	1	O95084	O95084 [129-136]	0	1305.68	411.9	285	294.7	256.5	246.3	221.6	259.2	158.4	131.1	118.6	102.8	102.8	88.3	98
[R].QITVNDLPVGR.[S]	1xDeamidated [N5]; 1xGln->pyro-Glu [N-Term]	1	Q06830; P32119	Q06830 [141-151]; P32119 [140-150]	0	1195.63															No Quan Labels
[R].KNAKKGQGGAGAGDDEEED.[-]	3xTMTpro16plex [K1; K4; K5]; 1xTMTpro16plex [N-Term]	1	P46781	P46781 [176-194]	0	3092.66	43.8	27.3	45.8	44.3	53	50.8	44.5	35	43.3	39.7	42.7	41.1	42.3	29.2
[Y].KEPAAPVSIQR.[S]	1xTMTpro16plex [K1]; 1xTMTpro16plex [N-Term]	1	Q14847	Q14847 [187-197]	0	1804.09	196.3	153.8	170.3	182.9	175.8	183.8	196.8	253.7	232.5	247.7	258	258.5	235.6	205.9
[G].GAFEGTHMGPFVER.[G]	1xOxidation [M8]; 1xTMTpro16plex [N-Term]	1	Q9NZN4	Q9NZN4 [412-425]	0	1854.91	61	62.2	62.7	62.5	60.5	73.8	76.6	87.4	71.8	69.8	65	66.6	68.5	86.6
[T].LEAEEAKR.[R]	1xTMTpro16plex [K7]; 1xTMTpro16plex [N-Term]	1	Q16643	Q16643 [242-249]	0	1553.91	161.8	124.9	161.9	163.6	150.9	150.2	147.3	173.8	155.8	160.9	182	160.6	133.8	123.6
[C].SYSPEPDQR.[R]	1xTMTpro16plex [N-Term]	15	O14773	O14773 [20-28]	0	1382.69	1561.8	1008.3	1217.3	1215.4	1252.8	1169.7	1550.4	1216	1009.2	993.9	954.2	981.6	964.6	1055
[E].EIQKKLEAAEER.[R]	2xTMTpro16plex [K4; K5]; 1xTMTpro16plex [N-Term]	1	P16949-1; Q93045	P16949-1 [49-60]; Q93045 [83-94]	0	2356.4	113.1	76.4	104	114	107	107	114.3	152.9	140.9	151.7	153.6	148.9	140.1	125.1	Shared
[H].VSPPPSADPAR.[G]	1xTMTpro16plex [N-Term]	1	P50479-1	P50479-1 [164-174]	0	1397.77	75.7	60.3	65.4	70.2	69.5	67	71.7	81	59.6	73.1	72.1	60.8	60.2	56.8
[C].VGVFKNGR.[V]	1xDeamidated [N6]; 1xTMTpro16plex [K5]; 1xTMTpro16plex [N-Term]	2	P11021	P11021 [42-49]	0	1485.9	398.1	246	320.2	320.9	312.3	330.2	342.5	472.4	373.4	376.8	355.3	373.1	364.9	295.1
[D].SEKSKPAGSDGER.[R]	1xAcetyl [N-Term]; 2xTMTpro16plex [K3; K5]	1	Q1KMD3	Q1KMD3 [185-197]	0	1998.07	160.6	116.1	138.9	133.3	129.5	119.9	139	122.1	105	108.2	103.2	107.1	93.9	88.1
[T].QTGGPHVKAR.[V]	1xGln->pyro-Glu [N-Term]; 1xTMTpro16plex [K8]	3	P21333	P21333 [1287-1296]	0	1337.76	201.2	170.1	200.2	196.7	198	185	202.4	205.4	180	173.6	170.6	172.3	160.1	167.8
[F].DLDYDFQR.[D]	1xTMTpro16plex [N-Term]	1	P07910-1	P07910-1 [123-130]	0	1375.68	104.7	73.7	91.7	88.1	89.5	86.2	100.9	132.3	120.3	121.5	114.5	91.6	74.1	74
[R].QVFGEATKQPGIT.[F]	1xGln->pyro-Glu [N-Term]; 1xTMTpro16plex [K8]	1	P07339	P07339 [177-189]	0	1662.9	58.4	43.1	49.5	48.8	48.2	50.8	67.5	49.7	43.7	43.1	39	41.9	37.6	51.6
[A].SAHLTSAAGDTR.[T]	1xTMTpro16plex [N-Term]	1	Q92538	Q92538 [1738-1749]	0	1490.79	44.7	50.1	46.4	40.8	47.8	44.2	54.5	58.6	57.4	53.4	54.5	52.9	40.5	63
[R].QVQVALETAQR.[S]	1xGln->pyro-Glu [N-Term]	1	Q15149-4; Q15149-1; Q15149-9; Q15149-3	Q15149-4 [1562-1572]; Q15149-1 [1699-1709]; Q15149-9 [1548-1558]; Q15149-3 [1585-1595]	0	1225.65															No Quan Labels
[C].VDHAVVPPGGEEPR.[M]	1xTMTpro16plex [N-Term]	1	P29317	P29317 [231-244]	0	1762.94	38.7	30	33.5	29.9	34.4	33.8	39.9	45.1	37.7	36.4	27	36.5	33.7	32.1
[C].AKDIAKASDEVTR.[L]	2xTMTpro16plex [K2; K6]; 1xTMTpro16plex [N-Term]	1	P18206	P18206 [1019-1031]	0	2316.37	276.6	144.7	176.9	200.7	204.2	198.5	250.6	337.7	246.7	232.7	246.2	251.8	239.8	191.3
[G].ADSADGEDEGEEY.[-]	1xTMTpro16plex [N-Term]	2	Q9BQE3	Q9BQE3 [437-449]	0	1690.69	36.2	36.4	45.3	34.1	39	40.8	38.5	42.5	36.3	37.7	35.5	34.5	32.5	39
[G].VAAPLDLSKIKLNGLENR.[V]	1xDeamidated [N13]; 2xTMTpro16plex [K9; K11]; 1xTMTpro16plex [N-Term]	1	O75369-1	O75369-1 [938-955]	0	2864.74	55.8	53.6	50	57.3	49.4	52.4	68.1	88.7	73.1	80.4	87	84.4	70.8	83.9
[L].LIKTVETR.[D]	1xTMTpro16plex [K3]; 1xTMTpro16plex [N-Term]	11	P08670	P08670 [443-450]	0	1568	1458.3	1201.8	1339.2	1312.3	1293.8	1212.2	1283.3	1854	1732.6	1763.6	1672.1	1629.7	1455.5	1362.6
[D].LKEKKEVVEEAENGR.[D]	1xDeamidated [N13]; 3xTMTpro16plex [K2; K4; K5]; 1xTMTpro16plex [N-Term]	1	P06454-1	P06454-1 [17-31]	0	2975.75	166.8	108	142.7	166.9	156.5	149.9	155.8	243.1	233	235.8	263.9	259	227.9	164.3
[M].TTPNKTPPGADPKQLER.[T]	1xAcetyl [N-Term]; 2xTMTpro16plex [K5; K13]	1	Q9UM13	Q9UM13 [2-18]	0	2500.4	64.7	43.3	58.5	55.5	61.8	61.9	69.7	67.1	54	57.2	60.7	58.8	69.8	52.2
[R].SALDTAAR.[S]	1xTMTpro16plex [N-Term]	7	Q92520	Q92520 [42-49]	0	1108.63	1429.6	1023.5	1204.3	1251.7	1266.5	1207	1424.9	701.4	623.4	594.4	586.7	611.2	577.1	572.8
[M].AGVSFSGHR.[L]	1xAcetyl [N-Term]	3	Q16643	Q16643 [2-10]	0	959.469															No Quan Labels
[P].LVAPDNGSSR.[T]	1xDeamidated [N6]; 1xTMTpro16plex [N-Term]	1	Q8IUW5	Q8IUW5 [26-35]	0	1320.71	69.6	58.6	56.3	57.5	51.9	52.7	54.1	118.6	96.8	82.8	73.3	68.8	58.4	71
[S].ADASVNTLPVVVSR.[E]	1xTMTpro16plex [N-Term]	1	Q92615	Q92615 [569-582]	0	1731.99															No Quan Values
[M].SNKEGSGGFR.[K]	1xAcetyl [N-Term]; 1xTMTpro16plex [K3]	3	Q99598	Q99598 [2-11]	0	1384.71	426.8	316.9	352.5	361.1	368	350.3	409.6	367.2	331.9	313	304.2	321.6	290.3	320.7
[D].SAAVSHEPTPADPR.[G]	1xTMTpro16plex [N-Term]	1	Q8IWE2	Q8IWE2 [36-49]	0	1738.9	64	45.5	58.1	54.6	57.8	53.1	66.9	65.6	60.6	61	62.3	58.5	54.6	59.4
[I].SLIINTFYSNEEIFLQELISNASDALDKIR.[Y]	1xAcetyl [N-Term]; 1xTMTpro16plex [K28]	1	Q58FF7	Q58FF7 [26-55]	0	3803.01															No Quan Values
[M].SIGVPIKVLHEAEGHIVTCETNTGEVYR.[G]	1xAcetyl [N-Term]; 1xCarbamidomethyl [C19]; 1xDeamidated [N22]; 1xTMTpro16plex [K7]	1	P62318	P62318 [2-29]	0	3455.78															No Quan Values
[F].IQVPQDDDAR.[T]	1xTMTpro16plex [N-Term]	1	Q7KZF4	Q7KZF4 [801-810]	0	1460.77	32.9	28	28.7	28	29.6	33.8	34.6	37.4	34.8	34.9	36.4	38.3	32.3	31.9
[S].QVGAASAPAKESPR.[K]	1xGln->pyro-Glu [N-Term]; 1xTMTpro16plex [K10]	1	Q13428-7	Q13428-7 [370-383]	0	1655.9	12.5	12.8	18.2	12.5	16.9	15.3	19.1	22.6	19.4	18.1	18	22.9	21.7	20.1
[P].VDTGVAAR.[T]	1xTMTpro16plex [N-Term]	2	O43399	O43399 [27-34]	0	1092.63	124.4	92	109.9	112.2	108.6	112.2	133.7	133.5	120.2	123.5	127.2	127.2	107.7	109.5
[M].SVEESTPISR.[E]	1xTMTpro16plex [N-Term]	1	Q04637	Q04637 [296-305]	0	1408.76	27.6	18.8	29.7	24.9	29.3	42.3	35.4	29.7	27.9	25	29.5	37.1	36.6	33.1
[R].EEKHQKQMER.[A]	1xOxidation [M8]; 2xTMTpro16plex [K3; K6]; 1xTMTpro16plex [N-Term]	1	P26038	P26038 [311-320]	0	2271.27	45.5	33.9	41.2	36.3	47.3	41.6	48.4	84.2	66.4	71.5	77.4	74.2	67.2	65.5
[N].QKDPGVLDR.[M]	1xGln->pyro-Glu [N-Term]; 1xTMTpro16plex [K2]	2	P31949	P31949 [54-62]	0	1314.73	262	244	249.6	230.7	234.5	239.1	269.9	324.2	268.2	275.3	248.6	253.9	254.1	281.6
[S].VAEEAADR.[H]	1xTMTpro16plex [N-Term]	1	Q96CT7	Q96CT7 [156-163]	0	1164.62	61.9	56.3	57.8	63.9	63.6	64	68.9	73.9	62.4	67.9	61.8	68.7	66.4	65.3
[T].ICNMGAEIGATTSVFPYNHR.[M]	1xAcetyl [N-Term]; 1xCarbamidomethyl [C2]; 1xDeamidated [N3]	1	Q99798	Q99798 [283-302]	0	2281.04															No Quan Labels
[L].SLNEESLGNR.[R]	1xTMTpro16plex [N-Term]	1	P23588	P23588 [155-164]	0	1422.75	42.9	39.9	45.7	35.6	39.2	46.1	47.7	59.7	55.2	47	43.4	48.3	48	51.3
[R].QHFISFDTDR.[S]	1xGln->pyro-Glu [N-Term]	3	P30626-1	P30626-1 [107-116]	0	1248.56															No Quan Labels
[A].QHAPPWTEDCR.[K]	1xCarbamidomethyl [C10]; 1xGln->pyro-Glu [N-Term]	2	Q13510	Q13510 [22-32]	0	1379.58															No Quan Labels
[L].VLTDPDAPSR.[K]	1xTMTpro16plex [N-Term]	2	P30086	P30086 [67-76]	0	1374.75	57	52.4	66.4	60.7	59.6	65.3	59.8	62.5	66.8	59.7	58.5	52.6	54	67.1
[R].QKTGLDSPTGIDFSDITANSF.[T]	1xDeamidated [N19]; 1xGln->pyro-Glu [N-Term]; 1xTMTpro16plex [K2]	2	P02751-17; P02751	P02751-17 [1354-1374]; P02751 [1354-1374]	0	2502.22															Shared
[A].VISVPAEFDLKQR.[N]	1xTMTpro16plex [K11]; 1xTMTpro16plex [N-Term]	1	P48723	P48723 [171-183]	0	2110.25	207.1	165.5	199.1	190.3	183.2	188.7	209.3	305.9	273.3	265.7	255.8	261	244.6	281.1
[K].FFPASADR.[T]	1xTMTpro16plex [N-Term]	1	P07237	P07237 [445-452]	0	1214.65	123.3	96.4	128.8	122.4	134.3	126.5	137	206.4	191.9	216.5	230	225.6	210.9	190
[E].GMEEGEFSEAR.[E]	1xOxidation [M2]; 1xTMTpro16plex [N-Term]	2	Q71U36; Q9NY65; P68363; Q9BQE3; P68366	Q71U36 [412-422]; Q9NY65 [412-422]; P68363 [412-422]; Q9BQE3 [412-422]; P68366 [412-422]	0	1561.71	71.9	98.6	118	135.5	156.1	152.1	167	86.8	96.5	125.6	129.9	147.2	126.6	135.4	Shared
[Y].VDDTQFVR.[F]	1xTMTpro16plex [N-Term]	1	P01892; Q31612; Q95604; Q29836; P13747; P30486	P01892 [52-59]; Q31612 [52-59]; Q95604 [52-59]; Q29836 [52-59]; P13747 [49-56]; P30486 [52-59]	0	1283.69	83.2	81.2	100.6	119.2	184.2	187.5	196.7	99.8	99.1	108.2	124.7	168.5	173	140.6	Shared
[Q].AVLHMEQR.[K]	1xOxidation [M5]; 1xTMTpro16plex [N-Term]	1	Q02818	Q02818 [392-399]	0	1303.71															No Quan Values
[M].AGSSSLEAVR.[R]	1xAcetyl [N-Term]	2	P09493-5	P09493-5 [2-11]	0	1018.52															No Quan Labels
[A].QKENAGEDPGLAR.[Q]	1xTMTpro16plex [K2]; 1xTMTpro16plex [N-Term]	1	P81605	P81605 [41-53]	0	1993.1	45	45.4	56.4	39	67.3	117.6	82	81.7	59.6	68.6	83.1	106.1	48.5	233.2
[E].KAKQTLENER.[G]	2xTMTpro16plex [K1; K3]; 1xTMTpro16plex [N-Term]	1	P35579-1	P35579-1 [1217-1226]	0	2129.29	195	136	175.7	204.4	188.5	169.8	197.4	176.8	162	180.4	172.6	168.1	167.3	143.8
[C].FGDDDPAKKEPR.[F]	2xTMTpro16plex [K8; K9]; 1xTMTpro16plex [N-Term]	1	Q12765	Q12765 [325-336]	0	2287.29	162.5	96.9	124.2	160.9	147.6	141.3	134.3	186.2	169.4	183.1	203.2	217.7	170.3	102.9
[M].AAGESMAQR.[M]	1xAcetyl [N-Term]	2	Q9Y3B8-1	Q9Y3B8-1 [34-42]	0	962.436															No Quan Labels
[F].QALGDAADIR.[F]	1xGln->pyro-Glu [N-Term]	5	P01033	P01033 [73-82]	0	1012.51															No Quan Labels
[D].SAVAISGADSR.[G]	1xTMTpro16plex [N-Term]	1	Q7Z6Z7	Q7Z6Z7 [2931-2941]	0	1337.73															No Quan Values
[N].GHPTLSGGGDQR.[E]	1xTMTpro16plex [N-Term]	1	P27816-1; P27816-5	P27816-1 [1127-1138]; P27816-5 [785-796]	0	1485.77															Shared
[M].AEGGGQNHHEVVKFMDVYQR.[S]	1xOxidation [M15]; 1xTMTpro16plex [K13]; 1xTMTpro16plex [N-Term]	1	P15692-11; P15692-18; P15692-1; P15692-12	P15692-11 [210-229]; P15692-18 [210-229]; P15692-1 [30-49]; P15692-12 [210-229]	0	2925.49	58.7	45.4	55.5	57	52.9	48.6	58.1	63.8	55.6	56.9	63.1	54.9	58.8	57.4	Shared
[M].TTTTTFKGVDPNSR.[N]	1xAcetyl [N-Term]; 1xDeamidated [N12]; 1xTMTpro16plex [K7]	4	Q9UK76	Q9UK76 [2-15]	0	1871.97	163.8	147	164.3	137.5	167.8	164.2	175.1	202.4	177.6	190	181.1	188.1	172.1	194.1
[M].AAAAAAGEAR.[R]	1xAcetyl [N-Term]	1	P09417	P09417 [2-11]	0	900.453															No Quan Labels
[R].TLLEGEESR.[M]	1xTMTpro16plex [N-Term]	1	P04264	P04264 [484-492]	0	1337.72	70.7	40.2	62.2	54.6	60	91.1	87.2	78.9	63.1	54.5	66.9	90.9	42.7	84.6
[K].QDEGVLKVIKR.[E]	1xGln->pyro-Glu [N-Term]; 2xTMTpro16plex [K7; K10]	1	Q02790	Q02790 [29-39]	0	1876.15	169.3	171.9	181.4	133.5	157.2	148.1	197.5	232.4	184.1	169.4	165.7	170.9	172.5	254.3
[A].LPENVKLAER.[S]	1xTMTpro16plex [K6]; 1xTMTpro16plex [N-Term]	1	Q86VD1	Q86VD1 [660-669]	0	1777.08	174.9	134	153.7	142.5	161.6	151.1	165.3	175.9	161.6	162.1	141.2	154.9	131.3	147.4
[A].TLSDIKALIR.[K]	1xTMTpro16plex [K6]; 1xTMTpro16plex [N-Term]	1	O43707	O43707 [445-454]	0	1738.11	17.2	13.7	30.3		13.5	29.2	15.6	14.7	18.3	11.7	10.2	11.9	14.5	24.8
[A].VFVDLEPTVIDEVR.[T]	1xTMTpro16plex [N-Term]	1	Q71U36; P68363; Q9BQE3	Q71U36 [66-79]; P68363 [66-79]; Q9BQE3 [66-79]	0	1935.08															Shared
[F].DSDAASQR.[M]	1xTMTpro16plex [N-Term]	1	P01892	P01892 [61-68]	0	1153.58	76	59.6	74.8	73.3	84.6	76.9	81.1	117.9	109.8	109.3	119.4	124.1	112.5	91.3
[F].ADQATPTSPIR.[V]	1xTMTpro16plex [N-Term]	1	P21333	P21333 [853-863]	0	1460.8	33.1	24.9	31.7	26.2	29.4	27.8	33.8	50	38.1	42.1	40.6	40.9	33.3	35.5
[L].TVQASDNGSPPR.[V]	1xDeamidated [N7]; 1xTMTpro16plex [N-Term]	1	Q14517	Q14517 [3409-3420]	0	1533.78	7.1	7.4	7.7	5.8	7.5	5.8	6	16.4	17.7	13	16.6	16.3	13.7	13
[R].QADEEKHKR.[Q]	1xGln->pyro-Glu [N-Term]; 2xTMTpro16plex [K6; K8]	2	O14980	O14980 [1044-1052]	0	1731.96															No Quan Values
[R].AEVGEKTEER.[R]	1xTMTpro16plex [K6]; 1xTMTpro16plex [N-Term]	1	P42167	P42167 [329-338]	0	1755.97	77.8	58.1	71.4	78.1	71.3	68.1	78.4	89.7	84.9	90.9	84.5	93.7	91.3	93.8
[D].SAPGTDLAKILSDMR.[S]	1xAcetyl [N-Term]; 1xOxidation [M14]; 1xTMTpro16plex [K9]	2	P08727	P08727 [239-253]	0	1937.03	47.3	36	55.8	39.5	48.4	56	54.1	58.4	49.4	43.1	52.9	46.8	46.2	54.1
[R].QEMQEVQSSR.[S]	1xGln->pyro-Glu [N-Term]	1	P22626	P22626 [191-200]	0	1204.53															No Quan Labels
[M].KDKQDEEQR.[L]	2xTMTpro16plex [K1; K3]; 1xTMTpro16plex [N-Term]	2	P27797	P27797 [358-366]	0	2088.19	135.9	87.1	134.2	148.7	142.8	143.7	144.2	223.1	212.5	235.4	252.1	244.5	217.5	158.2
[G].ADSLTSLR.[RK]	1xTMTpro16plex [N-Term]	1	Q96K17-1; P20290-1	Q96K17-1 [107-114]; P20290-1 [156-163]	0	1166.67	189	154.7	163	161.2	157.2	149.5	173	248.6	206.2	203.6	213.9	194.4	192.6	186.8	Shared
[M].ALETVPKDLR.[H]	1xAcetyl [N-Term]; 1xTMTpro16plex [K7]	1	P63272	P63272 [2-11]	0	1487.88	152	128.6	133.7	143.7	137.3	129.4	169.2	204.8	150.6	165.1	164.9	162.8	161.4	182.4
[G].IFVTSNNIR.[E]	1xTMTpro16plex [N-Term]	1	Q9NV96	Q9NV96 [68-76]	0	1367.8	179.1	112.2	140.2	139.9	148.8	134.3	152.8	153.2	135.1	138.9	126.7	122.4	117.9	126.2
[R].PQGPFLIADKWPALPR.[K]	1xAcetyl [N-Term]; 1xTMTpro16plex [K10]	1	P14780	P14780 [550-565]	0	2152.22	37.6	36.7	45.4	50.5	47.3	42.8	41.8	47	48.8	48.1	49	54.5	49.3	37.4
[K].KKKASKTAENATSGETLEENEAGD.[-]	1xDeamidated [N10]; 4xTMTpro16plex [K1; K2; K3; K6]; 1xTMTpro16plex [N-Term]	1	Q9UQ80	Q9UQ80 [371-394]	0	4030.23	15.8	11.5	14.9	18	15.7	14.6	14.6	20.3	18.8	26.5	20.4	16.9	21.8	10.7
[M].APKFPDSVEELR.[A]	1xTMTpro16plex [K3]; 1xTMTpro16plex [N-Term]	1	Q15785	Q15785 [2-13]	0	1996.14	290.6	199.7	222.7	221.7	211.1	205.9	256.7	259.5	216.8	207.7	201.1	199.5	193.8	212.7
[K].QPPVSPGTALVGSQKEPSEVPTPKRPR.[G]	1xGln->pyro-Glu [N-Term]; 2xTMTpro16plex [K15; K24]	1	P17096-1	P17096-1 [32-58]	0	3430.93	78.7	53.5	64	65.3	71.4	68.2	82.5	92.7	89.1	85.7	85.1	87.3	80.9	65.1
[A].VVVPSGEEQR.[Y]	1xTMTpro16plex [N-Term]	1	P30479; Q29836; P13747; P30486	P30479 [271-280]; Q29836 [271-280]; P13747 [268-277]; P30486 [271-280]	0	1403.78															Shared
[SA].VVVPSGQEQR.[Y]	1xTMTpro16plex [N-Term]	1	P01892; Q31612; Q95604	P01892 [271-280]; Q31612 [271-280]; Q95604 [271-280]	0	1402.8	142.1	117.4	116.3	113	108.7	108.2	120	136.5	122	109.9	95.7	95.5	95.6	117.7	Shared
[D].SVEGEGEEEGEEY.[-]	1xTMTpro16plex [N-Term]	2	Q71U36; P68363	Q71U36 [439-451]; P68363 [439-451]	0	1746.75	48	40.4	42.9	43.7	45.9	45.5	48.7	51.9	45.1	46.2	50.1	47.8	45.2	48.7	Shared
[M].IFEEHGFR.[R]	1xTMTpro16plex [N-Term]	1	P02751-17; P02751	P02751-17 [2026-2033]; P02751 [2051-2058]	0	1338.71															Shared
[L].SEKDSLLQR.[E]	1xTMTpro16plex [K3]; 1xTMTpro16plex [N-Term]	1	Q15149-4; Q15149-1; Q15149-9; Q15149-3	Q15149-4 [2497-2505]; Q15149-1 [2634-2642]; Q15149-9 [2483-2491]; Q15149-3 [2520-2528]	0	1683.99	94.8	68.3	83.2	94.7	89.4	93.2	88.9	156.3	164.2	156.6	171.3	165	137.9	115.2	Shared
[A].AAQYNPEPPPPR.[T]	1xTMTpro16plex [N-Term]	1	P04632	P04632 [73-84]	0	1640.87	73.1	59.2	76	64.4	58.8	73.7	72.7	90.4	67.1	73.1	66.3	81.2	72	77.1
[R].AQSEGRPCEYNSR.[I]	1xCarbamidomethyl [C8]; 1xTMTpro16plex [N-Term]	1	O00622	O00622 [93-105]	0	1857.88															No Quan Values
[RH].QSVEADINGLR.[KR]	1xGln->pyro-Glu [N-Term]	1	Q2M2I5; P13645; P13646	Q2M2I5 [242-252]; P13645 [246-256]; P13646 [202-212]	0	1184.59															No Quan Labels
[C].ESLKDTIAR.[A]	1xTMTpro16plex [K4]; 1xTMTpro16plex [N-Term]	1	P18669	P18669 [154-162]	0	1640.98	225.1	139.7	166.3	160.2	149.4	161	208.6	322.1	215.5	192.8	204.4	220.1	200.1	208.2
[S].SSYPISPAVSR.[T]	1xTMTpro16plex [N-Term]	2	Q15149-4; Q15149-1; Q15149-9; Q15149-3	Q15149-4 [4254-4264]; Q15149-1 [4391-4401]; Q15149-9 [4240-4250]; Q15149-3 [4277-4287]	0	1467.81	166.9	116.9	138.4	146.3	123.8	135.5	148.6	226.1	200.1	190.7	201.2	189.3	178.1	157.2	Shared
[M].ANSANTNTVPKLYR.[S]	1xAcetyl [N-Term]; 1xDeamidated [N2]; 1xTMTpro16plex [K11]	1	P52655-1	P52655-1 [2-15]	0	1896.01	39.1	33	39.1	40	39.6	42.8	41.3	50.7	36.5	37.8	37.7	38.3	37.6	44.4
[T].ANYDTDDR.[F]	1xTMTpro16plex [N-Term]	2	P14780	P14780 [260-267]	0	1273.6	13.7	14.7	18.8	18	21.1	24.7	15.8	18	15.2	16	18.6	15.6	18.2	10.6
[R].QQEQQVPILEKF.[C]	1xGln->pyro-Glu [N-Term]; 1xTMTpro16plex [K11]	3	P49327	P49327 [1106-1117]	0	1773.97															No Quan Values
[L].ETAEDIQER.[R]	1xTMTpro16plex [N-Term]	1	Q13813-3; Q13813	Q13813-3 [10-18]; Q13813 [10-18]	0	1394.71	58	53.8	61.9	74.9	102.4	114.7	116.9	75.6	69.3	68	79.7	97.9	107.2	106.6	Shared
[RF].ESPADAKDAAR.[D]	1xTMTpro16plex [K7]; 1xTMTpro16plex [N-Term]	1	P38159-1	P38159-1 [57-67]	0	1738.96	70.6	56.1	76.5	78.8	68.7	84.3	82.5	96.5	81.2	89.2	82.1	88	73.5	89.7
[K].QQLVETHLAR.[V]	1xGln->pyro-Glu [N-Term]	1	Q06481	Q06481 [450-459]	0	1177.63															No Quan Labels
[R].RALDFAVGEYNKASNDMYHSR.[A]	1xOxidation [M17]; 1xTMTpro16plex [K12]; 1xTMTpro16plex [N-Term]	1	P01034	P01034 [51-71]	1	3068.55	50.1	39.2	41.3	40.3	39.7	39.1	50	48.9	41.5	41.6	41.5	36.4	41.3	46.5
[M].ASSLNEDPEGSR.[I]	1xAcetyl [N-Term]	1	Q9Y530	Q9Y530 [2-13]	0	1303.58															No Quan Labels
[C].LEDNVLMSGVKNNVGR.[G]	1xOxidation [M7]; 1xTMTpro16plex [K11]; 1xTMTpro16plex [N-Term]	1	Q92520	Q92520 [87-102]	0	2369.31	115.2	77.6	96.5	92.9	98.6	96.6	103.6	91.8	80.9	85.8	84.4	76.6	75.4	76.8
[M].AAPPQPVTHLIFDMDGLLLDTER.[L]	1xAcetyl [N-Term]; 1xOxidation [M14]	1	Q08623	Q08623 [2-24]	0	2607.31															No Quan Labels
[D].GNTVELKR.[A]	1xTMTpro16plex [K7]; 1xTMTpro16plex [N-Term]	1	Q13151	Q13151 [74-81]	0	1524.94	242.9	181.9	202.2	196.7	179.7	174.6	195	318.8	292.5	297.7	275.1	261.8	224.9	222.9
[M].AAPEPLRPR.[L]	1xAcetyl [N-Term]	1	Q15599	Q15599 [2-10]	0	1048.59															No Quan Labels
[G].ASVATELR.[C]	1xTMTpro16plex [N-Term]	2	P09341	P09341 [35-42]	0	1150.68	137.4	128.2	125.5	124.9	126.8	127.2	170.5	435.3	384.6	367.5	359.2	343.3	357.4	457.8
[L].RDPPEPGSPR.[I]	1xTMTpro16plex [N-Term]	2	P09603	P09603 [395-404]	1	1411.76															No Quan Values
[Q].GAELSNEER.[N]	1xTMTpro16plex [N-Term]	1	P63104-1; P27348	P63104-1 [33-41]; P27348 [33-41]	0	1308.67	31.2	21.8	28.8	22	25.1	29.6	34	41.5	34.1	37.6	30.9	27.3	30	42.1	Shared
[K].EAKHIAEEADR.[K]	1xTMTpro16plex [K3]; 1xTMTpro16plex [N-Term]	2	P67936-2; P67936; P06753-2; P06753	P67936-2 [150-160]; P67936 [114-124]; P06753-2 [114-124]; P06753 [151-161]	0	1877.04	169.6	136.4	158	146.2	148.6	146.3	163.5	187.7	173.3	169.6	162.9	162.4	142.5	144.6	Shared
[D].SNSLLGQSR.[L]	1xTMTpro16plex [N-Term]	1	Q9UQ35	Q9UQ35 [1150-1158]	0	1265.71	90	73.3	78.6	86.7	79.2	79	97.5	104.5	99.7	105.6	97.9	91.8	100.2	86.3
[G].QAFELILSPR.[S]	1xGln->pyro-Glu [N-Term]	1	P16949-1	P16949-1 [18-27]	0	1156.64															No Quan Labels
[T].EEMPPLEGDDDTSR.[M]	1xTMTpro16plex [N-Term]	1	P07900; Q58FG1	P07900 [714-727]; Q58FG1 [402-415]	0	1894.87	46.2	34.5	48	41.1	43.8	41.5	43.6	49.7	47.4	45.6	50.6	46.1	43.5	45	Shared
[M].ADKTPGGSQKASSKTR.[S]	1xAcetyl [N-Term]; 3xTMTpro16plex [K3; K10; K14]	2	O15042	O15042 [2-17]	0	2573.48	179	127.9	153.1	171.6	181.9	153.7	159.1	244.7	241.8	233.7	249.4	224.8	199.9	177.4
[N].GHNAEVR.[K]	1xTMTpro16plex [N-Term]	1	P22626	P22626 [179-185]	0	1086.6	39.6	31.8	39.7	29.2	32.1	27	31.5	52.7	42.3	41.6	34	33.2	33.9	31.5
[S].SSVMCPDAR.[S]	1xCarbamidomethyl [C5]; 1xTMTpro16plex [N-Term]	1	P28799	P28799 [204-212]	0	1326.65	59.6	47.9	52.8	59.5	60.7	55.4	60.8	90.8	85.9	85.4	83.1	81.8	80	83.9
[F].GAGGGKAGKGGPTPQEAIQR.[L]	2xTMTpro16plex [K6; K9]; 1xTMTpro16plex [N-Term]	1	Q9H444	Q9H444 [9-28]	0	2749.59	51.4	44.2	53.9	55.3	59.6	61.7	60	78.2	64.1	74	80.2	72.8	68.5	61.6
[R].GGPKFAAKPHNPGF.[G]	2xTMTpro16plex [K4; K8]; 1xTMTpro16plex [N-Term]	1	Q12906-1	Q12906-1 [610-623]	0	2337.36															No Quan Values
[T].ATPDSSKTEMDSR.[T]	1xOxidation [M10]; 1xTMTpro16plex [K7]; 1xTMTpro16plex [N-Term]	2	Q96B97-3	Q96B97-3 [15-27]	0	2049.04	170.6	155.5	167.2	176.9	181.2	181.8	183.9	181.1	176.3	173.6	168.4	175.8	165.9	152.9
[S].ISETPVDVR.[V]	1xTMTpro16plex [N-Term]	1	Q06481	Q06481 [579-587]	0	1319.75	123	103.6	114.4	119.1	126	121.9	119	125.4	100.2	110.9	98.4	99.2	108.8	102
[F].GGNFAHQASVAR.[V]	1xTMTpro16plex [N-Term]	1	O14773	O14773 [248-259]	0	1518.81															No Quan Values
[M].SSNECFKCGR.[S]	1xAcetyl [N-Term]; 2xCarbamidomethyl [C5; C8]; 1xTMTpro16plex [K7]	6	P62633-1	P62633-1 [2-11]	0	1590.73	456.3	404.9	423.4	452	435.3	416	463.2	476.1	495.4	475.9	444.8	407.5	427.8	415.1
[A].YAKDVKFGADAR.[A]	2xTMTpro16plex [K3; K6]; 1xTMTpro16plex [N-Term]	1	P10809	P10809 [26-37]	0	2253.32	287.3	143	190.2	194.2	197.1	173.4	238.5	213.1	167.7	153.3	144.8	153.5	128.9	141.1
[L].YQPLFDKR.[FR]	1xTMTpro16plex [K7]; 1xTMTpro16plex [N-Term]	1	P55209; Q99733	P55209 [110-117]; Q99733 [99-106]	0	1674.98	106	102.6	117.9	107.4	122.7	138.1	144.3	119.1	94.2	89.3	92.8	91	94.1	146.2	Shared
[L].SPKSGAEVEAGDAAER.[R]	1xTMTpro16plex [K3]; 1xTMTpro16plex [N-Term]	1	Q8IY67-2	Q8IY67-2 [14-29]	0	2182.16															No Quan Values
[M].SAHLQWMVVR.[N]	1xAcetyl [N-Term]; 1xOxidation [M7]	1	P46779	P46779 [2-11]	0	1284.65															No Quan Labels
[M].ADNEKLDNQR.[L]	1xAcetyl [N-Term]; 1xTMTpro16plex [K5]	4	O00629	O00629 [2-11]	0	1548.79	105.7	77.5	90.4	89.9	89.3	86.4	102.2	108.3	83.9	86.4	87.3	82.1	70.5	79.4
[G].WEFMWNERLGYILTCPSNLGTGLR.[A]	1xAcetyl [N-Term]; 1xCarbamidomethyl [C15]	1	P12532	P12532 [302-325]	1	2955.43															No Quan Labels
[Y].VSKPTLKEVVIVSATR.[T]	2xTMTpro16plex [K3; K7]; 1xTMTpro16plex [N-Term]	1	P24752	P24752 [34-49]	0	2639.66	78.9	44.4	66.6	51.7	66.4	53.7	77.4	72.8	65.8	53.1	55.3	50.2	51	62.6
[R].YDDMAACMKSVTEQGAELSNEER.[N]	1xAcetyl [N-Term]; 1xCarbamidomethyl [C7]; 1xOxidation [M8]; 1xTMTpro16plex [K9]	1	P63104-1	P63104-1 [19-41]	0	2996.32															No Quan Values
[M].AAGESMAQR.[M]	1xAcetyl [N-Term]; 1xOxidation [M6]	1	Q9Y3B8-1	Q9Y3B8-1 [34-42]	0	978.431															No Quan Labels
[R].QELNKTIWEVPER.[Y]	1xGln->pyro-Glu [N-Term]; 1xTMTpro16plex [K5]	1	Q16539	Q16539 [11-23]	0	1929.04	43.7	23.8	34.8	31.1	32.2	29.3	45.4	39.5	26.5	31.8	30.4	27.4	26.4	39.2
[L].ANYLDKVR.[A]	1xTMTpro16plex [K6]; 1xTMTpro16plex [N-Term]	2	Q2M2I5	Q2M2I5 [152-159]	0	1586.95	257.4	202	226.7	225.9	234.8	227.1	245.8	303.5	256	260.7	246.6	249.8	243.9	232.7
[R].QKLQLEKVTTEAKLKKLEEEQIILEDQN.[C]	1xGln->pyro-Glu [N-Term]; 5xTMTpro16plex [K2; K7; K13; K15; K16]	1	P35579-1	P35579-1 [960-987]	0	4842.85	58.1	37.5	47.8	52.7	63.1	55	57	67.2	62.5	55.5	68.3	60	55.1	44.5
[M].VSHSELR.[K]	1xTMTpro16plex [N-Term]	1	P78330	P78330 [2-8]	0	1131.64	63.4	36.4	36.4	45.1	47.4	44.5	55.2	73.8	63.5	62.3	67.2	59.3	58.2	59.2
[S].SHIANVER.[V]	1xTMTpro16plex [N-Term]	1	P06396	P06396 [412-419]	0	1229.69															No Quan Values
[D].SAKLSSDQNDKAASAAR.[E]	1xAcetyl [N-Term]; 2xTMTpro16plex [K3; K11]	1	Q03252	Q03252 [288-304]	0	2370.29	69.6	51.4	57.8	67.8	58	52.9	70.2	76.3	71.6	75.2	59.3	66.9	58	66.2
[Q].TQPVSLANTQPR.[G]	1xTMTpro16plex [N-Term]	1	Q15942	Q15942 [242-253]	0	1615.91	52.7	39	47.1	48	39.4	48.1	55.1	51.4	50.5	42.8	44.2	47	45.2	46.8
[G].AVEKGVPLYR.[H]	1xTMTpro16plex [K4]; 1xTMTpro16plex [N-Term]	1	P06733-2; P06733-1	P06733-2 [30-39]; P06733-1 [123-132]	0	1740.07	144.6	95.6	133.6	124.4	121.2	213.9	152.4	160.4	119.8	136.5	129.5	122.4	119.4	149.9	Shared
[G].KSPPSTGSTYGSSQKEESAASGGAAYTKR.[Y]	3xTMTpro16plex [K1; K15; K28]; 1xTMTpro16plex [N-Term]	1	Q9Y2W1	Q9Y2W1 [319-347]	0	4107.21	21.8	12.7	20.1	25.1	20.8	15.2	13.6	26.9	23.6	24.3	22.1	25.8	22.3	13.5
[R].GWEEGVAQMSVGQR.[A]	1xAcetyl [N-Term]; 1xOxidation [M9]	1	P62942	P62942 [59-72]	0	1591.72															No Quan Labels
[E].AMTELHDR.[T]	1xOxidation [M2]; 1xTMTpro16plex [N-Term]	1	Q9H2G2-1	Q9H2G2-1 [408-415]	0	1292.66															No Quan Values
[M].ALYHTEER.[G]	1xAcetyl [N-Term]	1	Q9H2U2	Q9H2U2 [33-40]	0	1060.51															No Quan Labels
[R].QSKGLTQKDLATKINEKPQVIADYESGR.[A]	1xDeamidated [N15]; 1xGln->pyro-Glu [N-Term]; 4xTMTpro16plex [K3; K8; K13; K17]	1	O60869-1	O60869-1 [86-113]	0	4318.44	63.9	51.4	60.8	62.9	63.6	65.6	67.8	69	63.2	64.5	67.2	56.5	63.9	55.9
[Q].AVPTESTDNR.[R]	1xTMTpro16plex [N-Term]	1	Q04637	Q04637 [1129-1138]	0	1393.72	52.2	49.4	44.6	47.7	54.4	41.7	50.2	65	62.7	61.1	57.6	41	52.1	46.3
[A].QIDLNITCR.[F]	1xCarbamidomethyl [C8]; 1xGln->pyro-Glu [N-Term]	1	P16070	P16070 [21-29]	0	1115.55															No Quan Labels
[G].AVPEFKEEKLQLQPKPR.[S]	3xTMTpro16plex [K6; K9; K15]; 1xTMTpro16plex [N-Term]	1	Q6YN16	Q6YN16 [290-306]	0	3253.98	183	95	140.5	145.7	142.3	140.7	163	225.3	188.1	193.2	207	200.7	183.2	154.2
[M].SKISEAVKR.[A]	1xAcetyl [N-Term]; 2xTMTpro16plex [K2; K8]	1	P30838	P30838 [2-10]	0	1668.03	84.7	67	69.7	68.9	74.8	80.6	83.3	339.9	263.2	270.7	243.5	260.2	238.1	268.3
[R].QYKIPDWFLNR.[Q]	1xGln->pyro-Glu [N-Term]; 1xTMTpro16plex [K3]	3	P62269	P62269 [76-86]	0	1766.95	87	60.4	77.3	70.7	68.2	71.3	87.5	94.3	66.6	73	62.7	67	67.5	72.2
[M].AGLSDLELR.[R]	1xAcetyl [N-Term]	1	Q8NC56-1	Q8NC56-1 [2-10]	0	1015.54															No Quan Labels
[A].FELILSPR.[S]	1xTMTpro16plex [N-Term]	1	P16949-1	P16949-1 [20-27]	0	1278.77	154.8	119.4	142.7	130.8	139	127.3	138.4	214.6	181.7	196.7	199.2	188.5	183.3	180.5
[M].SILKIHAR.[E]	1xAcetyl [N-Term]; 1xTMTpro16plex [K4]	27	P06733-1	P06733-1 [2-9]	0	1283.81	1830	1333.3	1498.5	1425.7	1524.8	1469.8	1896.9	2622.8	2075.8	2069.6	1983.5	2059.8	1945.6	2301.4
[CS].GIHETTFNSIMKCDVDIR.[K]	1xCarbamidomethyl [C13]; 1xOxidation [M11]; 1xTMTpro16plex [K12]; 1xTMTpro16plex [N-Term]	1	P60709; Q562R1; P63261	P60709 [273-290]; Q562R1 [274-291]; P63261 [273-290]	0	2760.43	134.3	96.4	129.1	126.3	131	127	133.2	190.3	184.9	193.1	181.4	209.5	164.5	145.3	Shared
[R].QTVAVGVIKAVDKKAAGA.[G]	1xGln->pyro-Glu [N-Term]; 3xTMTpro16plex [K9; K13; K14]	1	P68104	P68104 [431-448]	0	2621.62	45.3	29.2	34.4	36.6	32.9	38.6	42.9	49	36.4	35.2	34	37.9	30.3	30.4
[F].EWEAFAR.[G]	1xTMTpro16plex [N-Term]	1	P00558	P00558 [344-350]	0	1212.63	39.5	28.8	33.9	35.2	32.6	48.1	44.3	39.5	37.6	38.7	32.5	36.4	31.6	60.3
[R].QTLIQHFQAM.[V]	1xGln->pyro-Glu [N-Term]	1	Q06481	Q06481 [428-437]	0	1199.59															No Quan Labels
[R].QSVFPFESGKPF.[K]	1xGln->pyro-Glu [N-Term]; 1xTMTpro16plex [K10]	3	P17931	P17931 [187-198]	0	1656.86	208.1	157.1	181.7	172.7	187.6	181	218.5	304.7	263.5	246.2	241.4	256.7	240.8	301.9
[R].QSSFEIPDDVPLPAGWEMAKTSSGQR.[Y]	1xGln->pyro-Glu [N-Term]; 1xOxidation [M18]; 1xTMTpro16plex [K20]	1	P46937-1	P46937-1 [162-187]	0	3136.52	12	10.7	10.5	13.3	11.7	9.7	11.6	13.3	13.9	12.7	11.2	13.2	15	10.1
[R].EEPGEDFPAAR.[R]	1xTMTpro16plex [N-Term]	1	P02786	P02786 [110-120]	0	1521.75	86.4	63.1	81.2	77	73.9	68.4	86.9	117.7	98.9	102.5	99.3	106.8	101.7	99.8
[S].EYNKATKDDYYR.[R]	2xTMTpro16plex [K4; K7]; 1xTMTpro16plex [N-Term]	2	P01037	P01037 [54-65]	0	2478.34	90.8	77.4	127.5	35.7	105.8	271	112.2	98.4	87.9	74.8	75.8	89.4	68.6	127.6
[S].SPDSAEDVR.[K]	1xTMTpro16plex [N-Term]	3	P02765	P02765 [135-143]	0	1279.64	181.4	131	164	165.9	163.1	152.8	184.2	214.4	179	173.7	189.6	186.2	181.1	183.9
[R].QYDISDPQRPR.[L]	1xGln->pyro-Glu [N-Term]	1	Q13228	Q13228 [334-344]	0	1357.65															No Quan Labels
[truncated: 1,389 more rows]
