# Supplementary material for: Substrate O‐glycosylation actively regulates extracellular proteolysis
Source: Protein Sci. 2024 Jul 29;33(8):e5128. doi: 10.1002/pro.5128 (PMC11285871; doi:10.1002/pro.5128)
Supplement: Supplementary file 3 — Table S3: Proteins identified in TAILS sample. [file PRO-33-e5128-s003.xlsx]

## Sheet: Proteins
Accession	Description	# PSMs	# Unique Peptides	MW [kDa]	Biological Process	Cellular Component	Molecular Function	Gene Symbol	Reactome Pathways	WikiPathways	KEGG Pathways	Abundances (Grouped): F1, 126	Abundances (Grouped): F1, 127N	Abundances (Grouped): F1, 127C	Abundances (Grouped): F1, 128N	Abundances (Grouped): F1, 129N	Abundances (Grouped): F1, 129C	Abundances (Grouped): F1, 130N	Abundances (Grouped): F1, 130C	Abundances (Grouped): F1, 131N	Abundances (Grouped): F1, 131C	Abundances (Grouped): F1, 132N	Abundances (Grouped): F1, 133N	Abundances (Grouped): F1, 133C	Abundances (Grouped): F1, 134N
P60709	Actin, cytoplasmic 1 [OS=Homo sapiens]	678	6	41.7	cell organization and biogenesis;cellular component movement;metabolic process;regulation of biological process;response to stimulus	cytoplasm;cytoskeleton;cytosol;membrane;nucleus	DNA binding;nucleotide binding;protein binding;structural molecule activity	ACTB	Formation of annular gap junctions; Cell-extracellular matrix interactions; UCH proteinases; MAP2K and MAPK activation; Interaction between L1 and Ankyrins; Factors involved in megakaryocyte development and platelet production; Translocation of GLUT4 to the plasma membrane; EPH-ephrin mediated repulsion of cells; Prefoldin mediated transfer of substrate to CCT/TriC; EPHB-mediated forward signalin…	Arrhythmogenic Right Ventricular Cardiomyopathy; Pathogenic Escherichia coli infection; Common Pathways Underlying Drug Addiction; Myometrial Relaxation and Contraction Pathways; Focal Adhesion; Fas Ligand (FasL) pathway and Stress induction of Heat Shock Proteins (HSP) regulation; Regulation of Actin Cytoskeleton	Dilated cardiomyopathy; Regulation of actin cytoskeleton; Arrhythmogenic right ventricular cardiomyopathy (ARVC); Proteoglycans in cancer; Hypertrophic cardiomyopathy (HCM); Phagosome; Vibrio cholerae infection; Rap1 signaling pathway; Leukocyte transendothelial migration; Pathogenic Escherichia coli infection; Salmonella infection; Shigellosis; Apoptosis; Influenza A; Oxytocin signaling pathway;…	8573.8	5672	7082.6	7054.9	7509.8	7189	8771.5	7302.8	6146.9	5970.3	5798.9	5942.8	5559.5	5873.6
P63261	Actin, cytoplasmic 2 [OS=Homo sapiens]	652	2	41.8	cell organization and biogenesis;cellular component movement;regulation of biological process;response to stimulus	cytoplasm;cytoskeleton;cytosol;membrane;nucleus	nucleotide binding;protein binding;structural molecule activity	ACTG1	Signaling by BRAF and RAF fusions; Formation of annular gap junctions; Cell-extracellular matrix interactions; MAP2K and MAPK activation; Clathrin-mediated endocytosis; Interaction between L1 and Ankyrins; VEGFA-VEGFR2 Pathway; RHO GTPases activate IQGAPs; Signaling by RAS mutants; Recycling pathway of L1; Signaling by high-kinase activity BRAF mutants; Signaling by moderate kinase activity BRAF …	Arrhythmogenic Right Ventricular Cardiomyopathy; Pathogenic Escherichia coli infection; Common Pathways Underlying Drug Addiction; Myometrial Relaxation and Contraction Pathways; Focal Adhesion; Fas Ligand (FasL) pathway and Stress induction of Heat Shock Proteins (HSP) regulation; Striated Muscle Contraction; Regulation of Actin Cytoskeleton	Thyroid hormone signaling pathway; Pathogenic Escherichia coli infection; Viral myocarditis; Regulation of actin cytoskeleton; Apoptosis; Rap1 signaling pathway; Platelet activation; Arrhythmogenic right ventricular cardiomyopathy (ARVC); Bacterial invasion of epithelial cells; Salmonella infection; Dilated cardiomyopathy; Influenza A; Focal adhesion; Tight junction; Vibrio cholerae infection; Ph…	3896.1	2544.4	3050.4	3002	3048	2827.3	3844.9	3643.8	2776.9	2733.4	2691.7	2769.3	2510.4	2860
P62736	Actin, aortic smooth muscle [OS=Homo sapiens]	380	4	42	regulation of biological process;response to stimulus	cytoplasm;cytoskeleton;cytosol	nucleotide binding;protein binding	ACTA2	Smooth Muscle Contraction	Myometrial Relaxation and Contraction Pathways; Striated Muscle Contraction	Vascular smooth muscle contraction	810.3	590.5	716.7	741.2	786.8	719.7	885.2	728.1	647.2	664.3	654.2	662.5	626.9	631.1
P68032	Actin, alpha cardiac muscle 1 [OS=Homo sapiens]	367	2	42	cell death;cell organization and biogenesis;cellular component movement;regulation of biological process;response to stimulus	cytoplasm;cytoskeleton;cytosol;membrane	catalytic activity;nucleotide binding;protein binding	ACTC1	Striated Muscle Contraction	Cardiac Progenitor Differentiation; Myometrial Relaxation and Contraction Pathways; Striated Muscle Contraction	Adrenergic signaling in cardiomyocytes; Hypertrophic cardiomyopathy (HCM); Cardiac muscle contraction; Dilated cardiomyopathy	254.8	146.1	193.5	197.5	193.1	187.8	223.5	232.6	171.4	170.1	166.5	174.5	154.9	160.3
P68133	Actin, alpha skeletal muscle [OS=Homo sapiens]	350	1	42	cell organization and biogenesis;cellular component movement;regulation of biological process;response to stimulus	cytoplasm;cytoskeleton;cytosol	nucleotide binding;protein binding;structural molecule activity	ACTA1	Striated Muscle Contraction	Myometrial Relaxation and Contraction Pathways; Fas Ligand (FasL) pathway and Stress induction of Heat Shock Proteins (HSP) regulation; Association Between Physico-Chemical Features and Toxicity Associated Pathways; Striated Muscle Contraction		83.8	53.2	58.2	63.8	57.7	57.3	77.4	74.5	61.3	58.5	53.7	55	54.1	54.3
P08670	Vimentin [OS=Homo sapiens]	568	82	53.6	cell differentiation;cell organization and biogenesis;cellular component movement;metabolic process;regulation of biological process;response to stimulus	cytoplasm;cytoskeleton;cytosol;membrane	protein binding;RNA binding;structural molecule activity	VIM	Interleukin-4 and 13 signaling; Caspase-mediated cleavage of cytoskeletal proteins; Striated Muscle Contraction	Allograft Rejection; Spinal Cord Injury; Primary Focal Segmental Glomerulosclerosis FSGS; Apoptosis-related network due to altered Notch3 in ovarian cancer; Striated Muscle Contraction; TGF-B Signaling in Thyroid Cells for Epithelial-Mesenchymal Transition; T-Cell antigen Receptor (TCR) Signaling Pathway	Epstein-Barr virus infection; MicroRNAs in cancer	57782	41264.7	48810.3	51674.1	51341.6	49538.5	54172.2	64526	55641.7	57199.2	57500	56812.6	52111.3	48134.5
Q15149-9	Isoform 9 of Plectin [OS=Homo sapiens]	230	1	514.5	cell organization and biogenesis	cytoplasm;cytoskeleton;cytosol;membrane	protein binding;RNA binding;structural molecule activity	PLEC				160.3	107.1	114.5	122.8	122	111.6	156.2	229.1	172.2	163.4	165.2	166.9	150.1	170.3
Q15149-4	Isoform 4 of Plectin [OS=Homo sapiens]	230	2	515.9	cell organization and biogenesis	cytoplasm;cytoskeleton;cytosol;membrane	protein binding;RNA binding;structural molecule activity	PLEC				334	199.6	250.1	261.4	273.7	230.4	298.6	481.1	411.1	395.3	391.6	363.1	355.9	310.5
A5A3E0	POTE ankyrin domain family member F [OS=Homo sapiens]	276	8	121.4		cytoplasm	protein binding	POTEF				1793.3	1083.6	1438.8	1432.2	1368.6	1557.5	1812.7	1764.8	1308.4	1257.1	1329.7	1279.2	1225.7	997
Q9BQE3	Tubulin alpha-1C chain [OS=Homo sapiens]	135	8	49.9	cell division;cell organization and biogenesis;transport	cytoplasm;cytoskeleton;nucleus	catalytic activity;nucleotide binding;protein binding;structural molecule activity	TUBA1C	COPI-independent Golgi-to-ER retrograde traffic; COPI-dependent Golgi-to-ER retrograde traffic; Carboxyterminal post-translational modifications of tubulin; Recruitment of NuMA to mitotic centrosomes; Hedgehog 'off' state; Translocation of GLUT4 to the plasma membrane; Prefoldin mediated transfer of substrate to CCT/TriC; Microtubule-dependent trafficking of connexons from Golgi to the plasma mem…	Pathogenic Escherichia coli infection; Parkin-Ubiquitin Proteasomal System pathway	Apoptosis; Gap junction; Phagosome; Pathogenic Escherichia coli infection	540.4	417.2	557.1	575.9	601.1	565.9	581.3	578.8	543	567.2	602.5	594.6	546.1	461.3
P68363	Tubulin alpha-1B chain [OS=Homo sapiens]	141	9	50.1	cell division;cell organization and biogenesis;response to stimulus;transport	cytoplasm;cytoskeleton;membrane	catalytic activity;nucleotide binding;protein binding;RNA binding;structural molecule activity	TUBA1B	COPI-independent Golgi-to-ER retrograde traffic; COPI-dependent Golgi-to-ER retrograde traffic; Carboxyterminal post-translational modifications of tubulin; Recruitment of NuMA to mitotic centrosomes; Hedgehog 'off' state; Translocation of GLUT4 to the plasma membrane; Microtubule-dependent trafficking of connexons from Golgi to the plasma membrane; Separation of Sister Chromatids; COPI-mediated …	Pathogenic Escherichia coli infection; Allograft Rejection; Parkin-Ubiquitin Proteasomal System pathway	Pathogenic Escherichia coli infection; Apoptosis; Gap junction; Phagosome	741.1	600.9	709.9	769.2	828.9	767.4	808.2	793.7	747	722	754.5	772	715	683.6
P46821	microtubule-associated protein 1B [OS=Homo sapiens]	65	43	270.5	cell growth;cell organization and biogenesis;cellular component movement;regulation of biological process;transport	cytoplasm;cytoskeleton;cytosol;membrane	protein binding;structural molecule activity	MAP1B		Regulation of Microtubule Cytoskeleton		5752.3	4146.7	5112.9	5577.6	5631.7	5371.2	5547	7234.8	6755.1	6976.1	7067.5	7134.5	6426.2	5331.2
P14209	CD99 antigen [OS=Homo sapiens]	108	20	18.8	regulation of biological process	cytoplasm;membrane	protein binding	CD99	Immunoregulatory interactions between a Lymphoid and a non-Lymphoid cell; Cell surface interactions at the vascular wall		Cell adhesion molecules (CAMs); Leukocyte transendothelial migration	9349.1	6823.7	8469.2	9321.8	9270.1	8614.6	8874.4	5065.5	4690.2	4705	4768.2	4885.9	4411	3896.5
Q14847	LIM and SH3 domain protein 1 [OS=Homo sapiens]	102	40	29.7	regulation of biological process;transport	cytoplasm;cytoskeleton	metal ion binding;protein binding;transporter activity	LASP1				7714.1	5566.1	6966.4	7531.3	7932.6	7724.8	7908.7	9357.9	8840.5	8960.9	9359.5	9421.9	8801.8	7397.6
P61769	Beta-2-microglobulin [OS=Homo sapiens]	73	14	13.7	cell differentiation;defense response;metabolic process;regulation of biological process;response to stimulus;transport	cell surface;cytosol;extracellular;Golgi;membrane;organelle lumen	protein binding	B2M	DAP12 signaling; Neutrophil degranulation; Endosomal/Vacuolar pathway; Immunoregulatory interactions between a Lymphoid and a non-Lymphoid cell; Interferon gamma signaling; Amyloid fiber formation; Antigen Presentation: Folding, assembly and peptide loading of class I MHC; ER-Phagosome pathway; Nef mediated downregulation of MHC class I complex cell surface expression		Antigen processing and presentation	4803.6	3602	4711.5	4432.8	4686.4	6093.8	4727.2	5173.8	4545.7	4641.1	4778	4728.7	4352.7	3968.7
P35579-1	Myosin-9 [OS=Homo sapiens]	115	51	226.4	cell differentiation;cell organization and biogenesis;cellular component movement;metabolic process;regulation of biological process;response to stimulus;transport	cytoplasm;cytoskeleton;cytosol;extracellular;membrane;nucleus	catalytic activity;motor activity;nucleotide binding;protein binding;RNA binding;transporter activity	MYH9	RHO GTPases activate PAKs; EPHA-mediated growth cone collapse; RHO GTPases Activate ROCKs; Sema4D induced cell migration and growth-cone collapse; Regulation of actin dynamics for phagocytic cup formation; RHO GTPases activate CIT; RHO GTPases activate PKNs	Primary Focal Segmental Glomerulosclerosis FSGS; VEGFA-VEGFR2 Signaling Pathway	Tight junction; Regulation of actin cytoskeleton; Salmonella infection	9682.4	7278.2	8574.9	9161.3	9027.6	8625.7	9073.9	10757.8	9949.2	10053.6	10107.7	9973.4	9185.5	8051.3
P21333	Filamin-A [OS=Homo sapiens]	88	50	280.6	cell organization and biogenesis;cellular component movement;metabolic process;regulation of biological process;response to stimulus;transport	cytoplasm;cytoskeleton;cytosol;extracellular;membrane;nucleus	protein binding;RNA binding;signal transducer activity	FLNA	Platelet degranulation ; RHO GTPases activate PAKs; Cell-extracellular matrix interactions; GP1b-IX-V activation signalling	Androgen receptor signaling pathway; Prolactin Signaling Pathway; Focal Adhesion; Hypothesized Pathways in Pathogenesis of Cardiovascular Disease; MAPK Signaling Pathway; IL-4 Signaling Pathway	Proteoglycans in cancer; MAPK signaling pathway; Salmonella infection; Focal adhesion	5866.4	4277	5151.4	5152	5391.8	5445.1	5667.3	7244.7	6416.5	6472.3	6733.7	6677.7	6134.6	5427.4
P07339	Cathepsin D [OS=Homo sapiens]	138	28	44.5	metabolic process;transport	extracellular;membrane;organelle lumen;vacuole	catalytic activity;protein binding	CTSD	Collagen degradation; Metabolism of Angiotensinogen to Angiotensins; Neutrophil degranulation; MHC class II antigen presentation	Prolactin Signaling Pathway	Sphingolipid signaling pathway; Lysosome; Apoptosis; Tuberculosis	13012.6	7232.6	9317.8	9305	9477.8	9695.7	12158	14041.6	10023.1	10075.5	10231.3	10294.7	9402	9579.5
P02545	Prelamin-A/C [OS=Homo sapiens]	100	33	74.1	cell organization and biogenesis;regulation of biological process;response to stimulus;transport	cytosol;membrane;nucleus	protein binding;structural molecule activity	LMNA	Signaling by BRAF and RAF fusions; Breakdown of the nuclear lamina; XBP1(S) activates chaperone genes; Initiation of Nuclear Envelope Reformation; Clearance of Nuclear Envelope Membranes from Chromatin; Depolymerisation of the Nuclear Lamina; Deregulated CDK5 triggers multiple neurodegenerative pathways in Alzheimer's disease models	Arrhythmogenic Right Ventricular Cardiomyopathy; Adipogenesis; Fas Ligand (FasL) pathway and Stress induction of Heat Shock Proteins (HSP) regulation	Arrhythmogenic right ventricular cardiomyopathy (ARVC); Apoptosis; Hypertrophic cardiomyopathy (HCM); Dilated cardiomyopathy	6692.3	4820	5816.7	6079.2	6201.7	6145.3	6593.7	9623.6	8681	8891.6	8953.5	9160.6	8602.8	7749
P06733-1	alpha-enolase [OS=Homo sapiens]	138	31	47.1	metabolic process;regulation of biological process;response to stimulus	cell surface;cytoplasm;cytosol;membrane;nucleus	catalytic activity;DNA binding;metal ion binding;protein binding;RNA binding	ENO1	Gluconeogenesis; Glycolysis	Glycolysis and Gluconeogenesis	RNA degradation; HIF-1 signaling pathway; Metabolic pathways; Glycolysis / Gluconeogenesis; Biosynthesis of amino acids; Carbon metabolism	9829.1	6498.5	8233.2	7857.3	8650.3	9138.9	9683.9	13171.8	10579.8	10551.4	10626.6	10910.3	10135.3	10268.5
P08238	Heat shock protein HSP 90-beta [OS=Homo sapiens]	65	29	83.2	cell organization and biogenesis;metabolic process;regulation of biological process;response to stimulus;transport	cell surface;cytoplasm;cytosol;extracellular;membrane;mitochondrion;nucleus;organelle lumen	enzyme regulator activity;nucleotide binding;protein binding;RNA binding	HSP90AB1	Sema3A PAK dependent Axon repulsion; HSF1 activation; Attenuation phase; Neutrophil degranulation; Aryl hydrocarbon receptor signalling; Uptake and function of diphtheria toxin; Regulation of actin dynamics for phagocytic cup formation; The NLRP3 inflammasome; HSP90 chaperone cycle for steroid hormone receptors (SHR); The role of GTSE1 in G2/M progression after G2 checkpoint	NRF2 pathway; Focal Adhesion-PI3K-Akt-mTOR-signaling pathway	PI3K-Akt signaling pathway; Prostate cancer; NOD-like receptor signaling pathway; Estrogen signaling pathway; Pathways in cancer; Antigen processing and presentation; Protein processing in endoplasmic reticulum; Progesterone-mediated oocyte maturation	2804.4	2126	2554.7	2639.1	2667.2	2794.3	2899.7	2917.8	2535.4	2541.8	2569	2695.3	2444.4	2192.4
P01034	Cystatin-C [OS=Homo sapiens]	217	33	15.8	cell death;cell organization and biogenesis;defense response;metabolic process;regulation of biological process;response to stimulus;transport	cytoplasm;endoplasmic reticulum;endosome;extracellular;membrane;organelle lumen;vacuole	enzyme regulator activity;protein binding	CST3	Post-translational protein phosphorylation; Regulation of Insulin-like Growth Factor (IGF) transport and uptake by Insulin-like Growth Factor Binding Proteins (IGFBPs); Neutrophil degranulation; Amyloid fiber formation		Salivary secretion	21458.2	14339.6	17789.6	19107.6	19799.7	19064	20667	17273.2	15451.9	15778	16190.9	16461.7	15246.2	13480.5
P11142-1	Heat shock cognate 71 kDa protein [OS=Homo sapiens]	86	14	70.9	cell communication;cell organization and biogenesis;metabolic process;regulation of biological process;response to stimulus;transport	cytoplasm;cytosol;endosome;extracellular;membrane;nucleus;organelle lumen;spliceosomal complex	catalytic activity;nucleotide binding;protein binding;RNA binding	HSPA8	Protein methylation; Clathrin-mediated endocytosis; Regulation of HSF1-mediated heat shock response; Golgi Associated Vesicle Biogenesis; GABA synthesis, release, reuptake and degradation; Lysosome Vesicle Biogenesis; CHL1 interactions; AUF1 (hnRNP D0) binds and destabilizes mRNA; Attenuation phase; Neutrophil degranulation; mRNA Splicing - Major Pathway; Interleukin-4 and 13 signaling; HSP90 cha…	Parkin-Ubiquitin Proteasomal System pathway; MAPK Signaling Pathway; Exercise-induced Circadian Regulation	Longevity regulating pathway - multiple species; Estrogen signaling pathway; Toxoplasmosis; Spliceosome; Endocytosis; Legionellosis; Measles; MAPK signaling pathway; Antigen processing and presentation; Influenza A; Protein processing in endoplasmic reticulum; Epstein-Barr virus infection	3007.8	1980.1	2487.9	2533.2	2725.1	2739.3	3195.8	3296.3	2689.1	2702.6	2661.4	2843	2661.6	2709
P07996	thrombospondin-1 [OS=Homo sapiens]	69	36	129.3	cell organization and biogenesis;cellular component movement;defense response;metabolic process;regulation of biological process;response to stimulus;transport	cell surface;cytoplasm;endoplasmic reticulum;extracellular;organelle lumen	metal ion binding;protein binding	THBS1	Platelet degranulation ; Integrin cell surface interactions; RUNX1 regulates genes involved in megakaryocyte differentiation and platelet function; Defective B3GALTL causes Peters-plus syndrome (PpS); O-glycosylation of TSR domain-containing proteins; Signaling by PDGF; Syndecan interactions	Bladder Cancer; Apoptosis-related network due to altered Notch3 in ovarian cancer; miRNA targets in ECM and membrane receptors; Focal Adhesion; TGF-beta Signaling Pathway; Focal Adhesion-PI3K-Akt-mTOR-signaling pathway; Inflammatory Response Pathway; TGF-beta Receptor Signaling; Senescence and Autophagy in Cancer	Rap1 signaling pathway; ECM-receptor interaction; Malaria; TGF-beta signaling pathway; p53 signaling pathway; Phagosome; PI3K-Akt signaling pathway; MicroRNAs in cancer; Bladder cancer; Proteoglycans in cancer; Focal adhesion	3253.2	2411.6	2980	3018	3097	3061.2	3272.5	4376	4235.9	4294.7	4229.9	4272.9	3920	3751.6
O43707	Alpha-actinin-4 [OS=Homo sapiens]	93	19	104.8	cell organization and biogenesis;cellular component movement;regulation of biological process;response to stimulus;transport	cytoplasm;cytoskeleton;cytosol;extracellular;nucleus;organelle lumen	DNA binding;metal ion binding;protein binding;RNA binding	ACTN4	Platelet degranulation ; Nephrin family interactions	Arrhythmogenic Right Ventricular Cardiomyopathy; Primary Focal Segmental Glomerulosclerosis FSGS; Striated Muscle Contraction	Viral carcinogenesis; Leukocyte transendothelial migration; Focal adhesion; Amoebiasis; Regulation of actin cytoskeleton; Tight junction; Systemic lupus erythematosus; Adherens junction; Arrhythmogenic right ventricular cardiomyopathy (ARVC)	2427.4	1819.1	2292.6	2117.8	2266.8	2598	2482.7	2817.1	2370.8	2346.4	2372.2	2477.7	2307.9	2396.8
O00391	Sulfhydryl oxidase 1 [OS=Homo sapiens]	56	23	82.5	cellular homeostasis;metabolic process;regulation of biological process;transport	extracellular;Golgi;membrane;organelle lumen	catalytic activity	QSOX1	Platelet degranulation ; Post-translational protein phosphorylation; Regulation of Insulin-like Growth Factor (IGF) transport and uptake by Insulin-like Growth Factor Binding Proteins (IGFBPs); Neutrophil degranulation			3480.2	2610.1	3057.9	3151.7	3082.7	2923.1	3154.9	2888.7	2532.2	2534.3	2521.1	2488.2	2252.9	2074.7
P63104-1	14-3-3 protein zeta/delta [OS=Homo sapiens]	99	14	27.7	cell organization and biogenesis;metabolic process;regulation of biological process;response to stimulus;transport	cytoplasm;cytosol;membrane;mitochondrion;nucleus	catalytic activity;protein binding;RNA binding	YWHAZ	Chk1/Chk2(Cds1) mediated inactivation of Cyclin B:Cdk1 complex; Interleukin-3, 5 and GM-CSF signaling; KSRP (KHSRP) binds and destabilizes mRNA; Activation of BAD and translocation to mitochondria ; GP1b-IX-V activation signalling; Translocation of GLUT4 to the plasma membrane; Rap1 signalling; Deactivation of the beta-catenin transactivating complex; TP53 Regulates Metabolic Genes; RHO GTPases a…	Cell Cycle; Prolactin Signaling Pathway; Pathogenic Escherichia coli infection; Myometrial Relaxation and Contraction Pathways; Calcium Regulation in the Cardiac Cell; Sudden Infant Death Syndrome (SIDS) Susceptibility Pathways	Oocyte meiosis; Hepatitis B; Cell cycle; Epstein-Barr virus infection; Viral carcinogenesis; PI3K-Akt signaling pathway; Hippo signaling pathway; Pathogenic Escherichia coli infection	5721.1	3304.2	4403.4	4420.2	4701.2	4566.5	5478.7	6960.3	5605.5	5599.2	5637.8	5651	5279	5089.6
P54727	UV excision repair protein RAD23 homolog B [OS=Homo sapiens]	28	14	43.1	cell organization and biogenesis;metabolic process;regulation of biological process;response to stimulus	cytoplasm;cytosol;nucleus;proteasome	DNA binding;protein binding	RAD23B	Josephin domain DUBs; Formation of Incision Complex in GG-NER; DNA Damage Recognition in GG-NER; N-glycan trimming in the ER and Calnexin/Calreticulin cycle		Protein processing in endoplasmic reticulum; Nucleotide excision repair	1238.1	867.6	1118.4	1128.1	1150.6	1134.5	1208.8	1355.1	1204.2	1190.2	1243.1	1264.6	1180	1124
P07602-1	Prosaposin [OS=Homo sapiens]	122	20	58.1	cell differentiation;metabolic process;regulation of biological process;response to stimulus;transport	extracellular;membrane;mitochondrion;organelle lumen;vacuole	catalytic activity;enzyme regulator activity;protein binding	PSAP	Platelet degranulation ; Peptide ligand-binding receptors; Neutrophil degranulation; Glycosphingolipid metabolism		Lysosome	9365	7182.2	8081.8	8559.6	8770.9	8102.3	9460.5	11543.8	10580.8	10618.9	10317.3	10505.5	9753.8	10012.4
P04632	Calpain small subunit 1 [OS=Homo sapiens]	88	23	28.3	cell death;cell organization and biogenesis;metabolic process;regulation of biological process	cytoplasm;cytosol;membrane	catalytic activity;metal ion binding;protein binding	CAPNS1	Degradation of the extracellular matrix; Formation of the cornified envelope; Deregulated CDK5 triggers multiple neurodegenerative pathways in Alzheimer's disease models	Integrin-mediated Cell Adhesion		4965.7	3588.7	4397.4	4481.7	4596.7	4456.3	5023.8	5928.4	5107.4	5241.3	5333.7	5267.5	4926.6	4687.2
P27816-1	Microtubule-associated protein 4 [OS=Homo sapiens]	53	25	120.9	cell division;cell organization and biogenesis;cellular component movement;regulation of biological process	cytoplasm;cytoskeleton	protein binding;RNA binding;structural molecule activity	MAP4				3887.6	2994.4	3465.6	3575.2	3634.2	3546.2	3665.8	4652.9	4164	4266	4287.4	4173.1	3901.4	3495.8
P14618	Pyruvate kinase PKM [OS=Homo sapiens]	67	2	57.9	cell death;cell organization and biogenesis;metabolic process;response to stimulus;transport	cytoplasm;cytosol;extracellular;mitochondrion;nucleus;organelle lumen	catalytic activity;metal ion binding;nucleotide binding;protein binding;RNA binding	PKM	Glycolysis; Neutrophil degranulation	Photodynamic therapy-induced HIF-1 survival signaling; Amino Acid metabolism; Glycolysis and Gluconeogenesis	Pyruvate metabolism; Central carbon metabolism in cancer; Biosynthesis of amino acids; Type II diabetes mellitus; Carbon metabolism; Glycolysis / Gluconeogenesis; Metabolic pathways; Glucagon signaling pathway; Purine metabolism; Viral carcinogenesis	97.2	67.9	90.6	97.2	97.2	79.5	104.4	118.3	97.7	95.5	104.5	98.4	93.3	82.3
P14618-2	Isoform M1 of Pyruvate kinase PKM [OS=Homo sapiens]	65	1	58	cell death;cell organization and biogenesis;metabolic process;response to stimulus;transport	cytoplasm;cytosol;extracellular;mitochondrion;nucleus;organelle lumen	catalytic activity;metal ion binding;nucleotide binding;protein binding;RNA binding	PKM	Glycolysis	Photodynamic therapy-induced HIF-1 survival signaling; Amino Acid metabolism; Glycolysis and Gluconeogenesis		44.2	31.4	49.4	38	41.9	55.1	46.1	45	43.3	43.9	44.3	44.4	40.4	59.6
P0DMV8	heat shock 70 kDa protein 1A [OS=Homo sapiens]	80	7	70	cell organization and biogenesis;metabolic process;regulation of biological process;response to stimulus;transport	cytoplasm;cytoskeleton;cytosol;endoplasmic reticulum;extracellular;mitochondrion;nucleus	catalytic activity;nucleotide binding;protein binding;receptor activity;RNA binding	HSPA1B; HSPA1A	AUF1 (hnRNP D0) binds and destabilizes mRNA; Attenuation phase; Neutrophil degranulation; Regulation of HSF1-mediated heat shock response; Viral RNP Complexes in the Host Cell Nucleus; HSP90 chaperone cycle for steroid hormone receptors (SHR)	Apoptosis Modulation and Signaling; Parkin-Ubiquitin Proteasomal System pathway; NRF2 pathway; MAPK Signaling Pathway; Apoptosis Modulation by HSP70; VEGFA-VEGFR2 Signaling Pathway	Epstein-Barr virus infection; Toxoplasmosis; Legionellosis; Prion diseases; Protein processing in endoplasmic reticulum; Estrogen signaling pathway; Longevity regulating pathway - multiple species; MAPK signaling pathway; Influenza A; Endocytosis; Spliceosome; Measles; Antigen processing and presentation	1402.6	1052.8	1208.2	1259.1	1245.8	1234.4	1449.3	1347.3	1150.6	1153.1	1160.7	1193.5	1096.7	1080.3
Q08380	Galectin-3-binding protein [OS=Homo sapiens]	108	24	65.3	defense response;regulation of biological process;response to stimulus;transport	extracellular;membrane;organelle lumen	protein binding;receptor activity	LGALS3BP	Platelet degranulation			10101.3	7177.3	8757.1	9156	9286.9	9236.8	9999.6	8345.3	7303.9	7484.6	7543	7631.4	6936.9	6138.6
P07437	tubulin beta chain [OS=Homo sapiens]	99	16	49.6	cell division;cell organization and biogenesis;cellular component movement;defense response;regulation of biological process;response to stimulus;transport	cytoplasm;cytoskeleton;extracellular;membrane;nucleus;organelle lumen	catalytic activity;nucleotide binding;protein binding;structural molecule activity	TUBB	Neutrophil degranulation; Regulation of PLK1 Activity at G2/M Transition; AURKA Activation by TPX2; Anchoring of the basal body to the plasma membrane; Recruitment of NuMA to mitotic centrosomes; Loss of Nlp from mitotic centrosomes; Recruitment of mitotic centrosome proteins and complexes	Pathogenic Escherichia coli infection; Parkin-Ubiquitin Proteasomal System pathway	Gap junction; Pathogenic Escherichia coli infection; Phagosome	1843.8	1347.3	1664.8	1749.6	1846.9	1774.1	1929.7	1805.7	1569.6	1586.8	1600.4	1696.4	1539	1395.9
Q13263	Transcription intermediary factor 1-beta [OS=Homo sapiens]	32	15	88.5	cell organization and biogenesis;defense response;metabolic process;regulation of biological process;response to stimulus	chromosome;nucleus	catalytic activity;DNA binding;metal ion binding;protein binding;RNA binding	TRIM28	Generic Transcription Pathway	Corticotropin-releasing hormone signaling pathway; Mesodermal Commitment Pathway; ATM Signaling Network in Development and Disease		1856.4	1430.1	1678.1	1746	1825.3	1782.1	1877.1	2439.5	2230.9	2280	2300.8	2308.6	2052.7	1966.3
P12814-1	Alpha-actinin-1 [OS=Homo sapiens]	57	12	103	cell differentiation;cell organization and biogenesis;regulation of biological process;transport	cytoplasm;cytoskeleton;cytosol;extracellular;membrane;organelle lumen	metal ion binding;protein binding;RNA binding	ACTN1	Platelet degranulation ; Nephrin family interactions; Regulation of cytoskeletal remodeling and cell spreading by IPP complex components; Syndecan interactions	Arrhythmogenic Right Ventricular Cardiomyopathy; Focal Adhesion; Regulation of Actin Cytoskeleton	Adherens junction; Arrhythmogenic right ventricular cardiomyopathy (ARVC); Leukocyte transendothelial migration; Focal adhesion; Amoebiasis; Systemic lupus erythematosus; Regulation of actin cytoskeleton; Tight junction; Viral carcinogenesis	1783.3	1131.1	1490.3	1478	1529.5	1660.2	1661.2	1897.9	1562.6	1569.9	1645.5	1649	1516.7	1333
P02768-1	Serum albumin [OS=Homo sapiens]	194	33	69.3	cell communication;cell organization and biogenesis;metabolic process;regulation of biological process;response to stimulus;transport	cytoplasm;endoplasmic reticulum;extracellular;Golgi;nucleus;organelle lumen	antioxidant activity;catalytic activity;DNA binding;metal ion binding;protein binding	ALB	Post-translational protein phosphorylation; Regulation of Insulin-like Growth Factor (IGF) transport and uptake by Insulin-like Growth Factor Binding Proteins (IGFBPs); Scavenging of heme from plasma; Platelet degranulation ; Defective SLCO1B1 causes hyperbilirubinemia, Rotor type (HBLRR); HDL remodeling; Defective SLCO1B3 causes hyperbilirubinemia, Rotor type (HBLRR); Transport of organic anions…	Selenium Micronutrient Network; Vitamin B12 Metabolism; Folate Metabolism	Thyroid hormone synthesis	13054.7	9806.4	11442.8	11166.7	12061.1	12033.5	13392.2	14291.9	12348.1	12179.4	12612.3	14394.7	12288.5	12128.4
P31946	14-3-3 protein beta/alpha [OS=Homo sapiens]	93	2	28.1	cell organization and biogenesis;metabolic process;regulation of biological process;response to stimulus;transport	cytoplasm;cytosol;membrane;mitochondrion;nucleus	protein binding	YWHAB	MAP2K and MAPK activation; mTORC1-mediated signalling; Negative regulation of MAPK pathway; ARMS-mediated activation; Tristetraprolin (TTP, ZFP36) binds and destabilizes mRNA; Translocation of GLUT4 to the plasma membrane; Rap1 signalling; Paradoxical activation of RAF signaling by kinase inactive BRAF; Frs2-mediated activation; Butyrate Response Factor 1 (BRF1) binds and destabilizes mRNA; Inter…	Cell Cycle; IL-3 Signaling Pathway; Myometrial Relaxation and Contraction Pathways; Calcium Regulation in the Cardiac Cell; Sudden Infant Death Syndrome (SIDS) Susceptibility Pathways	Oocyte meiosis; Hepatitis B; PI3K-Akt signaling pathway; Hippo signaling pathway; Viral carcinogenesis; Cell cycle; Epstein-Barr virus infection	5876.3	3352.6	4375.3	4645.8	4812	4342.7	5765.2	6530.1	5230.3	5212	5209.2	5356.2	4939.5	4852.8
P23528	Cofilin-1 [OS=Homo sapiens]	306	14	18.5	cell organization and biogenesis;cellular component movement;metabolic process;regulation of biological process;response to stimulus	cytoplasm;cytoskeleton;cytosol;membrane;nucleus	protein binding	CFL1	Platelet degranulation ; Sema3A PAK dependent Axon repulsion; Gene and protein expression by JAK-STAT signaling after Interleukin-12 stimulation; EPHB-mediated forward signaling; Regulation of actin dynamics for phagocytic cup formation; Interleukin-12 family signaling	Brain-Derived Neurotrophic Factor (BDNF) signaling pathway; VEGFA-VEGFR2 Signaling Pathway; EGF/EGFR Signaling Pathway; Regulation of Actin Cytoskeleton; G13 Signaling Pathway	Regulation of actin cytoskeleton; Axon guidance; Pertussis; Fc gamma R-mediated phagocytosis	33105.3	22877.2	27364.8	28676.6	29952.7	27144.5	33087.3	30471.7	27113.3	26544.6	26418.2	27482.5	25653.4	25499.9
P04075	fructose-bisphosphate aldolase A [OS=Homo sapiens]	57	21	39.4	cell organization and biogenesis;cellular homeostasis;metabolic process;regulation of biological process;transport	cytoplasm;cytoskeleton;cytosol;extracellular;membrane;nucleus;organelle lumen	catalytic activity;protein binding;RNA binding	ALDOA	Platelet degranulation ; Gluconeogenesis; Glycolysis; Neutrophil degranulation	Glycolysis and Gluconeogenesis; Sudden Infant Death Syndrome (SIDS) Susceptibility Pathways	Pentose phosphate pathway; HIF-1 signaling pathway; Biosynthesis of amino acids; Fructose and mannose metabolism; Metabolic pathways; Glycolysis / Gluconeogenesis; Carbon metabolism	3677.7	2199.4	2974.3	3230.7	3360.9	3127.8	3444.3	4095.8	3626.1	3754	3900.9	3864.3	3416.8	2869.3
P22626	heterogeneous nuclear ribonucleoproteins A2/B1 [OS=Homo sapiens]	66	22	37.4	metabolic process;regulation of biological process;response to stimulus;transport	cytoplasm;extracellular;membrane;nucleus;spliceosomal complex	DNA binding;protein binding;RNA binding	HNRNPA2B1	Gene and protein expression by JAK-STAT signaling after Interleukin-12 stimulation; Interleukin-12 family signaling; mRNA Splicing - Major Pathway	mRNA Processing		3014.8	2352.7	2707.3	2703	2707	2734.2	2797.6	4068.9	3608.5	3627.4	3636.6	3548.7	3307.7	3046.8
P09603	Macrophage colony-stimulating factor 1 [OS=Homo sapiens]	76	19	60.1	cell differentiation;cell proliferation;defense response;metabolic process;regulation of biological process;response to stimulus	extracellular;membrane;organelle lumen	protein binding	CSF1	Post-translational protein phosphorylation; Regulation of Insulin-like Growth Factor (IGF) transport and uptake by Insulin-like Growth Factor Binding Proteins (IGFBPs); Interleukin-10 signaling	Folate Metabolism; Differentiation Pathway; Development of pulmonary dendritic cells and macrophage subsets; Focal Adhesion-PI3K-Akt-mTOR-signaling pathway; Cytokines and Inflammatory Response	Osteoclast differentiation; PI3K-Akt signaling pathway; Hematopoietic cell lineage; Rheumatoid arthritis; Cytokine-cytokine receptor interaction; Rap1 signaling pathway; TNF signaling pathway; Ras signaling pathway	4766	3833.7	4453.4	4559.9	4691.4	4532	4757.2	4275	4036.9	4036.3	3969.6	4060.3	3799.7	3427.9
P14780	Matrix metalloproteinase-9 [OS=Homo sapiens]	88	37	78.4	cell differentiation;cell organization and biogenesis;cellular component movement;metabolic process;regulation of biological process;response to stimulus;transport	extracellular	catalytic activity;metal ion binding;protein binding	MMP9	Collagen degradation; EPH-ephrin mediated repulsion of cells; Neutrophil degranulation; Assembly of collagen fibrils and other multimeric structures; Activation of Matrix Metalloproteinases; Signaling by SCF-KIT; Interleukin-4 and 13 signaling	Matrix Metalloproteinases; Osteopontin Signaling; Angiogenesis; TNF related weak inducer of apoptosis (TWEAK) Signaling Pathway; AGE/RAGE pathway; Spinal Cord Injury; IL1 and megakaryocytes in obesity; Photodynamic therapy-induced NF-kB survival signaling; Lung fibrosis; Endochondral Ossification	Transcriptional misregulation in cancer; Hepatitis B; Endocrine resistance; Pathways in cancer; Leukocyte transendothelial migration; Proteoglycans in cancer; MicroRNAs in cancer; Estrogen signaling pathway; TNF signaling pathway; Bladder cancer	2213.9	3819.3	4415.3	4558.6	4788.7	4919.4	2355.7	2443.2	4737.9	4722.6	4761.1	4804.5	4618.5	1775.6
O60664-1	Perilipin-3 [OS=Homo sapiens]	40	22	47	transport	cytoplasm;cytosol;endosome;Golgi;membrane	protein binding	PLIN3	Triglyceride catabolism; Retrograde transport at the Trans-Golgi-Network			2313.9	1605.2	1973.3	1958.8	2012	1899.9	2246.1	2468.3	2124.1	2084.6	2105.5	2117.1	1931.9	1971.2
P07900	Heat shock protein HSP 90-alpha [OS=Homo sapiens]	52	17	84.6	cell organization and biogenesis;metabolic process;regulation of biological process;response to stimulus;transport	cytoplasm;cytosol;extracellular;membrane;nucleus;organelle lumen	catalytic activity;enzyme regulator activity;nucleotide binding;protein binding;RNA binding	HSP90AA1	Sema3A PAK dependent Axon repulsion; Regulation of PLK1 Activity at G2/M Transition; Recruitment of NuMA to mitotic centrosomes; Loss of Nlp from mitotic centrosomes; Scavenging by Class F Receptors; Neutrophil degranulation; Uptake and function of diphtheria toxin; Regulation of actin dynamics for phagocytic cup formation; The role of GTSE1 in G2/M progression after G2 checkpoint; HSP90 chaperon…	Nucleotide-binding Oligomerization Domain (NOD) pathway; TNF alpha Signaling Pathway; Corticotropin-releasing hormone signaling pathway; Aryl Hydrocarbon Receptor; EBV LMP1 signaling; Aryl Hydrocarbon Receptor Pathway; Constitutive Androstane Receptor Pathway; NRF2 pathway; VEGFA-VEGFR2 Signaling Pathway; Focal Adhesion-PI3K-Akt-mTOR-signaling pathway	PI3K-Akt signaling pathway; Prostate cancer; NOD-like receptor signaling pathway; Estrogen signaling pathway; Pathways in cancer; Antigen processing and presentation; Protein processing in endoplasmic reticulum; Progesterone-mediated oocyte maturation	1689.9	1264.3	1512.4	1557.2	1507.8	1674.5	1648.3	2029.9	1811.4	1780.8	1817.9	1783.3	1628	1564.7
P02751	fibronectin [OS=Homo sapiens]	51	31	262.5	cell differentiation;cell organization and biogenesis;cellular component movement;defense response;metabolic process;regulation of biological process;response to stimulus;transport	extracellular;membrane;organelle lumen	enzyme regulator activity;protein binding	FN1	Post-translational protein phosphorylation; Integrin cell surface interactions; Regulation of Insulin-like Growth Factor (IGF) transport and uptake by Insulin-like Growth Factor Binding Proteins (IGFBPs); Signaling by BRAF and RAF fusions; MET activates PTK2 signaling; MAP2K and MAPK activation; Molecules associated with elastic fibres; GRB2:SOS provides linkage to MAPK signaling for Integrins ; …	miRNA targets in ECM and membrane receptors; Focal Adhesion; Overview of nanoparticle effects; Rac1/Pak1/p38/MMP-2 pathway; TGF-beta Signaling Pathway; Simplified Interaction Map Between LOXL4 and Oxidative Stress Pathway; Association Between Physico-Chemical Features and Toxicity Associated Pathways; TGF-B Signaling in Thyroid Cells for Epithelial-Mesenchymal Transition; Focal Adhesion-PI3K-Akt-…	Pathways in cancer; Bacterial invasion of epithelial cells; AGE-RAGE signaling pathway in diabetic complications; Small cell lung cancer; Focal adhesion; ECM-receptor interaction; Proteoglycans in cancer; Amoebiasis; PI3K-Akt signaling pathway; Regulation of actin cytoskeleton	3293.1	2482.3	3022.3	3107.1	3138.1	3259	3345.8	4350	3861.4	3920.2	4018.1	4069.9	3863.4	3395.3
P20810-1	Calpastatin [OS=Homo sapiens]	97	26	76.5	regulation of biological process	cytosol;endoplasmic reticulum;membrane	enzyme regulator activity;protein binding;RNA binding	CAST	Degradation of the extracellular matrix; Deregulated CDK5 triggers multiple neurodegenerative pathways in Alzheimer's disease models			8514.9	6192.9	7777.7	8416.7	8548.8	8010	8281.3	8710.7	8415.8	8664.9	8889.2	8865.7	8076	6689.2
P26038	Moesin [OS=Homo sapiens]	52	19	67.8	cell differentiation;cell organization and biogenesis;cell proliferation;cellular component movement;regulation of biological process;response to stimulus	cell surface;cytoplasm;cytoskeleton;cytosol;membrane;nucleus	protein binding;RNA binding;structural molecule activity	MSN	Gene and protein expression by JAK-STAT signaling after Interleukin-12 stimulation; Interleukin-12 family signaling; Recycling pathway of L1	Glial Cell Differentiation; AGE/RAGE pathway; Regulation of Actin Cytoskeleton	Regulation of actin cytoskeleton; Measles; Proteoglycans in cancer; Leukocyte transendothelial migration	3179.3	2379.9	2900.9	2876.8	3040.4	2999.4	3291.8	4464.9	3970	4015.7	3965.7	4089.6	3843.3	3833.5
P05121-1	Plasminogen activator inhibitor 1 [OS=Homo sapiens]	47	21	45	cell organization and biogenesis;defense response;regulation of biological process;response to stimulus;transport	extracellular;membrane;organelle lumen	enzyme regulator activity;protein binding	SERPINE1	Dissolution of Fibrin Clot; Platelet degranulation ; ECM proteoglycans; SMAD2/SMAD3:SMAD4 heterotrimer regulates transcription; BMAL1:CLOCK,NPAS2 activates circadian gene expression	Selenium Micronutrient Network; Vitamin B12 Metabolism; Folate Metabolism; Adipogenesis; Oncostatin M Signaling Pathway; Blood Clotting Cascade; Photodynamic therapy-induced HIF-1 survival signaling; Hypothesized Pathways in Pathogenesis of Cardiovascular Disease; Complement and Coagulation Cascades; TGF-beta Receptor Signaling; Senescence and Autophagy in Cancer	Hippo signaling pathway; AGE-RAGE signaling pathway in diabetic complications; Chagas disease (American trypanosomiasis); p53 signaling pathway; Complement and coagulation cascades; HIF-1 signaling pathway	3205.2	2099.6	2753.8	2574.9	2771.2	3033.6	3105.8	2924.6	2487.5	2551.3	2615	2585.6	2313.3	2164.9
Q06481	Amyloid-like protein 2 [OS=Homo sapiens]	48	25	86.9	metabolic process;regulation of biological process;response to stimulus;transport	membrane;nucleus;organelle lumen	DNA binding;enzyme regulator activity;metal ion binding;protein binding	APLP2	Platelet degranulation ; Post-translational protein phosphorylation; Regulation of Insulin-like Growth Factor (IGF) transport and uptake by Insulin-like Growth Factor Binding Proteins (IGFBPs)			3342.5	2445.1	2976.4	3254.3	3255.6	3129.9	3083.4	2596.2	2465.4	2437.9	2543.7	2530	2308.6	2047.4
P00558	phosphoglycerate kinase 1 [OS=Homo sapiens]	52	11	44.6	cell differentiation;metabolic process;regulation of biological process;response to stimulus	cytoplasm;cytosol;membrane	catalytic activity;nucleotide binding;protein binding	PGK1	Gluconeogenesis; Glycolysis	Cori Cycle; Photodynamic therapy-induced HIF-1 survival signaling; Glycolysis and Gluconeogenesis	Metabolic pathways; Carbon metabolism; Biosynthesis of amino acids; HIF-1 signaling pathway; Glycolysis / Gluconeogenesis	2486.6	1494.2	1873.9	1907.7	1893.8	1847.9	2356.7	2949.3	2202.1	2220	2290.7	2253.5	2042.1	1887
P05787	Keratin, type II cytoskeletal 8 [OS=Homo sapiens]	64	21	53.7	cell death;cell differentiation;cell organization and biogenesis;regulation of biological process;response to stimulus	cytoplasm;cytoskeleton;cytosol;membrane;nucleus	catalytic activity;motor activity;protein binding;structural molecule activity	KRT8	Formation of the cornified envelope	Primary Focal Segmental Glomerulosclerosis FSGS		4830.7	3510.5	4168.9	4296.1	4372.5	4161.2	4550.1	4110.6	3609.5	3637.5	3692.7	3576.8	3368.9	3054.2
P28799	Granulins [OS=Homo sapiens]	143	21	63.5	regulation of biological process;response to stimulus;transport	endoplasmic reticulum;endosome;extracellular;organelle lumen;vacuole	protein binding;RNA binding	GRN	Neutrophil degranulation	Integrated Breast Cancer Pathway		12113.8	10044.4	11430.7	12841.6	12835.7	11568.3	12025.6	12134.3	12947.2	12835.2	12591.2	12393.2	11446.1	10200.6
P06454-1	Prothymosin alpha [OS=Homo sapiens]	58	12	12.2	cell organization and biogenesis;metabolic process	cytosol;nucleus	protein binding	PTMA			Epstein-Barr virus infection	2997.7	1842.1	2515.7	3003.1	3083.3	2795.1	2920.3	4150.2	4213.1	4252.9	4643.1	4597.7	4019.2	2765.1
P04080	Cystatin-B [OS=Homo sapiens]	27	10	11.1	regulation of biological process;response to stimulus;transport	cytoplasm;cytosol;extracellular;nucleus;organelle lumen	enzyme regulator activity;protein binding;RNA binding	CSTB	Neutrophil degranulation			843.9	618.1	747	743.7	761	782.4	823	813.9	659.5	658	659.9	670.6	608.4	631.9
Q562R1	Beta-actin-like protein 2 [OS=Homo sapiens]	91	9	42		cytoplasm;cytoskeleton	nucleotide binding;protein binding	ACTBL2				4297.8	2641.2	3043.4	3045.3	3013.5	3084	3920.7	4106.1	2866.5	2799.5	2919.1	2869.3	2689.1	2768.5
P60174-1	Isoform 2 of Triosephosphate isomerase [OS=Homo sapiens]	51	18	26.7	development;metabolic process	cytosol;nucleus	catalytic activity;protein binding	TPI1		Fatty Acid Beta Oxidation; Cori Cycle; Glycolysis and Gluconeogenesis		3771.2	2622.9	3185.6	3256.4	3304.4	3376.9	3629.7	4732.8	3993.1	4040.2	4088.1	4159.4	3881.8	3433.6
P09382	Galectin-1 [OS=Homo sapiens]	108	17	14.7	cell death;cell differentiation;cellular homeostasis;metabolic process;regulation of biological process;response to stimulus	cell surface;cytoplasm;cytosol;extracellular;nucleus;organelle lumen	protein binding;RNA binding;signal transducer activity	LGALS1	Post-translational protein phosphorylation; Regulation of Insulin-like Growth Factor (IGF) transport and uptake by Insulin-like Growth Factor Binding Proteins (IGFBPs)			12415.7	10106.9	10637.1	11310.6	11190.4	10766.8	12922.3	15590.3	14352.5	14249.8	13896.4	14490.2	13288.6	15457.9
P06753-2	Isoform 2 of Tropomyosin alpha-3 chain [OS=Homo sapiens]	90	9	29	cell organization and biogenesis;cellular component movement	cytoskeleton;cytosol	protein binding;structural molecule activity	TPM3		Striated Muscle Contraction		5179.9	4338.2	4891.1	4903.2	5005.5	4881.8	5257.3	5792.4	5237	5341.9	5241.1	5470.7	5155.1	4901.2
Q9UK76	Jupiter microtubule associated homolog 1 [OS=Homo sapiens]	66	16	16		cytoplasm;membrane;nucleus		HN1; JPT1				4510.1	3547.7	4187.1	4386.2	4539.6	4414.7	4635.1	5590.1	5123.4	5344.6	5425.9	5476.3	5134.7	4599.5
P01892	HLA class I histocompatibility antigen, A-2 alpha chain [OS=Homo sapiens]	73	4	40.9	cell organization and biogenesis;defense response;metabolic process;regulation of biological process;response to stimulus	cell surface;endoplasmic reticulum;Golgi;membrane	protein binding;RNA binding	HLA-A; LOC100507703	Interferon alpha/beta signaling; E3 ubiquitin ligases ubiquitinate target proteins; Endosomal/Vacuolar pathway; Immunoregulatory interactions between a Lymphoid and a non-Lymphoid cell; Interferon gamma signaling; Antigen Presentation: Folding, assembly and peptide loading of class I MHC; ER-Phagosome pathway; Nef mediated downregulation of MHC class I complex cell surface expression	Proteasome Degradation; Allograft Rejection		525.1	384.9	486.7	493.5	506.2	475.2	528.9	487.3	412	433.6	456.6	461.1	410.6	395.3
Q9NQC3	Reticulon-4 [OS=Homo sapiens]	51	8	129.9	cell death;cell organization and biogenesis;cellular component movement;regulation of biological process	endoplasmic reticulum;membrane	protein binding;RNA binding	RTN4	Signalling by NGF; Axonal growth inhibition (RHOA activation)	Spinal Cord Injury	Alzheimer's disease	896.7	734	848	868.1	865.3	849.9	898.1	895.4	812.9	822.4	794.7	842.5	778.4	696.8
Q9BYX7	Putative beta-actin-like protein 3 [OS=Homo sapiens]	87	3	42	transport	cytoplasm;cytoskeleton;cytosol;extracellular	nucleotide binding	POTEKP	Platelet degranulation			91.5	64.3	89.3	72.2	80.1	75.8	90.5	85.4	64.4	75.9	74.6	69.9	73.1	73.3
P13645	Keratin, type I cytoskeletal 10 [OS=Homo sapiens]	34	21	58.8	cell death;cell differentiation;metabolic process	cytoplasm;cytoskeleton;cytosol;membrane;nucleus	structural molecule activity	KRT10	Formation of the cornified envelope		Staphylococcus aureus infection	1748.6	1158.1	1126.6	1031.8	1272.7	1603.3	1623.9	1624.8	1667.8	1224.8	1728.8	1840.1	1326.4	1636.7
Q16270-1	Insulin-like growth factor-binding protein 7 [OS=Homo sapiens]	56	19	29.1	metabolic process;regulation of biological process;response to stimulus	extracellular;organelle lumen	protein binding	IGFBP7	Post-translational protein phosphorylation; Regulation of Insulin-like Growth Factor (IGF) transport and uptake by Insulin-like Growth Factor Binding Proteins (IGFBPs); Senescence-Associated Secretory Phenotype (SASP)	Simplified Interaction Map Between LOXL4 and Oxidative Stress Pathway; VEGFA-VEGFR2 Signaling Pathway; Senescence and Autophagy in Cancer		1793	1439.5	1681.8	1912.6	1936.7	1844.5	1884.5	1444.8	1482	1427	1418.9	1402.2	1241.4	1194.2
P68371	Tubulin beta-4B chain [OS=Homo sapiens]	72	5	49.8	cell organization and biogenesis;cellular component movement;defense response;regulation of biological process;response to stimulus;transport	cytoplasm;cytoskeleton;cytosol;extracellular;nucleus;organelle lumen	catalytic activity;nucleotide binding;protein binding;RNA binding;structural molecule activity	TUBB4B	COPI-independent Golgi-to-ER retrograde traffic; COPI-dependent Golgi-to-ER retrograde traffic; Carboxyterminal post-translational modifications of tubulin; Regulation of PLK1 Activity at G2/M Transition; Recruitment of NuMA to mitotic centrosomes; Hedgehog 'off' state; Loss of Nlp from mitotic centrosomes; Translocation of GLUT4 to the plasma membrane; Prefoldin mediated transfer of substrate to…	Pathogenic Escherichia coli infection; Parkin-Ubiquitin Proteasomal System pathway	Pathogenic Escherichia coli infection; Gap junction; Phagosome	898.1	544.6	661	690.4	682.5	642.5	787.7	767	632.8	621.8	603.8	590.6	557.7	510.9
Q9P2E9-1	Ribosome-binding protein 1 [OS=Homo sapiens]	37	24	152.4	cell differentiation;metabolic process;regulation of biological process;transport	endoplasmic reticulum;membrane;ribosome	receptor activity;RNA binding	RRBP1		Ectoderm Differentiation	Protein processing in endoplasmic reticulum	3654.7	2716.8	3320.2	3467.3	3491.5	3294.8	3436.9	3800.8	3470.7	3562.6	3611.1	3533.9	3250.9	2884.4
P67936	Tropomyosin alpha-4 chain [OS=Homo sapiens]	86	9	28.5	cell differentiation;cell organization and biogenesis;cellular component movement	cytoplasm;cytoskeleton;cytosol;membrane	metal ion binding;protein binding;structural molecule activity	TPM4	Smooth Muscle Contraction; Striated Muscle Contraction	Striated Muscle Contraction	Hypertrophic cardiomyopathy (HCM); Dilated cardiomyopathy; Adrenergic signaling in cardiomyocytes; Cardiac muscle contraction	6169.2	4817.7	5564.3	5843.7	5953.1	5896.9	6126.2	6849.9	6175.4	6375.7	6374.4	6569.8	6152.1	5688.1
P16070	CD44 antigen [OS=Homo sapiens]	40	19	81.5	cell organization and biogenesis;cellular component movement;metabolic process;regulation of biological process;response to stimulus;transport	cell surface;cytosol;Golgi;membrane	protein binding;receptor activity;signal transducer activity	CD44	Integrin cell surface interactions; Degradation of the extracellular matrix; Neutrophil degranulation; Hyaluronan uptake and degradation; Interferon gamma signaling; Cell surface interactions at the vascular wall	Hepatitis C and Hepatocellular Carcinoma; Wnt Signaling Pathway and Pluripotency; Senescence and Autophagy in Cancer	ECM-receptor interaction; Hematopoietic cell lineage; Epstein-Barr virus infection; Shigellosis; Proteoglycans in cancer; MicroRNAs in cancer	1474.2	1105.1	1358.7	1417.4	1416	1365.9	1402.9	1512.2	1376.5	1462.7	1401.2	1383.1	1266.6	1102.2
Q6NZI2-1	caveolae-associated protein 1 [OS=Homo sapiens]	43	13	43.5	metabolic process;regulation of biological process	cytoplasm;cytosol;endoplasmic reticulum;membrane;mitochondrion;nucleus	protein binding;RNA binding	PTRF; CAVIN1	RNA Polymerase I Transcription Termination			2307.8	1702.9	2073	2213	2251	2157.9	2344.3	2280.1	2199.1	2253.7	2304.8	2334.5	2120.7	1882.4
P22692	insulin-like growth factor-binding protein 4 [OS=Homo sapiens]	106	22	27.9	cell proliferation;defense response;metabolic process;regulation of biological process;response to stimulus	extracellular;organelle lumen	protein binding	IGFBP4	Post-translational protein phosphorylation; Regulation of Insulin-like Growth Factor (IGF) transport and uptake by Insulin-like Growth Factor Binding Proteins (IGFBPs)	Myometrial Relaxation and Contraction Pathways		5779.3	4662.5	5584.4	6316.4	6672.7	6323.2	6565	9157.6	9702.8	10283.6	10917.1	12334.4	11665.2	10220.2
P55072	Transitional endoplasmic reticulum ATPase [OS=Homo sapiens]	51	15	89.3	cell communication;cell organization and biogenesis;metabolic process;regulation of biological process;response to stimulus;transport	cytoplasm;cytosol;endoplasmic reticulum;extracellular;membrane;nucleus;organelle lumen;proteasome	catalytic activity;enzyme regulator activity;nucleotide binding;protein binding;RNA binding	VCP	Protein methylation; Translesion Synthesis by POLH; N-glycan trimming in the ER and Calnexin/Calreticulin cycle; Josephin domain DUBs; Ovarian tumor domain proteases; ABC-family proteins mediated transport; HSF1 activation; Hh mutants that don't undergo autocatalytic processing are degraded by ERAD; E3 ubiquitin ligases ubiquitinate target proteins; Neutrophil degranulation; Defective CFTR causes…		Protein processing in endoplasmic reticulum; Legionellosis	2715.7	1734.8	2297.7	2433.1	2455.9	2504.7	2683.7	3299	2878.9	2927.1	2955.8	3023.1	2751.9	2458.4
P31946-2	Isoform Short of 14-3-3 protein beta/alpha [OS=Homo sapiens]	50	1	27.8	cell organization and biogenesis;metabolic process;regulation of biological process;response to stimulus;transport	cytoplasm;cytosol;membrane;mitochondrion;nucleus	protein binding	YWHAB		Cell Cycle; IL-3 Signaling Pathway; Myometrial Relaxation and Contraction Pathways; Calcium Regulation in the Cardiac Cell; Sudden Infant Death Syndrome (SIDS) Susceptibility Pathways		98.1	64.3	87.3	78.7	83.4	85.1	87.4	111.7	75.5	81.9	89.7	82.9	80.5	73
P32004-3	Isoform 3 of Neural cell adhesion molecule L1 [OS=Homo sapiens]	54	20	138.8	cell organization and biogenesis;cellular component movement;regulation of biological process;response to stimulus	cell surface;membrane	protein binding	L1CAM				4128	3135.3	3835.9	4072.3	4038.6	3941.4	4181.8	3640.4	3377.3	3339	3461.4	3474.4	3155.2	2762.5
P04264	Keratin, type II cytoskeletal 1 [OS=Homo sapiens]	45	20	66	cell death;defense response;metabolic process;regulation of biological process;response to stimulus;transport	cytoskeleton;cytosol;extracellular;membrane;nucleus	catalytic activity;motor activity;protein binding;receptor activity;structural molecule activity	KRT1	Formation of the cornified envelope; Neutrophil degranulation	Corticotropin-releasing hormone signaling pathway		1522.2	1054.3	1761.6	1212.1	1587.6	3266	2402.2	1756.7	1564.1	1539.3	1893.1	2658.2	1104.4	2699.4
Q03252	Lamin-B2 [OS=Homo sapiens]	28	14	69.9		membrane;nucleus	catalytic activity;motor activity;protein binding;structural molecule activity	LMNB2		Gastric cancer network 2; Fas Ligand (FasL) pathway and Stress induction of Heat Shock Proteins (HSP) regulation	Apoptosis	2548.7	1677.5	2110.7	2352.6	2310.9	2182.9	2365.8	3338	3085.6	3189.1	3278.7	3208.4	2941.2	2324.8
P29692	Elongation factor 1-delta [OS=Homo sapiens]	18	5	31.1	metabolic process;regulation of biological process;response to stimulus	cytoplasm;cytosol;endoplasmic reticulum;nucleus	DNA binding;protein binding;RNA binding;signal transducer activity	EEF1D	Eukaryotic Translation Elongation	Translation Factors	Herpes simplex infection	272.6	196.2	230.1	245.1	274.6	241.3	270.9	343.6	284.9	295.6	302.9	305.8	295.2	281.6
P62328	Thymosin beta-4 [OS=Homo sapiens]	33	12	5.1	cell differentiation;cell organization and biogenesis;metabolic process;regulation of biological process;response to stimulus;transport	cytoplasm;cytoskeleton;cytosol;extracellular;membrane;nucleus;organelle lumen	catalytic activity;metal ion binding;nucleotide binding;protein binding;RNA binding;structural molecule activity	TMSB4X	Platelet degranulation	TarBasePathway; Regulation of Actin Cytoskeleton	Regulation of actin cytoskeleton	2766.8	1877.4	2511	2957.7	3310.9	3175	3213.4	2406.9	2407.4	2417.9	2611.5	2905.5	2715.6	2081.4
P16949-1	Stathmin [OS=Homo sapiens]	88	23	17.3	cell differentiation;cell organization and biogenesis;development;regulation of biological process;response to stimulus	cytoplasm;cytoskeleton;cytosol;membrane	protein binding;signal transducer activity	STMN1		Regulation of Microtubule Cytoskeleton; Retinoblastoma (RB) in Cancer; Rac1/Pak1/p38/MMP-2 pathway; MAPK Signaling Pathway; EGF/EGFR Signaling Pathway	MAPK signaling pathway; MicroRNAs in cancer	9591.8	7202.8	8846	9818.6	10174.9	9886.6	10214.7	12911.2	12012.7	12819.2	13051.1	13719.9	12811.2	10556.9
P01033	Metalloproteinase inhibitor 1 [OS=Homo sapiens]	51	18	23.2	cell organization and biogenesis;metabolic process;regulation of biological process;response to stimulus;transport	extracellular;organelle lumen	enzyme regulator activity;metal ion binding;protein binding	TIMP1	Platelet degranulation ; Post-translational protein phosphorylation; Regulation of Insulin-like Growth Factor (IGF) transport and uptake by Insulin-like Growth Factor Binding Proteins (IGFBPs); Activation of Matrix Metalloproteinases; Interleukin-10 signaling; Interleukin-4 and 13 signaling	Matrix Metalloproteinases; IL1 and megakaryocytes in obesity; Lung fibrosis; IL-6 signaling pathway	HIF-1 signaling pathway	2628.8	1904.2	2415.1	2417.7	2450.8	2531.8	2653.6	2063.9	1828.7	1833.1	1828.9	1883.4	1716	1652.4
P62937	peptidyl-prolyl cis-trans isomerase A [OS=Homo sapiens]	91	18	18	cell organization and biogenesis;cellular component movement;metabolic process;regulation of biological process;response to stimulus;transport	cytoplasm;cytosol;extracellular;membrane;nucleus;organelle lumen	catalytic activity;protein binding;RNA binding	PPIA	Budding and maturation of HIV virion; Gene and protein expression by JAK-STAT signaling after Interleukin-12 stimulation; Minus-strand DNA synthesis; Binding and entry of HIV virion; Basigin interactions; APOBEC3G mediated resistance to HIV-1 infection; Uncoating of the HIV Virion; Calcineurin activates NFAT; Platelet degranulation ; Plus-strand DNA synthesis; Integration of provirus; Neutrophil …	Prolactin Signaling Pathway		5189.9	3360.9	4375.8	4344.2	4786.7	5185.5	5774.3	5761.1	4937.3	4981.1	5053.5	5431.4	5102.7	5226.5
O75369-1	Filamin-B [OS=Homo sapiens]	28	22	278	cell differentiation;cell organization and biogenesis;development;regulation of biological process;response to stimulus	cytoplasm;cytoskeleton;cytosol;membrane;nucleus	protein binding;RNA binding	FLNB	ISG15 antiviral mechanism	VEGFA-VEGFR2 Signaling Pathway	Focal adhesion; Proteoglycans in cancer; MAPK signaling pathway; Salmonella infection	2176.5	1559.4	1987.1	1913.9	2175.9	2436.7	2378.2	1980.7	1719.4	1739.9	1853.1	1892	1765.2	1612.1
Q14315	Filamin-C [OS=Homo sapiens]	28	21	290.8	cell organization and biogenesis	cytoplasm;cytoskeleton;cytosol;membrane	protein binding	FLNC	Cell-extracellular matrix interactions		Salmonella infection; Focal adhesion; Proteoglycans in cancer; MAPK signaling pathway	1926.8	1291.8	1689.1	1720.9	1767.6	1709.6	1872.3	2474.1	2127.8	2253.6	2354	2309.2	2147.9	1793.2
P16035	Metalloproteinase inhibitor 2 [OS=Homo sapiens]	31	8	24.4	cell organization and biogenesis;regulation of biological process;response to stimulus;transport	cell surface;extracellular;organelle lumen	enzyme regulator activity;metal ion binding;protein binding	TIMP2	Activation of Matrix Metalloproteinases; Neutrophil degranulation	Matrix Metalloproteinases; Angiogenesis; IL1 and megakaryocytes in obesity		2844	1901.7	2569.6	2463	2624.3	3049.5	2785.3	2111.7	1841.3	1876.3	1862.4	1908.3	1766.8	1702.3
P10909-1	Clusterin [OS=Homo sapiens]	47	14	52.5	cell death;cell organization and biogenesis;cell proliferation;defense response;metabolic process;regulation of biological process;response to stimulus;transport	cell surface;cytoplasm;cytosol;endoplasmic reticulum;extracellular;Golgi;membrane;mitochondrion;nucleus;organelle lumen	catalytic activity;protein binding	CLU	Platelet degranulation ; Terminal pathway of complement; Antimicrobial peptides; Regulation of Complement cascade	Complement and Coagulation Cascades	Complement and coagulation cascades	2576.6	1681.9	2184.7	2212.4	2291	2313.3	2462.8	2015	1738.6	1780.8	1777	1784.7	1644.6	1453.6
Q16555-1	Dihydropyrimidinase-related protein 2 [OS=Homo sapiens]	31	15	62.3	cell differentiation;cell organization and biogenesis;cellular component movement;development;metabolic process;regulation of biological process;response to stimulus;transport	cytoplasm;cytoskeleton;cytosol;membrane	catalytic activity;protein binding	DPYSL2	Recycling pathway of L1; CRMPs in Sema3A signaling	Regulation of Microtubule Cytoskeleton; Brain-Derived Neurotrophic Factor (BDNF) signaling pathway	Axon guidance	2505.4	1788.1	2191.7	2264.1	2245.6	2238.4	2373	3084.9	2687.8	2776.6	2786.9	2699.7	2576.3	2254.6
P11021	78 kDa glucose-regulated protein [OS=Homo sapiens]	59	20	72.3	cell communication;cell death;cell differentiation;cell organization and biogenesis;metabolic process;regulation of biological process;response to stimulus;transport	cell surface;cytoplasm;endoplasmic reticulum;membrane;mitochondrion;nucleus;organelle lumen	catalytic activity;metal ion binding;nucleotide binding;protein binding	HSPA5	Platelet degranulation ; PERK regulates gene expression; ATF6 (ATF6-alpha) activates chaperone genes; Antigen Presentation: Folding, assembly and peptide loading of class I MHC; Regulation of HSF1-mediated heat shock response; IRE1alpha activates chaperones	Parkin-Ubiquitin Proteasomal System pathway; Apoptosis-related network due to altered Notch3 in ovarian cancer; Photodynamic therapy-induced unfolded protein response; MAPK Signaling Pathway	Antigen processing and presentation; Protein export; Thyroid hormone synthesis; Prion diseases; Protein processing in endoplasmic reticulum	4009.6	2774.4	3485.4	3564.9	3679.7	3668.2	4062.7	4497.3	3777.8	3780.5	3884.1	3995.6	3703.1	3552.9
P35527	Keratin, type I cytoskeletal 9 [OS=Homo sapiens]	38	21	62	cell death;cell organization and biogenesis	cytosol;membrane;nucleus	structural molecule activity	KRT9	Formation of the cornified envelope			4412	1832.9	2093.8	1499.2	1981.8	3179.4	2884.6	2236.3	2201.7	2287.8	2048.6	2915.1	1395.1	3604.9
P18206	Vinculin [OS=Homo sapiens]	55	23	123.7	cell growth;cell organization and biogenesis;cellular component movement;regulation of biological process;transport	cytoplasm;cytoskeleton;cytosol;extracellular;membrane;organelle lumen	protein binding;structural molecule activity	VCL	Signaling by BRAF and RAF fusions; MAP2K and MAPK activation; Smooth Muscle Contraction; Signaling by RAS mutants; Signaling by high-kinase activity BRAF mutants; Signaling by moderate kinase activity BRAF mutants; Platelet degranulation ; Paradoxical activation of RAF signaling by kinase inactive BRAF; Neutrophil degranulation; Interleukin-20 family signaling	Integrin-mediated Cell Adhesion; Primary Focal Segmental Glomerulosclerosis FSGS; Focal Adhesion; VEGFA-VEGFR2 Signaling Pathway; Regulation of Actin Cytoskeleton	Focal adhesion; Shigellosis; Regulation of actin cytoskeleton; Amoebiasis; Leukocyte transendothelial migration; Bacterial invasion of epithelial cells; Adherens junction	2725	1777.3	2208.5	2261.6	2385.5	2430.2	2628.9	3792	3280.1	3322.2	3298.7	3373.9	3148.5	3077.6
P17096-1	High mobility group protein HMG-I/HMG-Y [OS=Homo sapiens]	80	14	11.7	cell organization and biogenesis;metabolic process;regulation of biological process;response to stimulus;transport	chromosome;cytosol;nucleus	catalytic activity;DNA binding;protein binding	HMGA1	2-LTR circle formation; APOBEC3G mediated resistance to HIV-1 infection; Integration of viral DNA into host genomic DNA; Vpr-mediated nuclear import of PICs; Autointegration results in viral DNA circles; Formation of Senescence-Associated Heterochromatin Foci (SAHF)	Adipogenesis; Preimplantation Embryo; Senescence and Autophagy in Cancer		6383.4	3966.8	5321.4	6307.9	6118.7	5473.1	5808.4	6626	6507	6594.3	7116.2	6752.5	5904	4375.7
P14625	Endoplasmin [OS=Homo sapiens]	29	13	92.4	cell organization and biogenesis;metabolic process;regulation of biological process;response to stimulus;transport	cytosol;endoplasmic reticulum;extracellular;membrane;nucleus;organelle lumen	metal ion binding;nucleotide binding;protein binding;RNA binding	HSP90B1	Post-translational protein phosphorylation; Regulation of Insulin-like Growth Factor (IGF) transport and uptake by Insulin-like Growth Factor Binding Proteins (IGFBPs); ATF6 (ATF6-alpha) activates chaperone genes; Interleukin-4 and 13 signaling; Trafficking and processing of endosomal TLR; Scavenging by Class A Receptors	Photodynamic therapy-induced unfolded protein response; Focal Adhesion-PI3K-Akt-mTOR-signaling pathway; Sudden Infant Death Syndrome (SIDS) Susceptibility Pathways	Estrogen signaling pathway; Prostate cancer; PI3K-Akt signaling pathway; Protein processing in endoplasmic reticulum; Thyroid hormone synthesis; Pathways in cancer	3105.6	1988.4	2466.5	2534.2	2635.6	2559.9	2875.5	3548.3	2988.9	3023.9	2982.7	2991.2	2729.1	2539.8
O43399	Tumor protein D54 [OS=Homo sapiens]	28	13	22.2	regulation of biological process	cytoplasm	protein binding;RNA binding	TPD52L2				1897.4	1358.1	1676.8	1746.8	1816.7	1769.1	1840.7	2412.2	2123	2183	2245.5	2228.5	2092.3	1885
Q9Y490	Talin-1 [OS=Homo sapiens]	30	14	269.6	cell organization and biogenesis;cellular component movement;regulation of biological process;response to stimulus;transport	cell surface;cytoplasm;cytoskeleton;cytosol;extracellular;membrane	protein binding;structural molecule activity	TLN1	SEMA3A-Plexin repulsion signaling by inhibiting Integrin adhesion; Signaling by BRAF and RAF fusions; MAP2K and MAPK activation; Smooth Muscle Contraction; XBP1(S) activates chaperone genes; GRB2:SOS provides linkage to MAPK signaling for Integrins ; Signaling by RAS mutants; Signaling by high-kinase activity BRAF mutants; Signaling by moderate kinase activity BRAF mutants; p130Cas linkage to MAP…	Integrin-mediated Cell Adhesion; Primary Focal Segmental Glomerulosclerosis FSGS; Focal Adhesion	Focal adhesion; Rap1 signaling pathway; Platelet activation; HTLV-I infection	1305.2	925	1087.6	1148	1154.6	1118.9	1326.3	1395.3	1245.8	1232.2	1236	1206.2	1137.9	1087.4
Q1KMD3	heterogeneous nuclear ribonucleoprotein U-like protein 2 [OS=Homo sapiens]	21	5	85.1		membrane;nucleus	protein binding;RNA binding	HNRNPUL2				1413	922.6	1185.8	1348.3	1363.4	1248.4	1303.2	1527	1444	1488	1543.1	1492.3	1363.3	1068.8
O14672	Disintegrin and metalloproteinase domain-containing protein 10 [OS=Homo sapiens]	25	16	84.1	cell communication;cell organization and biogenesis;metabolic process;regulation of biological process;response to stimulus;transport	cell surface;cytoplasm;Golgi;membrane;nucleus;organelle lumen	catalytic activity;metal ion binding;protein binding	ADAM10	Collagen degradation; Post-translational protein phosphorylation; Activated NOTCH1 Transmits Signal to the Nucleus; Regulation of Insulin-like Growth Factor (IGF) transport and uptake by Insulin-like Growth Factor Binding Proteins (IGFBPs); Constitutive Signaling by NOTCH1 t(7;9)(NOTCH1:M1580_K2555) Translocation Mutant; Signaling by NOTCH4; Constitutive Signaling by NOTCH1 HD+PEST Domain Mutants…	Alzheimers Disease; Copper homeostasis; Canonical and Non-canonical Notch signaling; Hypertrophy Model	Alzheimer's disease; Epithelial cell signaling in Helicobacter pylori infection	2684	2031.5	2483.7	2511.8	2538.7	2498	2527.6	1836.5	1669.9	1681.4	1695	1664.2	1509.4	1398.9
Q9UKV3-1	Apoptotic chromatin condensation inducer in the nucleus [OS=Homo sapiens]	31	15	151.8	cell death;cell differentiation;cell organization and biogenesis;metabolic process;regulation of biological process	cytosol;membrane;nucleus	catalytic activity;protein binding;RNA binding	ACIN1	Apoptotic cleavage of cellular proteins		Spliceosome; mRNA surveillance pathway; RNA transport	1360.6	993.1	1243.2	1296.6	1338.5	1302.6	1360.3	1890	1797.8	1809.3	1885.6	1857.7	1743.5	1472.4
P26599	Polypyrimidine tract-binding protein 1 [OS=Homo sapiens]	81	12	57.2	metabolic process;regulation of biological process;response to stimulus	membrane;nucleus	protein binding;RNA binding	PTBP1	mRNA Splicing - Major Pathway; FGFR2 alternative splicing	mir-124 predicted interactions with cell cycle and differentiation; mRNA Processing		5507.1	3328.5	4410.6	4984.2	5012.2	4714.8	5187.6	7271	6628.4	6784.3	7059.6	6908.2	6253.5	4991.9
P06396	Gelsolin [OS=Homo sapiens]	30	1	85.6	cell death;cell organization and biogenesis;metabolic process;regulation of biological process;response to stimulus;transport	cytoplasm;cytoskeleton;cytosol;extracellular;membrane;nucleus;organelle lumen	metal ion binding;protein binding	GSN	Neutrophil degranulation; Caspase-mediated cleavage of cytoskeletal proteins; Amyloid fiber formation	Regulation of Actin Cytoskeleton; Senescence and Autophagy in Cancer	Regulation of actin cytoskeleton; Fc gamma R-mediated phagocytosis; Viral carcinogenesis	27.4	20.3	19.8	24	29.9	34.5	40.1	12.4	12.7	10.2	11.6	11.6	10.7	11.1
P15311	Ezrin [OS=Homo sapiens]	25	12	69.4	cell differentiation;cell organization and biogenesis;cellular component movement;metabolic process;regulation of biological process;response to stimulus;transport	cytoplasm;cytoskeleton;cytosol;endosome;membrane	protein binding;RNA binding	EZR	Netrin-1 signaling; Recycling pathway of L1	Pathogenic Escherichia coli infection; AGE/RAGE pathway; VEGFA-VEGFR2 Signaling Pathway; Regulation of Actin Cytoskeleton	Proteoglycans in cancer; Leukocyte transendothelial migration; Pathogenic Escherichia coli infection; Gastric acid secretion; Regulation of actin cytoskeleton; MicroRNAs in cancer	1141	836.4	993.3	1011.6	1053.2	992.6	1055	1457.4	1280.3	1291.9	1358.6	1294.8	1204.2	956.7
P01891	HLA class I histocompatibility antigen, A-68 alpha chain [OS=Homo sapiens]	66	1	40.9	regulation of biological process;response to stimulus	cell surface;endoplasmic reticulum;Golgi;membrane	protein binding;RNA binding	HLA-A	Interferon alpha/beta signaling; ER-Phagosome pathway; Immunoregulatory interactions between a Lymphoid and a non-Lymphoid cell; Endosomal/Vacuolar pathway; Interferon gamma signaling; Antigen Presentation: Folding, assembly and peptide loading of class I MHC	Proteasome Degradation; Allograft Rejection
P06396-3	Isoform 3 of Gelsolin [OS=Homo sapiens]	30	1	81.9	cell death;cell organization and biogenesis;metabolic process;regulation of biological process;response to stimulus;transport	cytoplasm;cytoskeleton;cytosol;extracellular;membrane;nucleus;organelle lumen	metal ion binding;protein binding	GSN		Regulation of Actin Cytoskeleton; Senescence and Autophagy in Cancer
Q96HC4	PDZ and LIM domain protein 5 [OS=Homo sapiens]	24	14	63.9	cell growth;regulation of biological process	cytoplasm;cytoskeleton;cytosol;membrane	metal ion binding;protein binding	PDLIM5	Neurexins and neuroligins			1445.6	1099	1323.6	1353.9	1385.5	1402.4	1473.1	2089.9	1927.6	1969.5	1978.3	2047.4	1784.9	1724.3
P15291	Beta-1,4-galactosyltransferase 1 [OS=Homo sapiens]	23	8	43.9	cell organization and biogenesis;cellular component movement;defense response;metabolic process;regulation of biological process;response to stimulus;transport	cell surface;extracellular;Golgi;membrane	catalytic activity;metal ion binding;protein binding	B4GALT1	Pre-NOTCH Processing in Golgi; Defective B4GALT1 causes B4GALT1-CDG (CDG-2d); N-Glycan antennae elongation; Lactose synthesis; Neutrophil degranulation; Keratan sulfate biosynthesis; Interaction With The Zona Pellucida; Defective B4GALT1 causes B4GALT1-CDG (CDG-2d)		Glycosaminoglycan biosynthesis - keratan sulfate; Glycosphingolipid biosynthesis - lacto and neolacto series; Other types of O-glycan biosynthesis; Metabolic pathways; Galactose metabolism; N-Glycan biosynthesis	1701.6	1185.1	1441.6	1457.9	1533	1481.3	1659.3	1519	1363.6	1346.3	1366.4	1388.9	1277.2	1223.5
P05783	Keratin, type I cytoskeletal 18 [OS=Homo sapiens]	33	17	48	cell death;cell organization and biogenesis;regulation of biological process;response to stimulus;transport	cytoplasm;cytosol;nucleus	protein binding;RNA binding;structural molecule activity	KRT18	Formation of the cornified envelope	Pathogenic Escherichia coli infection	Pathogenic Escherichia coli infection	3146.9	2146	2611.7	2752.1	2684.6	2513.7	2841.1	2238.5	2008.3	1980.9	1988.9	1971.1	1819.7	1659.6
Q32MZ4	Leucine-rich repeat flightless-interacting protein 1 [OS=Homo sapiens]	27	20	89.2	metabolic process;regulation of biological process	cytoplasm;cytoskeleton;cytosol;membrane;nucleus	DNA binding;protein binding;RNA binding	LRRFIP1	Signaling by cytosolic FGFR1 fusion mutants; LRR FLII-interacting protein 1 (LRRFIP1) activates type I IFN production			1481	1149	1302.7	1408.5	1407.5	1320.1	1412.2	1688.2	1533.4	1538.9	1596.6	1564.5	1427.7	1246.9
P68104	Elongation factor 1-alpha 1 [OS=Homo sapiens]	30	13	50.1	metabolic process;regulation of biological process;response to stimulus;transport	cytoplasm;cytoskeleton;cytosol;extracellular;membrane;nucleus;organelle lumen	catalytic activity;nucleotide binding;protein binding;RNA binding	EEF1A1	Peptide chain elongation; Protein methylation; Neutrophil degranulation; HSF1 activation	Translation Factors	RNA transport; Legionellosis	2340.5	1762.9	2247.4	1958.5	2075.7	2413.5	2260.9	2625.1	2229.9	2238.3	2235.5	2178.2	2095.9	2027.3
P23588	eukaryotic translation initiation factor 4B [OS=Homo sapiens]	31	18	69.1	cell organization and biogenesis;metabolic process;regulation of biological process	cytosol	catalytic activity;protein binding;RNA binding	EIF4B	mTORC1-mediated signalling; L13a-mediated translational silencing of Ceruloplasmin expression; Translation initiation complex formation; GTP hydrolysis and joining of the 60S ribosomal subunit; Deadenylation of mRNA; Ribosomal scanning and start codon recognition	Translation Factors; Focal Adhesion-PI3K-Akt-mTOR-signaling pathway; Interferon type I signaling pathways	Proteoglycans in cancer; PI3K-Akt signaling pathway; mTOR signaling pathway; RNA transport	2059.4	1636.5	2021	2045.6	2049.3	2035.3	2044.5	2662.2	2434.3	2478.6	2502	2492.5	2326.7	2029.2
P05067-1	Amyloid-beta A4 protein [OS=Homo sapiens]	49	2	86.9	cell communication;cell death;cell growth;cell organization and biogenesis;cellular component movement;cellular homeostasis;defense response;metabolic process;regulation of biological process;response to stimulus;transport	cell surface;cytoplasm;cytosol;endoplasmic reticulum;endosome;extracellular;Golgi;membrane;organelle lumen;vacuole	DNA binding;enzyme regulator activity;metal ion binding;protein binding	APP	Post-translational protein phosphorylation; TRAF6 mediated NF-kB activation; G alpha (i) signalling events; TAK1 activates NFkB by phosphorylation and activation of IKKs complex; RIP-mediated NFkB activation via ZBP1; Activated TLR4 signalling; Interleukin-1 family signaling; The NLRP3 inflammasome; Deregulated CDK5 triggers multiple neurodegenerative pathways in Alzheimer's disease models; Regul…	Alzheimers Disease; Endoderm Differentiation; Apoptosis-related network due to altered Notch3 in ovarian cancer; Copper homeostasis; TGF-beta Signaling Pathway	Alzheimer's disease; Serotonergic synapse	315.9	236.9	274	288.9	303.4	282.7	314.4	243.9	218.3	223	230.4	231.1	212.2	206.4
Q05682-1	Caldesmon [OS=Homo sapiens]	26	16	93.2	cellular component movement	cytoplasm;cytoskeleton;cytosol;membrane	protein binding	CALD1	Smooth Muscle Contraction	Myometrial Relaxation and Contraction Pathways	Vascular smooth muscle contraction	2027.8	1420.8	1782.4	1975	1992	1847.4	1943.2	1728.4	1602.3	1662.2	1722.1	1662.6	1502.6	1246.3
Q96C90	Protein phosphatase 1 regulatory subunit 14B [OS=Homo sapiens]	43	13	15.9	defense response;regulation of biological process;response to stimulus	cytoplasm	enzyme regulator activity	PPP1R14B				1443.6	1037.5	1214	1270.4	1285.1	1295.4	1427.3	1355.9	1182.1	1188.1	1240.7	1238.3	1171.5	1093.4
P06753	Tropomyosin alpha-3 chain [OS=Homo sapiens]	39	0	32.9	cell organization and biogenesis;cellular component movement	cytoplasm;cytoskeleton;cytosol	protein binding;structural molecule activity	TPM3	Smooth Muscle Contraction; Striated Muscle Contraction	Striated Muscle Contraction	Thyroid cancer; Pathways in cancer; Cardiac muscle contraction; Adrenergic signaling in cardiomyocytes; Dilated cardiomyopathy; Hypertrophic cardiomyopathy (HCM)
P22314	Ubiquitin-like modifier-activating enzyme 1 [OS=Homo sapiens]	25	14	117.8	metabolic process;response to stimulus	cytoplasm;cytosol;membrane;mitochondrion;nucleus	catalytic activity;nucleotide binding;protein binding;RNA binding	UBA1	Synthesis of active ubiquitin: roles of E1 and E2 enzymes; Antigen processing: Ubiquitination & Proteasome degradation	Proteasome Degradation; Parkin-Ubiquitin Proteasomal System pathway; Parkinsons Disease Pathway	Parkinson's disease; Ubiquitin mediated proteolysis	2351.3	1619.3	1882.2	1855.4	1932.3	1936.1	2552.7	1880.4	1500.2	1478.6	1412.4	1465.4	1403.6	1423.9
P09651-1	Heterogeneous nuclear ribonucleoprotein A1 [OS=Homo sapiens]	70	7	38.7	cell communication;metabolic process;regulation of biological process;response to stimulus;transport	cytoplasm;membrane;nucleus;spliceosomal complex	DNA binding;protein binding;RNA binding	HNRNPA1	mRNA Splicing - Major Pathway; FGFR2 alternative splicing	mRNA Processing	Spliceosome	5728.1	4063.8	5036.5	5376.5	5512.6	5206.8	5685.1	6966.7	6394.3	6542.1	6665.5	6659.6	6132.5	5290.6
P15692-12	Isoform L-VEGF121 of Vascular endothelial growth factor A [OS=Homo sapiens]	29	1	35.6	cell differentiation;cellular component movement;regulation of biological process;response to stimulus;transport	cell surface;cytoplasm;extracellular;membrane;organelle lumen	protein binding	VEGFA		Heart Development; Integrated Breast Cancer Pathway; Allograft Rejection; Oncostatin M Signaling Pathway; Quercetin and Nf-kB/ AP-1 Induced Cell Apoptosis; Aryl Hydrocarbon Receptor; Bladder Cancer; Differentiation Pathway; Focal Adhesion; NOTCH1 regulation of human endothelial cell calcification; miR-148a/miR-31/FIH1/HIF1alpha-Notch signaling in glioblastoma; Photodynamic therapy-induced HIF-1 s…		141.1	113.5	125	151.1	157.1	123.6	129.4	85.2	96.1	102.4	103.6	93.2	90.4	78.4
P67936-2	Isoform 2 of Tropomyosin alpha-4 chain [OS=Homo sapiens]	35	2	32.7	cell differentiation;cell organization and biogenesis;cellular component movement	cytoskeleton;cytosol;membrane	metal ion binding;protein binding;structural molecule activity	TPM4		Striated Muscle Contraction		396.8	281.3	352.3	375.9	409.7	445.7	425.4	432.4	402	410.8	412.5	461	431.9	351
P15692-18	Isoform 18 of Vascular endothelial growth factor A [OS=Homo sapiens]	29	1	34.4	cell differentiation;cellular component movement;regulation of biological process;response to stimulus;transport	cell surface;cytoplasm;extracellular;membrane;organelle lumen	protein binding	VEGFA		Heart Development; Aryl Hydrocarbon Receptor; Bladder Cancer; Focal Adhesion; Photodynamic therapy-induced HIF-1 survival signaling; Photodynamic therapy-induced NF-kB survival signaling; VEGFA-VEGFR2 Signaling Pathway; Endochondral Ossification; Hypertrophy Model		29.2	19.5	27.1	27.2	30	20.9	24.1	23.1	26.4	24.5	22.3	22.3	19.6	21.3
P30530	Tyrosine-protein kinase receptor UFO [OS=Homo sapiens]	32	13	98.3	cell communication;cell differentiation;cell organization and biogenesis;cellular component movement;defense response;metabolic process;regulation of biological process;response to stimulus;transport	cell surface;membrane	catalytic activity;nucleotide binding;protein binding;receptor activity;signal transducer activity	AXL	VEGFA-VEGFR2 Pathway		EGFR tyrosine kinase inhibitor resistance	1604	1175.3	1486.7	1456.1	1484.7	1477.7	1587.5	1321.5	1201.9	1162.3	1207.9	1237	1130	1044.3
P62942	Peptidyl-prolyl cis-trans isomerase FKBP1A [OS=Homo sapiens]	155	12	11.9	cell organization and biogenesis;cell proliferation;cellular homeostasis;metabolic process;regulation of biological process;response to stimulus;transport	cytoplasm;cytosol;endoplasmic reticulum;membrane	catalytic activity;protein binding;signal transducer activity	FKBP1A	TGFBR2 Kinase Domain Mutants in Cancer; TGFBR1 LBD Mutants in Cancer; TGF-beta receptor signaling activates SMADs; TGF-beta receptor signaling in EMT (epithelial to mesenchymal transition); Calcineurin activates NFAT; TGFBR1 KD Mutants in Cancer	Target Of Rapamycin (TOR) Signaling; Spinal Cord Injury; Calcium Regulation in the Cardiac Cell; TGF-beta Receptor Signaling		13125.6	9830.3	11418.5	11384.5	11694.3	12406.9	12976.8	11039.4	9368.3	9434.3	9590.4	9937.5	9234.7	9135
Q9H910-2	Isoform 2 of Jupiter microtubule associated homolog 2 [OS=Homo sapiens]	28	1	18.4		cytosol;membrane;nucleus		HN1L; JPT2				55.3	40.7	49.5	48.5	54.2	52.9	49.1	59	62.3	46.5	57.2	56	47.4	38.3
Q9H910-1	Jupiter microtubule associated homolog 2 [OS=Homo sapiens]	29	2	20.1		cytoplasm;cytosol;membrane;nucleus		HN1L; JPT2				20.9	17.2	24.7	26.9	30.7	26.2	33.9	34	28.2	26.3	39.4	35.3	36.5	31.3
P02794	Ferritin heavy chain [OS=Homo sapiens]	129	11	21.2	cellular homeostasis;metabolic process;regulation of biological process;response to stimulus;transport	cytosol;extracellular;nucleus;vacuole	catalytic activity;metal ion binding;protein binding	FTH1	Neutrophil degranulation; Golgi Associated Vesicle Biogenesis; Iron uptake and transport; Scavenging by Class A Receptors	Iron metabolism in placenta; NRF2 pathway	Mineral absorption	2829.5	2287.4	2634.2	2714.2	2826.9	2740.2	3025.8	5858.7	5374.3	5453.3	5496.9	5510.4	5186.9	4846.3
P27348	14-3-3 protein theta [OS=Homo sapiens]	48	7	27.7	cell organization and biogenesis;regulation of biological process;response to stimulus;transport	cytoplasm;cytosol;membrane;mitochondrion	protein binding	YWHAQ	Translocation of GLUT4 to the plasma membrane; Chk1/Chk2(Cds1) mediated inactivation of Cyclin B:Cdk1 complex; TP53 Regulates Metabolic Genes; Activation of BAD and translocation to mitochondria ; RHO GTPases activate PKNs	Cell Cycle; Pathogenic Escherichia coli infection; Primary Focal Segmental Glomerulosclerosis FSGS; IL-3 Signaling Pathway; Myometrial Relaxation and Contraction Pathways; Calcium Regulation in the Cardiac Cell; Sudden Infant Death Syndrome (SIDS) Susceptibility Pathways	Viral carcinogenesis; PI3K-Akt signaling pathway; Hepatitis B; Oocyte meiosis; Epstein-Barr virus infection; Pathogenic Escherichia coli infection; Cell cycle; Hippo signaling pathway	4952.6	2851	3630.9	3829.4	4036	3623.7	4801	5088.8	4064.9	3992.2	3970.2	4123.8	3783.5	3784.3
Q13813-3	Isoform 3 of Spectrin alpha chain, non-erythrocytic 1 [OS=Homo sapiens]	29	1	282.1	cell organization and biogenesis;cellular component movement;metabolic process;regulation of biological process;response to stimulus;transport	cytoskeleton;cytosol;extracellular;membrane;organelle lumen	metal ion binding;protein binding;structural molecule activity	SPTAN1		Fas Ligand (FasL) pathway and Stress induction of Heat Shock Proteins (HSP) regulation		53	42.9	46.9	48.5	56.2	56.4	55.2	46	49.5	46.5	43.6	41.5	41.9	46.1
Q8NBP7-1	Proprotein convertase subtilisin/kexin type 9 [OS=Homo sapiens]	29	11	74.2	cell communication;cell death;cell differentiation;metabolic process;regulation of biological process;response to stimulus;transport	cell surface;cytoplasm;endoplasmic reticulum;endosome;extracellular;Golgi;membrane;organelle lumen;vacuole	catalytic activity;protein binding;RNA binding	PCSK9	Post-translational protein phosphorylation; Regulation of Insulin-like Growth Factor (IGF) transport and uptake by Insulin-like Growth Factor Binding Proteins (IGFBPs); LDL clearance; VLDLR internalisation and degradation	Proprotein convertase subtilisin/kexin type 9 (PCSK9) mediated LDL receptor degradation; Evolocumab Mechanism		1099.1	822.6	1035.7	974.2	1003.4	1053.7	1131.9	1798.4	1551.7	1543	1546.9	1575.7	1477.4	1623.7
Q86YZ3	Hornerin [OS=Homo sapiens]	22	17	282.2	cell organization and biogenesis;development;transport	cytoplasm;cytoskeleton;extracellular;nucleus;organelle lumen	metal ion binding	HRNR	Neutrophil degranulation			9.2	7.9	14.7	9.8	11.1	17.7	16.1	10.6	11.6	11.3	13.4	18.3	7.6	23
P50552	Vasodilator-stimulated phosphoprotein [OS=Homo sapiens]	18	12	39.8	cell organization and biogenesis;cellular component movement;regulation of biological process	cytoplasm;cytoskeleton;cytosol;membrane	protein binding	VASP	Cell-extracellular matrix interactions; Generation of second messenger molecules; Signaling by ROBO receptors	Integrin-mediated Cell Adhesion; Focal Adhesion	Platelet activation; Focal adhesion; Fc gamma R-mediated phagocytosis; Rap1 signaling pathway; Leukocyte transendothelial migration; cGMP-PKG signaling pathway	603.8	442	542.5	557.9	566.8	556.6	582.8	723.6	643.3	644.6	666.2	676.1	613	560.6
Q9NZT2-1	opioid growth factor receptor [OS=Homo sapiens]	19	10	73.3	regulation of biological process;response to stimulus	cytoplasm;extracellular;membrane;nucleus	protein binding;receptor activity;signal transducer activity	OGFR				1018.6	608.3	882.4	813.2	729.5	701.2	713.5	809.2	701.5	732.7	763.3	753	717.5	629.5
P00441	Superoxide dismutase [Cu-Zn] [OS=Homo sapiens]	29	9	15.9	cell organization and biogenesis;cellular component movement;cellular homeostasis;metabolic process;regulation of biological process;response to stimulus;transport	cytoplasm;cytosol;extracellular;membrane;mitochondrion;nucleus;organelle lumen;vacuole	antioxidant activity;catalytic activity;metal ion binding;protein binding	SOD1	Platelet degranulation ; Gene and protein expression by JAK-STAT signaling after Interleukin-12 stimulation; Interleukin-12 family signaling; Detoxification of Reactive Oxygen Species	Selenium Micronutrient Network; Vitamin B12 Metabolism; Folate Metabolism; AGE/RAGE pathway; Dopamine metabolism; Amyotrophic lateral sclerosis (ALS); Copper homeostasis; Association Between Physico-Chemical Features and Toxicity Associated Pathways; One carbon metabolism and related pathways; Oxidative Stress	Amyotrophic lateral sclerosis (ALS); Longevity regulating pathway - multiple species; Huntington's disease; Peroxisome; Prion diseases	884.6	753.6	870.9	862.9	920.1	986.3	977.1	1000.4	871.4	877.2	915.9	944.5	881.1	838.1
Q15691	Microtubule-associated protein RP/EB family member 1 [OS=Homo sapiens]	52	16	30	cell division;cell organization and biogenesis;cell proliferation;regulation of biological process	cytoplasm;cytoskeleton;cytosol;Golgi	protein binding;RNA binding	MAPRE1	Regulation of PLK1 Activity at G2/M Transition; AURKA Activation by TPX2; Anchoring of the basal body to the plasma membrane; Recruitment of NuMA to mitotic centrosomes; Recruitment of mitotic centrosome proteins and complexes; Loss of Nlp from mitotic centrosomes; Amplification of signal from unattached kinetochores via a MAD2 inhibitory signal; Separation of Sister Chromatids; Resolution of Sis…	Regulation of Microtubule Cytoskeleton		2415.9	1744.6	2211.7	2189.7	2368.9	2416.1	2533.1	2656.7	2389.2	2409.3	2483.6	2552.3	2364.3	2237.7
P61978	Heterogeneous nuclear ribonucleoprotein K [OS=Homo sapiens]	24	9	50.9	metabolic process;regulation of biological process;response to stimulus	cytoplasm;membrane;nucleus;spliceosomal complex	DNA binding;protein binding;RNA binding	HNRNPK	mRNA Splicing - Major Pathway; SUMOylation of RNA binding proteins	mRNA Processing	MicroRNAs in cancer; Spliceosome; Viral carcinogenesis; Herpes simplex infection	1166.6	889.4	1068.7	1127	1116.7	1153.1	1240.4	1348.8	1216.3	1219.5	1203.9	1234.9	1176.3	1050
Q9BR76	Coronin-1B [OS=Homo sapiens]	24	11	54.2	cell organization and biogenesis;cellular component movement;regulation of biological process;response to stimulus	cytoplasm;cytoskeleton;cytosol;membrane	protein binding	CORO1B				1072.9	835.6	1016.1	1047.9	1108	1074.9	1137.5	1160.9	1030.8	1048.1	1062.8	1072.4	1030.6	878.4
Q12792-2	Twinfilin-1 [OS=Homo sapiens]	14	6	40.3	cell organization and biogenesis;regulation of biological process	cytoplasm;cytoskeleton;cytosol	catalytic activity;nucleotide binding;protein binding	TWF1				1063.1	723.9	898.3	922.5	957.6	936.8	1068.1	1232.4	1029.5	1049.4	1021.4	1090	988.8	967
Q92945	Far upstream element-binding protein 2 [OS=Homo sapiens]	19	11	73.1	metabolic process;regulation of biological process;response to stimulus;transport	cytoplasm;cytosol;membrane;nucleus	DNA binding;protein binding;RNA binding	KHSRP	ATF4 activates genes; KSRP (KHSRP) binds and destabilizes mRNA	Preimplantation Embryo		565.2	433.3	524.8	546	547	549.3	600.6	752.7	636.8	618.2	658.9	653.3	600.1	583.6
P63241-1	Eukaryotic translation initiation factor 5A-1 [OS=Homo sapiens]	28	11	16.8	cell death;cellular homeostasis;metabolic process;regulation of biological process;response to stimulus;transport	cytoplasm;cytosol;endoplasmic reticulum;membrane;nucleus	protein binding;RNA binding	EIF5A	Hypusine synthesis from eIF5A-lysine	Translation Factors; eIF5A regulation in response to inhibition of the nuclear export system		2090.5	1510.6	1844.3	1962.8	2062.3	2015.1	2185.4	2328.5	2059.8	2052.8	2131.3	2222.8	2036.2	1894.1
P01889	HLA class I histocompatibility antigen, B-7 alpha chain [OS=Homo sapiens]	61	4	40.4	regulation of biological process;response to stimulus;transport	cell surface;endoplasmic reticulum;Golgi;membrane	protein binding	HLA-B	Interferon alpha/beta signaling; ER-Phagosome pathway; Neutrophil degranulation; Immunoregulatory interactions between a Lymphoid and a non-Lymphoid cell; Endosomal/Vacuolar pathway; Interferon gamma signaling; Antigen Presentation: Folding, assembly and peptide loading of class I MHC	Proteasome Degradation; Allograft Rejection; Type II interferon signaling (IFNG)	HTLV-I infection; Type I diabetes mellitus; Endocytosis; Graft-versus-host disease; Autoimmune thyroid disease; Natural killer cell mediated cytotoxicity; Epstein-Barr virus infection; Viral carcinogenesis; Viral myocarditis; Phagosome; Cell adhesion molecules (CAMs); Allograft rejection; Antigen processing and presentation; Herpes simplex infection	1339.9	1001.9	1212.3	1289.2	1300.4	1189.9	1271.4	1363.4	1266.5	1353.4	1366.6	1337.6	1239	1091.2
P46940	Ras GTPase-activating-like protein IQGAP1 [OS=Homo sapiens]	17	9	189.1	cell growth;regulation of biological process;response to stimulus;transport	cytoplasm;cytoskeleton;cytosol;membrane;nucleus	enzyme regulator activity;metal ion binding;protein binding	IQGAP1	Signaling by BRAF and RAF fusions; MAP2K and MAPK activation; RHO GTPases activate IQGAPs; Glucagon-like Peptide-1 (GLP1) regulates insulin secretion; Signaling by RAS mutants; Signaling by high-kinase activity BRAF mutants; Signaling by moderate kinase activity BRAF mutants; Nephrin family interactions; Paradoxical activation of RAF signaling by kinase inactive BRAF; Neutrophil degranulation; In…	VEGFA-VEGFR2 Signaling Pathway; EGF/EGFR Signaling Pathway; Regulation of Actin Cytoskeleton; G13 Signaling Pathway	Adherens junction; Proteoglycans in cancer; Regulation of actin cytoskeleton	475.3	354.8	445.9	422.4	437.1	526.6	487.8	468.5	413.7	405.3	414.1	405.1	370.1	397
Q9UHD8-1	Septin-9 [OS=Homo sapiens]	23	12	65.4	cell division;cell organization and biogenesis;regulation of biological process	cytoplasm;cytoskeleton	catalytic activity;nucleotide binding;protein binding	SEPT9			Bacterial invasion of epithelial cells	1965.1	1475.2	1811.4	1906.5	1929.7	1786.4	1878.8	2273.1	2134.6	2232	2208.2	2126.3	1909.6	1628.8
Q13813	Spectrin alpha chain, non-erythrocytic 1 [OS=Homo sapiens]	29	1	284.4	cell organization and biogenesis;cellular component movement;metabolic process;regulation of biological process;response to stimulus;transport	cytoplasm;cytoskeleton;cytosol;extracellular;membrane;organelle lumen	metal ion binding;protein binding;structural molecule activity	SPTAN1	Interaction between L1 and Ankyrins; Caspase-mediated cleavage of cytoskeletal proteins; NCAM signaling for neurite out-growth; Nephrin family interactions; Neutrophil degranulation; COPI-mediated anterograde transport; RAF/MAP kinase cascade; Interleukin-20 family signaling	Fas Ligand (FasL) pathway and Stress induction of Heat Shock Proteins (HSP) regulation	Tight junction; Apoptosis
P30046	D-dopachrome decarboxylase [OS=Homo sapiens]	20	6	12.7	metabolic process;regulation of biological process	cytoplasm	catalytic activity;protein binding	DDT				1554.2	743.6	977.9	1132.1	1137	1085.1	1360.5	1457.1	1091.9	1086	1157.2	1118	1020.8	919.7
O75874	Isocitrate dehydrogenase [NADP] cytoplasmic [OS=Homo sapiens]	59	5	46.6	metabolic process;regulation of biological process;response to stimulus;transport	cytoplasm;cytosol;extracellular;mitochondrion;organelle lumen	catalytic activity;metal ion binding;nucleotide binding;protein binding	IDH1	Neutrophil degranulation; NADPH regeneration; Abnormal conversion of 2-oxoglutarate to 2-hydroxyglutarate	Glutathione metabolism; TCA Cycle and Deficiency of Pyruvate Dehydrogenase complex (PDHc); Amino Acid metabolism	2-Oxocarboxylic acid metabolism; Carbon metabolism; Peroxisome; Biosynthesis of amino acids; Central carbon metabolism in cancer; Metabolic pathways; Glutathione metabolism; Citrate cycle (TCA cycle)	4388.6	2766.3	3477.7	3437.3	3507.1	3390.1	4268.9	6302.1	5115.9	5111.1	4985	4962.1	4714.2	4897.5
Q9UMX0-1	Ubiquilin-1 [OS=Homo sapiens]	27	11	62.5	cell communication;cell organization and biogenesis;metabolic process;regulation of biological process;response to stimulus	cytoplasm;cytosol;endoplasmic reticulum;membrane;nucleus;proteasome;vacuole	protein binding	UBQLN1	Cargo recognition for clathrin-mediated endocytosis		Protein processing in endoplasmic reticulum	570.3	545.6	553.2	541.6	611.4	515.7	534.5	684.3	609.8	641.2	697.6	680.6	599.7	524.6
P08727	Keratin, type I cytoskeletal 19 [OS=Homo sapiens]	30	9	44.1	cell death;cell differentiation;cell organization and biogenesis;regulation of biological process;response to stimulus	cytoskeleton;cytosol;membrane	protein binding;structural molecule activity	KRT19	Formation of the cornified envelope			1726.2	1151.5	1391.7	1465.1	1467.6	1403.4	1524.2	1848	1580.1	1586.4	1589.4	1569.6	1449.6	1309.9
P61247	40S ribosomal protein S3a [OS=Homo sapiens]	13	8	29.9	cell differentiation;cell organization and biogenesis;metabolic process;regulation of biological process;transport	cytoplasm;cytosol;endoplasmic reticulum;nucleus;ribosome	protein binding;RNA binding;structural molecule activity	RPS3A	Peptide chain elongation; Eukaryotic Translation Termination; Viral mRNA Translation; Formation of the ternary complex, and subsequently, the 43S complex; L13a-mediated translational silencing of Ceruloplasmin expression; Selenocysteine synthesis; Nonsense Mediated Decay (NMD) independent of the Exon Junction Complex (EJC); Nonsense Mediated Decay (NMD) enhanced by the Exon Junction Complex (EJC)…	Cytoplasmic Ribosomal Proteins	Ribosome	1102.4	785.8	1001.7	1120.4	1205.7	1108.6	1184.7	1057.6	993.5	1034.6	1071.2	1086.6	1010.6	803.5
P42167	Lamina-associated polypeptide 2, isoforms beta/gamma [OS=Homo sapiens]	31	15	50.6	regulation of biological process	chromosome;cytoplasm;membrane;nucleus	DNA binding;protein binding	TMPO	Depolymerisation of the Nuclear Lamina; Initiation of Nuclear Envelope Reformation; Clearance of Nuclear Envelope Membranes from Chromatin			1447.4	1147.9	1317.4	1417.1	1419.4	1364.3	1462.1	2081.4	1988.8	1982.4	1983.6	2002.5	1843.8	1611.8
P30479	HLA class I histocompatibility antigen, B-41 alpha chain [OS=Homo sapiens]	47	7	40.5	regulation of biological process;response to stimulus	cell surface;endoplasmic reticulum;Golgi;membrane	protein binding	HLA-B	Interferon alpha/beta signaling; ER-Phagosome pathway; Immunoregulatory interactions between a Lymphoid and a non-Lymphoid cell; Endosomal/Vacuolar pathway; Interferon gamma signaling; Antigen Presentation: Folding, assembly and peptide loading of class I MHC	Proteasome Degradation; Allograft Rejection; Type II interferon signaling (IFNG)		1184.3	881.6	1056.1	1166.3	1214.6	1180.5	1215.6	1898.2	1772	1859.8	1918.4	2009.9	1890.4	1584.6
Q09666-1	Neuroblast differentiation-associated protein AHNAK [OS=Homo sapiens]	26	22	628.7	cell organization and biogenesis;regulation of biological process	cytoplasm;cytoskeleton;cytosol;membrane;nucleus	protein binding;RNA binding;structural molecule activity	AHNAK				2531.1	1864.2	2219.9	2329.1	2343.5	2290.9	2472.8	2932.6	2611.1	2671.9	2644.7	2669.6	2475.4	2310.1
Q15424-1	Scaffold attachment factor B1 [OS=Homo sapiens]	18	7	102.6	cell organization and biogenesis;metabolic process;regulation of biological process;response to stimulus	nucleus	DNA binding;protein binding;RNA binding	SAFB		Structural Pathway of Interleukin 1 (IL-1)		463.1	325.6	441	499.1	537.5	501.9	526	352.3	385.6	416.6	443.8	509.8	488.1	379.4
Q13740-1	CD166 antigen [OS=Homo sapiens]	19	11	65.1	cell growth;cellular component movement;regulation of biological process;response to stimulus	extracellular;membrane	protein binding	ALCAM	L1CAM interactions		Cell adhesion molecules (CAMs)	1491.4	1054.7	1342.4	1415.7	1439.3	1458.9	1435	1272.8	1113	1144.1	1261.8	1188.3	1098.1	884.1
P67809	Nuclease-sensitive element-binding protein 1 [OS=Homo sapiens]	13	10	35.9	metabolic process;regulation of biological process	cytoplasm;cytosol;extracellular;membrane;nucleus;spliceosomal complex	DNA binding;protein binding;RNA binding	YBX1	mRNA Splicing - Major Pathway; mRNA Splicing - Minor Pathway	Brain-Derived Neurotrophic Factor (BDNF) signaling pathway; Mecp2 and Associated Rett Syndrome; mRNA Processing; Sudden Infant Death Syndrome (SIDS) Susceptibility Pathways		450.9	327.9	419.1	443.4	464.1	422.5	444	399.9	397.9	377.5	412.6	393	361.7	314.6
P60660-2	Isoform Smooth muscle of Myosin light polypeptide 6 [OS=Homo sapiens]	11	8	17	cellular component movement	cytosol;membrane	catalytic activity;metal ion binding;motor activity;protein binding;structural molecule activity	MYL6		Focal Adhesion		1016.4	783	952.2	1007.5	1147.4	1191.2	1229.2	1141.8	1092.1	1079.3	1117.2	1162	1047.4	970.8
Q7Z6Z7	E3 ubiquitin-protein ligase HUWE1 [OS=Homo sapiens]	17	13	481.6	cell differentiation;cell organization and biogenesis;metabolic process;response to stimulus;transport	cytoplasm;cytosol;extracellular;membrane;nucleus;organelle lumen	catalytic activity;DNA binding;protein binding;RNA binding	HUWE1	Neutrophil degranulation; Antigen processing: Ubiquitination & Proteasome degradation		Ubiquitin mediated proteolysis	534.2	399.3	466	494	495.3	449.4	484.5	636.2	592.4	616.1	605	586.2	540.5	476.8
Q9UKY7	Protein CDV3 homolog [OS=Homo sapiens]	23	12	27.3	cell proliferation	cytoplasm		CDV3				2416.8	1524.6	2019.5	2348.7	2343.3	2163.7	2189.1	2670.8	2642.6	2721.5	2904.1	2872.5	2515.1	1834.7
O94985-1	Calsyntenin-1 [OS=Homo sapiens]	15	10	109.7	regulation of biological process	cell surface;endoplasmic reticulum;extracellular;Golgi;membrane;nucleus	metal ion binding;protein binding	CLSTN1				609.8	432.6	610.3	527.7	543	631.2	597.4	630.4	540.2	526.6	546.8	575.3	508.3	508.3
P12270	Nucleoprotein TPR [OS=Homo sapiens]	32	14	267.1	cell division;cell organization and biogenesis;metabolic process;regulation of biological process;response to stimulus;transport	chromosome;cytoplasm;cytoskeleton;membrane;nucleus	catalytic activity;motor activity;protein binding;RNA binding;structural molecule activity;transporter activity	TPR	Rev-mediated nuclear export of HIV RNA; ISG15 antiviral mechanism; NEP/NS2 Interacts with the Cellular Export Machinery; tRNA processing in the nucleus; Transcriptional regulation by small RNAs; Defective TPR may confer susceptibility towards thyroid papillary carcinoma (TPC); Nuclear Pore Complex (NPC) Disassembly; Regulation of Glucokinase by Glucokinase Regulatory Protein; Vpr-mediated nuclear…		RNA transport; Thyroid cancer; Pathways in cancer	2191.9	1663	2014.5	2140.1	2186.6	2097	2182.7	2335	2251.8	2310.2	2369.8	2358.8	2142.3	1846.3
P31943	Heterogeneous nuclear ribonucleoprotein H [OS=Homo sapiens]	16	6	49.2	metabolic process;regulation of biological process;response to stimulus	cytosol;membrane;nucleus;spliceosomal complex	protein binding;RNA binding	HNRNPH1	mRNA Splicing - Major Pathway; FGFR2 alternative splicing	Mecp2 and Associated Rett Syndrome; mRNA Processing		654	456.1	582.1	605.1	596.4	589.1	663.7	728.9	632	606.3	655.3	679.3	619.1	540.4
Q15019	septin-2 [OS=Homo sapiens]	9	5	41.5	cell differentiation;cell division;cell organization and biogenesis;regulation of biological process;response to stimulus	chromosome;cytoplasm;cytoskeleton;cytosol;membrane;nucleus	nucleotide binding;protein binding	SEPT2	Anchoring of the basal body to the plasma membrane		Bacterial invasion of epithelial cells	658.3	439.1	572.4	580.4	601.7	591.6	631.1	566.2	513.8	509.4	511.7	530.2	462.9	399.5
O00299	chloride intracellular channel protein 1 [OS=Homo sapiens]	44	3	26.9	metabolic process;regulation of biological process;response to stimulus;transport	cytoplasm;membrane;mitochondrion;nucleus	catalytic activity;protein binding;transporter activity	CLIC1				2425.7	1373.7	1627.3	1660.4	1707.8	1512.5	2324.9	1815.7	1387.8	1324.5	1224.1	1276.2	1184.2	1427.7
P05556-1	Integrin beta-1 [OS=Homo sapiens]	17	11	88.4	cell differentiation;cell growth;cell organization and biogenesis;cellular component movement;defense response;metabolic process;regulation of biological process;response to stimulus;transport	cell surface;cytoplasm;endosome;membrane	enzyme regulator activity;metal ion binding;protein binding;receptor activity;signal transducer activity	ITGB1	Integrin cell surface interactions; Signal transduction by L1; Basigin interactions; MET activates PTK2 signaling; Molecules associated with elastic fibres; Platelet Adhesion to exposed collagen; Syndecan interactions; CHL1 interactions; ECM proteoglycans; Laminin interactions; Localization of the PINCH-ILK-PARVIN complex to focal adhesions; Immunoregulatory interactions between a Lymphoid and a …	Integrin-mediated Cell Adhesion; Prolactin Signaling Pathway; Neural Crest Differentiation; Arrhythmogenic Right Ventricular Cardiomyopathy; Pathogenic Escherichia coli infection; Primary Focal Segmental Glomerulosclerosis FSGS; Focal Adhesion; Signaling of Hepatocyte Growth Factor Receptor; Rac1/Pak1/p38/MMP-2 pathway; TGF-beta Signaling Pathway; Factors and pathways affecting insulin-like growt…	Arrhythmogenic right ventricular cardiomyopathy (ARVC); ECM-receptor interaction; Regulation of actin cytoskeleton; Pertussis; Leishmaniasis; Hypertrophic cardiomyopathy (HCM); Bacterial invasion of epithelial cells; Focal adhesion; Cell adhesion molecules (CAMs); Shigellosis; Pathogenic Escherichia coli infection; Axon guidance; Toxoplasmosis; Small cell lung cancer; Pathways in cancer; Leukocyt…	1319.6	1034.7	1191.6	1231.7	1270.9	1224.9	1325.2	2386.1	2161.2	2161.2	2135.5	2160.9	1986.8	1902.1
P62877	E3 ubiquitin-protein ligase RBX1 [OS=Homo sapiens]	23	4	12.3	cell organization and biogenesis;metabolic process;regulation of biological process;response to stimulus	cytoplasm;cytosol;nucleus	catalytic activity;metal ion binding;protein binding	RBX1	FBXL7 down-regulates AURKA during mitotic entry and in early mitosis; NOTCH1 Intracellular Domain Regulates Transcription; Regulation of RAS by GAPs; Oxygen-dependent proline hydroxylation of Hypoxia-inducible Factor Alpha; Vif-mediated degradation of APOBEC3G; Constitutive Signaling by NOTCH1 HD+PEST Domain Mutants; Antigen processing: Ubiquitination & Proteasome degradation; GLI3 is processed t…	Dual hijack model of Vif in HIV infection; TGF-beta Signaling Pathway	TGF-beta signaling pathway; Wnt signaling pathway; Ubiquitin mediated proteolysis; Circadian rhythm; Renal cell carcinoma; Pathways in cancer; Cell cycle; HIF-1 signaling pathway; Oocyte meiosis; Nucleotide excision repair; Protein processing in endoplasmic reticulum	1361.8	986.6	1195.2	1242.3	1270.1	1193.5	1337.6	1574	1397.3	1445.1	1441.1	1395.5	1290.2	1239.7
P30041	Peroxiredoxin-6 [OS=Homo sapiens]	33	5	25	cellular homeostasis;metabolic process;regulation of biological process;response to stimulus;transport	cytoplasm;cytosol;extracellular;membrane;nucleus;organelle lumen;vacuole	antioxidant activity;catalytic activity;protein binding	PRDX6	Neutrophil degranulation; Detoxification of Reactive Oxygen Species	NRF2 pathway	Metabolic pathways	1902.3	946.4	1237.7	1283.2	1271.2	1179.3	1697.6	2141.2	1474.3	1504.9	1489.6	1507.4	1354	1330.1
O00499	Myc box-dependent-interacting protein 1 [OS=Homo sapiens]	14	7	64.7	cell differentiation;cell organization and biogenesis;cell proliferation;development;regulation of biological process;transport	cytoplasm;cytoskeleton;cytosol;membrane;nucleus	protein binding	BIN1	Clathrin-mediated endocytosis	VEGFA-VEGFR2 Signaling Pathway	Endocytosis; Fc gamma R-mediated phagocytosis	553.8	435.1	490.6	494.5	517.6	516.2	560.3	612.6	522.8	529.1	551.7	544.1	527	489.3
Q99439	Calponin-2 [OS=Homo sapiens]	23	5	33.7	cell organization and biogenesis;regulation of biological process;response to stimulus;transport	cytoskeleton;extracellular;membrane;organelle lumen	protein binding	CNN2	Gene and protein expression by JAK-STAT signaling after Interleukin-12 stimulation; Neutrophil degranulation; Interleukin-12 family signaling	Myometrial Relaxation and Contraction Pathways		2306.8	1430.7	1721.8	1710.3	1796.4	1705.7	2211.2	2270.6	1744.7	1739.2	1660.7	1731.1	1614.7	1793.4
P47756-2	Isoform 2 of F-actin-capping protein subunit beta [OS=Homo sapiens]	23	6	30.6	cell organization and biogenesis;cellular component movement;coagulation;regulation of biological process;transport	cytoplasm;cytoskeleton;cytosol	protein binding	CAPZB				750.8	533.1	649.5	666.6	646.8	629.4	724.2	794.1	667.6	651.4	690.4	686.9	647.8	645.3
P78325-1	Disintegrin and metalloproteinase domain-containing protein 8 [OS=Homo sapiens]	19	7	88.7	cell organization and biogenesis;cellular component movement;defense response;metabolic process;regulation of biological process;response to stimulus;transport	cell surface;cytoplasm;membrane;vacuole	catalytic activity;metal ion binding;protein binding	ADAM8	Degradation of the extracellular matrix; Neutrophil degranulation			942.5	805	918.4	924.9	842.2	782.3	811.9	618.5	559.6	581.4	553	509.7	479.2	444.2
O00622	Protein CYR61 [OS=Homo sapiens]	23	10	42	cell communication;cell death;cell differentiation;cell organization and biogenesis;cell proliferation;cellular component movement;metabolic process;regulation of biological process;response to stimulus	extracellular;organelle lumen	nucleotide binding;protein binding	CYR61	Post-translational protein phosphorylation; Regulation of Insulin-like Growth Factor (IGF) transport and uptake by Insulin-like Growth Factor Binding Proteins (IGFBPs)	Oncostatin M Signaling Pathway; Hypertrophy Model		2033.7	1590.9	1881.7	2224.8	2161.7	1907.3	1987.1	1244.1	1326.5	1239.4	1208.2	1185.9	1125.4	973.3
Q8NC51-1	Plasminogen activator inhibitor 1 RNA-binding protein [OS=Homo sapiens]	26	8	44.9	regulation of biological process	cytoplasm;cytosol;membrane;nucleus	protein binding;RNA binding	SERBP1		Apoptosis-related network due to altered Notch3 in ovarian cancer		1880.4	1435.9	1746.1	1795.8	1827.1	1777.1	1945.8	2157.2	1961	2025.8	2000.5	1986.1	1852.1	1689.3
P09758	Tumor-associated calcium signal transducer 2 [OS=Homo sapiens]	16	10	35.7	cell proliferation;regulation of biological process;response to stimulus	cytosol;membrane;nucleus	protein binding;receptor activity	TACSTD2				1064.1	845.8	973.5	1028.2	1026.3	957.7	1000.6	1111.3	1048.6	1096	1057.2	1058.3	988.1	863.2
P04406-1	glyceraldehyde-3-phosphate dehydrogenase [OS=Homo sapiens]	35	10	36	cell death;cell organization and biogenesis;defense response;metabolic process;regulation of biological process;response to stimulus	cytoplasm;cytoskeleton;cytosol;membrane;nucleus	catalytic activity;enzyme regulator activity;nucleotide binding;protein binding	GAPDH	Gluconeogenesis; Glycolysis	Cori Cycle; Alzheimers Disease; Glycolysis and Gluconeogenesis; Sudden Infant Death Syndrome (SIDS) Susceptibility Pathways	Glycolysis / Gluconeogenesis; HIF-1 signaling pathway; Metabolic pathways; Alzheimer's disease; Biosynthesis of amino acids; Carbon metabolism	5009.4	3007.5	3662.2	3570.2	3626	3589	4700	5103.6	3998.4	3910	3835	3792.7	3514.3	4082.3
P52565-1	rho GDP-dissociation inhibitor 1 [OS=Homo sapiens]	16	9	23.2	cellular component movement;regulation of biological process;response to stimulus	cytoplasm;cytoskeleton;cytosol	enzyme regulator activity;protein binding	ARHGDIA	Signalling by NGF; Axonal growth inhibition (RHOA activation); Axonal growth stimulation; Rho GTPase cycle		Vasopressin-regulated water reabsorption; Neurotrophin signaling pathway	1410.5	1051.7	1239.5	1273.3	1468.2	1468.6	1677.5	1529.3	1395.7	1413.2	1419.9	1590.4	1504.3	1475.6
Q9NR12-1	PDZ and LIM domain protein 7 [OS=Homo sapiens]	11	7	49.8	cell differentiation;cell organization and biogenesis;cellular component movement;development;regulation of biological process;transport	cytoplasm;cytoskeleton;cytosol;nucleus	metal ion binding;protein binding	PDLIM7	RET signaling	EBV LMP1 signaling		491.7	346.6	462.9	519.9	531.7	489	517.8	518.6	508.4	495.2	515.3	544.2	485.8	415.9
Q13332	Receptor-type tyrosine-protein phosphatase S [OS=Homo sapiens]	12	11	216.9	metabolic process;regulation of biological process	membrane	catalytic activity;protein binding	PTPRS	ECM proteoglycans; Receptor-type tyrosine-protein phosphatases; Synaptic adhesion-like molecules			414.5	342.6	407.5	394.8	417.2	421	439	549.6	497.1	512.7	539.7	540.3	498.4	466.7
P62258-1	14-3-3 protein epsilon [OS=Homo sapiens]	28	9	29.2	cell organization and biogenesis;cellular component movement;cellular homeostasis;metabolic process;regulation of biological process;response to stimulus;transport	cytoplasm;cytosol;membrane;mitochondrion;nucleus	protein binding;RNA binding	YWHAE	Regulation of PLK1 Activity at G2/M Transition; Recruitment of NuMA to mitotic centrosomes; Loss of Nlp from mitotic centrosomes; NADE modulates death signalling; Translocation of GLUT4 to the plasma membrane; Deregulated CDK5 triggers multiple neurodegenerative pathways in Alzheimer's disease models; Chk1/Chk2(Cds1) mediated inactivation of Cyclin B:Cdk1 complex; Signaling by Hippo; AURKA Activa…	Cell Cycle; Myometrial Relaxation and Contraction Pathways; VEGFA-VEGFR2 Signaling Pathway; Calcium Regulation in the Cardiac Cell; Sudden Infant Death Syndrome (SIDS) Susceptibility Pathways	PI3K-Akt signaling pathway; Hippo signaling pathway; Viral carcinogenesis; Cell cycle; Neurotrophin signaling pathway; Oocyte meiosis; Epstein-Barr virus infection	996.2	729.9	930	878.8	905.5	986.4	1084.2	1105.7	979.3	954.5	888.2	954.1	891	979.5
P07737	profilin-1 [OS=Homo sapiens]	30	9	15	cell organization and biogenesis;regulation of biological process;response to stimulus	cytoplasm;cytoskeleton;cytosol;membrane;nucleus	enzyme regulator activity;nucleotide binding;protein binding;RNA binding	PFN1	Platelet degranulation ; Signaling by ROBO receptors; RHO GTPases Activate Formins; PCP/CE pathway	Association Between Physico-Chemical Features and Toxicity Associated Pathways; VEGFA-VEGFR2 Signaling Pathway; Regulation of Actin Cytoskeleton; G13 Signaling Pathway	Shigellosis; Salmonella infection; Regulation of actin cytoskeleton; Rap1 signaling pathway	1586.3	1112.3	1377.9	1415.6	1611.9	1758.8	2018.5	1874.7	1602.3	1566.5	1694.8	1839.2	1742.3	1590
Q9UPT8	Zinc finger CCCH domain-containing protein 4 [OS=Homo sapiens]	13	10	140.2			metal ion binding;RNA binding	ZC3H4				375.3	274.1	340.1	361.8	390	362.1	361	508.7	478.8	490.4	504.8	534	443.3	396.3
P21980	Protein-glutamine gamma-glutamyltransferase 2 [OS=Homo sapiens]	24	14	77.3	cell organization and biogenesis;cellular homeostasis;metabolic process;regulation of biological process;response to stimulus;transport	cytoplasm;cytosol;endoplasmic reticulum;membrane;mitochondrion	catalytic activity;metal ion binding;nucleotide binding;protein binding	TGM2			Huntington's disease	1673.8	1292.1	1657.2	1836.8	1918.9	1807.3	1885.3	1300.8	1248.4	1343.1	1437.4	1426.3	1318.2	1118
P13929-1	Beta-enolase [OS=Homo sapiens]	14	2	47	metabolic process	cytoplasm;cytosol;membrane	catalytic activity;metal ion binding	ENO3	Gluconeogenesis; Glycolysis	Glycolysis and Gluconeogenesis	RNA degradation; Carbon metabolism; Biosynthesis of amino acids; Glycolysis / Gluconeogenesis; HIF-1 signaling pathway; Metabolic pathways	200.7	188.6	197.4	183.1	196.8	194.7	219.8	235.5	192.9	199.9	188.4	212.7	194.2	218
Q9Y4Y9	U6 snRNA-associated Sm-like protein LSm5 [OS=Homo sapiens]	18	1	9.9	metabolic process	cytosol;nucleus;spliceosomal complex	protein binding;RNA binding	LSM5	mRNA Splicing - Major Pathway; mRNA decay by 5' to 3' exoribonuclease		RNA degradation; Spliceosome	666.3	451.1	562	574.2	567.3	548.7	682.4	811.8	656.3	636.7	634.3	653.6	645.2	725.1
P49321	Nuclear autoantigenic sperm protein [OS=Homo sapiens]	27	8	85.2	cell organization and biogenesis;cell proliferation;metabolic process;response to stimulus;transport	cytoplasm;nucleus	protein binding	NASP				1312	953.5	1204.1	1297.5	1295.8	1265.7	1253.1	1732.4	1624.5	1660.2	1704.8	1680.4	1499.1	1279
P31947-1	14-3-3 protein sigma [OS=Homo sapiens]	19	9	27.8	cell differentiation;cell organization and biogenesis;regulation of biological process;response to stimulus	cytoplasm;cytosol;extracellular;membrane;mitochondrion;nucleus	enzyme regulator activity;protein binding	SFN	Translocation of GLUT4 to the plasma membrane; Chk1/Chk2(Cds1) mediated inactivation of Cyclin B:Cdk1 complex; TP53 Regulates Transcription of Genes Involved in G2 Cell Cycle Arrest; TP53 Regulates Metabolic Genes; Activation of BAD and translocation to mitochondria ; RHO GTPases activate PKNs	miRNA Regulation of DNA Damage Response; Myometrial Relaxation and Contraction Pathways; Calcium Regulation in the Cardiac Cell; DNA Damage Response	p53 signaling pathway; Cell cycle; Aldosterone-regulated sodium reabsorption	840.5	487.6	647.7	754.5	772.3	753.1	793.1	987.1	857.2	852	907.1	929.2	816.5	697.8
Q8NBJ4	Golgi membrane protein 1 [OS=Homo sapiens]	22	16	45.3	cell organization and biogenesis;metabolic process;regulation of biological process	Golgi;membrane;organelle lumen	protein binding	GOLM1	Post-translational protein phosphorylation; Regulation of Insulin-like Growth Factor (IGF) transport and uptake by Insulin-like Growth Factor Binding Proteins (IGFBPs)			1699.4	1259.7	1575.3	1694.9	1666	1557.2	1631.2	1844.6	1729	1768.4	1877.3	1820.7	1625.2	1396.6
O14773	Tripeptidyl-peptidase 1 [OS=Homo sapiens]	53	10	61.2	cell differentiation;cell organization and biogenesis;metabolic process	mitochondrion;organelle lumen;vacuole	catalytic activity;metal ion binding;protein binding	TPP1	XBP1(S) activates chaperone genes		Lysosome	5585.2	3658.5	4280.6	4565.6	4792.2	4506.1	5788.4	4502.5	3806.6	3818.4	3830.6	4051.5	3822.2	3959.8
Q9NX62	Inositol monophosphatase 3 [OS=Homo sapiens]	7	5	38.7	metabolic process	cytosol;Golgi;membrane;nucleus;organelle lumen	catalytic activity;metal ion binding	IMPAD1	Cytosolic sulfonation of small molecules		Sulfur metabolism; Inositol phosphate metabolism; Metabolic pathways; Phosphatidylinositol signaling system	308	234.1	278.7	285.6	291.6	283.1	320.3	370.5	311.5	318.8	310.9	315.3	300.2	302.2
P16144-1	Integrin beta-4 [OS=Homo sapiens]	12	5	202	cell communication;cell differentiation;cell organization and biogenesis;cellular component movement;metabolic process;regulation of biological process;response to stimulus	cell surface;membrane;nucleus	protein binding;receptor activity	ITGB4	Laminin interactions; Assembly of collagen fibrils and other multimeric structures; Type I hemidesmosome assembly; Syndecan interactions	Integrin-mediated Cell Adhesion; Arrhythmogenic Right Ventricular Cardiomyopathy; Alpha 6 Beta 4 signaling pathway; Primary Focal Segmental Glomerulosclerosis FSGS; Focal Adhesion; TGF-beta Signaling Pathway; Regulation of Apoptosis by Parathyroid Hormone-related Protein; Focal Adhesion-PI3K-Akt-mTOR-signaling pathway	Hypertrophic cardiomyopathy (HCM); Regulation of actin cytoskeleton; Arrhythmogenic right ventricular cardiomyopathy (ARVC); ECM-receptor interaction; Dilated cardiomyopathy; PI3K-Akt signaling pathway; Focal adhesion	563.3	404.8	492.1	540.7	532.3	498.8	540.4	593.8	568.8	579.2	593.8	576.6	494.5	472.2
P52823	Stanniocalcin-1 [OS=Homo sapiens]	31	6	27.6	cell organization and biogenesis;cell proliferation;cellular homeostasis;regulation of biological process;response to stimulus	cytoplasm;extracellular;membrane;nucleus	protein binding	STC1		Ectoderm Differentiation		2147.4	1601.2	1873.7	1942	2005.1	1827.2	2046.9	1243.2	1142.4	1125	1126.3	1148	1051.2	987.2
Q8WUM4	Programmed cell death 6-interacting protein [OS=Homo sapiens]	20	9	96	cell death;cell division;cell organization and biogenesis;regulation of biological process;transport	cytoplasm;cytoskeleton;cytosol;extracellular;membrane	protein binding	PDCD6IP	Budding and maturation of HIV virion; Uptake and function of anthrax toxins		Endocytosis	890.9	586.5	780.6	791.6	792.7	781.8	826.4	919.7	802.2	797.6	844.7	850.7	774	698.1
P02765	Alpha-2-HS-glycoprotein [OS=Homo sapiens]	116	8	39.3	defense response;metabolic process;regulation of biological process;response to stimulus;transport	extracellular;Golgi;organelle lumen	enzyme regulator activity	AHSG	Platelet degranulation ; Post-translational protein phosphorylation; Regulation of Insulin-like Growth Factor (IGF) transport and uptake by Insulin-like Growth Factor Binding Proteins (IGFBPs); Neutrophil degranulation			5443	3489.2	4565.1	4617.6	4646.4	4872.3	5020.6	6115.7	4725.2	5042.4	5578.8	5637.9	5148.9	4259.7
O95084	Serine protease 23 [OS=Homo sapiens]	28	7	43	metabolic process	extracellular;nucleus;organelle lumen	catalytic activity	PRSS23	Post-translational protein phosphorylation; Regulation of Insulin-like Growth Factor (IGF) transport and uptake by Insulin-like Growth Factor Binding Proteins (IGFBPs)			1999	1318.3	1509.3	1426.8	1376.9	1353.4	1517.3	1236.6	1027.6	988.9	956.9	966.4	897.8	822.3
P51991-1	Heterogeneous nuclear ribonucleoprotein A3 [OS=Homo sapiens]	18	11	39.6	metabolic process;transport	cytoplasm;nucleus;spliceosomal complex	protein binding;RNA binding;transporter activity	HNRNPA3	mRNA Splicing - Major Pathway		Spliceosome	1423.6	1064.8	1305.1	1394.2	1485	1355.5	1468	1553.5	1381.6	1434.7	1420.2	1435.7	1331	1224.9
P27797	Calreticulin [OS=Homo sapiens]	34	12	48.1	cell differentiation;cell organization and biogenesis;cellular homeostasis;metabolic process;regulation of biological process;response to stimulus;transport	cell surface;cytoplasm;cytosol;endoplasmic reticulum;extracellular;Golgi;membrane;nucleus;organelle lumen	DNA binding;metal ion binding;protein binding;RNA binding	CALR	Scavenging by Class F Receptors; Assembly of Viral Components at the Budding Site; ATF6 (ATF6-alpha) activates chaperone genes; Antigen Presentation: Folding, assembly and peptide loading of class I MHC; ER-Phagosome pathway; Calnexin/calreticulin cycle; Scavenging by Class A Receptors	Androgen receptor signaling pathway; Photodynamic therapy-induced unfolded protein response; Calcium Regulation in the Cardiac Cell	Phagosome; Chagas disease (American trypanosomiasis); HTLV-I infection; Antigen processing and presentation; Protein processing in endoplasmic reticulum	2424.6	1723.5	2137.5	2281.5	2336.8	2253.3	2435	3028.3	2779.7	2865.7	2943.7	2939	2684.7	2298.4
Q01082-1	Spectrin beta chain, non-erythrocytic 1 [OS=Homo sapiens]	19	11	274.4	cell organization and biogenesis;cellular component movement;metabolic process;regulation of biological process;response to stimulus;transport	cytoplasm;cytoskeleton;cytosol;membrane;nucleus	protein binding;RNA binding;structural molecule activity	SPTBN1	Nephrin family interactions; Interaction between L1 and Ankyrins; COPI-mediated anterograde transport; RAF/MAP kinase cascade; NCAM signaling for neurite out-growth; Interleukin-20 family signaling	TGF-beta Signaling Pathway; Sudden Infant Death Syndrome (SIDS) Susceptibility Pathways		1202.2	850.8	1046.3	1083	1105.9	1046.5	1146.2	1167.2	1032.3	1063.1	1073.7	1075.7	991.2	920
P09104	Gamma-enolase [OS=Homo sapiens]	15	3	47.2	metabolic process	cytoplasm;cytosol;membrane	catalytic activity;metal ion binding;protein binding	ENO2	Gluconeogenesis; Glycolysis	Glycolysis and Gluconeogenesis	Carbon metabolism; RNA degradation; HIF-1 signaling pathway; Biosynthesis of amino acids; Metabolic pathways; Glycolysis / Gluconeogenesis	473.2	362.4	404.7	393.7	408	392	453.5	608.9	479.5	506.9	498	533.2	464.8	548.3
Q16643	drebrin [OS=Homo sapiens]	44	8	71.4	cell communication;cell differentiation;cell organization and biogenesis;cell proliferation;development;regulation of biological process	cytoplasm;cytoskeleton;membrane	protein binding	DBN1				2029.5	1535.6	1842	1990.4	2023.7	1885.6	1989.2	2194.2	2031.4	2087.1	2108.8	2156.1	1891.4	1693.7
Q9UQ80	proliferation-associated protein 2G4 [OS=Homo sapiens]	15	8	43.8	cell proliferation;metabolic process;regulation of biological process;transport	cytoplasm;extracellular;membrane;nucleus;organelle lumen	DNA binding;protein binding;RNA binding	PA2G4	Neutrophil degranulation			400	288.2	361.8	414.1	411.6	377	400.4	444.1	432.7	420.4	456.4	438	418.7	335.9
P14314	Glucosidase 2 subunit beta [OS=Homo sapiens]	19	12	59.4	metabolic process;regulation of biological process;response to stimulus	endoplasmic reticulum;organelle lumen	metal ion binding;protein binding	PRKCSH	Advanced glycosylation endproduct receptor signaling; Post-translational protein phosphorylation; Regulation of Insulin-like Growth Factor (IGF) transport and uptake by Insulin-like Growth Factor Binding Proteins (IGFBPs); Calnexin/calreticulin cycle		Protein processing in endoplasmic reticulum	1717.9	1317	1638.5	1665.4	1683.5	1668.4	1661.1	2320	2144.3	2244.9	2309	2225.3	2081.1	1762.5
P27695	DNA-(apurinic or apyrimidinic site) lyase [OS=Homo sapiens]	12	6	35.5	cell organization and biogenesis;cellular homeostasis;metabolic process;regulation of biological process;response to stimulus	cytoplasm;endoplasmic reticulum;mitochondrion;nucleus;ribosome	catalytic activity;DNA binding;metal ion binding;protein binding;RNA binding	APEX1	POLB-Dependent Long Patch Base Excision Repair; Displacement of DNA glycosylase by APEX1; PCNA-Dependent Long Patch Base Excision Repair; Abasic sugar-phosphate removal via the single-nucleotide replacement pathway	Human Thyroid Stimulating Hormone (TSH) signaling pathway; Spinal Cord Injury	Base excision repair	413.3	279.6	369.2	376.3	376.3	359.6	419.7	567.9	472.5	477.9	501.1	531.9	465.6	405.6
Q13501-1	sequestosome-1 [OS=Homo sapiens]	37	9	47.7	cell communication;cell death;cell differentiation;cell organization and biogenesis;metabolic process;regulation of biological process;response to stimulus;transport	cytoplasm;cytosol;endoplasmic reticulum;endosome;nucleus;vacuole	catalytic activity;metal ion binding;protein binding	SQSTM1	Interleukin-1 family signaling; NF-kB is activated and signals survival; Signalling by NGF; p75NTR recruits signalling complexes; NRIF signals cell death from the nucleus; Pink/Parkin Mediated Mitophagy	Regulation of toll-like receptor signaling pathway; IL-1 signaling pathway; RANKL/RANK (Receptor activator of NFKB (ligand)) Signaling Pathway; Brain-Derived Neurotrophic Factor (BDNF) signaling pathway; Apoptosis-related network due to altered Notch3 in ovarian cancer; NRF2 pathway; Interleukin-1 Induced Activation of NF-kappa-B; Senescence and Autophagy in Cancer	Osteoclast differentiation	2335.8	1804.8	2127.3	2214.6	2239.2	2136	2262.3	3321.8	3057.1	3157.2	3285	3146	2836.3	2439.7
P18669	Phosphoglycerate mutase 1 [OS=Homo sapiens]	11	7	28.8	metabolic process;regulation of biological process;transport	cytoplasm;cytosol;extracellular;membrane;organelle lumen	catalytic activity;protein binding	PGAM1; LOC643576	Gluconeogenesis; Glycolysis; Neutrophil degranulation	Cori Cycle; Glycolysis and Gluconeogenesis	Glycolysis / Gluconeogenesis; Carbon metabolism; Biosynthesis of amino acids; Glycine, serine and threonine metabolism; Metabolic pathways; Glucagon signaling pathway; Central carbon metabolism in cancer	611.1	396.4	506.5	515.4	538.4	540.3	644.1	739.3	570.5	597.2	583.2	615.2	564.7	552.7
P62158	Calmodulin [OS=Homo sapiens]	17	9	16.8	metabolic process;regulation of biological process;response to stimulus;transport	cytoplasm;cytoskeleton;cytosol;extracellular;membrane	catalytic activity;enzyme regulator activity;metal ion binding;protein binding;transporter activity	CALM3; CALM2; CALM1	Smooth Muscle Contraction; Uptake and function of anthrax toxins; Stimuli-sensing channels; Translocation of GLUT4 to the plasma membrane; Synthesis of IP3 and IP4 in the cytosol; Reduction of cytosolic Ca++ levels; CREB phosphorylation through the activation of CaMKII; Ion homeostasis; Ca2+ pathway; Phase 0 - rapid depolarisation; Calcineurin activates NFAT; Platelet degranulation ; eNOS activat…	Physiological and Pathological Hypertrophy of the Heart; MicroRNAs in cardiomyocyte hypertrophy; Alzheimers Disease; Endothelin Pathways; T-Cell Receptor and Co-stimulatory Signaling; Common Pathways Underlying Drug Addiction; Cardiac Hypertrophic Response; Myometrial Relaxation and Contraction Pathways; Melatonin metabolism and effects; G Protein Signaling Pathways; T-Cell antigen Receptor (TCR)…	Dopaminergic synapse; Amphetamine addiction; Neurotrophin signaling pathway; Circadian entrainment; Phosphatidylinositol signaling system; Pertussis; Aldosterone synthesis and secretion; Inflammatory mediator regulation of TRP channels; GnRH signaling pathway; Insulin signaling pathway; Renin secretion; Olfactory transduction; Glioma; Glucagon signaling pathway; Alzheimer's disease; Salivary secr…	1238.8	980.2	1176.9	1137.8	1195.9	1256.1	1213.2	1357.6	1233.9	1274.2	1279.4	1286.3	1182.9	1027.2
Q86U42-1	polyadenylate-binding protein 2 [OS=Homo sapiens]	17	8	32.7	metabolic process;regulation of biological process;response to stimulus;transport	cytoplasm;nucleus	protein binding;RNA binding	PABPN1	Inhibition of Host mRNA Processing and RNA Silencing; mRNA 3'-end processing; mRNA Splicing - Major Pathway; Cleavage of Growing Transcript in the Termination Region ; Processing of Intronless Pre-mRNAs	mRNA Processing	Influenza A; mRNA surveillance pathway	561.4	443.8	545.8	570.2	595.3	588	624.8	610.6	565.7	583.9	609.7	600.4	584.6	514.9
Q15417	Calponin-3 [OS=Homo sapiens]	19	9	36.4	cell differentiation;cell organization and biogenesis;regulation of biological process	cytoskeleton;cytosol	protein binding	CNN3				1748.8	1438.5	1686.9	1707.4	1677.9	1605.1	1635.8	1664.8	1555.1	1586.2	1586.9	1512.4	1388.6	1225.6
Q96AE4-2	Isoform 2 of Far upstream element-binding protein 1 [OS=Homo sapiens]	8	6	68.6	metabolic process;regulation of biological process	nucleus	DNA binding;protein binding;RNA binding	FUBP1				534.4	423.5	507.1	523.6	541.3	521.6	541.4	765.4	661.3	678.3	670.8	669.5	623.5	562.6
P09493-5	Isoform 5 of Tropomyosin alpha-1 chain [OS=Homo sapiens]	29	2	28.4	cell organization and biogenesis;cellular component movement;regulation of biological process;response to stimulus	cytoskeleton;cytosol	protein binding;structural molecule activity	TPM1		Striated Muscle Contraction		458.1	415.5	589.6	760.1	1198	1345	1322.5	376.1	363.8	371.7	416.1	538.9	557	488.5
O00461	Golgi integral membrane protein 4 [OS=Homo sapiens]	17	14	81.8	transport	endosome;Golgi;membrane;organelle lumen		GOLIM4	Intra-Golgi traffic			616.7	451.6	557.1	562.3	586.3	597	599.7	601.2	560	562.2	564	584.2	536.2	473.4
Q92734-1	Protein TFG [OS=Homo sapiens]	8	6	43.4	cell organization and biogenesis;regulation of biological process;response to stimulus;transport	cytoplasm;cytosol;endoplasmic reticulum;membrane	protein binding;signal transducer activity	TFG	COPII (Coat Protein 2) Mediated Vesicle Transport		Pathways in cancer; Thyroid cancer	331.9	243.9	321.1	323	325.7	353.7	357.8	451.6	437.2	429.7	444.1	436.2	399.4	390.4
P14324	Farnesyl pyrophosphate synthase [OS=Homo sapiens]	8	6	48.2	metabolic process;regulation of biological process	cytoplasm;cytosol;mitochondrion	catalytic activity;metal ion binding;RNA binding	FDPS	Cholesterol biosynthesis; Activation of gene expression by SREBF (SREBP)	Cholesterol Biosynthesis; Sterol Regulatory Element-Binding Proteins (SREBP) signalling	Metabolic pathways; HTLV-I infection; Influenza A; Terpenoid backbone biosynthesis	293.5	192.4	237.7	254.3	253.5	233.6	267.3	378.8	310.8	338.1	311.6	316.9	298.9	279.4
P46013	Proliferation marker protein Ki-67 [OS=Homo sapiens]	13	11	358.5	cell proliferation;metabolic process;regulation of biological process;response to stimulus	chromosome;cytoplasm;membrane;nucleus	DNA binding;nucleotide binding;protein binding;RNA binding	MKI67		Primary Focal Segmental Glomerulosclerosis FSGS		993	730.7	894.8	937.3	915.2	845.2	899.5	1225.8	1166.5	1199.1	1175.7	1148.8	1027	891.1
Q02818	Nucleobindin-1 [OS=Homo sapiens]	23	11	53.8	metabolic process;regulation of biological process;response to stimulus	cytoplasm;endoplasmic reticulum;endosome;extracellular;Golgi;membrane;nucleus;organelle lumen	DNA binding;metal ion binding;protein binding	NUCB1	Post-translational protein phosphorylation; Regulation of Insulin-like Growth Factor (IGF) transport and uptake by Insulin-like Growth Factor Binding Proteins (IGFBPs)			1524.8	1176.8	1420.2	1465	1458.4	1532.6	1493.2	1411.4	1282.8	1251.6	1294.4	1317.2	1168.2	1087.1
P54819	Adenylate kinase 2, mitochondrial [OS=Homo sapiens]	11	5	26.5	metabolic process	membrane;mitochondrion	catalytic activity;nucleotide binding	AK2	Interconversion of nucleotide di- and triphosphates		Metabolic pathways; Purine metabolism; Thiamine metabolism	1058.3	635.4	831.7	834.6	855.6	840.8	987	1228.1	1020.2	1019.6	1019.4	1079.9	1009.9	992.1
Q96B97-3	Isoform 3 of SH3 domain-containing kinase-binding protein 1 [OS=Homo sapiens]	15	8	46.6	cell communication;cell death;cell organization and biogenesis;cellular component movement;regulation of biological process;transport	cytoplasm;cytoskeleton;cytosol;membrane	protein binding	SH3KBP1		EGF/EGFR Signaling Pathway		1763.7	1320.8	1574.7	1718.1	1820.1	1756.1	1758.8	1520.9	1455.9	1415.9	1461.9	1494.9	1389.8	1171
Q9Y2D5-4	Isoform 3 of A-kinase anchor protein 2 [OS=Homo sapiens]	12	8	122	regulation of biological process	membrane		PALM2-AKAP2; PALM2; AKAP2		G Protein Signaling Pathways		868.9	599.4	743.6	780.7	773.1	699.3	732.3	850.3	792.1	774.5	826.5	782	697.2	594.9
P05067-11	Isoform 11 of Amyloid-beta A4 protein [OS=Homo sapiens]	34	1	84.5	cell death;cell growth;cell organization and biogenesis;cellular component movement;cellular homeostasis;defense response;metabolic process;regulation of biological process;response to stimulus;transport	cell surface;cytoplasm;cytosol;endoplasmic reticulum;endosome;extracellular;Golgi;membrane;organelle lumen	DNA binding;enzyme regulator activity;metal ion binding;protein binding	APP		Alzheimers Disease; Endoderm Differentiation; Apoptosis-related network due to altered Notch3 in ovarian cancer; Copper homeostasis; TGF-beta Signaling Pathway
P29692-3	Isoform 3 of Elongation factor 1-delta [OS=Homo sapiens]	11	1	28.5	metabolic process;regulation of biological process;response to stimulus	cytoplasm;cytosol;endoplasmic reticulum;nucleus	DNA binding;protein binding;RNA binding;signal transducer activity	EEF1D		Translation Factors
P38646	Stress-70 protein, mitochondrial [OS=Homo sapiens]	16	7	73.6	cell differentiation;cell organization and biogenesis;metabolic process;regulation of biological process;response to stimulus	cytoplasm;mitochondrion;nucleus;organelle lumen	nucleotide binding;protein binding;RNA binding	HSPA9	Gene and protein expression by JAK-STAT signaling after Interleukin-12 stimulation; Mitochondrial protein import; Regulation of HSF1-mediated heat shock response; Interleukin-12 family signaling; Cristae formation; Metabolism of proteins	Parkin-Ubiquitin Proteasomal System pathway	Tuberculosis; RNA degradation	1485.1	990.2	1221.4	1205.9	1275.1	1210.1	1411.4	1702.9	1406.8	1401.8	1436.2	1459.8	1344.6	1279.9
P40121	Macrophage-capping protein [OS=Homo sapiens]	18	6	38.5	cell organization and biogenesis;regulation of biological process	cytoplasm;extracellular;nucleus	protein binding	CAPG		TYROBP Causal Network		206.3	145	174.5	176.5	183	174.4	197.7	185	160.2	166.7	169.2	166.2	160.6	152.3
Q9UHD9	Ubiquilin-2 [OS=Homo sapiens]	18	7	65.7	metabolic process;regulation of biological process	cytoplasm;cytosol;membrane;nucleus;vacuole	protein binding	UBQLN2	Cargo recognition for clathrin-mediated endocytosis		Protein processing in endoplasmic reticulum	471.2	384.3	458.3	464.8	482.6	481.4	502.1	568.6	505.3	492.4	532.7	551.8	493.4	452.4
P68402-1	platelet-activating factor acetylhydrolase IB subunit beta [OS=Homo sapiens]	15	2	25.6	metabolic process;regulation of biological process;transport	cytoplasm;cytosol;extracellular;membrane;organelle lumen	catalytic activity;protein binding	PAFAH1B2	COPI-independent Golgi-to-ER retrograde traffic; Neutrophil degranulation		Ether lipid metabolism; Metabolic pathways	36.3	24.2	31.3	27.3	28.1	30.7	40.7	32	27.1	28.5	30.8	27	29.7	30.5
Q14247-1	Src substrate cortactin [OS=Homo sapiens]	17	11	61.5	cell organization and biogenesis;cellular component movement;regulation of biological process;transport	cytoplasm;cytoskeleton;cytosol;Golgi;membrane	protein binding	CTTN	RHO GTPases activate PAKs; Clathrin-mediated endocytosis	Pathogenic Escherichia coli infection; Hepatitis C and Hepatocellular Carcinoma	Pathogenic Escherichia coli infection; Bacterial invasion of epithelial cells; Shigellosis; Proteoglycans in cancer; Tight junction	1927.8	1323.9	1720.6	1872.3	1906.2	1746.1	1809.7	2117.3	1974.1	2099.5	2135.4	2181	1934.4	1506.5
P41091	eukaryotic translation initiation factor 2 subunit 3 [OS=Homo sapiens]	14	3	51.1	metabolic process;transport	cytoplasm;cytosol;nucleus	catalytic activity;nucleotide binding;protein binding;RNA binding	EIF2S3	Formation of the ternary complex, and subsequently, the 43S complex; L13a-mediated translational silencing of Ceruloplasmin expression; ABC-family proteins mediated transport; Translation initiation complex formation; GTP hydrolysis and joining of the 60S ribosomal subunit; Recycling of eIF2:GDP; Ribosomal scanning and start codon recognition	Translation Factors	RNA transport	343.1	213.5	271.4	279.7	259.7	250	292.3	274.6	219.7	233.9	231.8	233.7	206.1	149.5
O00592	Podocalyxin [OS=Homo sapiens]	21	8	58.6	cellular component movement;regulation of biological process	cytoplasm;membrane	protein binding	PODXL		Primary Focal Segmental Glomerulosclerosis FSGS; Ectoderm Differentiation; Hepatitis C and Hepatocellular Carcinoma		1305.2	1096.8	1342.8	1529.7	1623	1514.5	1626.7	949.5	979.3	1043.4	1127.3	1160.6	1059.6	924.9
P20930	Filaggrin [OS=Homo sapiens]	13	11	434.9	cell death;cell differentiation;development;metabolic process	cytoskeleton;cytosol;nucleus	metal ion binding;protein binding;structural molecule activity	FLG	Formation of the cornified envelope			37.8	34	39.2	37.3	37	38.1	39.8	50.4	41.1	45.4	41	49.5	32.1	27.8
Q12959	Disks large homolog 1 [OS=Homo sapiens]	8	5	100.4	cell communication;cell organization and biogenesis;cell proliferation;metabolic process;regulation of biological process;response to stimulus;transport	cytoplasm;cytosol;endoplasmic reticulum;Golgi;membrane;nucleus	catalytic activity;protein binding;structural molecule activity;transporter activity	DLG1	NrCAM interactions; Synaptic adhesion-like molecules; Activation of Ca-permeable Kainate Receptor; Trafficking of AMPA receptors	Brain-Derived Neurotrophic Factor (BDNF) signaling pathway; T-Cell antigen Receptor (TCR) pathway during Staphylococcus aureus infection	T cell receptor signaling pathway; Hippo signaling pathway; Viral carcinogenesis; HTLV-I infection	827.9	570.9	746.3	787.6	797.9	736.6	841.4	821.8	731	765.9	745.4	767.6	688.7	648.7
P01037	Cystatin-SN [OS=Homo sapiens]	47	9	16.4	regulation of biological process;response to stimulus	extracellular	enzyme regulator activity;protein binding	CST1			Salivary secretion	4510.4	3095	3898.1	4328.1	4305.9	4215.7	4287.2	4579.5	4177.9	4392.5	4502.7	4455.1	4026.1	3204.5
Q14C86-1	GTPase-activating protein and VPS9 domain-containing protein 1 [OS=Homo sapiens]	19	8	164.9	cell organization and biogenesis;regulation of biological process;response to stimulus;transport	cytosol;endosome;membrane	enzyme regulator activity;protein binding	GAPVD1	RAB GEFs exchange GTP for GDP on RABs; Clathrin-mediated endocytosis			988.9	747.2	898	981.2	986.9	920.5	947.9	1081.1	1036.9	1035.6	1134.5	1075.5	933.2	809.9
Q16610	Extracellular matrix protein 1 [OS=Homo sapiens]	26	9	60.6	defense response;regulation of biological process;response to stimulus;transport	extracellular;organelle lumen	protein binding;signal transducer activity	ECM1	Platelet degranulation			2228.4	1736	2001.6	2052.1	2048.6	1977	2093.5	1420.2	1324	1306.2	1345.3	1335	1223.7	1105.4
Q9Y4K0	Lysyl oxidase homolog 2 [OS=Homo sapiens]	10	8	86.7	cell organization and biogenesis;cell proliferation;cellular component movement;metabolic process;regulation of biological process;response to stimulus;transport	chromosome;extracellular;membrane;nucleus	catalytic activity;metal ion binding;protein binding;receptor activity	LOXL2	Elastic fibre formation; Crosslinking of collagen fibrils	Canonical and Non-Canonical TGF-B signaling		543.1	405.9	492.5	543.7	526.9	583	568.2	653.8	611.6	562.5	623.4	626.3	576.6	558.9
Q14114	Low-density lipoprotein receptor-related protein 8 [OS=Homo sapiens]	4	3	105.6	metabolic process;regulation of biological process;response to stimulus;transport	cell surface;extracellular;membrane	metal ion binding;protein binding;receptor activity;signal transducer activity	LRP8	Signaling by GPCR; Retinoid metabolism and transport; Platelet sensitization by LDL			402.9	295.3	372.3	452.9	459.8	379.9	397.3	226.4	241	220.5	222.4	221.3	198.5	178.8
P05388	60S acidic ribosomal protein P0 [OS=Homo sapiens]	15	7	34.3	cell organization and biogenesis;metabolic process;regulation of biological process;response to stimulus;transport	cytoplasm;cytosol;endoplasmic reticulum;membrane;nucleus;ribosome	protein binding;RNA binding;structural molecule activity	RPLP0	Peptide chain elongation; Gene and protein expression by JAK-STAT signaling after Interleukin-12 stimulation; Eukaryotic Translation Termination; Viral mRNA Translation; L13a-mediated translational silencing of Ceruloplasmin expression; Nonsense Mediated Decay (NMD) independent of the Exon Junction Complex (EJC); Selenocysteine synthesis; Nonsense Mediated Decay (NMD) enhanced by the Exon Junctio…	Cytoplasmic Ribosomal Proteins	Ribosome	951.6	765.1	832.5	921.1	955.5	854.3	924.5	1095.1	1038.9	1023.2	1117.8	1093.3	989	788.2
P07205	Phosphoglycerate kinase 2 [OS=Homo sapiens]	12	1	44.8	cellular component movement;metabolic process	cytoplasm;nucleus	catalytic activity;nucleotide binding	PGK2	Gluconeogenesis; Glycolysis	Cori Cycle; Glycolysis and Gluconeogenesis	Glycolysis / Gluconeogenesis; Metabolic pathways; Carbon metabolism; Biosynthesis of amino acids	33.2	20	28.5	24.6	27.5	21.5	30.2	40.7	26	23.9	30.6	32.1	23	26.4
Q5T0F9-1	Coiled-coil and C2 domain-containing protein 1B [OS=Homo sapiens]	4	3	94.2	metabolic process;regulation of biological process	nucleus	DNA binding;protein binding	CC2D1B				187.7	150.7	182.3	181.3	187.7	186.5	202.1	226.3	196.3	199.5	204.9	202.1	179.5	182.4
Q13428-1	Treacle protein [OS=Homo sapiens]	11	8	152	cell organization and biogenesis;regulation of biological process;transport	cytosol;nucleus	protein binding;RNA binding;transporter activity	TCOF1			Ribosome biogenesis in eukaryotes	750.2	528.8	672.6	717.5	716.8	665.7	737.8	1067.7	984.3	1027.3	1046.1	1005.9	953.1	761
P45974-1	Ubiquitin carboxyl-terminal hydrolase 5 [OS=Homo sapiens]	18	7	95.7	metabolic process;regulation of biological process	cytosol;vacuole	catalytic activity;metal ion binding;protein binding	USP5	Synthesis of active ubiquitin: roles of E1 and E2 enzymes; Ub-specific processing proteases			1142	781.2	942.4	1003.7	1017.2	950.6	1070.1	1141.5	991.6	991.8	983.5	989.5	919.9	872.7
P48634-1	Protein PRRC2A [OS=Homo sapiens]	12	8	228.7	cell differentiation	cytoplasm;membrane;nucleus	protein binding;RNA binding	PRRC2A				933.7	647.6	806.6	898.2	851	810.2	835.1	939.5	910.4	891.7	940.8	917.7	801.7	619.7
Q14118	Dystroglycan [OS=Homo sapiens]	20	9	97.4	cell differentiation;cell organization and biogenesis;cellular component movement;metabolic process;regulation of biological process;response to stimulus;transport	cytoplasm;cytoskeleton;cytosol;extracellular;membrane;nucleus;organelle lumen	metal ion binding;protein binding;receptor activity;structural molecule activity	DAG1	ECM proteoglycans; Integrin cell surface interactions; Defective POMT1 causes MDDGA1, MDDGB1 and MDDGC1; Defective POMGNT1 causes MDDGA3, MDDGB3 and MDDGC3; Defective POMT2 causes MDDGA2, MDDGB2 and MDDGC2; Regulation of expression of SLITs and ROBOs; O-linked glycosylation; Non-integrin membrane-ECM interactions	Integrated Breast Cancer Pathway; Arrhythmogenic Right Ventricular Cardiomyopathy; Primary Focal Segmental Glomerulosclerosis FSGS	Dilated cardiomyopathy; ECM-receptor interaction; Viral myocarditis; Hypertrophic cardiomyopathy (HCM); Arrhythmogenic right ventricular cardiomyopathy (ARVC)	1092.3	784.9	1012.4	994.1	1000.8	1086.9	1072.9	1048.8	940.4	961.3	968.7	968.6	886.2	805.5
O15027-1	Protein transport protein Sec16A [OS=Homo sapiens]	11	8	233.4	cell organization and biogenesis;transport	cytosol;endoplasmic reticulum;Golgi;membrane	protein binding	SEC16A	COPII (Coat Protein 2) Mediated Vesicle Transport			366.8	291.3	353.6	335.2	329.8	352.7	362.1	448.3	411.1	415.5	420.8	417	398.1	357.4
Q9UHB9	Signal recognition particle subunit SRP68 [OS=Homo sapiens]	8	2	70.7	cell organization and biogenesis;response to stimulus;transport	cytoplasm;cytosol;endoplasmic reticulum;nucleus;ribosome	protein binding;RNA binding	SRP68	SRP-dependent cotranslational protein targeting to membrane		Protein export	64.1	42.3	56.2	61.8	59.1	59.6	69.2	69.5	72.3	70.4	63.5	71	63.7	55
Q10471	Polypeptide N-acetylgalactosaminyltransferase 2 [OS=Homo sapiens]	15	5	64.7	metabolic process	extracellular;Golgi;membrane	catalytic activity;metal ion binding;protein binding	GALNT2	COPI-independent Golgi-to-ER retrograde traffic; O-linked glycosylation of mucins	Globo Sphingolipid Metabolism	Mucin type O-glycan biosynthesis; Metabolic pathways	849.5	574.5	704.8	688.7	688	675.1	782.4	576.1	506.6	503.9	517.8	500.3	439.8	446.5
Q13541	Eukaryotic translation initiation factor 4E-binding protein 1 [OS=Homo sapiens]	19	7	12.6	metabolic process;regulation of biological process;response to stimulus	cytoplasm;cytosol;nucleus	protein binding;translation regulator activity	EIF4EBP1	mTORC1-mediated signalling; Activation of the mRNA upon binding of the cap-binding complex and eIFs, and subsequent binding to 43S	Translation Factors; AMP-activated Protein Kinase (AMPK) Signaling; Target Of Rapamycin (TOR) Signaling; Leptin signaling pathway; Follicle Stimulating Hormone (FSH) signaling pathway; Prolactin Signaling Pathway; Brain-Derived Neurotrophic Factor (BDNF) signaling pathway; Alpha 6 Beta 4 signaling pathway; Rac1/Pak1/p38/MMP-2 pathway; BDNF-TrkB Signaling; PI3K-AKT-mTOR signaling pathway and thera…	Insulin signaling pathway; mTOR signaling pathway; Acute myeloid leukemia; Longevity regulating pathway; Choline metabolism in cancer; ErbB signaling pathway; PI3K-Akt signaling pathway; HIF-1 signaling pathway; RNA transport; AMPK signaling pathway; EGFR tyrosine kinase inhibitor resistance	469.6	360.2	441.4	477.6	488	472.4	507.8	592.2	549	553.2	559.3	578.8	513.1	464.7
P35609-2	Isoform 2 of Alpha-actinin-2 [OS=Homo sapiens]	21	2	103.9	cell organization and biogenesis;cellular component movement;metabolic process;regulation of biological process;response to stimulus;transport	cytoskeleton;cytosol;extracellular;membrane;organelle lumen	metal ion binding;protein binding;structural molecule activity	ACTN2		Arrhythmogenic Right Ventricular Cardiomyopathy; Striated Muscle Contraction		313.9	239.7	296.7	282.5	298	278.3	333.2	371.5	298.4	297.4	297.6	305	287.8	297.3
P07858	Cathepsin B [OS=Homo sapiens]	25	9	37.8	cell differentiation;metabolic process;regulation of biological process;response to stimulus;transport	extracellular;mitochondrion;organelle lumen;vacuole	catalytic activity;protein binding	CTSB	Collagen degradation; Assembly of collagen fibrils and other multimeric structures; Neutrophil degranulation; MHC class II antigen presentation; Trafficking and processing of endosomal TLR		Apoptosis; Lysosome; Renin secretion; Antigen processing and presentation; NOD-like receptor signaling pathway	3224.4	2122.1	2480.2	2541.4	2478.1	2409.5	2837.1	5003.9	4245.4	4269.5	4247.5	4241.1	3858	3629
P43487	Ran-specific GTPase-activating protein [OS=Homo sapiens]	11	8	23.3	cell organization and biogenesis;metabolic process;regulation of biological process;response to stimulus;transport	cytoplasm;cytosol;nucleus	enzyme regulator activity;protein binding	RANBP1	Rev-mediated nuclear export of HIV RNA		Viral carcinogenesis; HTLV-I infection	1522.7	996.3	1268.2	1382.5	1389.5	1303.3	1291.4	1871.1	1774.5	1779.5	1870.4	1761.1	1619.9	1201.2
Q9UH65	Switch-associated protein 70 [OS=Homo sapiens]	6	6	69	cell organization and biogenesis;cellular homeostasis;metabolic process;regulation of biological process	cytoplasm;cytoskeleton;membrane;nucleus	DNA binding;metal ion binding;nucleotide binding;protein binding	SWAP70				610.6	456	538.7	531.2	532.1	532.5	597.1	761.8	677.9	665.4	684	669.8	627.6	579.9
P51397	Death-associated protein 1 [OS=Homo sapiens]	33	4	11.2	cell communication;cell death;metabolic process;regulation of biological process;response to stimulus		protein binding	DAP				1813.4	1369.2	1679.3	1875.8	1866.6	1776.5	1874.3	3008.5	2832.6	2984.2	3124.5	3018.4	2743.9	2371.4
Q01130	serine/arginine-rich splicing factor 2 [OS=Homo sapiens]	12	1	25.5	metabolic process;regulation of biological process;response to stimulus;transport	cytosol;nucleus;spliceosomal complex	protein binding;RNA binding	SRSF2	Cleavage of Growing Transcript in the Termination Region ; Transport of Mature mRNA derived from an Intron-Containing Transcript; mRNA 3'-end processing; mRNA Splicing - Major Pathway; mRNA Splicing - Minor Pathway	mRNA Processing	Spliceosome; Herpes simplex infection	1250.5	840.4	1005.2	969.5	935.4	894.7	1104.8	1099.9	920.1	910.2	880	837	803.3	724.2
P30084	Enoyl-CoA hydratase, mitochondrial [OS=Homo sapiens]	13	2	31.4	metabolic process	mitochondrion;organelle lumen	catalytic activity;protein binding	ECHS1	Beta oxidation of hexanoyl-CoA to butanoyl-CoA; Beta oxidation of butanoyl-CoA to acetyl-CoA; Beta oxidation of decanoyl-CoA to octanoyl-CoA-CoA; Beta oxidation of octanoyl-CoA to hexanoyl-CoA; Beta oxidation of lauroyl-CoA to decanoyl-CoA-CoA	Fatty Acid Beta Oxidation; Fatty Acid Biosynthesis; Tryptophan metabolism	Carbon metabolism; Tryptophan metabolism; Fatty acid elongation; Fatty acid degradation; Fatty acid metabolism; Lysine degradation; Propanoate metabolism; Butanoate metabolism; Valine, leucine and isoleucine degradation; Metabolic pathways; beta-Alanine metabolism	2064.9	1302.2	1574.5	1617.1	1671.7	1522.8	2007	2155.3	1731.3	1754	1681.7	1705.7	1581.4	1689.1
Q3ZCM7	tubulin beta-8 chain [OS=Homo sapiens]	55	2	49.7	cell organization and biogenesis	cytoplasm;cytoskeleton	catalytic activity;nucleotide binding;structural molecule activity	TUBB8	COPI-independent Golgi-to-ER retrograde traffic; COPI-dependent Golgi-to-ER retrograde traffic; Carboxyterminal post-translational modifications of tubulin; Cilium Assembly; Recruitment of NuMA to mitotic centrosomes; Translocation of GLUT4 to the plasma membrane; Microtubule-dependent trafficking of connexons from Golgi to the plasma membrane; Separation of Sister Chromatids; COPI-mediated anter…	Pathogenic Escherichia coli infection; Parkin-Ubiquitin Proteasomal System pathway	Gap junction; Phagosome; Pathogenic Escherichia coli infection	157.3	104.1	130	132.4	126.3	133.7	152.1	166.2	135.9	143.7	132.1	139.1	133.4	121.4
P52597	Heterogeneous nuclear ribonucleoprotein F [OS=Homo sapiens]	16	7	45.6	metabolic process;regulation of biological process;response to stimulus	cytosol;membrane;nucleus;spliceosomal complex	protein binding;RNA binding	HNRNPF	Gene and protein expression by JAK-STAT signaling after Interleukin-12 stimulation; mRNA Splicing - Major Pathway; FGFR2 alternative splicing; Interleukin-12 family signaling	Mecp2 and Associated Rett Syndrome		461.1	344.9	398.8	399.7	415.3	398.2	457.6	656.2	534.4	531.2	531	548.4	506.3	516
P55209	Nucleosome assembly protein 1-like 1 [OS=Homo sapiens]	14	4	45.3	cell organization and biogenesis;metabolic process;regulation of biological process	membrane;nucleus	protein binding;RNA binding	NAP1L1				665.3	481.3	566.4	555.8	570.2	526.7	713.1	579.4	477.8	471.8	467.6	481.7	440.8	508.8
Q9BUJ2-1	Heterogeneous nuclear ribonucleoprotein U-like protein 1 [OS=Homo sapiens]	11	10	95.7	metabolic process;regulation of biological process;response to stimulus	nucleus	protein binding;RNA binding	HNRNPUL1	mRNA Splicing - Major Pathway		Influenza A	709.1	522.2	626.9	647.3	672	633.6	705.1	783.1	707.5	726.3	728.4	732.3	672.1	591.1
Q04323-1	UBX domain-containing protein 1 [OS=Homo sapiens]	9	4	33.3	metabolic process;regulation of biological process	cytoplasm;cytosol;endoplasmic reticulum;nucleus;proteasome	protein binding	UBXN1	N-glycan trimming in the ER and Calnexin/Calreticulin cycle			221.8	154.4	191.7	216.5	201.1	190.6	216.5	279.6	261.2	266.5	283.2	288.8	246.4	210.7
P11586	C-1-tetrahydrofolate synthase, cytoplasmic [OS=Homo sapiens]	9	4	101.5	metabolic process	cytoplasm;cytosol;membrane;mitochondrion	catalytic activity;nucleotide binding;protein binding	MTHFD1	Metabolism of folate and pterines	Folate Metabolism; One Carbon Metabolism; Trans-sulfuration and one carbon metabolism	Metabolic pathways; One carbon pool by folate	1273.6	790	973.2	965.7	994	943.9	1195.8	1238.4	954.6	962	908.4	954.5	896.4	919.9
P01036	Cystatin-S [OS=Homo sapiens]	23	3	16.2	regulation of biological process;response to stimulus	extracellular	enzyme regulator activity;protein binding	CST4			Salivary secretion	2261	1548.1	1894.9	2178.3	2302.5	2204.1	2181.2	787.8	747.1	742.9	791.6	798.8	705.4	608
P78371-1	T-complex protein 1 subunit beta [OS=Homo sapiens]	18	8	57.5	cell organization and biogenesis;metabolic process;regulation of biological process;transport	cytoplasm;cytosol;extracellular;organelle lumen	nucleotide binding;protein binding	CCT2	BBSome-mediated cargo-targeting to cilium; Prefoldin mediated transfer of substrate to CCT/TriC; Cooperation of PDCL (PhLP1) and TRiC/CCT in G-protein beta folding; Association of TriC/CCT with target proteins during biosynthesis; Neutrophil degranulation; Folding of actin by CCT/TriC; Formation of tubulin folding intermediates by CCT/TriC			1359.5	826.5	982.9	977.5	1002.9	926.3	1263.2	1300.5	994	960.8	923.5	930.7	902.2	996.7
Q13283	Ras GTPase-activating protein-binding protein 1 [OS=Homo sapiens]	21	5	52.1	metabolic process;regulation of biological process;response to stimulus;transport	cytoplasm;cytosol;membrane;nucleus	catalytic activity;DNA binding;nucleotide binding;protein binding;RNA binding	G3BP1				737.5	593.5	731.1	830	1036.5	1064.4	1146.4	529.5	507.7	530.3	549.6	655.9	642.5	582.8
Q15262	Receptor-type tyrosine-protein phosphatase kappa [OS=Homo sapiens]	19	7	162	cell organization and biogenesis;cellular component movement;metabolic process;regulation of biological process;response to stimulus	cell surface;membrane	catalytic activity;protein binding;receptor activity;signal transducer activity	PTPRK	EGFR downregulation			842.7	628.4	770.1	795.3	828.8	943.7	868.6	846.8	713.9	721.6	731.6	795.4	726.1	698.1
P07237	Protein disulfide-isomerase [OS=Homo sapiens]	34	7	57.1	cell organization and biogenesis;cellular homeostasis;metabolic process;regulation of biological process;response to stimulus	endoplasmic reticulum;extracellular;membrane;organelle lumen	catalytic activity;metal ion binding;protein binding;RNA binding	P4HB	Post-translational protein phosphorylation; Regulation of Insulin-like Growth Factor (IGF) transport and uptake by Insulin-like Growth Factor Binding Proteins (IGFBPs); VLDL assembly; Chylomicron assembly; Collagen biosynthesis and modifying enzymes; Interleukin-12 family signaling; Detoxification of Reactive Oxygen Species; Hedgehog ligand biogenesis		Protein processing in endoplasmic reticulum	2751	1998.9	2404.8	2508.9	2548.3	2441.7	2742.5	3365.3	2989.3	3069.5	3093.7	3096	2866.8	2628.2
Q14151	scaffold attachment factor B2 [OS=Homo sapiens]	7	1	107.4	cell differentiation;metabolic process;regulation of biological process	cytoplasm;nucleus	DNA binding;protein binding;RNA binding	SAFB2
Q15056-1	Eukaryotic translation initiation factor 4H [OS=Homo sapiens]	32	6	27.4	cell organization and biogenesis;metabolic process;regulation of biological process;reproduction	cytoplasm;cytosol;membrane	catalytic activity;protein binding;RNA binding	EIF4H	L13a-mediated translational silencing of Ceruloplasmin expression; Translation initiation complex formation; GTP hydrolysis and joining of the 60S ribosomal subunit; Ribosomal scanning and start codon recognition	Translation Factors		819.7	663.3	792.2	832.3	896.1	879.9	908.9	986.3	904.3	928	1007.6	1026.1	959	816.6
Q14980-1	nuclear mitotic apparatus protein 1 [OS=Homo sapiens]	11	11	238.1	cell differentiation;cell division;cell organization and biogenesis;metabolic process;regulation of biological process	chromosome;cytoplasm;cytoskeleton;cytosol;membrane;nucleus	protein binding;structural molecule activity	NUMA1	Mitotic Prophase; Recruitment of NuMA to mitotic centrosomes	Ectoderm Differentiation		604	371.7	493.7	507.3	517.3	496.9	518.4	673.8	634.7	635.6	628.6	611.1	557.3	464.1
Q9BRK5-1	45 kDa calcium-binding protein [OS=Homo sapiens]	7	7	41.8	cell differentiation;response to stimulus;transport	cytoplasm;endosome;Golgi;membrane;organelle lumen	metal ion binding;protein binding	SDF4				840.3	663	826.3	867	1035.1	1100.6	1088.9	785.5	715.3	775.6	849.6	970.9	919.6	814.8
Q12906-1	Interleukin enhancer-binding factor 3 [OS=Homo sapiens]	11	9	95.3	defense response;metabolic process;regulation of biological process;response to stimulus	cytoplasm;extracellular;membrane;mitochondrion;nucleus	DNA binding;protein binding;RNA binding	ILF3				801.9	632.7	715.4	729.6	730.2	699	760.2	958.5	880.5	886.2	874.8	844.5	801.4	801.5
P07355	Annexin A2 [OS=Homo sapiens]	7	6	38.6	cell organization and biogenesis;metabolic process;regulation of biological process;response to stimulus;transport	cell surface;cytoplasm;cytosol;endoplasmic reticulum;endosome;extracellular;membrane;nucleus;organelle lumen	enzyme regulator activity;metal ion binding;protein binding;RNA binding	ANXA2	Dissolution of Fibrin Clot; Gene and protein expression by JAK-STAT signaling after Interleukin-12 stimulation; Smooth Muscle Contraction; Neutrophil degranulation; Interleukin-12 family signaling	Prostaglandin Synthesis and Regulation		1070.9	644	826.2	876.4	979.3	898.7	1074.8	941.7	796.2	733.8	755.3	771.8	794.4	641.5
P09493-10	Isoform 10 of Tropomyosin alpha-1 chain [OS=Homo sapiens]	14	1	32.8	cell organization and biogenesis;cellular component movement;regulation of biological process;response to stimulus	cytoskeleton;cytosol	protein binding;structural molecule activity	TPM1		Striated Muscle Contraction	Cardiac muscle contraction; MicroRNAs in cancer; Hypertrophic cardiomyopathy (HCM); Adrenergic signaling in cardiomyocytes; Dilated cardiomyopathy	176	129.2	155.9	150	162.9	165.7	153.3	158.3	153.5	128.5	147.2	142.2	130.8	117.2
P49023	Paxillin [OS=Homo sapiens]	8	5	64.5	cell organization and biogenesis;cellular component movement;metabolic process;regulation of biological process;response to stimulus;transport	cytoplasm;cytoskeleton;cytosol;membrane	DNA binding;metal ion binding;protein binding;transporter activity	PXN	Localization of the PINCH-ILK-PARVIN complex to focal adhesions; PTK6 Regulates RHO GTPases, RAS GTPase and MAP kinases; Smooth Muscle Contraction; VEGFA-VEGFR2 Pathway; GAB1 signalosome; Regulation of cytoskeletal remodeling and cell spreading by IPP complex components	Integrin-mediated Cell Adhesion; Prolactin Signaling Pathway; Oncostatin M Signaling Pathway; Focal Adhesion; Signaling of Hepatocyte Growth Factor Receptor; Rac1/Pak1/p38/MMP-2 pathway; VEGFA-VEGFR2 Signaling Pathway; Chemokine signaling pathway; Regulation of Actin Cytoskeleton	Leukocyte transendothelial migration; Focal adhesion; Bacterial invasion of epithelial cells; Proteoglycans in cancer; Viral carcinogenesis; Chemokine signaling pathway; Regulation of actin cytoskeleton; VEGF signaling pathway	292.4	217.1	248.2	260.1	273.1	274	269	378.6	358	363.9	338.6	326.6	302.1	270.8
O00468	Agrin [OS=Homo sapiens]	13	6	217.1	cell differentiation;cell organization and biogenesis;development;metabolic process;regulation of biological process;response to stimulus	cytosol;extracellular;membrane;organelle lumen	metal ion binding;protein binding;structural molecule activity	AGRN	Integrin cell surface interactions; Defective B4GALT7 causes EDS, progeroid type; Retinoid metabolism and transport; Defective EXT2 causes exostoses 2; Non-integrin membrane-ECM interactions; Defective EXT1 causes exostoses 1, TRPS2 and CHDS; Signaling by GPCR; ECM proteoglycans; HS-GAG biosynthesis; A tetrasaccharide linker sequence is required for GAG synthesis; Defective B3GALT6 causes EDSP2 a…	Primary Focal Segmental Glomerulosclerosis FSGS	ECM-receptor interaction	1224.6	807.9	959.3	1000	1114.1	1020.5	1122	828.1	717.9	735.5	712.2	742.5	671.5	679.2
O43396	Thioredoxin-like protein 1 [OS=Homo sapiens]	15	3	32.2	cellular homeostasis;metabolic process;regulation of biological process;response to stimulus;transport	cytoplasm;cytosol;nucleus;proteasome	antioxidant activity;catalytic activity	TXNL1				1699.6	1054.6	1357.9	1456	1460.7	1341.7	1600.7	1091.1	937.6	894.1	967.2	978.9	903.8	851.9
O94776	Metastasis-associated protein MTA2 [OS=Homo sapiens]	9	6	75	cell organization and biogenesis;metabolic process;regulation of biological process	membrane;nucleus	catalytic activity;DNA binding;metal ion binding;protein binding	MTA2	ERCC6 (CSB) and EHMT2 (G9a) positively regulate rRNA expression; Regulation of TP53 Activity through Acetylation; Regulation of PTEN gene transcription; HDACs deacetylate histones; RNA Polymerase I Transcription Initiation			398.9	308.1	393.9	390.7	373.7	363.3	389.5	465.3	417	417.4	415.5	394.7	349.3	315.5
Q15084-1	Protein disulfide-isomerase A6 [OS=Homo sapiens]	14	4	48.1	cellular homeostasis;metabolic process;regulation of biological process;response to stimulus;transport	cytosol;endoplasmic reticulum;membrane;organelle lumen	catalytic activity;protein binding	PDIA6	Post-translational protein phosphorylation; Regulation of Insulin-like Growth Factor (IGF) transport and uptake by Insulin-like Growth Factor Binding Proteins (IGFBPs); XBP1(S) activates chaperone genes	Photodynamic therapy-induced unfolded protein response	Protein processing in endoplasmic reticulum	735	489.2	623.8	663.4	652.5	710.2	778.1	741	618.4	633.3	623.5	640.9	611.6	590.4
O14974	Protein phosphatase 1 regulatory subunit 12A [OS=Homo sapiens]	15	12	115.2	cell organization and biogenesis;metabolic process;regulation of biological process;response to stimulus	chromosome;cytoplasm;cytoskeleton;cytosol	enzyme regulator activity;protein binding;signal transducer activity	PPP1R12A	RHO GTPases activate PAKs; RHO GTPases Activate ROCKs; Regulation of PLK1 Activity at G2/M Transition; RHO GTPases activate PKNs; RHO GTPases activate CIT	Focal Adhesion; Regulation of Actin Cytoskeleton	Platelet activation; Oxytocin signaling pathway; Regulation of actin cytoskeleton; Vascular smooth muscle contraction; Focal adhesion; cGMP-PKG signaling pathway; cAMP signaling pathway; Proteoglycans in cancer	1347.3	952	1173.7	1231.7	1222.8	1173.2	1249.8	1614.1	1502	1536.1	1531.1	1464.5	1356.4	1163.1
P04792	Heat shock protein beta-1 [OS=Homo sapiens]	24	9	22.8	cellular component movement;metabolic process;regulation of biological process;response to stimulus	cytoplasm;cytoskeleton;cytosol;membrane;nucleus;proteasome	enzyme regulator activity;protein binding;RNA binding	HSPB1	AUF1 (hnRNP D0) binds and destabilizes mRNA; VEGFA-VEGFR2 Pathway; MAPK6/MAPK4 signaling	Apoptosis-related network due to altered Notch3 in ovarian cancer; Fas Ligand (FasL) pathway and Stress induction of Heat Shock Proteins (HSP) regulation; MAPK Signaling Pathway; ATM Signaling Network in Development and Disease; VEGFA-VEGFR2 Signaling Pathway; p38 MAPK Signaling Pathway	Epstein-Barr virus infection; MAPK signaling pathway; Amoebiasis; VEGF signaling pathway	713.7	610	744.9	847.7	1123	1169.1	982.5	850.5	890.2	970.1	1080.1	1393.2	1422	882.6
Q9Y2W1	Thyroid hormone receptor-associated protein 3 [OS=Homo sapiens]	21	11	108.6	metabolic process;regulation of biological process;response to stimulus	nucleus	DNA binding;nucleotide binding;protein binding;receptor activity;RNA binding	THRAP3	Transcriptional regulation of white adipocyte differentiation; PPARA activates gene expression	Interactome of polycomb repressive complex 2 (PRC2)		1670.2	1308.2	1553.1	1642.7	1655.3	1552.9	1660.5	2136.8	1948.4	2027.5	2040.6	2075.9	1911.9	1597.5
P31948	stress-induced-phosphoprotein 1 [OS=Homo sapiens]	10	5	62.6	response to stimulus	cytoplasm;cytosol;Golgi;nucleus	protein binding;RNA binding	STIP1	HSP90 chaperone cycle for steroid hormone receptors (SHR)		Prion diseases	684.1	506.3	615.4	640.4	676.1	633.1	678.7	799.2	711.9	735.7	729.3	729.5	684.2	545.5
P13798	Acylamino-acid-releasing enzyme [OS=Homo sapiens]	9	6	81.2	cell organization and biogenesis;metabolic process;transport	cytoplasm;cytosol;extracellular;membrane	catalytic activity;protein binding;RNA binding	APEH	Eukaryotic Translation Termination; Neutrophil degranulation			367.8	251	296.5	320.6	314.3	302.6	349.7	701.5	611.9	599.5	648.9	626.5	566.2	519.7
Q14103-3	Isoform 3 of Heterogeneous nuclear ribonucleoprotein D0 [OS=Homo sapiens]	15	5	32.8	metabolic process;regulation of biological process;response to stimulus	cytosol;nucleus	DNA binding;protein binding;RNA binding	HNRNPD	AUF1 (hnRNP D0) binds and destabilizes mRNA	mRNA Processing		972.8	664.2	811.2	807	802.1	809.8	863.6	1209.5	1009.2	999	1011.1	977	928.3	749.2
P29279-1	Connective tissue growth factor [OS=Homo sapiens]	15	9	38.1	cell communication;cell differentiation;cell proliferation;cellular component movement;metabolic process;regulation of biological process;response to stimulus;transport	cytosol;extracellular;Golgi;membrane	protein binding	CTGF	YAP1- and WWTR1 (TAZ)-stimulated gene expression; PPARA activates gene expression; RUNX3 regulates YAP1-mediated transcription	Lung fibrosis; Hypothesized Pathways in Pathogenesis of Cardiovascular Disease; VEGFA-VEGFR2 Signaling Pathway	Hippo signaling pathway	699.2	563.1	785.7	749.4	1024.5	1133.5	1064.5	679	630.9	636.5	629.9	707.2	634.4	652.1
Q8TE58	A disintegrin and metalloproteinase with thrombospondin motifs 15 [OS=Homo sapiens]	7	7	103.2	metabolic process	cell surface;extracellular	catalytic activity;metal ion binding	ADAMTS15	O-glycosylation of TSR domain-containing proteins; Defective B3GALTL causes Peters-plus syndrome (PpS)			532.1	416	465.3	469.5	498.5	471.9	488	261.4	241.2	250.9	251.3	251	234.9	214.2
Q15942	Zyxin [OS=Homo sapiens]	12	8	61.2	cell communication;cell organization and biogenesis;regulation of biological process;response to stimulus	cytoplasm;cytoskeleton;cytosol;membrane;nucleus	metal ion binding;protein binding;RNA binding	ZYX		Integrin-mediated Cell Adhesion; Focal Adhesion	Focal adhesion	544.1	426.9	518.1	534	550.6	494.4	553.9	554.5	522.1	507.1	516.1	529.3	495.2	419.1
P48681	Nestin [OS=Homo sapiens]	10	9	177.3	cell organization and biogenesis;cell proliferation;development;regulation of biological process	cytoplasm;cytoskeleton	protein binding;structural molecule activity	NES				811.8	619	728.5	765.3	755	729.1	775.7	1058.4	925.4	969	981.1	983	887.8	774.6
P15531	Nucleoside diphosphate kinase A [OS=Homo sapiens]	16	7	17.1	cell differentiation;cellular homeostasis;metabolic process;regulation of biological process;response to stimulus;transport	cytoplasm;cytosol;membrane;mitochondrion;nucleus	catalytic activity;DNA binding;metal ion binding;nucleotide binding;protein binding;RNA binding	NME1	Interconversion of nucleotide di- and triphosphates		Purine metabolism; Metabolic pathways; Pyrimidine metabolism	1382.2	851	1143.7	1139.7	1203.4	1262.2	1288.5	1570.4	1256.8	1327.7	1365.6	1345.2	1268.8	1189.2
P53396-1	ATP-citrate synthase [OS=Homo sapiens]	14	7	120.8	metabolic process;regulation of biological process;transport	cytoplasm;cytosol;extracellular;membrane;organelle lumen	catalytic activity;metal ion binding;nucleotide binding;protein binding	ACLY	ChREBP activates metabolic gene expression; Fatty acyl-CoA biosynthesis; Neutrophil degranulation	Sterol Regulatory Element-Binding Proteins (SREBP) signalling; TCA Cycle and Deficiency of Pyruvate Dehydrogenase complex (PDHc); Fatty Acid Biosynthesis; Amino Acid metabolism	Metabolic pathways; Citrate cycle (TCA cycle)	466.5	302.3	368.6	354.1	363.5	341.4	434	558.8	492.6	446.7	458.5	452.9	405.7	441.7
P51610-1	Host cell factor 1 [OS=Homo sapiens]	14	4	208.6	cell organization and biogenesis;metabolic process;regulation of biological process;response to stimulus	cytoplasm;membrane;nucleus	catalytic activity;protein binding	HCFC1	Transcriptional activation of mitochondrial biogenesis; HATs acetylate histones; UCH proteinases	Mitochondrial Gene Expression	Herpes simplex infection	176.3	137.6	168.7	167.6	176.5	172.4	171.1	245	259.8	268.3	257.3	265.5	222.1	215.4
Q15233	Non-POU domain-containing octamer-binding protein [OS=Homo sapiens]	8	4	54.2	defense response;metabolic process;regulation of biological process;response to stimulus	membrane;nucleus	DNA binding;protein binding;RNA binding	NONO		mRNA Processing		541	411.9	512	547.3	535.8	524.5	535.7	795	715.1	708.1	758.2	742.6	655.1	546.4
Q04637	eukaryotic translation initiation factor 4 gamma 1 [OS=Homo sapiens]	21	13	175.4	cell organization and biogenesis;defense response;metabolic process;regulation of biological process;response to stimulus	cytoplasm;cytosol;membrane;nucleus	nucleotide binding;protein binding;RNA binding;structural molecule activity	EIF4G1	ISG15 antiviral mechanism; mTORC1-mediated signalling; L13a-mediated translational silencing of Ceruloplasmin expression; Nonsense Mediated Decay (NMD) independent of the Exon Junction Complex (EJC); Nonsense Mediated Decay (NMD) enhanced by the Exon Junction Complex (EJC); GTP hydrolysis and joining of the 60S ribosomal subunit; Deadenylation of mRNA; Ribosomal scanning and start codon recogniti…	Translation Factors	RNA transport; Viral myocarditis	1684.9	1242.8	1483	1610.1	1625.9	1535.4	1637.8	1988	1861.8	1924	1916.9	1852.1	1660.1	1387.8
Q9H1E3	Nuclear ubiquitous casein and cyclin-dependent kinase substrate 1 [OS=Homo sapiens]	16	7	27.3	cell organization and biogenesis;cellular homeostasis;metabolic process;regulation of biological process;response to stimulus	chromosome;cytoplasm;nucleus	DNA binding;protein binding;RNA binding	NUCKS1				1273.4	923.4	1096.3	1181	1188.5	1138.5	1193.7	1604.4	1497.7	1518.5	1514.7	1516.3	1442.3	1222.7
P34897-1	Serine hydroxymethyltransferase, mitochondrial [OS=Homo sapiens]	12	2	56	cell organization and biogenesis;metabolic process;regulation of biological process;response to stimulus	cytoplasm;cytoskeleton;membrane;mitochondrion;nucleus;organelle lumen	catalytic activity;protein binding	SHMT2	Metabolism of folate and pterines	Vitamin B12 Metabolism; Folate Metabolism; One Carbon Metabolism; Trans-sulfuration and one carbon metabolism; One carbon metabolism and related pathways	One carbon pool by folate; Glycine, serine and threonine metabolism; Glyoxylate and dicarboxylate metabolism; Biosynthesis of amino acids; Carbon metabolism; Metabolic pathways; Antifolate resistance	23.1	15.9	22.4	26.4	21.1	16.8	22	24.9	23.7	20.9	21.1	19.7	21.2	14.2
P19823	Inter-alpha-trypsin inhibitor heavy chain H2 [OS=Homo sapiens]	10	5	106.4	metabolic process;regulation of biological process	extracellular;organelle lumen	enzyme regulator activity	ITIH2	Post-translational protein phosphorylation; Regulation of Insulin-like Growth Factor (IGF) transport and uptake by Insulin-like Growth Factor Binding Proteins (IGFBPs)			649	565.6	648.3	511.6	595.2	693.9	741.7	823.4	668.6	668.3	623.6	669.9	643.9	859.7
Q8TCZ2	CD99 antigen-like protein 2 [OS=Homo sapiens]	27	8	28		membrane	protein binding	CD99L2	Cell surface interactions at the vascular wall			1298.6	1015.9	1209.8	1299.9	1312.6	1260.2	1250	1538.2	1441.5	1505.4	1546.8	1483.8	1372.4	1177.4
Q13765-1	Nascent polypeptide-associated complex subunit alpha [OS=Homo sapiens]	7	5	23.4	metabolic process;regulation of biological process;transport	cytoplasm;nucleus	DNA binding;protein binding	NACA				553.1	375.1	459.2	478.2	499	493.1	538.7	652.2	570.8	577.7	582.9	581.7	567.1	500.7
Q15904	V-type proton ATPase subunit S1 [OS=Homo sapiens]	8	3	52	cellular homeostasis;regulation of biological process;response to stimulus;transport	endoplasmic reticulum;membrane	catalytic activity;nucleotide binding;protein binding;transporter activity	ATP6AP1	Transferrin endocytosis and recycling; Ion channel transport; Insulin receptor recycling	Oxidative phosphorylation	Rheumatoid arthritis; Phagosome; Metabolic pathways; Hepatitis B; Oxidative phosphorylation; Tuberculosis; Lysosome; Epithelial cell signaling in Helicobacter pylori infection; Vibrio cholerae infection	685.1	416.4	508.7	535.5	523	530.3	653.3	597.2	441	463.4	455.2	455.5	427.1	455.9
P08729	Keratin, type II cytoskeletal 7 [OS=Homo sapiens]	18	7	51.4	cell death	cytoplasm;cytosol;nucleus	protein binding;structural molecule activity	KRT7	Formation of the cornified envelope			1317.2	993.1	1101.4	1172.1	1188.2	1166.9	1285.4	1389	1151.3	1189.2	1144.2	1189	1135.5	1094.2
P30520	adenylosuccinate synthetase isozyme 2 [OS=Homo sapiens]	12	5	50.1	metabolic process;response to stimulus	cytoplasm;cytosol;membrane	catalytic activity;metal ion binding;nucleotide binding;protein binding	ADSS	Purine ribonucleoside monophosphate biosynthesis	Nucleotide Metabolism	Metabolic pathways; Alanine, aspartate and glutamate metabolism; Purine metabolism	528.8	316.6	404.7	419.7	398.3	411	491.8	617.1	485.3	464.1	471.5	473.8	441.6	463
P61758	Prefoldin subunit 3 [OS=Homo sapiens]	21	2	22.6	cell organization and biogenesis;metabolic process	cytoplasm;cytosol;nucleus	protein binding	VBP1	Prefoldin mediated transfer of substrate to CCT/TriC			1865.3	1305.7	1585.5	1642.7	1676.6	1586.3	1856.3	2359.2	2050	2035.3	1988.8	2037	1862.6	1878.6
P50395-1	Rab GDP dissociation inhibitor beta [OS=Homo sapiens]	13	11	50.6	metabolic process;regulation of biological process;response to stimulus;transport	cytoplasm;cytosol;extracellular;membrane;organelle lumen	catalytic activity;enzyme regulator activity;protein binding;RNA binding	GDI2	Neutrophil degranulation; RAB GEFs exchange GTP for GDP on RABs; Rho GTPase cycle			728.2	507.4	662.7	634.1	639.3	687.6	692.7	845.6	728	737.3	770	752.6	698.6	603.7
Q9NYL9	tropomodulin-3 [OS=Homo sapiens]	8	5	39.6	cell organization and biogenesis;regulation of biological process	cytoplasm;cytoskeleton	protein binding	TMOD3	Striated Muscle Contraction			678.5	462.6	561.8	576.4	621.3	573.1	644.6	720.2	639.4	648.8	652.3	686.8	592.5	554.1
O15231-1	zinc finger protein 185 [OS=Homo sapiens]	20	9	73.5		cytoplasm;cytoskeleton	metal ion binding;protein binding	ZNF185				1532.6	1134.9	1413.6	1469.3	1424.3	1364.8	1464.2	2158.6	2019.8	2033.1	2129.2	2029.8	1824.8	1654.2
Q8NES3-1	Beta-1,3-N-acetylglucosaminyltransferase lunatic fringe [OS=Homo sapiens]	22	7	41.7	cell differentiation;development;metabolic process;regulation of biological process	extracellular;Golgi;membrane	catalytic activity;metal ion binding	LFNG	Defective LFNG causes SCDO3; Pre-NOTCH Processing in Golgi	Notch Signaling Pathway; Gene regulatory network modelling somitogenesis	Other types of O-glycan biosynthesis; Notch signaling pathway	2210.6	1428.5	1654.2	1735.2	1744.5	1658.5	2139.3	2541.9	2022.9	2038.5	2077.4	2033.3	1896.9	2019.4
P62987	Ubiquitin-60S ribosomal protein L40 [OS=Homo sapiens]	31	9	14.7	cell communication;cell organization and biogenesis;cellular homeostasis;defense response;metabolic process;regulation of biological process;response to stimulus;transport	cytoplasm;cytosol;endoplasmic reticulum;membrane;nucleus;ribosome	protein binding;structural molecule activity	UBA52	NOTCH1 Intracellular Domain Regulates Transcription; Activated NOTCH1 Transmits Signal to the Nucleus; Regulation of RAS by GAPs; Viral mRNA Translation; UCH proteinases; ISG15 antiviral mechanism; Regulation of PLK1 Activity at G2/M Transition; Constitutive Signaling by NOTCH1 HD+PEST Domain Mutants; Activated TLR4 signalling; Hh mutants that don't undergo autocatalytic processing are degraded b…	DNA Replication; Cytoplasmic Ribosomal Proteins	Ribosome	2714	2251	2499.3	2477.2	2555.6	2504.6	2671	2970.9	2743.7	2784.8	2715.7	2776.6	2580.9	2473.9
O95425	Supervillin [OS=Homo sapiens]	7	7	247.6	cell organization and biogenesis;regulation of biological process	cytoplasm;cytoskeleton;cytosol;membrane;nucleus	protein binding	SVIL				253.3	177.2	223.4	261.1	268.8	243.4	270	261.1	267.1	275.6	282.3	277.4	253.9	215.5
P20700	Lamin-B1 [OS=Homo sapiens]	13	8	66.4	regulation of biological process;response to stimulus	membrane;nucleus	catalytic activity;motor activity;protein binding;structural molecule activity	LMNB1	Gene and protein expression by JAK-STAT signaling after Interleukin-12 stimulation; Breakdown of the nuclear lamina; Initiation of Nuclear Envelope Reformation; Clearance of Nuclear Envelope Membranes from Chromatin; Meiotic synapsis; Depolymerisation of the Nuclear Lamina; Formation of Senescence-Associated Heterochromatin Foci (SAHF); Deregulated CDK5 triggers multiple neurodegenerative pathway…	Fas Ligand (FasL) pathway and Stress induction of Heat Shock Proteins (HSP) regulation	Apoptosis	488.6	338.4	420.4	415.1	450.6	460.7	461.2	708.6	599.1	627	614.4	634.5	584.4	497.6
Q96KP4	cytosolic non-specific dipeptidase [OS=Homo sapiens]	12	4	52.8	metabolic process	cytoplasm;cytosol	catalytic activity;metal ion binding	CNDP2	Glutathione synthesis and recycling		Metabolic pathways; Histidine metabolism; Arginine and proline metabolism; beta-Alanine metabolism	855.6	659.2	715.6	680.2	799.1	820.7	1134.8	671.6	539.1	489.7	476.2	530.3	514.5	665
P02808-1	Statherin [OS=Homo sapiens]	16	14	7.3	defense response;regulation of biological process;response to stimulus;transport	extracellular	protein binding;structural molecule activity	STATH			Salivary secretion
P13010	X-ray repair cross-complementing protein 5 [OS=Homo sapiens]	8	6	82.7	cell differentiation;cell organization and biogenesis;cell proliferation;defense response;metabolic process;regulation of biological process;response to stimulus;transport	chromosome;cytoplasm;cytosol;extracellular;membrane;nucleus;organelle lumen	catalytic activity;DNA binding;enzyme regulator activity;nucleotide binding;protein binding;RNA binding	XRCC5	2-LTR circle formation; Neutrophil degranulation; IRF3-mediated induction of type I IFN; Nonhomologous End-Joining (NHEJ)	Non-homologous end joining	Non-homologous end-joining	567	417.9	497.7	516.5	534.7	525.9	559.2	636	558.9	581.4	557.9	579.8	558.4	504.4
P35908	Keratin, type II cytoskeletal 2 epidermal [OS=Homo sapiens]	17	6	65.4	cell death;cell organization and biogenesis;cell proliferation;cellular component movement;metabolic process	cytoskeleton;cytosol;membrane;nucleus	protein binding;structural molecule activity	KRT2	Formation of the cornified envelope			677	434.3	453.5	392.6	469.3	561.7	803.5	693.1	863.7	425	512.4	521.1	444	804.8
Q12907	Vesicular integral-membrane protein VIP36 [OS=Homo sapiens]	20	4	40.2	regulation of biological process;transport	cell surface;endoplasmic reticulum;Golgi;membrane	metal ion binding;protein binding	LMAN2	Cargo concentration in the ER; COPII (Coat Protein 2) Mediated Vesicle Transport		Protein processing in endoplasmic reticulum	3627.4	2077.7	2308.6	2165	1928.9	1838.6	2001.7	2372.4	1797.6	1742.2	1632.6	1468.8	1322	1185.2
Q16543	Hsp90 co-chaperone Cdc37 [OS=Homo sapiens]	13	8	44.4	cell division;metabolic process;regulation of biological process;response to stimulus;transport	cytoplasm;cytosol	catalytic activity;enzyme regulator activity;protein binding	CDC37	Downregulation of ERBB2 signaling; Constitutive Signaling by EGFRvIII; Constitutive Signaling by Ligand-Responsive EGFR Cancer Variants	TNF alpha Signaling Pathway; Aryl Hydrocarbon Receptor; Aryl Hydrocarbon Receptor Pathway; Simplified Interaction Map Between LOXL4 and Oxidative Stress Pathway; Focal Adhesion-PI3K-Akt-mTOR-signaling pathway	PI3K-Akt signaling pathway	932.4	639	793.5	801	840.6	830.9	929.4	1055.1	906.9	915	943.7	958.8	894.9	816.9
P04233-1	HLA class II histocompatibility antigen gamma chain [OS=Homo sapiens]	16	8	33.5	cell organization and biogenesis;cell proliferation;cellular component movement;defense response;metabolic process;regulation of biological process;response to stimulus;transport	cell surface;endoplasmic reticulum;endosome;Golgi;membrane;organelle lumen;vacuole	protein binding;receptor activity;signal transducer activity	CD74	MHC class II antigen presentation; Cell surface interactions at the vascular wall		Antigen processing and presentation; Tuberculosis; Herpes simplex infection	1282	1042.2	1163.7	1195.7	1185.1	1147.3	1206	1587.3	1416.9	1430.9	1451	1421	1307.8	1180.9
P20742	Pregnancy zone protein [OS=Homo sapiens]	4	3	163.8	regulation of biological process	extracellular	enzyme regulator activity	PZP				133.9	112.2	129	112.7	116.9	135.6	141.3	156.3	125.2	134.2	137.1	148	127.7	121.1
Q14126	Desmoglein-2 [OS=Homo sapiens]	13	11	122.2	cell death;cell organization and biogenesis;regulation of biological process;response to stimulus	cell surface;cytoskeleton;membrane	metal ion binding;protein binding	DSG2	Apoptotic cleavage of cell adhesion proteins; Formation of the cornified envelope	Arrhythmogenic Right Ventricular Cardiomyopathy	Arrhythmogenic right ventricular cardiomyopathy (ARVC)	1079.6	786.2	947.3	953.2	1029.4	972.5	1095.6	1122.6	1012.6	1021.5	1063	1036.6	971.8	905
Q96CT7	Coiled-coil domain-containing protein 124 [OS=Homo sapiens]	7	4	25.8	cell division	cytoplasm;cytoskeleton	RNA binding	CCDC124				705.8	521.7	637.1	649.7	647.5	616.2	664.3	709.1	659	670.9	673	653.9	619.7	541.3
P14854	Cytochrome c oxidase subunit 6B1 [OS=Homo sapiens]	16	4	10.2	metabolic process;transport	membrane;mitochondrion	catalytic activity;transporter activity	COX6B1	TP53 Regulates Metabolic Genes; Respiratory electron transport	Electron Transport Chain	Non-alcoholic fatty liver disease (NAFLD); Huntington's disease; Alzheimer's disease; Metabolic pathways; Oxidative phosphorylation; Parkinson's disease; Cardiac muscle contraction	1214.2	895.4	1083.9	1184.1	1192.2	1141.7	1179.5	2210.6	2151.6	2160.3	2257.5	2173.4	1965	1571.8
P30086	phosphatidylethanolamine-binding protein 1 [OS=Homo sapiens]	22	6	21	metabolic process;regulation of biological process;response to stimulus	cytoplasm;cytosol;nucleus	enzyme regulator activity;nucleotide binding;protein binding;RNA binding	PEBP1	Paradoxical activation of RAF signaling by kinase inactive BRAF; Signaling by BRAF and RAF fusions; MAP2K and MAPK activation; Negative regulation of MAPK pathway; Signaling by RAS mutants; Signaling by high-kinase activity BRAF mutants; Signaling by moderate kinase activity BRAF mutants; Interleukin-20 family signaling	EGF/EGFR Signaling Pathway		1686.9	1345	1552.2	1579.4	1585.2	1613.2	1621	1884	1682.6	1683.4	1796.2	1722.1	1593.8	1411.4
P19338	Nucleolin [OS=Homo sapiens]	9	7	76.6	regulation of biological process;response to stimulus	cytoplasm;membrane;nucleus	DNA binding;protein binding;RNA binding	NCL	Major pathway of rRNA processing in the nucleolus and cytosol	Pathogenic Escherichia coli infection; VEGFA-VEGFR2 Signaling Pathway	Pathogenic Escherichia coli infection	951.8	727.4	889.5	921.6	933.9	944.1	932.8	1220.1	1120.2	1144.2	1162.8	1163	1049.4	977.4
Q15582	Transforming growth factor-beta-induced protein ig-h3 [OS=Homo sapiens]	13	4	74.6	cell differentiation;cell organization and biogenesis;cell proliferation;metabolic process;regulation of biological process;response to stimulus	extracellular;membrane	protein binding	TGFBI	Amyloid fiber formation			198.1	136.9	180.4	183.8	186.2	191.8	209.7	177	158	167.6	162.6	167.5	145.9	143
Q86V81	THO complex subunit 4 [OS=Homo sapiens]	28	3	26.9	cell differentiation;metabolic process;regulation of biological process;response to stimulus;transport	cytoplasm;cytosol;membrane;nucleus;spliceosomal complex	protein binding;RNA binding	ALYREF	mRNA 3'-end processing; Transport of Mature mRNA Derived from an Intronless Transcript; mRNA Splicing - Major Pathway; Transport of the SLBP Dependant Mature mRNA; Cleavage of Growing Transcript in the Termination Region ; Transport of Mature mRNA derived from an Intron-Containing Transcript; Transport of the SLBP independent Mature mRNA		Spliceosome; mRNA surveillance pathway; RNA transport; Herpes simplex infection	1554	1166.8	1463.3	1511.3	1531.6	1408.4	1531.3	1972.6	1871.3	1879.1	1887.6	1888.1	1663.6	1460
P09228	Cystatin-SA [OS=Homo sapiens]	37	6	16.4	regulation of biological process;response to stimulus	extracellular	enzyme regulator activity;protein binding	CST2			Salivary secretion	5410.1	3818.5	4653.9	4923.8	4913.2	4688.3	5014.4	1896.4	1674.8	1646.7	1723.2	1739.2	1529.3	1410.1
O75976	Carboxypeptidase D [OS=Homo sapiens]	10	8	152.8	metabolic process	membrane	catalytic activity;metal ion binding	CPD	Golgi Associated Vesicle Biogenesis			458	355.8	431.7	442.1	427.7	429.4	452.2	505.1	456.4	473.6	494.1	463.4	432.1	354.8
Q15102	Platelet-activating factor acetylhydrolase IB subunit gamma [OS=Homo sapiens]	21	1	25.7	metabolic process	cytoplasm;cytosol;membrane	catalytic activity;protein binding	PAFAH1B3	COPI-independent Golgi-to-ER retrograde traffic		Metabolic pathways; Ether lipid metabolism	927.9	596.5	753.8	764.4	765.8	716.6	951.6	1137.3	906.1	942.7	915.1	928.5	850.8	937.3
P51114-1	Fragile X mental retardation syndrome-related protein 1 [OS=Homo sapiens]	9	8	69.7	cell death;cell differentiation;development;regulation of biological process	cytoplasm;cytosol;membrane;nucleus	protein binding;RNA binding	FXR1	Signaling by BRAF and RAF fusions		RNA transport	163.1	136.1	144.3	157.2	158.8	156.1	178.1	201.4	165.1	181.2	173	185	179.3	169.7
Q6NYC8	Phostensin [OS=Homo sapiens]	13	7	67.9		cytoplasm;cytoskeleton	protein binding	PPP1R18		TYROBP Causal Network		867.4	696.9	807.1	813.2	781	794.5	795.4	836.5	769.4	758	763.4	718.6	666.9	632.5
Q9NQP4	Prefoldin subunit 4 [OS=Homo sapiens]	3	1	15.3	metabolic process	cytoplasm;cytosol;mitochondrion;nucleus	protein binding	PFDN4	Prefoldin mediated transfer of substrate to CCT/TriC			175.4	107.9	139.5	171.9	163.4	148.9	164.1	217.3	210.2	209.8	213.3	205.6	172.2	138.1
Q9Y281-1	Cofilin-2 [OS=Homo sapiens]	37	1	18.7	cell organization and biogenesis;cellular homeostasis;regulation of biological process	cytoplasm;cytoskeleton;nucleus	protein binding	CFL2		Leptin signaling pathway; Regulation of Microtubule Cytoskeleton; Regulation of Actin Cytoskeleton; G13 Signaling Pathway	Pertussis; Regulation of actin cytoskeleton; Axon guidance; Fc gamma R-mediated phagocytosis	2345.4	1653.8	1993.9	2040.5	2119.2	2017.4	2396.1	2952.2	2558	2572.9	2557.4	2625.7	2436.2	2397.7
O75882-1	Attractin [OS=Homo sapiens]	6	3	158.4	defense response;regulation of biological process;response to stimulus	cytoplasm;extracellular;membrane	protein binding;receptor activity	ATRN				349.7	274.1	326.3	349.4	354.8	317.7	353.5	274.9	275.8	256	262.5	250.6	229.6	235.1
P55884	Eukaryotic translation initiation factor 3 subunit B [OS=Homo sapiens]	10	5	92.4	cell organization and biogenesis;metabolic process;regulation of biological process	cytoplasm;cytosol	protein binding;RNA binding;structural molecule activity	EIF3B	Formation of the ternary complex, and subsequently, the 43S complex; L13a-mediated translational silencing of Ceruloplasmin expression; Translation initiation complex formation; GTP hydrolysis and joining of the 60S ribosomal subunit; Formation of a pool of free 40S subunits; Ribosomal scanning and start codon recognition	Translation Factors	RNA transport	522	396.7	492.9	504.9	515.6	503.5	513.9	739.5	647.2	678.8	657.5	684.1	643.2	576.7
P09496-1	clathrin light chain A [OS=Homo sapiens]	22	8	27.1	cell division;cell organization and biogenesis;cellular component movement;metabolic process;transport	cytoplasm;cytoskeleton;cytosol;membrane	protein binding;structural molecule activity	CLTA	Cargo recognition for clathrin-mediated endocytosis; Formation of annular gap junctions; Golgi Associated Vesicle Biogenesis; Recycling pathway of L1; LDL clearance; Lysosome Vesicle Biogenesis; EPH-ephrin mediated repulsion of cells; Entry of Influenza Virion into Host Cell via Endocytosis; Retrograde neurotrophin signalling; VLDLR internalisation and degradation; WNT5A-dependent internalization…	Synaptic Vesicle Pathway	Lysosome; Endocrine and other factor-regulated calcium reabsorption; Synaptic vesicle cycle; Endocytosis; Bacterial invasion of epithelial cells; Huntington's disease	2544.2	2033.7	2351	2467.5	2618	2461.5	2566.9	2790.3	2653	2659.3	2783.6	2780.9	2539.7	2247.7
P48637	glutathione synthetase [OS=Homo sapiens]	12	8	52.4	metabolic process;response to stimulus	cytosol	catalytic activity;metal ion binding;nucleotide binding;protein binding	GSS	Glutathione synthesis and recycling; Defective GSS causes Glutathione synthetase deficiency (GSS deficiency)	Glutathione metabolism; Trans-sulfuration and one carbon metabolism; Amino Acid metabolism; One carbon metabolism and related pathways; Metapathway biotransformation	Glutathione metabolism; Cysteine and methionine metabolism; Metabolic pathways	1264.5	1024.6	1113.2	1044.4	1085.3	1075.9	1311.2	1520.6	1219.5	1177.5	1133	1213	1151	1341.4
P25705-1	ATP synthase subunit alpha, mitochondrial [OS=Homo sapiens]	10	2	59.7	cell organization and biogenesis;metabolic process;regulation of biological process;transport	membrane;mitochondrion;organelle lumen	catalytic activity;nucleotide binding;protein binding;RNA binding;transporter activity	ATP5A1	Cristae formation; Mitochondrial protein import; Formation of ATP by chemiosmotic coupling; Metabolism of proteins	Electron Transport Chain; Oxidative phosphorylation	Parkinson's disease; Oxidative phosphorylation; Huntington's disease; Metabolic pathways; Alzheimer's disease	1064.2	683.2	879.3	902.6	898.8	821.8	935.2	867	804	752.9	746.2	719.6	685.8	632.9
Q93052	Lipoma-preferred partner [OS=Homo sapiens]	7	4	65.7		cytoplasm;cytosol;membrane;nucleus	metal ion binding;protein binding	LPP				443.9	343.4	443.2	438.3	486.6	534.8	556.9	519.6	469.9	480.2	468.3	541.2	526.9	474.8
P01833	Polymeric immunoglobulin receptor [OS=Homo sapiens]	17	8	83.2	cell organization and biogenesis;regulation of biological process;response to stimulus;transport	extracellular;membrane	receptor activity;signal transducer activity	PIGR	Neutrophil degranulation		Intestinal immune network for IgA production
O00244	Copper transport protein ATOX1 [OS=Homo sapiens]	15	1	7.4	cellular homeostasis;response to stimulus;transport	cytosol	metal ion binding;protein binding;transporter activity	ATOX1	Ion influx/efflux at host-pathogen interface; Detoxification of Reactive Oxygen Species	Copper homeostasis	Mineral absorption	1130.5	719.4	935.3	1016.7	1041.7	954.2	1060.7	1243	1153.9	1130.7	1122.2	1099.6	1069.9	924.6
O76096	Cystatin-F [OS=Homo sapiens]	47	2	16.4	regulation of biological process;response to stimulus	cytoplasm;extracellular	enzyme regulator activity;protein binding	CST7				2746.7	2177.5	2379	2404.3	2523.5	2394.6	2811.2	3110.9	2829	2784.8	2598.5	2717.6	2595.4	2829.8
P10606	Cytochrome c oxidase subunit 5B, mitochondrial [OS=Homo sapiens]	7	3	13.7	metabolic process;transport	membrane;mitochondrion	catalytic activity;metal ion binding;protein binding;transporter activity	COX5B	TP53 Regulates Metabolic Genes; Respiratory electron transport	Electron Transport Chain	Non-alcoholic fatty liver disease (NAFLD); Cardiac muscle contraction; Alzheimer's disease; Huntington's disease; Metabolic pathways; Oxidative phosphorylation; Parkinson's disease	258.2	184.2	221.9	232.8	233	219.3	230.1	346.8	318.5	323.6	316.7	312.7	290	263.6
Q92520	Protein FAM3C [OS=Homo sapiens]	31	9	24.7	cell differentiation;cell organization and biogenesis;cell proliferation;development;regulation of biological process;response to stimulus;transport	cytoplasm;extracellular;organelle lumen	protein binding	FAM3C; WNT16	Platelet degranulation	Wnt Signaling Pathway and Pluripotency; Wnt Signaling Pathway; DNA Damage Response (only ATM dependent)		5122.8	3576.9	4191.1	4357.7	4454.7	4477.2	5063	2613.3	2277	2325.9	2323.7	2379.1	2237.1	2183.2
P06748	Nucleophosmin [OS=Homo sapiens]	20	11	32.6	cell growth;cell organization and biogenesis;cellular homeostasis;metabolic process;regulation of biological process;response to stimulus;transport	cytoplasm;cytoskeleton;cytosol;membrane;nucleus	DNA binding;enzyme regulator activity;protein binding;RNA binding	NPM1	Nuclear import of Rev protein; TFAP2A acts as a transcriptional repressor during retinoic acid induced cell differentiation; TP53 regulates transcription of additional cell cycle genes whose exact role in the p53 pathway remain uncertain; Deposition of new CENPA-containing nucleosomes at the centromere			1363.8	945.1	1161.3	1316.4	1364.7	1246.7	1349.3	1782.9	1632.5	1725.1	1773.3	1807.7	1591.5	1332.6
Q13443	disintegrin and metalloproteinase domain-containing protein 9 [OS=Homo sapiens]	5	3	90.5	cell differentiation;cellular component movement;metabolic process;regulation of biological process;response to stimulus	cell surface;extracellular;membrane	catalytic activity;metal ion binding;protein binding	ADAM9	Collagen degradation	Copper homeostasis		461.9	347.7	440.7	482.2	474.1	459.4	491.1	405.4	379.2	382.6	377.7	384.7	359.4	303.5
Q9UQ35	serine/arginine repetitive matrix protein 2 [OS=Homo sapiens]	19	14	299.4	metabolic process	nucleus;spliceosomal complex	nucleotide binding;protein binding;RNA binding	SRRM2	mRNA Splicing - Major Pathway			1342.5	1121.9	1219.5	1287.4	1307.8	1246.4	1339.6	1653.2	1480.3	1531.9	1590.7	1568.3	1365	1228.5
Q9H8Y8-1	Golgi reassembly-stacking protein 2 [OS=Homo sapiens]	9	6	47.1	cell organization and biogenesis	Golgi;membrane	protein binding	GORASP2	Golgi Cisternae Pericentriolar Stack Reorganization			899.4	718.9	848	905.4	902.4	855.4	868.3	1076	986.9	986	1030.2	1018.9	942.2	818.1
P10124	Serglycin [OS=Homo sapiens]	9	5	17.6	cell death;cell organization and biogenesis;metabolic process;regulation of biological process;response to stimulus;transport	extracellular;Golgi;membrane;organelle lumen;vacuole	protein binding	SRGN	Platelet degranulation			527.3	420	502	585.6	616.5	565.1	576.7	523.7	515	507.2	552.4	544.5	526.8	422
P56537-1	eukaryotic translation initiation factor 6 [OS=Homo sapiens]	8	7	26.6	cell organization and biogenesis;metabolic process;regulation of biological process;response to stimulus;transport	cytoplasm;cytosol;nucleus	protein binding;RNA binding	EIF6		Translation Factors	Ribosome biogenesis in eukaryotes	304.4	217.5	287.2	291.8	303.6	304.6	355.2	334.6	290.6	309.7	323.6	308.8	288.9	286.3
Q9Y266	nuclear migration protein nudC [OS=Homo sapiens]	32	5	38.2	cell division;cell organization and biogenesis;cell proliferation;development;metabolic process	cytoplasm;cytoskeleton;cytosol;nucleus	protein binding	NUDC	Amplification of signal from unattached kinetochores via a MAD2 inhibitory signal; Separation of Sister Chromatids; Resolution of Sister Chromatid Cohesion; RHO GTPases Activate Formins; Mitotic Telophase/Cytokinesis			1899.1	1408.1	1625.4	1686	1725.4	1632.5	1864.9	2358	2049.5	2010.6	2002.4	2079.1	1944.9	1882.5
P13797	Plastin-3 [OS=Homo sapiens]	10	5	70.8	cell organization and biogenesis	cytoplasm;cytosol;membrane	metal ion binding;protein binding	PLS3				150.4	91.4	119.1	119.1	131.7	127	148.5	203.8	165.5	163.8	157.3	187.2	152.1	178.3
P07384	Calpain-1 catalytic subunit [OS=Homo sapiens]	12	7	81.8	cell death;cell organization and biogenesis;metabolic process;regulation of biological process;transport	cytoplasm;cytosol;extracellular;membrane;mitochondrion;vacuole	catalytic activity;metal ion binding;protein binding	CAPN1	Degradation of the extracellular matrix; Formation of the cornified envelope; Neutrophil degranulation; Deregulated CDK5 triggers multiple neurodegenerative pathways in Alzheimer's disease models	Integrin-mediated Cell Adhesion; Alzheimers Disease; Focal Adhesion	Apoptosis; Alzheimer's disease; Protein processing in endoplasmic reticulum	1326.6	920	1098.9	1165.6	1194.1	1119.9	1338.4	1195.3	1073.5	1063	1058	1093	994.7	1022.2
O95810	caveolae-associated protein 2 [OS=Homo sapiens]	8	5	47.1	cell organization and biogenesis	cytoplasm;cytosol;membrane	protein binding	SDPR; CAVIN2				556.7	433.8	526.9	518.6	542.4	503.2	539.1	500.6	477.3	458.5	479.7	463.4	429.1	399.8
O14561	Acyl carrier protein, mitochondrial [OS=Homo sapiens]	17	1	17.4	cell organization and biogenesis;metabolic process;transport	cytosol;membrane;mitochondrion;organelle lumen	catalytic activity;metal ion binding;protein binding;transporter activity	NDUFAB1	Mitochondrial Fatty Acid Beta-Oxidation; Glyoxylate metabolism and glycine degradation; Complex I biogenesis	Electron Transport Chain; Oxidative phosphorylation	Non-alcoholic fatty liver disease (NAFLD); Huntington's disease; Alzheimer's disease; Metabolic pathways; Oxidative phosphorylation; Parkinson's disease	1527.5	1126.6	1365.2	1461.1	1533.4	1411.7	1469.1	1525.2	1420.1	1453.8	1467	1470.7	1344.9	1172.2
Q8NFC6	Biorientation of chromosomes in cell division protein 1-like 1 [OS=Homo sapiens]	6	4	330.3	metabolic process;response to stimulus	chromosome		BOD1L1				199.4	152.5	189.8	214.9	204.5	211	209.3	260.9	247.6	247.4	249.1	251.6	227.4	190.7
Q27J81	Inverted formin-2 [OS=Homo sapiens]	9	7	135.5	cell organization and biogenesis;regulation of biological process	cytoplasm	protein binding	INF2		Primary Focal Segmental Glomerulosclerosis FSGS		505.8	363	443.6	441.4	451.7	429.9	501.9	532.2	474.1	494.7	499.3	461.8	434.4	436
P40222	alpha-taxilin [OS=Homo sapiens]	5	5	61.9	cell proliferation;regulation of biological process;transport	cytoplasm;cytosol;extracellular;membrane	protein binding	TXLNA	Other interleukin signaling			223.3	186.3	223.8	218.6	215.9	226.8	206.7	306.4	283.6	304.8	306.9	286.1	261.2	244.2
Q8NE71-1	ATP-binding cassette sub-family F member 1 [OS=Homo sapiens]	6	6	95.9	defense response;metabolic process;regulation of biological process;response to stimulus;transport	cytoplasm;cytosol;membrane;nucleus;ribosome	catalytic activity;nucleotide binding;protein binding;RNA binding;translation regulator activity	ABCF1	ABC-family proteins mediated transport			311.3	198.5	247.2	284.6	291.6	271.6	289.7	293.9	255.9	270.2	274.2	301.4	268.4	225.8
O94804	Serine/threonine-protein kinase 10 [OS=Homo sapiens]	8	5	112.1	metabolic process;regulation of biological process;response to stimulus;transport	cytoplasm;membrane	catalytic activity;nucleotide binding;protein binding	STK10	Neutrophil degranulation			282.8	186.6	236.6	251.7	253.3	232.5	271.4	296.8	273	289.2	286.2	279.1	256.9	214.4
P53367	Arfaptin-1 [OS=Homo sapiens]	8	2	41.7	regulation of biological process;transport	cytoplasm;cytosol;membrane	protein binding	ARFIP1				375.4	276.8	333	342.1	330.9	316.5	374	500	423.7	432.1	401.7	404	391	397.8
Q9UBR2	Cathepsin Z [OS=Homo sapiens]	15	10	33.8	cell organization and biogenesis;metabolic process;regulation of biological process;transport	cell surface;endoplasmic reticulum;extracellular;membrane;organelle lumen;vacuole	catalytic activity;protein binding	CTSZ	Metabolism of Angiotensinogen to Angiotensins; Neutrophil degranulation; Cargo concentration in the ER; COPII (Coat Protein 2) Mediated Vesicle Transport; Lysosome Vesicle Biogenesis		Lysosome; Apoptosis	1190.9	871.4	1100.3	1071.5	1099.9	1089.8	1169.5	1003.6	887.4	864.8	899.4	910.3	852.4	800.3
P62316	Small nuclear ribonucleoprotein Sm D2 [OS=Homo sapiens]	14	2	13.5	cell organization and biogenesis;metabolic process;transport	cytoplasm;cytosol;nucleus;spliceosomal complex	protein binding;RNA binding	SNRPD2	snRNP Assembly; mRNA Splicing - Major Pathway; mRNA Splicing - Minor Pathway	mRNA Processing	Spliceosome	2254	1139.7	1585.7	1924.2	1949.1	1655.1	2041.7	2199.5	1916.9	1959.8	1950.5	2006.6	1849.1	1333.8
Q15046	Lysine--tRNA ligase [OS=Homo sapiens]	6	4	68	metabolic process;regulation of biological process;response to stimulus	cytoplasm;cytosol;extracellular;membrane;mitochondrion;nucleus;organelle lumen	catalytic activity;nucleotide binding;protein binding;RNA binding	KARS	Mitochondrial tRNA aminoacylation; Cytosolic tRNA aminoacylation; SeMet incorporation into proteins		Aminoacyl-tRNA biosynthesis	480.3	294.5	361.5	393	425	362.2	472	492.8	426.4	429.2	398.9	395.9	379.1	347
Q8WZ75-1	Roundabout homolog 4 [OS=Homo sapiens]	8	3	107.4	cell differentiation;development;regulation of biological process		protein binding;receptor activity	ROBO4		Robo4 and VEGF Signaling Pathways Crosstalk		85	78.4	93.6	83.3	86.3	85.2	87	106.1	102	100.9	95.9	98.1	88	83.5
Q9BX68	Histidine triad nucleotide-binding protein 2, mitochondrial [OS=Homo sapiens]	2	1	17.2	cell death;metabolic process;regulation of biological process	mitochondrion	catalytic activity;nucleotide binding	HINT2				203.2	146.6	212.5	177.1	188.7	195.7	238.2	265.8	210.4	222.4	222.5	240.5	213.6	203.8
Q9C0C2	182 kDa tankyrase-1-binding protein [OS=Homo sapiens]	10	7	181.7	cell organization and biogenesis;metabolic process;regulation of biological process;response to stimulus	chromosome;cytoplasm;cytoskeleton;cytosol;nucleus	protein binding	TNKS1BP1	TP53 regulates transcription of additional cell cycle genes whose exact role in the p53 pathway remain uncertain; Deadenylation of mRNA			491.3	367.2	455.7	444.9	465.8	457.5	489.8	531	522.7	497.1	515.5	509.4	499.2	417.1
P54725-3	Isoform 3 of UV excision repair protein RAD23 homolog A [OS=Homo sapiens]	6	4	39.5	metabolic process;regulation of biological process;response to stimulus	cytoplasm;cytosol;nucleus;proteasome	DNA binding;protein binding	RAD23A				66.5	50.4	59.1	63.2	68.7	70.3	75.7	78.6	70.2	71.3	67.7	80.1	64	63.5
P13747	HLA class I histocompatibility antigen, alpha chain E [OS=Homo sapiens]	19	2	40.1	defense response;regulation of biological process;response to stimulus	cell surface;membrane	protein binding	HLA-E	DAP12 signaling; Interferon alpha/beta signaling; Endosomal/Vacuolar pathway; Immunoregulatory interactions between a Lymphoid and a non-Lymphoid cell; Interferon gamma signaling; Antigen Presentation: Folding, assembly and peptide loading of class I MHC; ER-Phagosome pathway	Proteasome Degradation; Allograft Rejection	Type I diabetes mellitus; Autoimmune thyroid disease; Viral carcinogenesis; Cell adhesion molecules (CAMs); Herpes simplex infection; Endocytosis; Natural killer cell mediated cytotoxicity; Viral myocarditis; Allograft rejection; HTLV-I infection; Graft-versus-host disease; Epstein-Barr virus infection; Phagosome; Antigen processing and presentation	224.2	180.3	194.7	214.3	219.3	204.9	202.8	244.8	230	260.8	271	256.9	234	225.2
P10412	Histone H1.4 [OS=Homo sapiens]	11	3	21.9	cell organization and biogenesis;metabolic process;regulation of biological process	chromosome;nucleus	DNA binding;metal ion binding;nucleotide binding;protein binding;RNA binding	HIST1H1E	Formation of Senescence-Associated Heterochromatin Foci (SAHF); Activation of DNA fragmentation factor	Pathways Affected in Adenoid Cystic Carcinoma		1413.1	780.2	1015.1	1036.1	983.9	946.7	1227.2	1260.3	1123.6	1046.4	1015.5	996.4	1066.4	901.5
P04156-1	Major prion protein [OS=Homo sapiens]	17	10	27.6	cell organization and biogenesis;cellular homeostasis;metabolic process;regulation of biological process;response to stimulus	cell surface;cytoplasm;cytosol;endoplasmic reticulum;Golgi;membrane;nucleus	metal ion binding;protein binding;receptor activity;signal transducer activity	PRNP	NCAM1 interactions	Copper homeostasis	Prion diseases	1894.3	1541.1	1750.7	1887.3	1960.2	1810.3	1946.3	1224.3	1095	1113.6	1114.6	1185.9	1063.3	960.5
O75533-1	splicing factor 3B subunit 1 [OS=Homo sapiens]	14	4	145.7	cell organization and biogenesis;metabolic process;regulation of biological process;response to stimulus	nucleus;spliceosomal complex	DNA binding;protein binding;receptor activity;RNA binding;signal transducer activity	SF3B1	B-WICH complex positively regulates rRNA expression; mRNA Splicing - Major Pathway; mRNA Splicing - Minor Pathway	mRNA Processing	Spliceosome	1266.6	942	1117.9	1168.7	1151.2	1072	1125.2	1587.3	1428	1500.3	1472.4	1386.6	1260.5	1094.3
Q9HBR0	Putative sodium-coupled neutral amino acid transporter 10 [OS=Homo sapiens]	8	3	119.7	transport	Golgi;membrane	transporter activity	SLC38A10				434.5	384.7	428	456.3	440.1	446.5	458	439.2	399.2	387.1	377	400.4	353.5	310.6
Q92743	Serine protease HTRA1 [OS=Homo sapiens]	18	6	51.3	cell differentiation;cell organization and biogenesis;metabolic process;regulation of biological process	cytoplasm;cytosol;extracellular;membrane	catalytic activity;protein binding	HTRA1	Degradation of the extracellular matrix			2456.6	1866.7	2115	2335.7	2450.5	2220.8	2550.2	1153.8	1183.6	1159.8	1143.8	1177.4	1152	1094.9
Q8N3D4	EH domain-binding protein 1-like protein 1 [OS=Homo sapiens]	5	4	161.8		endosome;membrane	protein binding	EHBP1L1				168	129	168.9	173.7	174.3	167.7	168.6	151.5	151.4	161.3	165.7	163.9	142.1	124
P08195	4F2 cell-surface antigen heavy chain [OS=Homo sapiens]	6	4	68	cell growth;cellular component movement;metabolic process;response to stimulus;transport	cell surface;cytosol;membrane;nucleus	catalytic activity;protein binding;RNA binding;transporter activity	SLC3A2	Tryptophan catabolism; Basigin interactions; Amino acid transport across the plasma membrane		Protein digestion and absorption; mTOR signaling pathway	96.5	78.7	81.2	83.9	73.3	73.8	82.8	154.3	126.5	129	119.2	122.6	101.2	134.8
P38159-1	RNA-binding motif protein, X chromosome [OS=Homo sapiens]	14	9	42.3	cell differentiation;cell organization and biogenesis;metabolic process;regulation of biological process;response to stimulus	membrane;nucleus;spliceosomal complex	DNA binding;protein binding;RNA binding	RBMX	mRNA Splicing - Major Pathway	mRNA Processing	Spliceosome	1267.4	932.3	1165.6	1245.6	1296.1	1262.3	1281.3	1789.7	1647.3	1776.7	1786.6	1771.1	1609.4	1435.2
Q9Y613	FH1/FH2 domain-containing protein 1 [OS=Homo sapiens]	8	6	126.5	regulation of biological process	cytoplasm;cytoskeleton;cytosol;membrane;nucleus	protein binding	FHOD1				215.7	162.3	211.4	206.4	214	204.1	211.3	254.6	245	208.6	213	216.7	196.9	180
P28300	Protein-lysine 6-oxidase [OS=Homo sapiens]	42	6	46.9	cell organization and biogenesis;metabolic process;response to stimulus	extracellular;nucleus	catalytic activity;metal ion binding;protein binding	LOX	Elastic fibre formation; Crosslinking of collagen fibrils	Canonical and Non-Canonical TGF-B signaling		2487.7	2093.2	2384.2	2437.4	2471.2	2432.9	2455.3	1713.9	1568.9	1606.9	1581	1570	1443.2	1372.8
Q86UP2-1	Kinectin [OS=Homo sapiens]	14	7	156.2	cellular component movement;metabolic process	endoplasmic reticulum;membrane;organelle lumen	protein binding;RNA binding	KTN1	Post-translational protein phosphorylation; Regulation of Insulin-like Growth Factor (IGF) transport and uptake by Insulin-like Growth Factor Binding Proteins (IGFBPs); RHO GTPases activate KTN1			1143.8	819.2	967	1008.4	1030.2	980.2	1105.1	1444.9	1289.2	1326.9	1296.8	1319.7	1187.6	1059.9
P78318	Immunoglobulin-binding protein 1 [OS=Homo sapiens]	5	5	39.2	regulation of biological process;response to stimulus	cytoplasm;cytosol	enzyme regulator activity;protein binding	IGBP1				209.2	143.9	181.9	209.8	203.5	182	193.1	246.4	227.7	223.7	234.1	231.4	216.9	173
O43291	Kunitz-type protease inhibitor 2 [OS=Homo sapiens]	10	2	28.2	cell organization and biogenesis;cellular component movement;regulation of biological process;response to stimulus	cytoplasm;extracellular;membrane	enzyme regulator activity	SPINT2	MET Receptor Activation; Signaling by MST1			148.9	108.7	128.5	135.3	132.3	128.3	145.9	182.9	157.9	162.6	182.7	164.5	159.3	131.3
P31431-1	syndecan-4 [OS=Homo sapiens]	10	7	21.6	cell organization and biogenesis;cellular component movement;metabolic process;regulation of biological process;response to stimulus	cell surface;extracellular;membrane;organelle lumen	protein binding;receptor activity;signal transducer activity	SDC4	Defective B4GALT7 causes EDS, progeroid type; Retinoid metabolism and transport; Defective EXT2 causes exostoses 2; Syndecan interactions; Defective EXT1 causes exostoses 1, TRPS2 and CHDS; Signaling by GPCR; HS-GAG biosynthesis; A tetrasaccharide linker sequence is required for GAG synthesis; Cell surface interactions at the vascular wall; Defective B3GALT6 causes EDSP2 and SEMDJL1; HS-GAG degra…		Proteoglycans in cancer; ECM-receptor interaction; Cell adhesion molecules (CAMs)	1130.9	835.1	1017	1152.4	1240.7	1208.9	1303.7	1047.9	985.6	994.2	1055.2	1164.9	1112.8	963.9
Q9UKK9	ADP-sugar pyrophosphatase [OS=Homo sapiens]	5	5	24.3	cell organization and biogenesis;metabolic process	cytosol;nucleus	catalytic activity;metal ion binding;protein binding;RNA binding	NUDT5	Phosphate bond hydrolysis by NUDT proteins		Purine metabolism	400.9	295.2	357.9	365.7	367.9	367.2	398.6	633.3	541.8	537.9	541.8	535.1	490.6	489
O14745	Na(+)/H(+) exchange regulatory cofactor NHE-RF1 [OS=Homo sapiens]	18	4	38.8	cell differentiation;cell organization and biogenesis;cellular homeostasis;regulation of biological process;response to stimulus;transport	cytoplasm;cytoskeleton;membrane;nucleus	protein binding;structural molecule activity	SLC9A3R1				435.6	309.9	407.1	412.1	421.3	412.7	442.3	601.4	524.5	577.5	565.6	584.9	537.3	505.8
Q15365	Poly(RC)-binding protein 1 [OS=Homo sapiens]	11	4	37.5	metabolic process;regulation of biological process	cytoplasm;cytosol;membrane;nucleus	DNA binding;protein binding;RNA binding	PCBP1	mRNA Splicing - Major Pathway		Spliceosome	491	426.8	407.3	432.9	443	426	465.7	499.3	422.7	437.4	455.9	443.4	394.5	396.5
Q07065	Cytoskeleton-associated protein 4 [OS=Homo sapiens]	7	6	66	metabolic process;transport	cytoplasm;cytoskeleton;cytosol;endoplasmic reticulum;membrane;organelle lumen	RNA binding	CKAP4	Post-translational protein phosphorylation; Regulation of Insulin-like Growth Factor (IGF) transport and uptake by Insulin-like Growth Factor Binding Proteins (IGFBPs); Surfactant metabolism; Neutrophil degranulation		Protein processing in endoplasmic reticulum	724.4	446.5	568.6	590.7	586.3	579.7	643.5	1054.6	931.9	910.8	933	917.7	809.6	699.7
P17655-1	Calpain-2 catalytic subunit [OS=Homo sapiens]	7	6	79.9	cell organization and biogenesis;metabolic process;regulation of biological process;response to stimulus	chromosome;cytoplasm;cytoskeleton;cytosol;endoplasmic reticulum;Golgi;membrane;nucleus;vacuole	catalytic activity;metal ion binding;protein binding	CAPN2	Degradation of the extracellular matrix; Deregulated CDK5 triggers multiple neurodegenerative pathways in Alzheimer's disease models	Integrin-mediated Cell Adhesion; Alzheimers Disease; VEGFA-VEGFR2 Signaling Pathway	Protein processing in endoplasmic reticulum; Apoptosis; Focal adhesion; Alzheimer's disease	1049.3	618.9	758.1	796.3	814.1	758.2	969.6	1257.8	996.8	993.1	987.2	983.4	925.4	963.9
P62826	GTP-binding nuclear protein RAN [OS=Homo sapiens]	13	9	24.4	cell division;cell organization and biogenesis;metabolic process;regulation of biological process;response to stimulus;transport	chromosome;cytoplasm;cytosol;endosome;membrane;nucleus	catalytic activity;metal ion binding;nucleotide binding;protein binding;RNA binding;transporter activity	RAN	MicroRNA (miRNA) biogenesis; Rev-mediated nuclear export of HIV RNA; Nuclear import of Rev protein; Regulation of cholesterol biosynthesis by SREBP (SREBF); NEP/NS2 Interacts with the Cellular Export Machinery; tRNA processing in the nucleus; Transcriptional regulation by small RNAs	Androgen receptor signaling pathway; miRNA Biogenesis	Ribosome biogenesis in eukaryotes; HTLV-I infection; Epstein-Barr virus infection; RNA transport	1293.6	929.7	1131.6	1203	1240.8	1265.8	1519	1425.7	1129.6	1177.1	1150.2	1230.2	1140.1	1095.7
Q6PKG0-1	La-related protein 1 [OS=Homo sapiens]	9	7	123.4	cell proliferation;metabolic process;regulation of biological process;response to stimulus	cytoplasm;membrane	protein binding;RNA binding;translation regulator activity	LARP1				572.9	443.4	546.4	533.5	531.4	503.1	536.3	698.3	668.1	671.2	675.4	668.7	615.1	564.8
P07910-1	Heterogeneous nuclear ribonucleoproteins C1/C2 [OS=Homo sapiens]	37	1	33.7	cell differentiation;cell organization and biogenesis;metabolic process;regulation of biological process	cytoskeleton;cytosol;extracellular;membrane;nucleus;spliceosomal complex	DNA binding;protein binding;RNA binding	HNRNPC	mRNA Splicing - Major Pathway; SUMOylation of RNA binding proteins	mRNA Processing	Spliceosome	114.1	77.6	89.8	90.9	81.1	73.2	73.6	139.4	110	101.4	97.3	94.2	75.4	67.2
Q9BXV9	EKC/KEOPS complex subunit GON7 [OS=Homo sapiens]	10	4	10.9		nucleus	protein binding	C14orf142; GON7				657.8	487.9	565.2	597.7	570	572.2	635	862.6	747.2	791	791.5	753.2	699.6	675.5
Q99574	Neuroserpin [OS=Homo sapiens]	16	4	46.4	regulation of biological process	extracellular;organelle lumen	enzyme regulator activity	SERPINI1				153.6	98.6	124.2	132.8	133.7	133.1	175.5	168.1	151.7	144	153.4	141.5	134.5	127
P54105	Methylosome subunit pICln [OS=Homo sapiens]	17	2	26.2	cell organization and biogenesis;cellular homeostasis;transport	cytoplasm;cytoskeleton;cytosol;membrane;nucleus	protein binding;RNA binding	CLNS1A	snRNP Assembly		RNA transport	432.6	331.2	402.1	391	400.6	393.8	478	496.6	414.1	426.5	408.6	417.2	384.8	443.6
Q9H6S3	epidermal growth factor receptor kinase substrate 8-like protein 2 [OS=Homo sapiens]	5	3	80.6	regulation of biological process;response to stimulus	cytoplasm;cytosol;membrane	protein binding	EPS8L2				195.6	153.4	160.8	184.6	197.3	190.4	200.4	201.1	186.5	191	191.2	199.8	178.8	147.3
P31942	Heterogeneous nuclear ribonucleoprotein H3 [OS=Homo sapiens]	6	4	36.9	cell differentiation;metabolic process	nucleus;spliceosomal complex	protein binding;RNA binding	HNRNPH3				415.5	352.5	430.9	413.2	419	401.2	427.4	456.1	417.5	418	438.4	423.2	397.7	341.5
P26447	Protein S100-A4 [OS=Homo sapiens]	9	7	11.7	cell organization and biogenesis;regulation of biological process	extracellular;nucleus	metal ion binding;protein binding;RNA binding	S100A4				543.2	485.8	527.2	514.9	517.6	508	575.8	577	509.2	517.7	517	544	507.3	521.5
Q9UJJ9	N-acetylglucosamine-1-phosphotransferase subunit gamma [OS=Homo sapiens]	5	3	34	metabolic process	extracellular;Golgi;membrane	catalytic activity;protein binding	GNPTG			Lysosome	285.1	213.3	268.5	264.2	260	249.9	287.7	193.9	171.7	166.6	153.6	165.8	136.9	147.5
Q9UNZ2	NSFL1 cofactor p47 [OS=Homo sapiens]	4	1	40.5	cell organization and biogenesis;metabolic process;regulation of biological process	chromosome;cytoskeleton;cytosol;Golgi;membrane;nucleus	enzyme regulator activity;protein binding	NSFL1C			Protein processing in endoplasmic reticulum	311.2	231.7	265.4	259	283.5	267.9	296.7	297.4	243.4	256.4	275	260	253.6	218.7
Q99729-1	Heterogeneous nuclear ribonucleoprotein A/B [OS=Homo sapiens]	7	3	36.2	cell organization and biogenesis;regulation of biological process	cytoplasm;nucleus	DNA binding;protein binding;RNA binding	HNRNPAB		Preimplantation Embryo; mRNA Processing		495.4	327.8	421.6	452.4	408.3	385.3	369.3	574.7	520	502.9	559.4	472.3	406.1	294.5
Q04837	Single-stranded DNA-binding protein, mitochondrial [OS=Homo sapiens]	15	3	17.2	cell organization and biogenesis;metabolic process;regulation of biological process	mitochondrion;nucleus;organelle lumen	DNA binding;protein binding;RNA binding	SSBP1	Transcriptional activation of mitochondrial biogenesis		DNA replication; Mismatch repair; Homologous recombination	1230	818.1	1031.6	1077.1	1082.1	994.2	1140.9	1047.6	944.8	946.3	938.8	944	865.7	829.8
Q9Y6I3	epsin-1 [OS=Homo sapiens]	9	6	60.3	cell organization and biogenesis;regulation of biological process;response to stimulus;transport	cytoplasm;cytosol;membrane;nucleus	protein binding	EPN1	Cargo recognition for clathrin-mediated endocytosis; EGFR downregulation	VEGFA-VEGFR2 Signaling Pathway; EGF/EGFR Signaling Pathway	Endocytosis	712	507.4	638.3	663.3	665.2	627.3	693.8	823.9	747.4	735.1	722.5	749.6	710.8	618.9
P26641	elongation factor 1-gamma [OS=Homo sapiens]	13	8	50.1	metabolic process;response to stimulus	cytoplasm;cytosol;endoplasmic reticulum;membrane;nucleus	catalytic activity;protein binding;RNA binding	EEF1G	Eukaryotic Translation Elongation	Translation Factors	Legionellosis	596.6	385.2	505.9	576.4	545.1	514	563.2	1041.8	969.9	983.4	1038.6	982.8	906	703.8
P60983	glia maturation factor beta [OS=Homo sapiens]	7	3	16.7	metabolic process;regulation of biological process;response to stimulus		enzyme regulator activity;protein binding;signal transducer activity	GMFB				360.9	243.5	322.6	291.1	317.8	330.6	351.3	594.2	491.4	493.5	504.5	494.1	453.4	410.8
P36871-1	Phosphoglucomutase-1 [OS=Homo sapiens]	6	5	61.4	metabolic process;transport	cytoplasm;cytoskeleton;cytosol;extracellular	catalytic activity;metal ion binding;protein binding	PGM1	Neutrophil degranulation; Galactose catabolism; Glycogen breakdown (glycogenolysis); Glycogen synthesis; Defective PGM1 causes PGM1-CDG (CDG1t)	Ectoderm Differentiation; Glycogen Metabolism; Glucuronidation	Galactose metabolism; Pentose phosphate pathway; Metabolic pathways; Glycolysis / Gluconeogenesis; Starch and sucrose metabolism; Purine metabolism; Amino sugar and nucleotide sugar metabolism	271.3	192.3	253.3	243.8	289.3	330	369.4	273.7	243.9	259.4	249.4	273.9	270.5	269.9
Q14444-1	Caprin-1 [OS=Homo sapiens]	9	3	78.3	cell differentiation;regulation of biological process	cytoplasm;cytosol;membrane	protein binding;RNA binding	CAPRIN1				108.4	75.3	96.1	107.9	98.8	91.7	105.7	139	127	122	117.8	120.8	96.1	88.4
Q9BZQ8	Protein Niban [OS=Homo sapiens]	8	4	103.1	regulation of biological process;response to stimulus	cytoplasm;cytosol;membrane	protein binding	FAM129A				783	561.2	724.5	803.3	753.3	711.8	701.9	984.8	959.4	983.2	1011.3	995.6	872.9	712.7
P00505	Aspartate aminotransferase, mitochondrial [OS=Homo sapiens]	3	3	47.5	metabolic process;response to stimulus;transport	cell surface;membrane;mitochondrion;organelle lumen	catalytic activity;protein binding;RNA binding	GOT2	Gluconeogenesis; Amino acid synthesis and interconversion (transamination); Glyoxylate metabolism and glycine degradation	Alanine and aspartate metabolism; Amino Acid metabolism; Glycolysis and Gluconeogenesis	Cysteine and methionine metabolism; Phenylalanine metabolism; Phenylalanine, tyrosine and tryptophan biosynthesis; 2-Oxocarboxylic acid metabolism; Carbon metabolism; Arginine and proline metabolism; Arginine biosynthesis; Metabolic pathways; Fat digestion and absorption; Biosynthesis of amino acids; Alanine, aspartate and glutamate metabolism; Tyrosine metabolism	158.7	125.9	172.5	160.4	162.5	181.6	162.8	170.9	172	170.2	156.1	159.1	132	167.2
Q00839-2	Isoform Short of Heterogeneous nuclear ribonucleoprotein U [OS=Homo sapiens]	16	9	88.9	cell differentiation;metabolic process;regulation of biological process;response to stimulus	cell surface;chromosome;membrane;nucleus;spliceosomal complex	DNA binding;nucleotide binding;protein binding;RNA binding	HNRNPU		mRNA Processing		1336.8	1060.1	1236.5	1288.4	1334.1	1279	1368.3	1862.7	1732.4	1730.8	1794.8	1821.6	1712.6	1548.1
Q6JBY9	CapZ-interacting protein [OS=Homo sapiens]	3	2	44.5	response to stimulus		protein binding	RCSD1				149.9	115.1	133.4	138.9	133.9	131.5	137.6	161.8	154	172.1	158.6	190.3	158.8	150.5
Q16891	MICOS complex subunit Mic60 [OS=Homo sapiens]	5	4	83.6	cell organization and biogenesis;cellular homeostasis	membrane;mitochondrion	protein binding;RNA binding	IMMT	Cristae formation			348.4	247.1	314.3	341.8	342.2	323.4	357.4	451.9	393.1	403.8	432.4	429.6	363.3	286.9
P60866	40S ribosomal protein S20 [OS=Homo sapiens]	12	2	13.4	cell organization and biogenesis;metabolic process;transport	cytoplasm;cytosol;membrane;ribosome	protein binding;RNA binding;structural molecule activity	RPS20	Peptide chain elongation; Eukaryotic Translation Termination; Viral mRNA Translation; Formation of the ternary complex, and subsequently, the 43S complex; L13a-mediated translational silencing of Ceruloplasmin expression; Selenocysteine synthesis; Nonsense Mediated Decay (NMD) independent of the Exon Junction Complex (EJC); Nonsense Mediated Decay (NMD) enhanced by the Exon Junction Complex (EJC)…	Cytoplasmic Ribosomal Proteins	Ribosome	1164.3	731	927.7	898.4	955.8	935.8	1142.8	1083.4	902.2	903.6	847.3	879.1	807.5	898.9
P46937-1	Transcriptional coactivator YAP1 [OS=Homo sapiens]	4	3	54.4	cell organization and biogenesis;cell proliferation;metabolic process;regulation of biological process;response to stimulus	cytoplasm;cytosol;nucleus	DNA binding;protein binding	YAP1	RUNX2 regulates osteoblast differentiation; Signaling by Hippo; RUNX1 regulates transcription of genes involved in differentiation of HSCs; YAP1- and WWTR1 (TAZ)-stimulated gene expression; Nuclear signaling by ERBB4; PPARA activates gene expression; RUNX3 regulates YAP1-mediated transcription	Mesodermal Commitment Pathway; Rac1/Pak1/p38/MMP-2 pathway; TGF-beta Signaling Pathway; miR-509-3p alteration of YAP1/ECM axis	Hippo signaling pathway -multiple species; Hippo signaling pathway	88.9	68.8	86	87.6	84	76.8	93.4	116.4	108.8	115.3	116.2	110.6	98.1	91.8
P30101	Protein disulfide-isomerase A3 [OS=Homo sapiens]	19	5	56.7	cellular homeostasis;metabolic process;regulation of biological process;response to stimulus;transport	cell surface;endoplasmic reticulum;membrane;nucleus;organelle lumen	catalytic activity;protein binding;RNA binding	PDIA3	ER-Phagosome pathway; Calnexin/calreticulin cycle; Antigen Presentation: Folding, assembly and peptide loading of class I MHC		Protein processing in endoplasmic reticulum; Antigen processing and presentation	1392.9	863.3	1174.1	1337.1	1345.2	1199.7	1277.8	1542.7	1390.9	1426.8	1470.2	1507.5	1343.4	1094.9
P29966	Myristoylated alanine-rich C-kinase substrate [OS=Homo sapiens]	12	6	31.5	cell organization and biogenesis;regulation of biological process	cytoplasm;cytoskeleton;membrane;nucleus	protein binding	MARCKS	Acetylcholine regulates insulin secretion	Brain-Derived Neurotrophic Factor (BDNF) signaling pathway	MicroRNAs in cancer; Fc gamma R-mediated phagocytosis	375.7	284.5	362.4	368.2	384.2	347.9	369.9	406.3	369.5	398.7	420.6	415	384.5	328.3
Q03135	Caveolin-1 [OS=Homo sapiens]	9	5	20.5	cell communication;cell differentiation;cell organization and biogenesis;cellular component movement;cellular homeostasis;metabolic process;regulation of biological process;response to stimulus;transport	endoplasmic reticulum;endosome;Golgi;membrane	enzyme regulator activity;protein binding;structural molecule activity	CAV1	Triglyceride catabolism; Basigin interactions; eNOS activation; NOSTRIN mediated eNOS trafficking; Disassembly of the destruction complex and recruitment of AXIN to the membrane; VEGFR2 mediated vascular permeability	Androgen receptor signaling pathway; Integrin-mediated Cell Adhesion; Focal Adhesion; TGF-beta Signaling Pathway; VEGFA-VEGFR2 Signaling Pathway; EGF/EGFR Signaling Pathway	Bacterial invasion of epithelial cells; Endocytosis; Proteoglycans in cancer; Viral myocarditis; Focal adhesion	835.8	611.4	833.4	789.8	733.9	697.2	835.2	1015.1	895.7	802.4	837.8	840.9	813.8	758.5
Q01105-2	Isoform 2 of Protein SET [OS=Homo sapiens]	4	4	32.1	cell organization and biogenesis;metabolic process;regulation of biological process;transport	cytoplasm;cytosol;endoplasmic reticulum;nucleus	DNA binding;enzyme regulator activity;protein binding	SET		Histone Modifications		217.5	171.4	207.1	206.8	214.7	310.6	246.2	254.2	229.1	239.6	229.1	230.3	204	231.7
P25789	Proteasome subunit alpha type-4 [OS=Homo sapiens]	7	5	29.5	metabolic process;regulation of biological process;response to stimulus;transport	cytoplasm;cytosol;nucleus;proteasome	catalytic activity;protein binding	PSMA4	Regulation of RAS by GAPs; CDT1 association with the CDC6:ORC:origin complex; Downstream TCR signaling; UCH proteinases; NIK-->noncanonical NF-kB signaling; Hh mutants that don't undergo autocatalytic processing are degraded by ERAD; SCF-beta-TrCP mediated degradation of Emi1; Cross-presentation of soluble exogenous antigens (endosomes); Separation of Sister Chromatids; Vpu mediated degradation o…	Proteasome Degradation; Exercise-induced Circadian Regulation	Proteasome	238.4	152	206	229.2	220.7	219.1	221.7	217.6	197.1	198.6	211.6	214.2	207.2	173.4
O43583	density-regulated protein [OS=Homo sapiens]	13	4	22.1	cell organization and biogenesis;metabolic process	ribosome	protein binding;RNA binding	DENR				845.3	672.8	787.4	841	833.9	802.5	924.9	1017.1	930.8	916.2	921	955.2	864.5	834.3
P17066	Heat shock 70 kDa protein 6 [OS=Homo sapiens]	17	1	71	cell organization and biogenesis;metabolic process;response to stimulus;transport	cytoplasm;cytosol;extracellular;organelle lumen	catalytic activity;nucleotide binding;protein binding	HSPA6	Neutrophil degranulation; Regulation of HSF1-mediated heat shock response	Parkin-Ubiquitin Proteasomal System pathway	Influenza A; MAPK signaling pathway; Antigen processing and presentation; Toxoplasmosis; Epstein-Barr virus infection; Estrogen signaling pathway; Endocytosis; Measles; Protein processing in endoplasmic reticulum; Spliceosome; Legionellosis; Longevity regulating pathway - multiple species	41.2	26.9	34.9	27.9	33.1	35.4	38.7	56.8	36.7	43.9	34.9	40.1	36.2	37.3
Q8IY67-2	Isoform 2 of Ribonucleoprotein PTB-binding 1 [OS=Homo sapiens]	6	4	77.8	metabolic process	cytoplasm;nucleus	RNA binding	RAVER1				423.1	313.1	398.8	385.1	395.5	393.3	398.8	524.9	464	459.7	477.4	461.5	421.6	386
P51858	hepatoma-derived growth factor [OS=Homo sapiens]	12	8	26.8	cell proliferation;metabolic process;regulation of biological process;response to stimulus	cytoplasm;extracellular;nucleus	DNA binding;nucleotide binding;protein binding;RNA binding	HDGF	XBP1(S) activates chaperone genes			737.3	524.3	641.6	734.7	747.2	696.1	707.5	867.4	860	873.6	913.4	900.4	819.4	647.3
P22061	protein-L-isoaspartate(D-aspartate) O-methyltransferase [OS=Homo sapiens]	10	1	24.6	metabolic process	cytoplasm;cytosol	catalytic activity;protein binding	PCMT1	Protein repair			448.6	316.3	378.7	394.5	400.4	393.3	460.9	504.4	392.6	398.6	384.5	381.7	365.8	413.9
Q14697-1	Neutral alpha-glucosidase AB [OS=Homo sapiens]	9	7	106.8	metabolic process	endoplasmic reticulum;Golgi;membrane;organelle lumen	catalytic activity;RNA binding	GANAB	Calnexin/calreticulin cycle		Protein processing in endoplasmic reticulum; N-Glycan biosynthesis; Metabolic pathways	151.1	137.8	154.6	156.7	171.7	155.6	148.4	193	178.9	197.8	203.2	200	193.1	168.2
Q7KZF4	staphylococcal nuclease domain-containing protein 1 [OS=Homo sapiens]	15	5	101.9	cell differentiation;metabolic process;regulation of biological process	cytoplasm;cytosol;membrane;mitochondrion;nucleus	catalytic activity;protein binding;RNA binding	SND1	Signaling by BRAF and RAF fusions		Viral carcinogenesis; Epstein-Barr virus infection	208.2	147.7	183.6	188.2	197.3	200.6	205.4	231.5	205.9	219.7	227.7	219.4	214	194.3
P11717	Cation-independent mannose-6-phosphate receptor [OS=Homo sapiens]	11	7	274.2	cell organization and biogenesis;regulation of biological process;response to stimulus;transport	cell surface;cytoplasm;endosome;Golgi;membrane;nucleus;vacuole	catalytic activity;protein binding;receptor activity;signal transducer activity;transporter activity	IGF2R	Cargo recognition for clathrin-mediated endocytosis; Retrograde transport at the Trans-Golgi-Network; Neutrophil degranulation; Golgi Associated Vesicle Biogenesis		Lysosome; Endocytosis	754.4	533.9	655.3	702.2	709	672.3	695.4	918.6	922	909.8	928.7	929.2	858	715.4
Q07157	Tight junction protein ZO-1 [OS=Homo sapiens]	9	8	195.3	cell communication;cell organization and biogenesis;regulation of biological process;response to stimulus	cytoplasm;cytosol;membrane	protein binding	TJP1	c-src mediated regulation of Cx43 function and closure of gap junctions; Signaling by Hippo; RUNX1 regulates expression of components of tight junctions; Apoptotic cleavage of cell adhesion proteins		Vibrio cholerae infection; Salmonella infection; Tight junction; Epithelial cell signaling in Helicobacter pylori infection; Adherens junction; Gap junction	480.4	356.8	418.7	462.9	462.4	430.1	458.2	531.3	501.2	540.3	523.7	517.6	474.7	431.2
P07711	Cathepsin L1 [OS=Homo sapiens]	16	5	37.5	cell death;cell organization and biogenesis;metabolic process;regulation of biological process;response to stimulus	extracellular;nucleus;organelle lumen;vacuole	catalytic activity;protein binding	CTSL; CTSL1	Collagen degradation; RUNX1 regulates transcription of genes involved in differentiation of keratinocytes; Assembly of collagen fibrils and other multimeric structures; Endosomal/Vacuolar pathway; MHC class II antigen presentation; Trafficking and processing of endosomal TLR	Primary Focal Segmental Glomerulosclerosis FSGS	Antigen processing and presentation; Phagosome; Rheumatoid arthritis; Apoptosis; Proteoglycans in cancer; Lysosome	589.3	450.8	623.6	563.6	615.6	719.8	664.3	624.7	602.9	595.2	587.1	599.9	561.3	650.1
P19021-1	Peptidyl-glycine alpha-amidating monooxygenase [OS=Homo sapiens]	6	5	108.3	cell organization and biogenesis;metabolic process;regulation of biological process;response to stimulus;transport	cell surface;extracellular;membrane	catalytic activity;metal ion binding;protein binding	PAM				598.1	329.2	478.5	525	507	483.7	533	344.4	306.1	311.2	311.8	344	284.1	197.1
Q8WWI1-3	Isoform 3 of LIM domain only protein 7 [OS=Homo sapiens]	7	6	153.6	metabolic process;regulation of biological process	cytoplasm;cytosol;nucleus	catalytic activity;metal ion binding;protein binding	LMO7				553.9	372.4	450.6	507.1	498.8	491.8	497.1	703.8	688.8	694.6	702.1	678.4	646.3	532
Q16666-1	gamma-interferon-inducible protein 16 [OS=Homo sapiens]	9	5	88.2	cell communication;cell death;cell differentiation;cell proliferation;defense response;metabolic process;regulation of biological process;response to stimulus	cytoplasm;cytosol;membrane;nucleus	DNA binding;protein binding;RNA binding	IFI16	IRF3-mediated induction of type I IFN	Senescence and Autophagy in Cancer	NOD-like receptor signaling pathway	667.1	477.5	570.3	607.9	638.2	594.8	621.9	826	777.1	809.5	852.9	817.4	746.3	615.6
P62310	U6 snRNA-associated Sm-like protein LSm3 [OS=Homo sapiens]	11	2	11.8	cell organization and biogenesis;metabolic process	cytosol;nucleus;spliceosomal complex	protein binding;RNA binding	LSM3	mRNA Splicing - Major Pathway; mRNA decay by 5' to 3' exoribonuclease		RNA degradation; Spliceosome	337	257	313.2	309.4	333.7	307.2	343.4	442.4	340.9	374.4	358.8	366.3	339.3	322.9
P35052	Glypican-1 [OS=Homo sapiens]	13	9	61.6	cell differentiation;cellular component movement;metabolic process;regulation of biological process	cytosol;endosome;extracellular;membrane;organelle lumen	metal ion binding;protein binding	GPC1	Defective B4GALT7 causes EDS, progeroid type; Retinoid metabolism and transport; Defective EXT2 causes exostoses 2; Defective EXT1 causes exostoses 1, TRPS2 and CHDS; Signaling by GPCR; HS-GAG biosynthesis; A tetrasaccharide linker sequence is required for GAG synthesis; Signaling by ROBO receptors; Cell surface interactions at the vascular wall; Defective B3GALT6 causes EDSP2 and SEMDJL1; HS-GAG…	VEGFA-VEGFR2 Signaling Pathway	Proteoglycans in cancer	1438	940.7	1161.5	1241.3	1274.5	1165.2	1337.3	838.6	730.5	758.5	719.8	752.6	694.3	635.6
Q14157-1	Isoform 2 of Ubiquitin-associated protein 2-like [OS=Homo sapiens]	9	8	103.9	regulation of biological process	cytoplasm	protein binding;RNA binding	UBAP2L				549	450.5	519.6	522	552.5	513.3	548.6	781.4	662.8	707	690.6	673.2	653.2	597.5
Q9Y2Q9	28S ribosomal protein S28, mitochondrial [OS=Homo sapiens]	4	2	20.8	cell organization and biogenesis;metabolic process	membrane;mitochondrion;ribosome	RNA binding	MRPS28	Mitochondrial translation initiation; Mitochondrial translation elongation; Mitochondrial translation termination			250	152.4	216.3	246.6	243.9	224.6	230.9	275.9	257.8	263.3	284.3	275	250.5	173.7
P07910-2	Isoform C1 of Heterogeneous nuclear ribonucleoproteins C1/C2 [OS=Homo sapiens]	37	1	32.3	cell differentiation;cell organization and biogenesis;metabolic process;regulation of biological process	cytoskeleton;cytosol;extracellular;membrane;nucleus;spliceosomal complex	DNA binding;protein binding;RNA binding	HNRNPC		mRNA Processing		95.6	59.7	79.3	68.8	68.1	72.9	73.3	173.3	119.7	117.7	90.5	85.5	82.8	64.2
O00151	PDZ and LIM domain protein 1 [OS=Homo sapiens]	7	5	36	regulation of biological process;response to stimulus	cytoplasm;cytoskeleton	metal ion binding;protein binding	PDLIM1				471.2	325.7	403	466	460.4	430.1	446.3	546.7	506.9	518.1	553.8	550	501	398
O60271	C-jun-amino-terminal kinase-interacting protein 4 [OS=Homo sapiens]	6	5	146.1	cell differentiation;cell organization and biogenesis;regulation of biological process;transport	cytoplasm;cytosol	protein binding;structural molecule activity	SPAG9	CDO in myogenesis			407.6	267.1	336.1	358.8	364.7	347.4	375.1	499.1	418.1	443.3	435.1	425.4	391	345.9
Q06323-1	Proteasome activator complex subunit 1 [OS=Homo sapiens]	8	5	28.7	metabolic process;regulation of biological process;response to stimulus;transport	cytoplasm;cytosol;proteasome	enzyme regulator activity;protein binding	PSME1	Regulation of RAS by GAPs; CDT1 association with the CDC6:ORC:origin complex; Downstream TCR signaling; UCH proteinases; NIK-->noncanonical NF-kB signaling; Hh mutants that don't undergo autocatalytic processing are degraded by ERAD; SCF-beta-TrCP mediated degradation of Emi1; Cross-presentation of soluble exogenous antigens (endosomes); Separation of Sister Chromatids; Vpu mediated degradation o…	Proteasome Degradation	Antigen processing and presentation; Proteasome	550.5	322.9	408.3	465.3	456.7	434.6	510.1	1017.5	859.9	857.2	925.9	931.7	865	649.1
Q8WWM7-1	ataxin-2-like protein [OS=Homo sapiens]	10	6	113.3	cell organization and biogenesis;regulation of biological process	cytoplasm;cytosol;membrane;nucleus	protein binding;RNA binding	ATXN2L				411.8	308.8	371.2	382.2	392.2	350.1	400	530.8	506.9	521.8	519.3	494.5	463.4	423.8
Q8IWE2	Protein Noxp20 [OS=Homo sapiens]	12	6	60.7		cytoplasm;cytosol;Golgi;nucleus	protein binding	FAM114A1				855.2	551.3	713.7	744.2	759.1	705.6	810.5	898.3	785	771	796.2	787.8	712.7	656.7
P31939	bifunctional purine biosynthesis protein purH [OS=Homo sapiens]	5	5	64.6	metabolic process;response to stimulus	cytosol;membrane;mitochondrion	catalytic activity;protein binding	ATIC	Purine ribonucleoside monophosphate biosynthesis	One Carbon Metabolism	Purine metabolism; One carbon pool by folate; Metabolic pathways; Antifolate resistance	271.7	160.2	185.3	216	218	217.7	256.7	281.8	219.9	215.8	220.5	238	205	174.6
P06132	Uroporphyrinogen decarboxylase [OS=Homo sapiens]	11	4	40.8	metabolic process	cytoplasm;cytosol	catalytic activity;protein binding	UROD	Heme biosynthesis	Heme Biosynthesis	Porphyrin and chlorophyll metabolism; Metabolic pathways	493.1	285.4	346.2	296.4	327	368.1	506.6	644.5	386.5	391.2	383	393.1	364.3	458.1
P61024	cyclin-dependent kinases regulatory subunit 1 [OS=Homo sapiens]	9	1	9.7	cell division;metabolic process;regulation of biological process		catalytic activity;enzyme regulator activity;protein binding	CKS1B	Cyclin D associated events in G1; SCF(Skp2)-mediated degradation of p27/p21		Pathways in cancer; Small cell lung cancer	743	595.5	706	695.1	694.4	705.2	728.7	1048.6	896.3	917.3	920.4	942.3	884.4	824.8
Q14653	interferon regulatory factor 3 [OS=Homo sapiens]	5	5	47.2	cell death;defense response;metabolic process;regulation of biological process;response to stimulus	cytoplasm;cytosol;nucleus	DNA binding;protein binding	IRF3	IRF3 mediated activation of type 1 IFN; TICAM1-dependent activation of IRF3/IRF7; ISG15 antiviral mechanism; LRR FLII-interacting protein 1 (LRRFIP1) activates type I IFN production; Interferon gamma signaling; IRF3-mediated induction of type I IFN; TRAF6 mediated IRF7 activation; Regulation of innate immune responses to cytosolic DNA; TRAF3-dependent IRF activation pathway; Factors involved in m…	Regulation of toll-like receptor signaling pathway; Apoptosis; TLR4 Signaling and Tolerance; Toll-like Receptor Signaling; RIG-I-like Receptor Signaling; White fat cell differentiation; Toll-like receptor signaling pathway	Viral carcinogenesis; Influenza A; Toll-like receptor signaling pathway; Hepatitis B; Hepatitis C; Cytosolic DNA-sensing pathway; Epstein-Barr virus infection; RIG-I-like receptor signaling pathway; NOD-like receptor signaling pathway; Herpes simplex infection; Measles; Pertussis	216.7	129.9	166.3	170	174.9	183.1	228.5	254.3	174.4	177.6	180.6	190.6	170.1	175.5
P26006	Integrin alpha-3 [OS=Homo sapiens]	11	5	116.5	cell differentiation;cell organization and biogenesis;cellular component movement;regulation of biological process;response to stimulus	cell surface;membrane	metal ion binding;protein binding	ITGA3	Integrin cell surface interactions; Laminin interactions; Basigin interactions; MET activates PTK2 signaling	Integrin-mediated Cell Adhesion; Arrhythmogenic Right Ventricular Cardiomyopathy; Primary Focal Segmental Glomerulosclerosis FSGS; Focal Adhesion; Focal Adhesion-PI3K-Akt-mTOR-signaling pathway	PI3K-Akt signaling pathway; Regulation of actin cytoskeleton; Hematopoietic cell lineage; ECM-receptor interaction; Focal adhesion; Dilated cardiomyopathy; Hypertrophic cardiomyopathy (HCM); Small cell lung cancer; Pathways in cancer; Arrhythmogenic right ventricular cardiomyopathy (ARVC)	928.7	636.2	801.7	830.7	898.8	832.9	905.5	553	492.6	515.8	529.2	506.3	480.2	425.3
Q9H0B6	Kinesin light chain 2 [OS=Homo sapiens]	4	4	68.9	cellular component movement;transport	cytoplasm;cytoskeleton;cytosol;membrane	catalytic activity;motor activity;protein binding	KLC2	COPI-dependent Golgi-to-ER retrograde traffic; Kinesins; RHO GTPases activate KTN1; MHC class II antigen presentation		Salmonella infection	211.2	147.9	165.4	171.4	176.7	162.9	177.2	202.9	177.2	172	181.9	168.1	142.3	128.2
Q01970-1	1-phosphatidylinositol 4,5-bisphosphate phosphodiesterase beta-3 [OS=Homo sapiens]	4	3	138.7	cell communication;cell organization and biogenesis;metabolic process;regulation of biological process;response to stimulus	cytoskeleton;cytosol;membrane	catalytic activity;metal ion binding;motor activity;protein binding;signal transducer activity	PLCB3	PLC beta mediated events; Acetylcholine regulates insulin secretion; Ca2+ pathway; Presynaptic function of Kainate receptors; G beta:gamma signalling through PLC beta; Synthesis of IP3 and IP4 in the cytosol; Gastrin-CREB signalling pathway via PKC and MAPK; Fatty Acids bound to GPR40 (FFAR1) regulate insulin secretion	Alzheimers Disease; Signal Transduction of S1P Receptor; Myometrial Relaxation and Contraction Pathways; G Protein Signaling Pathways; VEGFA-VEGFR2 Signaling Pathway; Chemokine signaling pathway; GPR40 PATHWAY; MAPK Cascade; Calcium Regulation in the Cardiac Cell	Phospholipase D signaling pathway; Inositol phosphate metabolism; Chemokine signaling pathway; Serotonergic synapse; Insulin secretion; Gastric acid secretion; Endocrine and other factor-regulated calcium reabsorption; Long-term depression; Renin secretion; Thyroid hormone synthesis; Cholinergic synapse; Vascular smooth muscle contraction; Adrenergic signaling in cardiomyocytes; GnRH signaling pa…	89.4	65.1	75.5	84.1	76.5	73.9	84.2	80.7	82	76.1	85.5	73.5	68.9	59.2
Q96NY7-1	Chloride intracellular channel protein 6 [OS=Homo sapiens]	5	5	73	metabolic process;regulation of biological process;transport	cytoplasm;membrane;nucleus	catalytic activity;protein binding;transporter activity	CLIC6				196.3	130.4	163.4	174.6	190	167.6	183.9	174.3	168.4	160.5	162.4	154.3	143.2	128.2
P50281	Matrix metalloproteinase-14 [OS=Homo sapiens]	6	4	65.9	cell differentiation;cell organization and biogenesis;cell proliferation;cellular component movement;metabolic process;regulation of biological process;response to stimulus	cytoplasm;cytoskeleton;cytosol;endosome;membrane;nucleus;organelle lumen	catalytic activity;enzyme regulator activity;metal ion binding;protein binding	MMP14	Collagen degradation; Activation of Matrix Metalloproteinases	Matrix Metalloproteinases; AGE/RAGE pathway; VEGFA-VEGFR2 Signaling Pathway; Senescence and Autophagy in Cancer	GnRH signaling pathway; TNF signaling pathway	321.7	262.7	315.5	342	319.8	318.4	348.3	293.9	290.9	304.4	304.6	309.2	271	261.8
Q68EM7	Rho GTPase-activating protein 17 [OS=Homo sapiens]	5	4	95.4	regulation of biological process;response to stimulus	cytoplasm;cytosol;membrane;nucleus	enzyme regulator activity;protein binding	ARHGAP17	Rho GTPase cycle			202.7	156.9	203.3	223.3	216.3	195.9	209.1	243.3	224.8	223.9	235.3	234.6	219	183.4
Q96J42-1	Thioredoxin domain-containing protein 15 [OS=Homo sapiens]	15	5	39.9	cellular homeostasis;regulation of biological process	membrane		TXNDC15				1500.5	1091.2	1313.9	1382.6	1421.4	1328.8	1397.8	1311.3	1229.6	1208.7	1305.5	1254.5	1144.2	1029
P28072	Proteasome subunit beta type-6 [OS=Homo sapiens]	5	3	25.3	metabolic process;regulation of biological process;response to stimulus;transport	cytoplasm;cytosol;nucleus;proteasome	catalytic activity;protein binding	PSMB6	Regulation of RAS by GAPs; CDT1 association with the CDC6:ORC:origin complex; Downstream TCR signaling; UCH proteinases; NIK-->noncanonical NF-kB signaling; Hh mutants that don't undergo autocatalytic processing are degraded by ERAD; SCF-beta-TrCP mediated degradation of Emi1; Cross-presentation of soluble exogenous antigens (endosomes); Separation of Sister Chromatids; Vpu mediated degradation o…	Proteasome Degradation	Proteasome	252.1	182.3	211.5	217.6	211.6	206.1	239.7	244.7	194.4	203	200.6	211	201.8	195.1
P13667	Protein disulfide-isomerase A4 [OS=Homo sapiens]	27	6	72.9	cellular homeostasis;metabolic process;regulation of biological process;response to stimulus;transport	cell surface;endoplasmic reticulum;organelle lumen	catalytic activity;metal ion binding;protein binding;RNA binding	PDIA4			Vibrio cholerae infection; Thyroid hormone synthesis; Protein processing in endoplasmic reticulum	1499.8	1047.7	1250.1	1287.9	1341.9	1259.5	1438.8	1597.1	1389.2	1380.8	1404.5	1428.8	1317.2	1291.5
Q9BXF6	Rab11 family-interacting protein 5 [OS=Homo sapiens]	8	6	70.4	regulation of biological process;response to stimulus;transport	cytoplasm;endosome;Golgi;membrane;mitochondrion	protein binding	RAB11FIP5			Endocytosis	302.3	234	266.6	268.5	272.7	269.3	278.9	212.5	199.5	191.7	187.3	179.3	168.7	178.4
P29401	Transketolase [OS=Homo sapiens]	8	7	67.8	metabolic process;regulation of biological process	cytosol	catalytic activity;metal ion binding;protein binding	TKT	Insulin effects increased synthesis of Xylulose-5-Phosphate; Pentose phosphate pathway (hexose monophosphate shunt)	Pentose Phosphate Pathway	Biosynthesis of amino acids; Metabolic pathways; Carbon metabolism; Pentose phosphate pathway	1055.8	655.5	802.1	873.7	900.4	788.4	1002.2	1063.4	943.3	946.2	946.7	959.3	863.1	841.8
Q13308-1	Inactive tyrosine-protein kinase 7 [OS=Homo sapiens]	5	4	118.3	cell differentiation;cell organization and biogenesis;cellular component movement;metabolic process;regulation of biological process;response to stimulus	membrane	catalytic activity;nucleotide binding;protein binding	PTK7				625.9	396.5	534	533.7	566.7	520.8	588.9	376.4	335.8	341.6	349.5	346	327.5	304
O43719	HIV Tat-specific factor 1 [OS=Homo sapiens]	8	4	85.8	metabolic process;regulation of biological process	nucleus;spliceosomal complex	RNA binding	HTATSF1				258.6	186.9	245.6	243.1	240.9	235.3	267	350.9	318.9	331.1	330.3	330.8	302.3	259.1
P40926	Malate dehydrogenase, mitochondrial [OS=Homo sapiens]	7	3	35.5	metabolic process	membrane;mitochondrion;nucleus;organelle lumen	catalytic activity;nucleotide binding;protein binding;RNA binding	MDH2	Gluconeogenesis; Citric acid cycle (TCA cycle)	Amino Acid metabolism; Glycolysis and Gluconeogenesis; TCA Cycle	Pyruvate metabolism; Cysteine and methionine metabolism; Carbon metabolism; Metabolic pathways; Citrate cycle (TCA cycle); Glyoxylate and dicarboxylate metabolism	515.5	309.4	408.2	423.9	438.6	434.7	463.7	628.3	485.6	507.8	565	545.5	501.4	401.7
Q86TB9	Protein PAT1 homolog 1 [OS=Homo sapiens]	6	5	86.8	cell organization and biogenesis;metabolic process	cytoplasm;cytosol;nucleus	protein binding;RNA binding	PATL1	mRNA decay by 5' to 3' exoribonuclease		RNA degradation	359.7	258	336.3	341.8	345.2	331.1	345.5	434	391	413	407.6	409.8	349.3	310
Q6IBS0	Twinfilin-2 [OS=Homo sapiens]	6	3	39.5	cell organization and biogenesis;regulation of biological process;response to stimulus	cytoplasm;cytoskeleton	nucleotide binding;protein binding;RNA binding	TWF2				458.1	300.7	378.4	392	418	402.2	477.1	616.8	511.3	521.9	519.9	541.8	513	461.9
O95817	BAG family molecular chaperone regulator 3 [OS=Homo sapiens]	9	3	61.6	cell death;metabolic process;regulation of biological process;response to stimulus	cytoplasm;cytosol;membrane;nucleus	enzyme regulator activity;nucleotide binding;protein binding	BAG3	Regulation of HSF1-mediated heat shock response			152.2	113.8	134.1	147.1	155	151.4	169.2	220.5	199.3	196.4	200.9	219.1	194.5	203.8
P08236	beta-glucuronidase [OS=Homo sapiens]	23	1	74.7	metabolic process;transport	extracellular;membrane;organelle lumen;vacuole	catalytic activity;protein binding	GUSB	MPS VII - Sly syndrome; Neutrophil degranulation; HS-GAG degradation; Hyaluronan uptake and degradation		Porphyrin and chlorophyll metabolism; Metabolic pathways; Lysosome; Drug metabolism - other enzymes; Pentose and glucuronate interconversions; Glycosaminoglycan degradation	1711.1	1241.9	1520.5	1527.7	1594.9	1525	1753.2	1403.1	1160.2	1266.3	1235	1227.2	1190.9	1086.6
Q9UBE0-1	SUMO-activating enzyme subunit 1 [OS=Homo sapiens]	4	1	38.4	metabolic process;regulation of biological process	cytoplasm;nucleus	catalytic activity;enzyme regulator activity;protein binding	SAE1	SUMO is conjugated to E1 (UBA2:SAE1); SUMO is transferred from E1 to E2 (UBE2I, UBC9)		Ubiquitin mediated proteolysis	257.2	145.2	193.9	187.6	203.6	181.9	238.9	330	257.4	266.9	272.1	251.8	251.1	235.6
Q9UKG1	DCC-interacting protein 13-alpha [OS=Homo sapiens]	4	3	79.6	cell proliferation;regulation of biological process;response to stimulus	cytoplasm;cytosol;endosome;membrane;nucleus	protein binding	APPL1	Ligand-independent caspase activation via DCC	Follicle Stimulating Hormone (FSH) signaling pathway	Colorectal cancer; Longevity regulating pathway; Pathways in cancer	152.3	95.6	136.5	161.8	161.1	139.2	167	165.9	146	157	154.3	183.6	159.1	132.3
Q96IZ0	PRKC apoptosis WT1 regulator protein [OS=Homo sapiens]	8	7	36.5	cell death;cell organization and biogenesis;metabolic process;regulation of biological process;response to stimulus;transport	cytoplasm;membrane;nucleus	protein binding;transporter activity	PAWR				466.2	357.7	437.8	477.4	484.2	474.1	505.3	460	439	464	478.2	498.6	447.1	385.3
Q96CV9-1	Optineurin [OS=Homo sapiens]	6	5	65.9	cell communication;cell death;cell organization and biogenesis;defense response;metabolic process;regulation of biological process;response to stimulus;transport	cytoplasm;cytoskeleton;cytosol;endosome;Golgi;membrane;mitochondrion;nucleus;vacuole	metal ion binding;protein binding	OPTN	TBC/RABGAPs; Regulation of PLK1 Activity at G2/M Transition			762.6	542.9	665	712.5	718.9	681.7	737.8	740	679.9	689.3	701.6	704.8	642.1	554.1
P12109	Collagen alpha-1(VI) chain [OS=Homo sapiens]	20	8	108.5	cell differentiation;cell organization and biogenesis;metabolic process;response to stimulus	extracellular;membrane;organelle lumen	protein binding	COL6A1	ECM proteoglycans; Collagen degradation; Integrin cell surface interactions; Assembly of collagen fibrils and other multimeric structures; Collagen chain trimerization; NCAM1 interactions; Signaling by PDGF	miRNA targets in ECM and membrane receptors	Protein digestion and absorption; ECM-receptor interaction; PI3K-Akt signaling pathway; Focal adhesion	209.7	162.8	226.4	199.6	216.5	259.3	215.2	227.4	207.4	210	202.7	222.4	199.1	217
Q15366-1	Poly(rC)-binding protein 2 [OS=Homo sapiens]	8	4	38.6	defense response;metabolic process;regulation of biological process;response to stimulus	cytoplasm;cytosol;membrane;nucleus	DNA binding;protein binding;RNA binding	PCBP2	Negative regulators of DDX58/IFIH1 signaling; mRNA Splicing - Major Pathway	mRNA Processing		332.2	237.3	300.2	301.2	319	322.9	372.9	373.4	315.1	314.1	321	325.9	325.8	310.7
Q06830	peroxiredoxin-1 [OS=Homo sapiens]	20	3	22.1	cell proliferation;cellular homeostasis;defense response;metabolic process;regulation of biological process;response to stimulus	cytoplasm;cytosol;mitochondrion;nucleus	antioxidant activity;catalytic activity;protein binding;RNA binding	PRDX1	TP53 Regulates Metabolic Genes; Deregulated CDK5 triggers multiple neurodegenerative pathways in Alzheimer's disease models; Detoxification of Reactive Oxygen Species	Androgen receptor signaling pathway; Selenium Micronutrient Network; NRF2 pathway	Peroxisome	407.2	397.3	446	346.1	384.5	491.8	496.2	591	455.2	469.7	454.9	482.5	476.1	633.7
P37837	Transaldolase [OS=Homo sapiens]	10	6	37.5	metabolic process;regulation of biological process;response to stimulus	cytoplasm;cytosol;nucleus	catalytic activity;protein binding	TALDO1	Gene and protein expression by JAK-STAT signaling after Interleukin-12 stimulation; Insulin effects increased synthesis of Xylulose-5-Phosphate; TALDO1 deficiency: failed conversion of Fru(6)P, E4P to SH7P, GA3P; Interleukin-12 family signaling; TALDO1 deficiency: failed conversion of SH7P, GA3P to Fru(6)P, E4P; Pentose phosphate pathway (hexose monophosphate shunt)	Pentose Phosphate Pathway; Cori Cycle	Metabolic pathways; Carbon metabolism; Pentose phosphate pathway; Biosynthesis of amino acids	850.5	564.9	660.9	629.1	655.6	668	835.2	835	623	619.3	608.4	607	552.9	641.5
O14964	Hepatocyte growth factor-regulated tyrosine kinase substrate [OS=Homo sapiens]	9	7	86.1	cell communication;cell organization and biogenesis;metabolic process;regulation of biological process;response to stimulus;transport	cytoplasm;cytosol;endosome;membrane;vacuole	catalytic activity;metal ion binding;protein binding	HGS	Cargo recognition for clathrin-mediated endocytosis; Negative regulation of MET activity; Ub-specific processing proteases; EGFR downregulation; InlB-mediated entry of Listeria monocytogenes into host cell; Lysosome Vesicle Biogenesis; Endosomal Sorting Complex Required For Transport (ESCRT)	TGF-beta Signaling Pathway; VEGFA-VEGFR2 Signaling Pathway; EGF/EGFR Signaling Pathway	Endocytosis; Phagosome	932.1	691.8	791.8	819.8	826.9	818.2	924.9	1099.4	949.2	987.3	972.7	975.5	930.4	870.5
P10253	lysosomal alpha-glucosidase [OS=Homo sapiens]	10	6	105.3	cell organization and biogenesis;cellular homeostasis;metabolic process;regulation of biological process;response to stimulus;transport	membrane;organelle lumen;vacuole	catalytic activity	GAA	Neutrophil degranulation; Glycogen storage disease type II (GAA); Lysosomal glycogen catabolism; Glycogen breakdown (glycogenolysis)		Galactose metabolism; Starch and sucrose metabolism; Lysosome; Metabolic pathways	786.9	555.8	669.2	696.6	720.8	698.3	802.2	496.2	418.1	432	445.2	460.7	422	418.7
Q92598	Heat shock protein 105 kDa [OS=Homo sapiens]	12	8	96.8	metabolic process;regulation of biological process;response to stimulus;transport	cytoplasm;cytosol;extracellular;nucleus;organelle lumen	enzyme regulator activity;nucleotide binding;protein binding	HSPH1	Scavenging by Class F Receptors; Regulation of HSF1-mediated heat shock response		Protein processing in endoplasmic reticulum	392.8	304.2	335	341.4	352.9	345.7	375.5	595	554.3	555.8	558.1	594.2	542.7	476
Q14160	protein scribble homolog [OS=Homo sapiens]	8	6	174.8	cell communication;cell death;cell differentiation;cell organization and biogenesis;cell proliferation;cellular component movement;development;metabolic process;regulation of biological process;response to stimulus;transport	cytoplasm;membrane	catalytic activity;protein binding	SCRIB	Asymmetric localization of PCP proteins	Human Thyroid Stimulating Hormone (TSH) signaling pathway	Viral carcinogenesis; Hippo signaling pathway	333.5	242.3	299.4	310.1	311.6	294.2	314.5	356	326.7	345.5	326.2	356.9	312.4	279.5
Q92890-1	Isoform Long of Ubiquitin recognition factor in ER-associated degradation protein 1 [OS=Homo sapiens]	4	4	38.7	metabolic process;regulation of biological process;response to stimulus;transport	cytosol;endoplasmic reticulum;nucleus	catalytic activity;protein binding	UFD1L; UFD1				110	60.6	97.6	106.5	85.4	86.7	95.9	128.6	98.8	100.4	109.6	112	106.3	68.1
Q9NYF8-1	Bcl-2-associated transcription factor 1 [OS=Homo sapiens]	8	6	106.1	cell death;metabolic process;regulation of biological process;response to stimulus	cytoplasm;nucleus	DNA binding;protein binding;RNA binding	BCLAF1		Interactome of polycomb repressive complex 2 (PRC2)		323.1	231.5	296.1	349.1	348.1	313.5	314.4	348	330.1	332.7	352	352.5	330.4	273.2
P01137	Transforming growth factor beta-1 [OS=Homo sapiens]	5	2	44.3	cell death;cell differentiation;cell growth;cell organization and biogenesis;cell proliferation;cellular component movement;cellular homeostasis;defense response;metabolic process;regulation of biological process;response to stimulus;transport	cell surface;cytoplasm;extracellular;membrane;nucleus;organelle lumen	enzyme regulator activity;protein binding	TGFB1	SMAD2/3 Phosphorylation Motif Mutants in Cancer; TGFBR2 Kinase Domain Mutants in Cancer; TGFBR1 LBD Mutants in Cancer; UCH proteinases; Transcriptional regulation of white adipocyte differentiation; Downregulation of TGF-beta receptor signaling; RUNX3 regulates p14-ARF; Molecules associated with elastic fibres; Syndecan interactions; Platelet degranulation ; ECM proteoglycans; TGFBR2 MSI Frameshi…	MicroRNAs in cardiomyocyte hypertrophy; TFs Regulate miRNAs related to cardiac hypertrophy; Cell Cycle; Interleukin-11 Signaling Pathway; Corticotropin-releasing hormone signaling pathway; Adipogenesis; Cardiac Hypertrophic Response; Differentiation Pathway; IL-3 Signaling Pathway; Extracellular vesicle-mediated signaling in recipient cells; TGF-beta Signaling Pathway; MAPK Signaling Pathway; End…	Endocytosis; Non-alcoholic fatty liver disease (NAFLD); Colorectal cancer; Hepatitis B; HTLV-I infection; Cytokine-cytokine receptor interaction; TGF-beta signaling pathway; Cell cycle; Pathways in cancer; Pancreatic cancer; Toxoplasmosis; Hippo signaling pathway; Inflammatory bowel disease (IBD); Intestinal immune network for IgA production; AGE-RAGE signaling pathway in diabetic complications; …	658.9	483.6	572.7	631.8	613.5	556.7	647.4	325.5	326.5	310.8	290.8	316.3	280	278.4
Q7Z417	Nuclear fragile X mental retardation-interacting protein 2 [OS=Homo sapiens]	4	4	76.1		cytoplasm;cytosol;membrane;nucleus;ribosome	protein binding;RNA binding	NUFIP2				205.4	163.5	188.5	211.8	195.2	196.4	199.5	281.4	279.1	274.7	294.4	291.5	263.5	225.9
Q9NR28-1	Diablo homolog, mitochondrial [OS=Homo sapiens]	5	2	27.1	cell death;metabolic process;regulation of biological process;response to stimulus	cytoplasm;cytosol;mitochondrion	protein binding	DIABLO	SMAC-mediated dissociation of IAP:caspase complexes ; SMAC binds to IAPs ; Release of apoptotic factors from the mitochondria	TNF alpha Signaling Pathway; Nanomaterial induced apoptosis; Apoptosis	Apoptosis - multiple species; Apoptosis	410.4	234.7	280.6	290.5	290.5	261.4	391.2	553.6	381.1	373.3	364.9	382.1	338.3	425.6
O75083	WD repeat-containing protein 1 [OS=Homo sapiens]	9	8	66.2	cell differentiation;cell organization and biogenesis;cellular component movement;metabolic process;regulation of biological process;transport	cytoplasm;cytoskeleton;cytosol;extracellular	protein binding	WDR1	Platelet degranulation	Hypertrophy Model		891	599.6	757.3	771.1	813.6	867.5	952.2	755.3	651.5	643.2	660.3	669.6	622.4	602.5
O75509	Tumor necrosis factor receptor superfamily member 21 [OS=Homo sapiens]	40	2	71.8	cell death;defense response;regulation of biological process;response to stimulus	membrane	protein binding;receptor activity;signal transducer activity	TNFRSF21	PPARA activates gene expression	Apoptosis; Apoptosis-related network due to altered Notch3 in ovarian cancer	Cytokine-cytokine receptor interaction	3820.8	3087.2	3543.8	3638.2	3671	3622.8	3841.9	3669.4	3299.3	3354.6	3430.3	3429.4	3192.3	2985.6
P00751-1	Complement factor B [OS=Homo sapiens]	13	7	85.5	defense response;metabolic process;regulation of biological process;response to stimulus	extracellular;membrane	catalytic activity;protein binding	CFB	Alternative complement activation; Regulation of Complement cascade; Activation of C3 and C5	Complement Activation; Complement and Coagulation Cascades	Complement and coagulation cascades; Staphylococcus aureus infection	540.4	422.1	517.2	474.8	509.4	596.6	598.6	641.2	590.5	564.9	565.2	575.6	533.1	587.2
Q9BS26	Endoplasmic reticulum resident protein 44 [OS=Homo sapiens]	6	5	46.9	cellular homeostasis;metabolic process;regulation of biological process;response to stimulus;transport	cell surface;endoplasmic reticulum;extracellular;membrane;organelle lumen	catalytic activity;metal ion binding;protein binding	ERP44	Neutrophil degranulation			525.4	386.9	469.3	449.3	464.7	482.2	507.5	474	415.6	423.9	419.6	408.5	368.9	406.6
P52888	thimet oligopeptidase [OS=Homo sapiens]	7	5	78.8	metabolic process	cytoplasm;cytosol	catalytic activity;metal ion binding	THOP1	Antigen processing: Ubiquitination & Proteasome degradation		African trypanosomiasis; Renin-angiotensin system	591.2	432.7	484.9	491.2	481.7	487.7	582.5	655.4	566.5	556.2	529.8	554.7	541.3	551.7
P34932	Heat shock 70 kDa protein 4 [OS=Homo sapiens]	7	6	94.3	cell organization and biogenesis;response to stimulus;transport	cytoplasm;cytosol	nucleotide binding;protein binding	HSPA4	Regulation of HSF1-mediated heat shock response	Parkin-Ubiquitin Proteasomal System pathway	Antigen processing and presentation	662.9	528.9	591.4	586.6	585.2	633	664.2	766.1	641.3	633.6	598.2	600.5	572.4	659.1
Q12765	Secernin-1 [OS=Homo sapiens]	35	5	46.4	metabolic process;transport	cytoplasm;membrane;nucleus	catalytic activity;protein binding	SCRN1				605.7	330.1	452.8	496.2	481.5	507.2	505.1	719.5	591.1	578.3	686.2	682.2	582.5	376.1
P05362	Intercellular adhesion molecule 1 [OS=Homo sapiens]	24	7	57.8	cell communication;cell organization and biogenesis;cellular component movement;cellular homeostasis;defense response;regulation of biological process;response to stimulus	cell surface;membrane	protein binding;receptor activity;signal transducer activity	ICAM1	Integrin cell surface interactions; Interleukin-10 signaling; Interleukin-4 and 13 signaling; Immunoregulatory interactions between a Lymphoid and a non-Lymphoid cell; Interferon gamma signaling	Selenium Micronutrient Network; Vitamin B12 Metabolism; Folate Metabolism; RANKL/RANK (Receptor activator of NFKB (ligand)) Signaling Pathway; Interleukin-11 Signaling Pathway; Spinal Cord Injury; IL1 and megakaryocytes in obesity; Photodynamic therapy-induced NF-kB survival signaling; VEGFA-VEGFR2 Signaling Pathway; Type II interferon signaling (IFNG)	HTLV-I infection; Epstein-Barr virus infection; Rheumatoid arthritis; Leukocyte transendothelial migration; NF-kappa B signaling pathway; Influenza A; Cell adhesion molecules (CAMs); Viral myocarditis; TNF signaling pathway; Malaria; AGE-RAGE signaling pathway in diabetic complications; African trypanosomiasis; Natural killer cell mediated cytotoxicity; Staphylococcus aureus infection	1716.8	1373.1	1621.5	1735.9	1849.3	1860.4	2027.6	2632.6	2323.8	2398.5	2487.3	2434.4	2305.7	2090.3
P06744	glucose-6-phosphate isomerase [OS=Homo sapiens]	9	6	63.1	metabolic process;regulation of biological process;response to stimulus;transport	cytoplasm;cytosol;extracellular;membrane;organelle lumen	catalytic activity;protein binding	GPI	Glycolysis; Neutrophil degranulation; Gluconeogenesis; TP53 Regulates Metabolic Genes	Cori Cycle; Glycolysis and Gluconeogenesis	Pentose phosphate pathway; Metabolic pathways; Carbon metabolism; Glycolysis / Gluconeogenesis; Starch and sucrose metabolism; Amino sugar and nucleotide sugar metabolism	404.7	276.5	434.7	283.2	387.7	460.3	418	467.7	399.8	403.9	402	392	367.4	390.7
P55196-1	Isoform 2 of Afadin [OS=Homo sapiens]	4	4	205.5	cell communication;cell organization and biogenesis;regulation of biological process;response to stimulus	cytosol;membrane	protein binding	MLLT4; AFDN		VEGFA-VEGFR2 Signaling Pathway		327.6	239.2	286.7	307.6	301.7	292.2	292.9	283.6	272.6	263.7	259.3	265	246.4	217.7
Q9ULI3	Protein HEG homolog 1 [OS=Homo sapiens]	5	3	147.4	cell differentiation;cell organization and biogenesis;development;regulation of biological process	cell surface;extracellular;membrane	metal ion binding;protein binding	HEG1				193.4	146.8	160.9	175.7	169.6	161.3	194	190.3	159.2	156.1	163.9	180.9	161.8	159.4
Q99733	Nucleosome assembly protein 1-like 4 [OS=Homo sapiens]	6	3	42.8	cell organization and biogenesis	cytoplasm;nucleus	protein binding;RNA binding	NAP1L4				363.4	258	306.2	317.8	323.7	289.4	331.2	353.5	322.8	312.4	320.6	318.6	286.1	274
Q9H4A4	aminopeptidase B [OS=Homo sapiens]	15	2	72.5	metabolic process	extracellular;membrane	catalytic activity;metal ion binding	RNPEP				271	187.4	217.5	234.2	236.7	208.2	263.1	272	246.5	225.1	223.8	226.3	206	209.9
Q99436	Proteasome subunit beta type-7 [OS=Homo sapiens]	3	2	29.9	metabolic process;regulation of biological process;response to stimulus;transport	cytoplasm;cytosol;extracellular;nucleus;organelle lumen;proteasome	catalytic activity;nucleotide binding;protein binding	PSMB7	Regulation of RAS by GAPs; CDT1 association with the CDC6:ORC:origin complex; Downstream TCR signaling; UCH proteinases; NIK-->noncanonical NF-kB signaling; Hh mutants that don't undergo autocatalytic processing are degraded by ERAD; SCF-beta-TrCP mediated degradation of Emi1; Neutrophil degranulation; Cross-presentation of soluble exogenous antigens (endosomes); Separation of Sister Chromatids; …	Proteasome Degradation	Proteasome	138.7	95.6	113.6	119.3	124.7	120.8	151.5	148.5	135.8	132.7	126.7	132.9	129.6	113.3
Q9P0K1	Disintegrin and metalloproteinase domain-containing protein 22 [OS=Homo sapiens]	3	1	100.4	cell differentiation;metabolic process;regulation of biological process;response to stimulus	membrane	catalytic activity;protein binding	ADAM22	LGI-ADAM interactions			352.1	261.6	297.3	308.4	296.2	314.5	352.6	508.1	447.2	444.2	452.4	451.4	451.1	427.6
Q15637	Splicing factor 1 [OS=Homo sapiens]	10	4	68.3	cell differentiation;cell organization and biogenesis;metabolic process;regulation of biological process	nucleus;ribosome;spliceosomal complex	metal ion binding;protein binding;RNA binding	SF1	mRNA Splicing - Major Pathway			1180.1	846.3	964.9	993.7	999.6	963.9	1102	1449.7	1207.2	1220.9	1220.3	1258.4	1163.1	1118.9
O75063	Glycosaminoglycan xylosylkinase [OS=Homo sapiens]	6	3	46.4	metabolic process	Golgi;membrane	catalytic activity;enzyme regulator activity;metal ion binding;nucleotide binding;protein binding	FAM20B				598.8	371.9	445.4	460.1	474.4	457.2	552.4	467.9	383.1	383.3	376.1	385.6	366.4	358.7
Q9UBI6	guanine nucleotide-binding protein g(i)/g(s)/g(o) subunit gamma-12 [OS=Homo sapiens]	19	1	8	regulation of biological process;response to stimulus	membrane	protein binding;signal transducer activity	GNG12	G alpha (z) signalling events; Activation of G protein gated Potassium channels; Cooperation of PDCL (PhLP1) and TRiC/CCT in G-protein beta folding; Glucagon-type ligand receptors; Thromboxane signalling through TP receptor; ADP signalling through P2Y purinoceptor 1; G beta:gamma signalling through PI3Kgamma; Vasopressin regulates renal water homeostasis via Aquaporins; G-protein activation; Inhi…	Myometrial Relaxation and Contraction Pathways; G Protein Signaling Pathways; Chemokine signaling pathway; Focal Adhesion-PI3K-Akt-mTOR-signaling pathway; Regulation of Actin Cytoskeleton; Calcium Regulation in the Cardiac Cell	Pathways in cancer; Serotonergic synapse; Cholinergic synapse; Retrograde endocannabinoid signaling; Circadian entrainment; Ras signaling pathway; Glutamatergic synapse; GABAergic synapse; Dopaminergic synapse; Regulation of actin cytoskeleton; PI3K-Akt signaling pathway; Morphine addiction; Chemokine signaling pathway; MAPK signaling pathway; Alcoholism	801	560.9	688.9	675.8	689.1	715.1	800	648.3	519.2	533.8	505.1	534.9	510.3	443.1
Q96TA1	Niban-like protein 1 [OS=Homo sapiens]	5	4	84.1	cell differentiation;cellular component movement;metabolic process;regulation of biological process;transport	cytoplasm;cytosol;membrane;nucleus	protein binding	FAM129B				203.6	143.2	175.8	196	266.1	263.3	298.2	192.5	175.4	174	186.3	214.4	211.6	167.6
Q9UN86	Ras GTPase-activating protein-binding protein 2 [OS=Homo sapiens]	11	2	54.1	cell organization and biogenesis;regulation of biological process;response to stimulus;transport	cytoplasm;cytosol	protein binding;RNA binding;structural molecule activity	G3BP2				95.2	70.8	86	84.6	87.3	99.9	105.2	116	101.8	99.7	106.8	106.8	88.4	90.6
P26639-1	Threonine--tRNA ligase, cytoplasmic [OS=Homo sapiens]	5	3	83.4	metabolic process	cytoplasm;cytoskeleton;cytosol	catalytic activity;nucleotide binding;protein binding;RNA binding	TARS	Cytosolic tRNA aminoacylation		Aminoacyl-tRNA biosynthesis	155.5	123.7	141	140.6	157.6	134.3	174.1	165.3	150.7	153.4	142.6	145.4	131.7	177.6
P00533-1	epidermal growth factor receptor [OS=Homo sapiens]	5	5	134.2	cell organization and biogenesis;cell proliferation;cellular component movement;development;metabolic process;regulation of biological process;response to stimulus	cell surface;cytoplasm;endoplasmic reticulum;endosome;extracellular;Golgi;membrane;nucleus;organelle lumen	catalytic activity;DNA binding;enzyme regulator activity;nucleotide binding;protein binding;receptor activity;signal transducer activity	EGFR	EGFR interacts with phospholipase C-gamma; TFAP2 (AP-2) family regulates transcription of growth factors and their receptors; SHC1 events in ERBB2 signaling; EGFR downregulation; Signaling by GPCR; ERBB2 Regulates Cell Motility; GRB2 events in EGFR signaling; EGFR Transactivation by Gastrin; ERBB2 Activates PTK6 Signaling; Constitutive Signaling by Aberrant PI3K in Cancer; Interleukin-20 family s…	Androgen receptor signaling pathway; Signaling Pathways in Glioblastoma; AGE/RAGE pathway; Gastric cancer network 2; Spinal Cord Injury; Aryl Hydrocarbon Receptor; Bladder Cancer; TCA Cycle Nutrient Utilization and Invasiveness of Ovarian Cancer; Extracellular vesicle-mediated signaling in recipient cells; Aryl Hydrocarbon Receptor Pathway; Focal Adhesion; Rac1/Pak1/p38/MMP-2 pathway; Association…	Non-small cell lung cancer; Regulation of actin cytoskeleton; MicroRNAs in cancer; Focal adhesion; Dorso-ventral axis formation; Prostate cancer; Estrogen signaling pathway; Endometrial cancer; Ras signaling pathway; Cytokine-cytokine receptor interaction; Choline metabolism in cancer; Pancreatic cancer; Melanoma; ErbB signaling pathway; GnRH signaling pathway; MAPK signaling pathway; Bladder can…	328	233	298.4	314.8	306.3	294.5	309.2	426.1	410.3	429.9	413.8	420.4	349.7	329.4
O43493-1	Trans-Golgi network integral membrane protein 2 [OS=Homo sapiens]	8	8	51.1	cell organization and biogenesis;metabolic process;transport	cytosol;endosome;Golgi;membrane;organelle lumen	protein binding	TGOLN2	Post-translational protein phosphorylation; Cargo recognition for clathrin-mediated endocytosis; Regulation of Insulin-like Growth Factor (IGF) transport and uptake by Insulin-like Growth Factor Binding Proteins (IGFBPs); Retrograde transport at the Trans-Golgi-Network; Golgi Associated Vesicle Biogenesis			413.6	309.9	378.8	432.6	423.9	419.9	412	380.5	346	339.9	373.9	360.4	314.6	286.2
P14550	alcohol dehydrogenase [NADP(+)] [OS=Homo sapiens]	5	3	36.6	metabolic process	cytosol;membrane	catalytic activity;protein binding	AKR1A1	Catabolism of glucuronate to xylulose-5-phosphate; Glutathione conjugation	Benzo(a)pyrene metabolism; Metapathway biotransformation	Metabolic pathways; Glycerolipid metabolism; Glycolysis / Gluconeogenesis; Pentose and glucuronate interconversions	102.4	64.5	91.6	88.4	86.3	100	124.2	115.7	104.6	110.2	106.3	124.5	101.4	88.6
O75326-1	Semaphorin-7A [OS=Homo sapiens]	7	6	74.8	cell differentiation;cell growth;cell organization and biogenesis;defense response;development;regulation of biological process;response to stimulus	membrane	protein binding	SEMA7A	Other semaphorin interactions		Axon guidance	524.4	365.3	495.3	477.5	506.2	568.6	509	561.4	499.7	578	580.7	551.5	481.8	422
Q14676	Mediator of DNA damage checkpoint protein 1 [OS=Homo sapiens]	4	4	226.5	metabolic process;regulation of biological process;response to stimulus	chromosome;nucleus	protein binding	MDC1	G2/M DNA damage checkpoint; TP53 Regulates Transcription of DNA Repair Genes; Recruitment and ATM-mediated phosphorylation of repair and signaling proteins at DNA double strand breaks; Processing of DNA double-strand break ends; Nonhomologous End-Joining (NHEJ); SUMOylation of DNA damage response and repair proteins	ATM Signaling Network in Development and Disease		362.4	281.4	323.1	321	339.9	322.4	364.4	454.5	402.1	400.4	405.2	408.8	372.4	349.5
Q86SR1	Polypeptide N-acetylgalactosaminyltransferase 10 [OS=Homo sapiens]	6	5	68.9	metabolic process	Golgi;membrane	catalytic activity;metal ion binding	GALNT10	O-linked glycosylation of mucins		Mucin type O-glycan biosynthesis; Metabolic pathways	127.7	83.6	99.5	116.2	127.3	119.8	128.4	156	125.4	119.5	141.9	133.5	133.5	99.2
Q16186	Proteasomal ubiquitin receptor ADRM1 [OS=Homo sapiens]	15	5	42.1	cell organization and biogenesis;metabolic process;regulation of biological process	cytoplasm;cytosol;membrane;nucleus;proteasome	enzyme regulator activity;protein binding	ADRM1	UCH proteinases; Ub-specific processing proteases			693.9	465	584.7	646	660.1	609.1	645.1	758.4	738.5	763.7	773.8	782.7	691.3	573
P30419	glycylpeptide N-tetradecanoyltransferase 1 [OS=Homo sapiens]	6	2	56.8	metabolic process;regulation of biological process	cytoplasm;cytosol;membrane;mitochondrion	catalytic activity	NMT1	Signaling by GPCR; Activation, myristolyation of BID and translocation to mitochondria; Late Phase of HIV Life Cycle; Inactivation, recovery and regulation of the phototransduction cascade			243.2	143.8	182.4	202.7	180.5	180.2	205.9	242.6	204.6	208.3	199.5	186.2	174.6	154.9
Q5JPE7	NODAL modulator 2 [OS=Homo sapiens]	4	1	139.4	regulation of biological process	endoplasmic reticulum;membrane	protein binding	NOMO2				357.9	288.4	330.8	330.7	327.7	317.6	315.5	258.8	238	232.4	233.9	223.3	204.6	176.7
Q5SW79-1	Centrosomal protein of 170 kDa [OS=Homo sapiens]	6	5	175.2		cytoplasm;cytoskeleton;cytosol;membrane	protein binding	CEP170				280	202.8	250.6	281	294.1	295.2	293	356.9	308.3	332.9	348.9	359.4	318.6	268.5
Q16576-1	Histone-binding protein RBBP7 [OS=Homo sapiens]	9	1	47.8	cell organization and biogenesis;cell proliferation;development;metabolic process;regulation of biological process;response to stimulus	cytosol;nucleus	catalytic activity;protein binding;RNA binding	RBBP7	RMTs methylate histone arginines; Regulation of TP53 Activity through Acetylation; PKMTs methylate histone lysines; Activation of anterior HOX genes in hindbrain development during early embryogenesis; HATs acetylate histones; Neddylation; Deposition of new CENPA-containing nucleosomes at the centromere; ERCC6 (CSB) and EHMT2 (G9a) positively regulate rRNA expression; Regulation of PTEN gene tran…	Retinoblastoma (RB) in Cancer; Interactome of polycomb repressive complex 2 (PRC2)		791.6	548.2	663.6	668.6	679.4	651.9	804.8	779.9	642.2	639.1	655	650.5	614.3	626.5
P02774	vitamin D-binding protein [OS=Homo sapiens]	2	2	52.9	metabolic process;transport	cytosol;extracellular;organelle lumen	protein binding;transporter activity	GC	Vitamin D (calciferol) metabolism	Vitamin D Metabolism		54.1	26.8	44.3	44.5	41.5	53.4	48.9	53.7	45.1	50.3	43.6	51.1	46.8	43.5
Q8IUW5	RELT-like protein 1 [OS=Homo sapiens]	9	5	29.3		cytoskeleton;membrane		RELL1				693.3	504.6	569.6	553.8	584.8	551	565.8	869.9	701.3	674.6	643.6	616.3	549.8	503.4
Q96QC0	Serine/threonine-protein phosphatase 1 regulatory subunit 10 [OS=Homo sapiens]	3	2	99	metabolic process;regulation of biological process;transport	chromosome;nucleus	DNA binding;enzyme regulator activity;metal ion binding;protein binding;RNA binding	PPP1R10				263.1	169.6	210.4	232	212.3	202.5	210.2	340.1	314.8	319.8	328	282.1	257.8	208.1
P14174	Macrophage Migration inhibitory factor [OS=Homo sapiens]	30	4	12.5	cell organization and biogenesis;cell proliferation;cellular component movement;defense response;metabolic process;regulation of biological process;response to stimulus;transport	cell surface;cytoplasm;cytosol;extracellular;organelle lumen	catalytic activity;protein binding	MIF	Gene and protein expression by JAK-STAT signaling after Interleukin-12 stimulation; Neutrophil degranulation; Interleukin-12 family signaling; Cell surface interactions at the vascular wall	Adipogenesis; Spinal Cord Injury	Phenylalanine metabolism; Tyrosine metabolism	1401.1	960.4	1223.8	1286.7	1305.1	1237.4	1401.3	1591.3	1392.8	1411.8	1474.5	1495.1	1299.7	1102.8
Q13573	SNW domain-containing protein 1 [OS=Homo sapiens]	3	3	61.5	cell organization and biogenesis;metabolic process;regulation of biological process;response to stimulus	nucleus;spliceosomal complex	catalytic activity;protein binding;RNA binding	SNW1	NOTCH1 Intracellular Domain Regulates Transcription; SMAD2/SMAD3:SMAD4 heterotrimer regulates transcription; mRNA Splicing - Major Pathway; Constitutive Signaling by NOTCH1 PEST Domain Mutants; RUNX3 regulates NOTCH signaling; Notch-HLH transcription pathway; Constitutive Signaling by NOTCH1 HD+PEST Domain Mutants; Pre-NOTCH Transcription and Translation	TGF-beta Signaling Pathway; RIG-I-like Receptor Signaling; Notch Signaling Pathway	Epstein-Barr virus infection; Notch signaling pathway; Spliceosome; Viral carcinogenesis	313.3	226.6	283.6	283.6	300.2	294.9	308.3	402.7	376.1	399.1	385.1	398.5	368	304.8
P01024	Complement C3 [OS=Homo sapiens]	8	6	187	cell organization and biogenesis;defense response;metabolic process;regulation of biological process;response to stimulus;transport	extracellular;membrane;organelle lumen	catalytic activity;enzyme regulator activity;protein binding	C3	Post-translational protein phosphorylation; Regulation of Insulin-like Growth Factor (IGF) transport and uptake by Insulin-like Growth Factor Binding Proteins (IGFBPs); Alternative complement activation; Peptide ligand-binding receptors; Regulation of Complement cascade; Activation of C3 and C5; Neutrophil degranulation; Immunoregulatory interactions between a Lymphoid and a non-Lymphoid cell; G …	Allograft Rejection; TYROBP Causal Network; Complement Activation; Complement and Coagulation Cascades	Herpes simplex infection; Phagosome; Leishmaniasis; Staphylococcus aureus infection; Complement and coagulation cascades; Tuberculosis; Viral carcinogenesis; Legionellosis; Systemic lupus erythematosus; Pertussis; Chagas disease (American trypanosomiasis)	731.9	499.3	614.8	621.3	653.8	638.5	693.6	485.3	399.2	396.9	421.2	467.3	393.6	342.2
Q9Y5A9-1	YTH domain-containing family protein 2 [OS=Homo sapiens]	2	1	62.3	cell organization and biogenesis;regulation of biological process;response to stimulus	cytoplasm;cytosol;nucleus	protein binding;RNA binding	YTHDF2				75.6	56.1	70.6	72.8	70.6	70.7	69.9	82.7	66	74	73.6	76.8	65.8	64.1
P11940-1	Polyadenylate-binding protein 1 [OS=Homo sapiens]	12	4	70.6	metabolic process;regulation of biological process	cytoplasm;cytosol;membrane;nucleus;spliceosomal complex	protein binding;RNA binding;translation regulator activity	PABPC1	AUF1 (hnRNP D0) binds and destabilizes mRNA; L13a-mediated translational silencing of Ceruloplasmin expression; Regulation of expression of SLITs and ROBOs; Nonsense Mediated Decay (NMD) independent of the Exon Junction Complex (EJC); Translation initiation complex formation; Nonsense Mediated Decay (NMD) enhanced by the Exon Junction Complex (EJC); Deadenylation of mRNA	Translation Factors; Endoderm Differentiation	RNA degradation; RNA transport; mRNA surveillance pathway	316.1	254.8	303.4	274.2	295.5	288.6	302.4	365.4	316.4	335.7	331.4	332.2	321	315
P33908	Mannosyl-oligosaccharide 1,2-alpha-mannosidase IA [OS=Homo sapiens]	5	4	72.9	metabolic process	cytosol;endoplasmic reticulum;Golgi;membrane	catalytic activity;metal ion binding	MAN1A1	Progressive trimming of alpha-1,2-linked mannose residues from Man9/8/7GlcNAc2 to produce Man5GlcNAc2; Intra-Golgi traffic		Metabolic pathways; N-Glycan biosynthesis; Protein processing in endoplasmic reticulum	718.2	447.1	556	583.6	561.4	528.9	594.1	767.7	695	662.7	643.3	666.2	571.3	504.8
Q5VT52	Regulation of nuclear pre-mRNA domain-containing protein 2 [OS=Homo sapiens]	2	2	155.9	metabolic process			RPRD2	RNA polymerase II transcribes snRNA genes			57.7	39.7	54.9	58.1	53.9	53.8	59.4	66.5	65.2	64	58.3	55.3	55.4	60.2
Q05209-1	Tyrosine-protein phosphatase non-receptor type 12 [OS=Homo sapiens]	5	5	88.1	metabolic process;regulation of biological process;response to stimulus	cytoplasm;cytosol	catalytic activity;DNA binding;protein binding	PTPN12	Downregulation of ERBB2 signaling; EGFR downregulation; Signaling by PDGF; SHC1 events in ERBB2 signaling	EGF/EGFR Signaling Pathway		103.8	74.5	90.6	101.1	99.8	100.8	104.8	107.2	107.5	105.2	108.3	114.3	92.7	92.3
Q9H6Z4-3	Isoform 3 of Ran-binding protein 3 [OS=Homo sapiens]	6	4	53.4	cell organization and biogenesis;metabolic process;regulation of biological process;transport	cytoplasm;nucleus	enzyme regulator activity;protein binding	RANBP3				302.2	209.7	255.8	298	312.1	292.1	320.3	377.8	361.2	368.7	397.9	415.2	384.3	284.1
P01344	Insulin-like growth factor II [OS=Homo sapiens]	2	1	20.1	development;metabolic process;regulation of biological process;response to stimulus;transport	extracellular;membrane;organelle lumen	enzyme regulator activity;protein binding	IGF2	Platelet degranulation ; IRS-related events triggered by IGF1R; Regulation of Insulin-like Growth Factor (IGF) transport and uptake by Insulin-like Growth Factor Binding Proteins (IGFBPs); SHC-related events triggered by IGF1R	Cardiac Progenitor Differentiation; Apoptosis; Mecp2 and Associated Rett Syndrome; Endochondral Ossification	Proteoglycans in cancer	58.1	50.2	52.5	60.8	53.6	53.1	58.4	52.7	50.4	53.6	50.5	57.9	49.6	50.9
P28838	cytosol aminopeptidase [OS=Homo sapiens]	9	2	56.1	metabolic process	cytoplasm;cytosol;mitochondrion;nucleus	catalytic activity;metal ion binding	LAP3			Arginine and proline metabolism; Glutathione metabolism; Metabolic pathways	239.2	155.2	192.5	195.5	187.6	173.4	248.9	266.3	232.7	215.5	201.4	205	193.8	244.9
P08397-1	porphobilinogen deaminase [OS=Homo sapiens]	15	1	39.3	metabolic process	cytoplasm;cytosol	catalytic activity	HMBS	Heme biosynthesis	Heme Biosynthesis	Metabolic pathways; Porphyrin and chlorophyll metabolism	605.7	416.7	490.6	521.6	559.8	525.8	616.9	557.7	499.3	491.1	477.1	493.2	457.8	454.4
Q13445	Transmembrane emp24 domain-containing protein 1 [OS=Homo sapiens]	4	1	25.2	cell communication;regulation of biological process;response to stimulus;transport	endoplasmic reticulum;Golgi;membrane	protein binding	TMED1				93.9	53	69.1	72.5	72.2	69.2	84.7	112.6	100.1	92.5	103.6	97	89.5	92.4
Q9Y6A5	Transforming acidic coiled-coil-containing protein 3 [OS=Homo sapiens]	5	4	90.3	cell division;cell organization and biogenesis;cell proliferation;metabolic process;regulation of biological process	cytoplasm;cytoskeleton	protein binding	TACC3			RNA transport	99.7	79.2	100.5	110.6	102.9	102.1	106.3	132.6	108	105.8	115.8	116.1	104.1	96
P55210-1	Caspase-7 [OS=Homo sapiens]	2	2	34.3	cell death;metabolic process;regulation of biological process;response to stimulus	cytoplasm;cytosol;nucleus	catalytic activity;protein binding	CASP7	SMAC-mediated dissociation of IAP:caspase complexes ; SMAC binds to IAPs ; Activation of caspases through apoptosome-mediated cleavage; Caspase-mediated cleavage of cytoskeletal proteins	Nucleotide-binding Oligomerization Domain (NOD) pathway; TNF related weak inducer of apoptosis (TWEAK) Signaling Pathway; Alzheimers Disease; TNF alpha Signaling Pathway; Allograft Rejection; Parkinsons Disease Pathway; Oncostatin M Signaling Pathway; Nanomaterial induced apoptosis; Apoptosis; Apoptosis-related network due to altered Notch3 in ovarian cancer; Fas Ligand (FasL) pathway and Stress …	Alzheimer's disease; Legionellosis; Pertussis; TNF signaling pathway; Non-alcoholic fatty liver disease (NAFLD); Apoptosis; Apoptosis - multiple species	116.4	80.2	96.7	101.9	104.8	102.6	119.2	123.6	114.9	117	105	110	90.6	102
Q92615	la-related protein 4B [OS=Homo sapiens]	7	4	80.5	regulation of biological process	cytoplasm;cytosol;membrane;ribosome	protein binding;RNA binding	LARP4B				284.4	217.8	263.4	275.1	296.2	251.4	280.4	355.8	311.1	339.5	359.1	338	311.8	268.1
O43291-2	Isoform 2 of Kunitz-type protease inhibitor 2 [OS=Homo sapiens]	8	1	21.8	cell organization and biogenesis;cellular component movement;regulation of biological process;response to stimulus	cytoplasm;extracellular;membrane	enzyme regulator activity	SPINT2				53.5	39	46.6	46.9	43.7	46.2	47.6	51.4	49.2	47	47.6	51.6	47.7	42.5
Q13363-1	C-terminal-binding protein 1 [OS=Homo sapiens]	2	1	47.5	cell differentiation;metabolic process;regulation of biological process	cytoplasm;cytosol;nucleus	catalytic activity;nucleotide binding;protein binding	CTBP1	Repression of WNT target genes; Deactivation of the beta-catenin transactivating complex; TCF7L2 mutants don't bind CTBP	Notch Signaling Pathway; Ectoderm Differentiation; Wnt Signaling Pathway Netpath; Pathways Affected in Adenoid Cystic Carcinoma; Wnt Signaling Pathway and Pluripotency	Notch signaling pathway; Chronic myeloid leukemia; Wnt signaling pathway; Pathways in cancer	70.9	56.5	73.7	73	63.3	73.9	80.9	94.4	93.1	91.4	89.1	90.4	85.9	79.5
P61812	Transforming growth factor beta-2 [OS=Homo sapiens]	9	2	47.7	cell communication;cell death;cell differentiation;cell division;cell growth;cell organization and biogenesis;cell proliferation;cellular component movement;metabolic process;regulation of biological process;response to stimulus;transport	extracellular;organelle lumen	protein binding	TGFB2	Platelet degranulation ; ECM proteoglycans; Molecules associated with elastic fibres	Extracellular vesicle-mediated signaling in recipient cells; NRF2 pathway; MAPK Signaling Pathway; p38 MAPK Signaling Pathway; Endochondral Ossification	Hepatitis B; Toxoplasmosis; Endocytosis; Pathways in cancer; Hippo signaling pathway; FoxO signaling pathway; Proteoglycans in cancer; Amoebiasis; Tuberculosis; MAPK signaling pathway; Chronic myeloid leukemia; Rheumatoid arthritis; TGF-beta signaling pathway; AGE-RAGE signaling pathway in diabetic complications; Dilated cardiomyopathy; Cell cycle; Chagas disease (American trypanosomiasis); Color…	1459.6	1277.2	1325.3	1392.1	1460.8	1280.1	1504.6	820	784.1	783.1	746	764.1	733.4	751.8
O15126-1	Secretory carrier-associated membrane protein 1 [OS=Homo sapiens]	5	1	37.9	transport	endosome;Golgi;membrane	protein binding	SCAMP1	Neutrophil degranulation			123.3	93.7	109	119.7	118	108.5	111.4	126.2	116.4	130	120.2	126.4	109.9	103.7
Q9BTL3	RNMT-activating mini protein [OS=Homo sapiens]	10	1	14.4	cell organization and biogenesis;metabolic process	nucleus	catalytic activity;protein binding;RNA binding	FAM103A1				464.5	372.9	447.6	460.8	456.4	447.2	464.6	642.7	584	606.4	600.5	611.5	561.2	510.5
P52907	F-actin-capping protein subunit alpha-1 [OS=Homo sapiens]	5	1	32.9	cell organization and biogenesis;cellular component movement;coagulation;defense response;regulation of biological process;response to stimulus;transport	cytoplasm;cytoskeleton;cytosol;extracellular	protein binding	CAPZA1	COPI-independent Golgi-to-ER retrograde traffic; Gene and protein expression by JAK-STAT signaling after Interleukin-12 stimulation; Advanced glycosylation endproduct receptor signaling; Factors involved in megakaryocyte development and platelet production; COPI-mediated anterograde transport; MHC class II antigen presentation; HSP90 chaperone cycle for steroid hormone receptors (SHR); Interleuki…		Endocytosis	82.1	58.9	69.3	81.4	80.7	76.7	84.4	75.1	65	64.8	70.4	64.7	60	55.7
P05231	Interleukin-6 [OS=Homo sapiens]	13	4	23.7	cell communication;cell death;cell organization and biogenesis;cell proliferation;cellular component movement;cellular homeostasis;defense response;metabolic process;regulation of biological process;response to stimulus;transport	cytoplasm;extracellular;organelle lumen	protein binding	IL6	Post-translational protein phosphorylation; Regulation of Insulin-like Growth Factor (IGF) transport and uptake by Insulin-like Growth Factor Binding Proteins (IGFBPs); MAPK3 (ERK1) activation; Interleukin-10 signaling; Interleukin-6 family signaling; Interleukin-4 and 13 signaling; Senescence-Associated Secretory Phenotype (SASP); MAPK1 (ERK2) activation; Interleukin-20 family signaling	Regulation of toll-like receptor signaling pathway; Selenium Micronutrient Network; Vitamin B12 Metabolism; Folate Metabolism; TNF related weak inducer of apoptosis (TWEAK) Signaling Pathway; TNF alpha Signaling Pathway; Adipogenesis; Spinal Cord Injury; Differentiation Pathway; Myometrial Relaxation and Contraction Pathways; Overview of nanoparticle effects; Transcription factor regulation in ad…	Hepatitis B; EGFR tyrosine kinase inhibitor resistance; Graft-versus-host disease; TNF signaling pathway; AGE-RAGE signaling pathway in diabetic complications; Measles; Rheumatoid arthritis; Chagas disease (American trypanosomiasis); Antifolate resistance; Salmonella infection; African trypanosomiasis; HIF-1 signaling pathway; Cytosolic DNA-sensing pathway; Legionellosis; NOD-like receptor signal…	1133.7	715.7	907.3	888.6	926.5	898.6	1085.8	1377.5	1076.1	1114.6	1119.3	1089.9	1030	1068.1
Q96T83	Sodium/hydrogen exchanger 7 [OS=Homo sapiens]	2	2	80.1	cellular homeostasis;transport	endosome;Golgi;membrane	protein binding;transporter activity	SLC9A7	Sodium/Proton exchangers			50.8	32.4	50.5	49	40	43.4	45.9	32.6	24.9	27.1	27.8	26.5	26.5	22.3
P50454	Serpin H1 [OS=Homo sapiens]	4	2	46.4	cell organization and biogenesis;metabolic process;regulation of biological process;response to stimulus	cytoplasm;endoplasmic reticulum;membrane;organelle lumen	enzyme regulator activity;protein binding;RNA binding	SERPINH1	Collagen biosynthesis and modifying enzymes	Endochondral Ossification		145.3	69.9	107.2	119.3	116.3	115.9	120.7	183.8	163.2	157.4	157.3	160.3	143.4	120.4
P30613	Pyruvate kinase PKLR [OS=Homo sapiens]	21	1	61.8	metabolic process;response to stimulus	cytoplasm;cytosol	catalytic activity;metal ion binding;nucleotide binding	PKLR	ChREBP activates metabolic gene expression; Glycolysis	Glycolysis and Gluconeogenesis	Non-alcoholic fatty liver disease (NAFLD); Pyruvate metabolism; Glycolysis / Gluconeogenesis; Carbon metabolism; Maturity onset diabetes of the young; Purine metabolism; Metabolic pathways; Insulin signaling pathway; Biosynthesis of amino acids; Type II diabetes mellitus	562.8	377.7	464.4	458.4	469.2	461.5	540.1	661.8	521	536.9	510.1	541.2	488.8	497.8
Q13162	Peroxiredoxin-4 [OS=Homo sapiens]	10	4	30.5	cell organization and biogenesis;cellular homeostasis;metabolic process;regulation of biological process;transport	cytoplasm;cytosol;endoplasmic reticulum;extracellular;mitochondrion;nucleus;organelle lumen	antioxidant activity;catalytic activity;protein binding	PRDX4	Neutrophil degranulation	Selenium Micronutrient Network		381.8	261.7	310.7	327.8	332	305.8	387.1	330.7	283.9	282.4	283.4	290.9	272.4	275.1
Q9Y2V2	Calcium-regulated heat-stable protein 1 [OS=Homo sapiens]	12	2	15.9	regulation of biological process;response to stimulus	cytoplasm;cytosol	DNA binding;protein binding;RNA binding	CARHSP1				98.6	78.5	97.9	120.9	185.6	220.9	241	97.2	89.9	110.8	116.5	214.4	238.3	216.4
P37802	Transgelin-2 [OS=Homo sapiens]	18	4	22.4	cell differentiation;transport	cytosol;extracellular	protein binding	TAGLN2	Platelet degranulation			189.2	121.9	150.6	168.9	170.9	149.3	188.7	220.7	190.4	187.6	203.4	177.2	173.5	156.8
Q96M27-1	protein PRRC1 [OS=Homo sapiens]	3	3	46.7		Golgi	protein binding	PRRC1				165.8	128.3	155.6	161.1	177.4	174.9	187.2	176.5	172	165.5	165.3	184.5	175.3	173.6
P17693	HLA class I histocompatibility antigen, alpha chain G [OS=Homo sapiens]	18	1	38.2	defense response;regulation of biological process;response to stimulus	extracellular;membrane	protein binding	HLA-G	Interferon alpha/beta signaling; ER-Phagosome pathway; Immunoregulatory interactions between a Lymphoid and a non-Lymphoid cell; Endosomal/Vacuolar pathway; Interferon gamma signaling; Antigen Presentation: Folding, assembly and peptide loading of class I MHC	Proteasome Degradation; Allograft Rejection	HTLV-I infection; Type I diabetes mellitus; Graft-versus-host disease; Endocytosis; Autoimmune thyroid disease; Natural killer cell mediated cytotoxicity; Antigen processing and presentation; Epstein-Barr virus infection; Herpes simplex infection; Viral carcinogenesis; Viral myocarditis; Phagosome; Cell adhesion molecules (CAMs); Allograft rejection
P23246-1	splicing factor, proline- and glutamine-rich [OS=Homo sapiens]	8	6	76.1	cell organization and biogenesis;defense response;metabolic process;regulation of biological process;response to stimulus	chromosome;cytoplasm;nucleus	DNA binding;protein binding;RNA binding	SFPQ	PTK6 Regulates Proteins Involved in RNA Processing	mRNA Processing		258.3	212.1	259.2	267.3	254.4	272.4	253	301.9	298.5	303	306.9	303.7	277.5	265.3
P52272	Heterogeneous nuclear ribonucleoprotein M [OS=Homo sapiens]	7	5	77.5	metabolic process;regulation of biological process;response to stimulus	membrane;nucleus;spliceosomal complex	protein binding;RNA binding	HNRNPM	mRNA Splicing - Major Pathway; FGFR2 alternative splicing	mRNA Processing	Spliceosome	561.8	431.8	519.1	527.3	556.6	548.4	627.3	639.4	562.8	581.7	589.8	599	569.9	497.6
P33316-2	Isoform 2 of Deoxyuridine 5'-triphosphate nucleotidohydrolase, mitochondrial [OS=Homo sapiens]	8	2	17.7	metabolic process	mitochondrion;nucleus	catalytic activity;metal ion binding;protein binding;RNA binding	DUT	Interconversion of nucleotide di- and triphosphates			735.7	480.9	620.3	658.7	649.2	623.4	695.5	988.3	837.9	902.9	888.2	871	802.4	702.3
P0C0L4-1	Complement C4-A [OS=Homo sapiens]	6	3	192.7	defense response;metabolic process;regulation of biological process;response to stimulus	extracellular;membrane;organelle lumen	catalytic activity;enzyme regulator activity;protein binding	C4A; C4B	Post-translational protein phosphorylation; Regulation of Insulin-like Growth Factor (IGF) transport and uptake by Insulin-like Growth Factor Binding Proteins (IGFBPs); Initial triggering of complement; Regulation of Complement cascade; Activation of C3 and C5	Allograft Rejection; Complement Activation; Complement and Coagulation Cascades; Sudden Infant Death Syndrome (SIDS) Susceptibility Pathways	Complement and coagulation cascades; Systemic lupus erythematosus; Staphylococcus aureus infection; Pertussis	645.5	385.4	499.4	524.3	555.6	515.5	620.6	324.7	272	268.8	281.6	285.2	271.6	229.8
Q07021	Complement component 1 Q subcomponent-binding protein, mitochondrial [OS=Homo sapiens]	5	1	31.3	cell death;cell organization and biogenesis;defense response;metabolic process;regulation of biological process;response to stimulus	cell surface;cytoplasm;cytosol;extracellular;membrane;mitochondrion;nucleus;organelle lumen	protein binding;RNA binding	C1QBP	Intrinsic Pathway of Fibrin Clot Formation	Mesodermal Commitment Pathway	Herpes simplex infection	377.1	187.4	263.2	304.5	319	276.4	334	398.2	367.4	376.5	384.2	394.2	316.3	243.1
P60842	Eukaryotic initiation factor 4A-I [OS=Homo sapiens]	9	2	46.1	metabolic process;regulation of biological process	cytoplasm;cytosol;membrane;nucleus	catalytic activity;DNA binding;nucleotide binding;protein binding;RNA binding	EIF4A1	ISG15 antiviral mechanism; L13a-mediated translational silencing of Ceruloplasmin expression; Translation initiation complex formation; GTP hydrolysis and joining of the 60S ribosomal subunit; Deadenylation of mRNA; Ribosomal scanning and start codon recognition	Translation Factors; Interferon type I signaling pathways	RNA transport	254.6	155.9	205	194.5	213.3	215	221.4	245.6	206.2	210.2	211.3	217.4	218.1	181.4
Q92626	peroxidasin homolog [OS=Homo sapiens]	10	3	165.2	cell organization and biogenesis;metabolic process;regulation of biological process;response to stimulus	endoplasmic reticulum;extracellular	antioxidant activity;catalytic activity;metal ion binding;protein binding;structural molecule activity	PXDN	Crosslinking of collagen fibrils	EGF/EGFR Signaling Pathway		1312	829.8	1057.4	1213.4	1229.6	1099	1220.7	1661.2	1537.3	1564.4	1531.4	1553.4	1400.4	1170.4
Q13442	28 kDa heat- and acid-stable phosphoprotein [OS=Homo sapiens]	8	5	20.6	cell proliferation;regulation of biological process;response to stimulus;transport	extracellular	RNA binding	PDAP1	Neutrophil degranulation			1124.9	983.3	1147.7	1108	1133.1	1143.4	1155.8	1598.8	1493.4	1508	1511.3	1443.6	1391.6	1359.4
P63220	40S ribosomal protein S21 [OS=Homo sapiens]	7	4	9.1	cell organization and biogenesis;metabolic process;transport	cytosol;ribosome	protein binding;RNA binding;structural molecule activity	RPS21	Peptide chain elongation; Eukaryotic Translation Termination; Viral mRNA Translation; Formation of the ternary complex, and subsequently, the 43S complex; L13a-mediated translational silencing of Ceruloplasmin expression; Selenocysteine synthesis; Nonsense Mediated Decay (NMD) independent of the Exon Junction Complex (EJC); Nonsense Mediated Decay (NMD) enhanced by the Exon Junction Complex (EJC)…	Cytoplasmic Ribosomal Proteins	Ribosome	443.1	337.2	429.5	488.9	599.3	658.2	668.3	487.1	468.7	493.1	554.5	629.5	635.6	558.8
Q02809	Procollagen-lysine,2-oxoglutarate 5-dioxygenase 1 [OS=Homo sapiens]	3	3	83.5	metabolic process;response to stimulus	endoplasmic reticulum;membrane	catalytic activity;metal ion binding;protein binding	PLOD1	Collagen biosynthesis and modifying enzymes		Lysine degradation	166	76.5	104.4	121.5	130.9	91.2	130.5	98.1	79.4	78.2	80.2	71.2	67.2	51.5
O43768	alpha-endosulfine [OS=Homo sapiens]	5	2	13.4	cell division;regulation of biological process;response to stimulus;transport	cytoplasm	enzyme regulator activity;protein binding	ENSA	MASTL Facilitates Mitotic Progression			321.2	234.4	297.1	324.5	330	293.3	300.6	398.5	390.4	393.3	428.9	383	344.8	301.3
B5ME19	eukaryotic translation initiation factor 3 subunit C-like protein [OS=Homo sapiens]	5	4	105.4	metabolic process	cytoplasm	protein binding;RNA binding	EIF3CL			RNA transport	373	225.3	266.4	300.6	297.6	280.7	325.3	437.7	367.4	354.5	369.8	376.6	358.1	328.1
Q9H307	Pinin [OS=Homo sapiens]	9	4	81.6	metabolic process;regulation of biological process	membrane;nucleus;spliceosomal complex	DNA binding;protein binding;RNA binding;structural molecule activity	PNN			RNA transport; mRNA surveillance pathway	736.7	500.1	660.5	746.6	787.4	719	741.6	709.1	656.5	675.3	715	753.6	677.4	580.2
Q9UGI8	Testin [OS=Homo sapiens]	9	3	48	regulation of biological process	cytoplasm;cytosol;membrane;nucleus	metal ion binding;protein binding;RNA binding	TES				581.9	404.6	472.5	507.8	526.9	493.8	580.9	637.4	556.6	573.4	581.9	586.8	536.4	478
P31949	protein S100-A11 [OS=Homo sapiens]	83	6	11.7	regulation of biological process;response to stimulus;transport	cytoplasm;extracellular;nucleus;organelle lumen	metal ion binding;protein binding	S100A11	Neutrophil degranulation			6095.6	5738.1	6002.2	5763.9	5912.6	5799.5	6462.9	7279.3	6385.9	6532.9	6380.9	6456.9	6243.7	7020.4
P23470	Receptor-type tyrosine-protein phosphatase gamma [OS=Homo sapiens]	4	3	161.9	metabolic process;regulation of biological process;response to stimulus	membrane	catalytic activity;protein binding;receptor activity;signal transducer activity	PTPRG				175.8	146.3	173	163.2	171.4	168.3	189.1	299.3	290.4	278.6	279.9	275.7	265.2	239.6
Q99523	Sortilin [OS=Homo sapiens]	16	5	92	cell differentiation;cell organization and biogenesis;development;regulation of biological process;response to stimulus;transport	cell surface;cytosol;endoplasmic reticulum;endosome;Golgi;membrane;nucleus;vacuole	protein binding;receptor activity;signal transducer activity	SORT1	Golgi Associated Vesicle Biogenesis	Brain-Derived Neurotrophic Factor (BDNF) signaling pathway	Lysosome; Neurotrophin signaling pathway	1330.5	948.6	1080.3	1165.9	1233.3	1084.4	1308.2	808.6	726.5	745.7	749.1	752.2	684.1	634.8
Q9P2K5-1	Myelin expression factor 2 [OS=Homo sapiens]	2	1	64.1	cell differentiation;metabolic process;regulation of biological process	nucleus	DNA binding;protein binding;RNA binding	MYEF2		Physiological and Pathological Hypertrophy of the Heart; MicroRNAs in cardiomyocyte hypertrophy; TFs Regulate miRNAs related to cardiac hypertrophy; Mitochondrial Gene Expression		55.9	39.1	54.8	55.1	52.2	54.1	56.2	76.6	74.8	81.2	76.4	81.5	67	63.9
P52566	Rho GDP-dissociation inhibitor 2 [OS=Homo sapiens]	5	2	23	cellular component movement;development;regulation of biological process;response to stimulus	cytoplasm;cytoskeleton;cytosol;membrane	catalytic activity;enzyme regulator activity;protein binding	ARHGDIB	Rho GTPase cycle	Fas Ligand (FasL) pathway and Stress induction of Heat Shock Proteins (HSP) regulation; G13 Signaling Pathway	Vasopressin-regulated water reabsorption; Neurotrophin signaling pathway	386.3	240.6	315.5	350.1	381	337.5	364	562.4	513.1	505.1	534.2	545.2	496.7	431.7
A6NHR9-1	structural maintenance of chromosomes flexible hinge domain-containing protein 1 [OS=Homo sapiens]	2	1	226.2	cell organization and biogenesis;regulation of biological process	chromosome	catalytic activity;nucleotide binding;protein binding	SMCHD1
P78417	Glutathione S-transferase omega-1 [OS=Homo sapiens]	9	5	27.5	cellular homeostasis;metabolic process;regulation of biological process;response to stimulus	cytoplasm;cytosol	antioxidant activity;catalytic activity;protein binding	GSTO1	Gene and protein expression by JAK-STAT signaling after Interleukin-12 stimulation; Glutathione conjugation; Methylation; Vitamin C (ascorbate) metabolism; Interleukin-12 family signaling	Myometrial Relaxation and Contraction Pathways; Metapathway biotransformation	Metabolism of xenobiotics by cytochrome P450; Chemical carcinogenesis; Glutathione metabolism; Platinum drug resistance; Drug metabolism - cytochrome P450	492.4	319.1	429.7	427.2	460	490.8	513.3	657.9	571.6	592.6	571.1	626.1	558.6	594.2
Q08431	Lactadherin [OS=Homo sapiens]	3	1	43.1	cell organization and biogenesis;metabolic process;regulation of biological process	extracellular;membrane;organelle lumen	protein binding	MFGE8	Post-translational protein phosphorylation; Regulation of Insulin-like Growth Factor (IGF) transport and uptake by Insulin-like Growth Factor Binding Proteins (IGFBPs); Amyloid fiber formation	Extracellular vesicle-mediated signaling in recipient cells		306.3	177.2	225.6	276	263.8	227.1	301.9	205.8	204.2	200.5	190.4	183.8	162.6	168.3
P48444	Coatomer subunit delta [OS=Homo sapiens]	5	3	57.2	response to stimulus;transport	cytoplasm;cytosol;endoplasmic reticulum;Golgi;membrane	RNA binding	ARCN1	COPI-dependent Golgi-to-ER retrograde traffic; COPI-mediated anterograde transport	miR-517 relationship with ARCN1 and USP1		337.2	226.5	293.3	299.7	315.1	306.1	311.8	327.1	278.6	294.3	306.7	304.8	253.9	220
P16870	Carboxypeptidase E [OS=Homo sapiens]	12	3	53.1	cell organization and biogenesis;metabolic process;regulation of biological process;response to stimulus	extracellular;Golgi;membrane;nucleus	catalytic activity;metal ion binding;protein binding	CPE	Insulin processing		Type I diabetes mellitus	193.9	153	171.6	171.1	174	169.5	188.1	239.4	205.5	207	205.4	194.1	188.4	165.7
P30043	flavin reductase (NADPH) [OS=Homo sapiens]	4	3	22.1	metabolic process;transport	cytoplasm;cytosol;membrane	catalytic activity	BLVRB	Heme degradation	NRF2 pathway	Porphyrin and chlorophyll metabolism; Riboflavin metabolism	63.9	41.5	57.9	63.9	52.5	71.9	58.6	59.1	51.6	59.2	54.9	55.1	56.3	52
Q9H6F5	Coiled-coil domain-containing protein 86 [OS=Homo sapiens]	7	5	40.2		nucleus	protein binding;RNA binding	CCDC86				508.1	396.5	490.7	510.2	513.8	501	521.2	675.4	601.2	620.8	647.3	629.5	622.5	529.6
P06576	ATP synthase subunit beta, mitochondrial [OS=Homo sapiens]	16	2	56.5	cell differentiation;cell organization and biogenesis;cellular homeostasis;metabolic process;regulation of biological process;transport	cell surface;membrane;mitochondrion;nucleus;organelle lumen	catalytic activity;nucleotide binding;protein binding;transporter activity	ATP5B	Transcriptional activation of mitochondrial biogenesis; Cristae formation; Mitochondrial protein import; Formation of ATP by chemiosmotic coupling; Metabolism of proteins	Electron Transport Chain; Oxidative phosphorylation	Oxidative phosphorylation; Huntington's disease; Alzheimer's disease; Metabolic pathways; Parkinson's disease	2198.8	1270.7	1550.7	1666.3	1658.6	1466.3	2079.7	2305.6	1810.1	1759.8	1730.3	1715.9	1591.5	1592
Q9UHB6	LIM domain and actin-binding protein 1 [OS=Homo sapiens]	8	7	85.2	cell organization and biogenesis;regulation of biological process	cytoplasm;cytoskeleton	metal ion binding;protein binding	LIMA1				550.6	437.3	524.9	541.1	542.9	502	519.3	647.9	605.5	635.9	657.4	607	547.1	494.6
Q14240-1	eukaryotic initiation factor 4A-II [OS=Homo sapiens]	8	1	46.4	metabolic process;regulation of biological process	cytosol	catalytic activity;DNA binding;nucleotide binding;protein binding;RNA binding	EIF4A2	ISG15 antiviral mechanism; L13a-mediated translational silencing of Ceruloplasmin expression; Translation initiation complex formation; GTP hydrolysis and joining of the 60S ribosomal subunit; Deadenylation of mRNA; Ribosomal scanning and start codon recognition	Translation Factors	RNA transport
P35241-1	radixin [OS=Homo sapiens]	9	5	68.5	cell organization and biogenesis;regulation of biological process;response to stimulus	cytoplasm;cytoskeleton;membrane	protein binding;RNA binding	RDX	Recycling pathway of L1	Regulation of Actin Cytoskeleton	Proteoglycans in cancer; MicroRNAs in cancer; Regulation of actin cytoskeleton	395.3	358	409.5	463	563.2	590.1	605.3	394.7	368.8	363.5	375.9	419	391.4	345.7
Q13177	Serine/threonine-protein kinase PAK 2 [OS=Homo sapiens]	16	1	58	cell death;cell organization and biogenesis;cellular component movement;metabolic process;regulation of biological process;response to stimulus	cytoplasm;cytosol;membrane;nucleus	catalytic activity;enzyme regulator activity;nucleotide binding;protein binding	PAK2	Sema3A PAK dependent Axon repulsion; Smooth Muscle Contraction; FCERI mediated MAPK activation; Nef and signal transduction; Ephrin signaling; Generation of second messenger molecules; Regulation of PAK-2p34 activity by PS-GAP/RHG10; Interleukin-12 family signaling; RHO GTPases activate PAKs; Gene and protein expression by JAK-STAT signaling after Interleukin-12 stimulation; Stimulation of the ce…	Integrin-mediated Cell Adhesion; Apoptosis-related network due to altered Notch3 in ovarian cancer; Focal Adhesion; Fas Ligand (FasL) pathway and Stress induction of Heat Shock Proteins (HSP) regulation; TGF-beta Signaling Pathway; MAPK Signaling Pathway; VEGFA-VEGFR2 Signaling Pathway; Regulation of Actin Cytoskeleton	Axon guidance; Renal cell carcinoma; Regulation of actin cytoskeleton; MAPK signaling pathway; Ras signaling pathway; Focal adhesion; ErbB signaling pathway; T cell receptor signaling pathway	1115.9	865.5	1083	1095	1113.8	1052.6	1081.8	1238.9	1156.6	1163.5	1177.6	1145	1102.9	938.9
Q9UII2-1	ATPase inhibitor, mitochondrial [OS=Homo sapiens]	36	6	12.2	cell differentiation;cell organization and biogenesis;metabolic process;regulation of biological process	cell surface;mitochondrion	catalytic activity;enzyme regulator activity;protein binding	ATPIF1		Electron Transport Chain		2674.2	2251.6	2527.1	2630.6	2616.6	2531.4	2679.1	2761.2	2515.9	2548	2579.3	2596.3	2397.7	2285.2
Q9UJU6-1	Drebrin-like protein [OS=Homo sapiens]	9	7	48.2	cell organization and biogenesis;regulation of biological process;response to stimulus;transport	cytoplasm;cytoskeleton;cytosol;endosome;extracellular;Golgi;membrane;organelle lumen	enzyme regulator activity;protein binding	DBNL	Neutrophil degranulation; Caspase-mediated cleavage of cytoskeletal proteins; Neurexins and neuroligins	T-Cell antigen Receptor (TCR) Signaling Pathway		739.5	523.9	677.1	695.5	739.2	741.4	745.2	781.8	730.6	783.3	751.1	795.3	740.1	663.1
Q9Y5P4-1	Collagen type IV alpha-3-binding protein [OS=Homo sapiens]	3	3	70.8	cell organization and biogenesis;cell proliferation;metabolic process;regulation of biological process;response to stimulus;transport	cytoplasm;cytosol;endoplasmic reticulum;Golgi;membrane;mitochondrion	catalytic activity;protein binding	COL4A3BP				163.6	117	150.6	161.2	153.2	155.9	170.1	204	168.9	175.5	172.5	175	170.4	145.6
P05198	Eukaryotic translation initiation factor 2 subunit 1 [OS=Homo sapiens]	5	4	36.1	cell communication;metabolic process;regulation of biological process;response to stimulus;transport	cytoplasm;cytosol;membrane;nucleus;ribosome	protein binding;RNA binding	EIF2S1	Formation of the ternary complex, and subsequently, the 43S complex; L13a-mediated translational silencing of Ceruloplasmin expression; ABC-family proteins mediated transport; Translation initiation complex formation; PERK regulates gene expression; GTP hydrolysis and joining of the 60S ribosomal subunit; Recycling of eIF2:GDP; Ribosomal scanning and start codon recognition	Translation Factors; Brain-Derived Neurotrophic Factor (BDNF) signaling pathway	RNA transport; Protein processing in endoplasmic reticulum; Herpes simplex infection; Non-alcoholic fatty liver disease (NAFLD); Influenza A; Measles; Apoptosis; Hepatitis C	383.3	250.1	313.5	337.8	352.4	334.6	329.5	475.2	428.7	440	445.3	414	365.1	307.1
P58546	Myotrophin [OS=Homo sapiens]	5	4	12.9	cell differentiation;cell organization and biogenesis;metabolic process;regulation of biological process;response to stimulus	cytoplasm;cytosol;nucleus	DNA binding;protein binding	LUZP6; MTPN				268.2	179.5	230.3	241	304.1	320.2	396.3	291	256.2	255.4	258.8	299	295.8	306.5
Q9NZV1	Cysteine-rich motor neuron 1 protein [OS=Homo sapiens]	10	4	113.7	regulation of biological process;response to stimulus	extracellular;membrane	catalytic activity;enzyme regulator activity;protein binding;receptor activity;signal transducer activity	CRIM1				1104.1	874.9	998.6	1239	1212.8	971.6	1006.2	492.5	604	544.4	521.2	510.1	461.8	407.9
Q7L014	probable ATP-dependent RNA helicase DDX46 [OS=Homo sapiens]	4	4	117.3	metabolic process;regulation of biological process	cytoplasm;membrane;nucleus	catalytic activity;nucleotide binding;RNA binding	DDX46	mRNA Splicing - Major Pathway		Spliceosome	686.2	468.9	564.3	601.4	600.5	546.7	606	967.9	849.5	869.1	875.5	855.9	763.3	611.5
Q86V48-1	Leucine zipper protein 1 [OS=Homo sapiens]	3	3	120.2	metabolic process	membrane;nucleus		LUZP1				122.1	90	100.3	112	106.3	99.9	103.9	126.1	125.3	125.5	124	121.3	103.4	88.8
P50579	methionine aminopeptidase 2 [OS=Homo sapiens]	3	1	52.9	metabolic process;regulation of biological process	cytoplasm;cytosol;membrane	catalytic activity;metal ion binding;RNA binding	METAP2	Signaling by GPCR; Inactivation, recovery and regulation of the phototransduction cascade
P49773	Histidine triad nucleotide-binding protein 1 [OS=Homo sapiens]	15	3	13.8	cell death;metabolic process;regulation of biological process;response to stimulus	cytoplasm;cytoskeleton;cytosol;membrane;nucleus	catalytic activity;nucleotide binding;protein binding	HINT1				1983.5	1424.1	1690.5	1763.9	1739.8	1703.2	1841.6	2132.3	1758.4	1738.3	1804.6	1755.9	1641.6	1461.6
P48307	Tissue factor pathway inhibitor 2 [OS=Homo sapiens]	5	2	26.9	coagulation;regulation of biological process;response to stimulus	extracellular	enzyme regulator activity;structural molecule activity	TFPI2				150.3	137.4	143.1	160.5	170.4	155.6	165.4	110.3	110	92.2	101.9	101.4	107.1	102.8
Q9H2X8	Interferon alpha-inducible protein 27-like protein 2 [OS=Homo sapiens]	4	4	12.4		membrane		IFI27L2				153.6	104.6	123.7	146.7	144	128	143.3	138.1	129.6	132.5	145.2	151.8	136.5	105.7
P35613	Basigin [OS=Homo sapiens]	8	5	42.2	cell organization and biogenesis;cellular component movement;metabolic process;regulation of biological process;response to stimulus;transport	membrane;mitochondrion	protein binding;transporter activity	BSG	Integrin cell surface interactions; Proton-coupled monocarboxylate transport; Basigin interactions; Degradation of the extracellular matrix; Pyruvate metabolism	Matrix Metalloproteinases		629.9	494.7	562.6	611	598.6	577.7	586.2	630.9	569	604.9	620.4	591.5	547	501.6
Q15008	26S proteasome non-ATPase regulatory subunit 6 [OS=Homo sapiens]	4	1	45.5	metabolic process;regulation of biological process;response to stimulus;transport	cytosol;extracellular;organelle lumen;proteasome	catalytic activity;enzyme regulator activity;protein binding	PSMD6	Regulation of RAS by GAPs; CDT1 association with the CDC6:ORC:origin complex; Downstream TCR signaling; UCH proteinases; NIK-->noncanonical NF-kB signaling; Hh mutants that don't undergo autocatalytic processing are degraded by ERAD; SCF-beta-TrCP mediated degradation of Emi1; Neutrophil degranulation; Cross-presentation of soluble exogenous antigens (endosomes); Separation of Sister Chromatids; …	Proteasome Degradation; Parkin-Ubiquitin Proteasomal System pathway	Epstein-Barr virus infection; Proteasome	758.5	373.4	508.1	615.8	615	515.1	613.6	549.7	479.9	485.2	510.2	513.8	442.4	321.2
Q9C005	Protein dpy-30 homolog [OS=Homo sapiens]	3	3	11.2	cell organization and biogenesis;metabolic process;regulation of biological process;transport	Golgi;nucleus	catalytic activity;protein binding	DPY30	PKMTs methylate histone lysines; RUNX1 regulates genes involved in megakaryocyte differentiation and platelet function			161.3	119.2	161.5	165.4	163.9	167.1	167.4	188.9	188.3	189.8	196	201.2	175.1	158.6
P21281	V-type proton ATPase subunit B, brain isoform [OS=Homo sapiens]	7	3	56.5	cellular homeostasis;metabolic process;regulation of biological process;response to stimulus;transport	cytoplasm;cytosol;membrane	catalytic activity;nucleotide binding;protein binding;transporter activity	ATP6V1B2	Transferrin endocytosis and recycling; ROS, RNS production in phagocytes; Ion channel transport; Insulin receptor recycling		Metabolic pathways; mTOR signaling pathway; Collecting duct acid secretion; Vibrio cholerae infection; Phagosome; Synaptic vesicle cycle; Rheumatoid arthritis; Epithelial cell signaling in Helicobacter pylori infection; Oxidative phosphorylation	332.8	256.4	301	276.1	305.7	270.1	336.3	384.2	323.6	315.9	313.9	313	309	310.4
P33552	cyclin-dependent kinases regulatory subunit 2 [OS=Homo sapiens]	3	1	9.9	cell division;cell organization and biogenesis;cell proliferation;regulation of biological process		enzyme regulator activity;protein binding	CKS2			Small cell lung cancer; Pathways in cancer	294.4	235.7	267.7	276.6	261.7	254.2	269.6	425.2	379.7	392.1	401	385.2	331.7	295.9
Q9Y3D0	Mitotic spindle-associated MMXD complex subunit MIP18 [OS=Homo sapiens]	2	1	17.7	cell organization and biogenesis;metabolic process	cytoplasm;cytoskeleton;cytosol;nucleus	protein binding	FAM96B	Cytosolic iron-sulfur cluster assembly			112.4	67	81.8	87.1	86.4	77.4	100.2	116.2	82.8	84.6	85.2	92.8	72.2	79.1
Q9BTC0	Death-inducer obliterator 1 [OS=Homo sapiens]	3	3	243.7	cell death;metabolic process;regulation of biological process;response to stimulus	cytoplasm;cytoskeleton;nucleus	metal ion binding;protein binding;RNA binding	DIDO1				157	121.1	152.3	173	166.7	158.3	159.2	202.7	196	192.8	208.3	192.3	176.7	139.6
P21589-1	5'-nucleotidase [OS=Homo sapiens]	4	2	63.3	metabolic process;regulation of biological process	cell surface;cytosol;membrane	catalytic activity;metal ion binding;nucleotide binding	NT5E	Pyrimidine catabolism; Purine catabolism; Nicotinate metabolism	Differentiation Pathway; NAD+ metabolism	Nicotinate and nicotinamide metabolism; Metabolic pathways; Purine metabolism; Pyrimidine metabolism	276.6	189.6	239.9	243.3	241.9	224.8	246.6	320	267.7	278.4	277	269.9	253.2	226.3
Q99832	T-complex protein 1 subunit eta [OS=Homo sapiens]	4	3	59.3	metabolic process;regulation of biological process;transport	cytoplasm;cytosol;mitochondrion	nucleotide binding;protein binding	CCT7	Prefoldin mediated transfer of substrate to CCT/TriC; Cooperation of PDCL (PhLP1) and TRiC/CCT in G-protein beta folding; Association of TriC/CCT with target proteins during biosynthesis; Formation of tubulin folding intermediates by CCT/TriC; Folding of actin by CCT/TriC			65.5	42.3	42.8	47.1	50.7	53.2	71.4	61.5	50	47.2	47.8	43.3	42.4	55.8
Q96FE7-1	Phosphoinositide-3-kinase-interacting protein 1 [OS=Homo sapiens]	4	3	28.2	regulation of biological process	membrane	protein binding	PIK3IP1		Focal Adhesion-PI3K-Akt-mTOR-signaling pathway		397.5	288.6	344.6	383.8	379.4	366	379.2	409.5	366.3	396.9	386	397.9	346.8	341.1
Q03154-1	Aminoacylase-1 [OS=Homo sapiens]	7	1	45.9	metabolic process	cytoplasm;cytosol	catalytic activity;metal ion binding;protein binding	ACY1	Defective ACY1 causes encephalopathy; Aflatoxin activation and detoxification	Urea cycle and metabolism of amino groups	Biosynthesis of amino acids; Metabolic pathways; Arginine biosynthesis; 2-Oxocarboxylic acid metabolism	428.6	323.8	377.7	361.7	407.1	374.7	465.7	431.1	371.9	354.9	375	373.6	348.8	359.6
Q00796	Sorbitol dehydrogenase [OS=Homo sapiens]	7	1	38.3	cellular component movement;metabolic process;response to stimulus	cytosol;membrane;mitochondrion	catalytic activity;metal ion binding;nucleotide binding;protein binding	SORD	Catabolism of glucuronate to xylulose-5-phosphate; Fructose biosynthesis	Polyol Pathway	Pentose and glucuronate interconversions; Metabolic pathways; Fructose and mannose metabolism	557.9	409.7	480.2	471.8	479.3	461.4	541.4	570	503.8	504.3	487.2	487.4	441.9	479.4
P35637-1	RNA-binding protein FUS [OS=Homo sapiens]	4	3	53.4	metabolic process;regulation of biological process;response to stimulus	cytoplasm;nucleus	DNA binding;metal ion binding;protein binding;RNA binding	FUS	mRNA Splicing - Major Pathway	mRNA Processing	Transcriptional misregulation in cancer	66.9	59.8	71.1	66.6	61.7	56.3	67.7	71	68.3	65.5	73.9	64.8	61	66.8
Q9UMY4-1	Sorting nexin-12 [OS=Homo sapiens]	10	3	19.7	cell organization and biogenesis;regulation of biological process;transport	endosome;membrane	protein binding	SNX12			Endocytosis	41.8	31.5	40.3	32.1	38.2	37.4	42.6	51.1	40.7	43.4	39.1	46.4	40.7	40.1
O75116	Rho-associated protein kinase 2 [OS=Homo sapiens]	12	2	160.8	cell organization and biogenesis;metabolic process;regulation of biological process;response to stimulus	cytoplasm;cytoskeleton;cytosol;membrane;nucleus	catalytic activity;metal ion binding;motor activity;nucleotide binding;protein binding;RNA binding;structural molecule activity	ROCK2	EPHA-mediated growth cone collapse; G alpha (12/13) signalling events; EPHB-mediated forward signaling; RHO GTPases Activate ROCKs; Sema4D induced cell migration and growth-cone collapse; VEGFA-VEGFR2 Pathway	Androgen receptor signaling pathway; MicroRNAs in cardiomyocyte hypertrophy; Integrin-mediated Cell Adhesion; Leptin signaling pathway; Pathogenic Escherichia coli infection; Spinal Cord Injury; Focal Adhesion; Association Between Physico-Chemical Features and Toxicity Associated Pathways; VEGFA-VEGFR2 Signaling Pathway; Chemokine signaling pathway; Regulation of Actin Cytoskeleton; G13 Signaling…	Pathways in cancer; Platelet activation; Sphingolipid signaling pathway; Focal adhesion; cGMP-PKG signaling pathway; Axon guidance; Regulation of actin cytoskeleton; Vascular smooth muscle contraction; Shigellosis; Proteoglycans in cancer; cAMP signaling pathway; Wnt signaling pathway; Chemokine signaling pathway; Oxytocin signaling pathway; Leukocyte transendothelial migration; Pathogenic Escher…	320.3	235.7	272.6	305.4	317.4	285	337.6	283.7	265.9	241.3	239.4	246.6	241.5	208.6
P13639	Elongation factor 2 [OS=Homo sapiens]	17	4	95.3	cell differentiation;cell proliferation;metabolic process;regulation of biological process;response to stimulus;transport	cytoplasm;cytosol;extracellular;membrane;nucleus;organelle lumen;ribosome	catalytic activity;nucleotide binding;protein binding;RNA binding	EEF2	Peptide chain elongation; Protein methylation; Synthesis of diphthamide-EEF2; Neutrophil degranulation; Uptake and function of diphtheria toxin	Translation Factors; AMP-activated Protein Kinase (AMPK) Signaling; Brain-Derived Neurotrophic Factor (BDNF) signaling pathway	AMPK signaling pathway; Oxytocin signaling pathway	2895.7	1802.9	2170.4	2238.9	2304.9	2020.1	2659.6	2665.3	2180.5	2223.7	2087	2091.4	2013.3	2013
Q86SF2	N-acetylgalactosaminyltransferase 7 [OS=Homo sapiens]	10	6	75.3	metabolic process	Golgi;membrane	catalytic activity;metal ion binding	GALNT7	O-linked glycosylation of mucins		Mucin type O-glycan biosynthesis; Metabolic pathways	871.8	598.6	682.7	741.8	734.1	707.4	839.4	643.3	563.4	586.4	594.6	580.2	534.6	528.6
P63313	thymosin beta-10 [OS=Homo sapiens]	9	4	5	cell organization and biogenesis	cytoplasm;cytoskeleton	protein binding	TMSB10				1224.7	813.6	1069.3	1199.8	1266.1	1167.6	1234.1	1292.1	1283.7	1337.3	1451.1	1461.8	1302.6	996.3
P47755	F-actin-capping protein subunit alpha-2 [OS=Homo sapiens]	5	1	32.9	cell organization and biogenesis;cellular component movement;coagulation;defense response;regulation of biological process;response to stimulus;transport	cytoskeleton;cytosol;extracellular;membrane	protein binding	CAPZA2	COPI-independent Golgi-to-ER retrograde traffic; Advanced glycosylation endproduct receptor signaling; COPI-mediated anterograde transport; MHC class II antigen presentation; HSP90 chaperone cycle for steroid hormone receptors (SHR); Factors involved in megakaryocyte development and platelet production		Endocytosis	68.9	52	62.1	65.1	76	57.7	70.5	94.5	72.1	76.8	71.6	68.3	71.4	70.3
P40306	Proteasome subunit beta type-10 [OS=Homo sapiens]	2	1	28.9	metabolic process;regulation of biological process;response to stimulus;transport	cytoplasm;cytosol;nucleus;proteasome	catalytic activity;protein binding	PSMB10	Regulation of RAS by GAPs; CDT1 association with the CDC6:ORC:origin complex; Downstream TCR signaling; UCH proteinases; NIK-->noncanonical NF-kB signaling; Hh mutants that don't undergo autocatalytic processing are degraded by ERAD; SCF-beta-TrCP mediated degradation of Emi1; Cross-presentation of soluble exogenous antigens (endosomes); Separation of Sister Chromatids; Vpu mediated degradation o…	Proteasome Degradation	Proteasome	111.8	59	84.2	82.2	91.8	74.8	103.1	101.6	72.3	77.9	67	82.3	70.4	74.2
Q9UEY8-1	Gamma-adducin [OS=Homo sapiens]	12	2	79.1	cell organization and biogenesis;transport	chromosome;cytoplasm;cytoskeleton;cytosol;membrane	protein binding;structural molecule activity	ADD3	Miscellaneous transport and binding events			401.8	320.2	398.4	406.3	449.6	405.9	455.1	470	416.5	468.7	460.1	491.6	458.3	393.2
Q9UNM6	26S proteasome non-ATPase regulatory subunit 13 [OS=Homo sapiens]	7	1	42.9	cell organization and biogenesis;metabolic process;regulation of biological process;response to stimulus;transport	cytosol;extracellular;membrane;nucleus;organelle lumen;proteasome	catalytic activity;protein binding;structural molecule activity	PSMD13	Regulation of RAS by GAPs; CDT1 association with the CDC6:ORC:origin complex; Downstream TCR signaling; UCH proteinases; NIK-->noncanonical NF-kB signaling; Hh mutants that don't undergo autocatalytic processing are degraded by ERAD; SCF-beta-TrCP mediated degradation of Emi1; Neutrophil degranulation; Cross-presentation of soluble exogenous antigens (endosomes); Separation of Sister Chromatids; …	Proteasome Degradation; Parkin-Ubiquitin Proteasomal System pathway	Epstein-Barr virus infection; Proteasome	174.4	146.7	167	130.5	155.6	154.2	191.1	199.1	142.4	140.2	137.3	143.2	161.5	159
P15121	aldose reductase [OS=Homo sapiens]	3	2	35.8	metabolic process;regulation of biological process;response to stimulus	cytoplasm;cytosol;extracellular;vacuole	catalytic activity;protein binding	AKR1B1	Pregnenolone biosynthesis; Fructose biosynthesis	Polyol Pathway; Metapathway biotransformation	Pentose and glucuronate interconversions; Galactose metabolism; Fructose and mannose metabolism; Metabolic pathways; Glycerolipid metabolism	195.7	154.5	182.5	173.4	193.7	197.8	230.5	236.7	189.8	185.9	181.4	189.5	178.3	185.2
Q9BZF1-1	Oxysterol-binding protein-related protein 8 [OS=Homo sapiens]	3	3	101.1	cell differentiation;cell organization and biogenesis;metabolic process;regulation of biological process;transport	cytosol;endoplasmic reticulum;membrane;nucleus	transporter activity	OSBPL8	Acyl chain remodelling of PS			95.7	64.3	85.9	87	92.1	88	101.4	116.9	95.4	96.5	97.3	100.1	92.9	86.4
Q14257	Reticulocalbin-2 [OS=Homo sapiens]	10	3	36.9		endoplasmic reticulum;organelle lumen	metal ion binding;protein binding	RCN2				873.2	658	786.1	792.1	808.1	760.3	845.5	892.2	763.7	788.4	800.2	790.8	714.5	659.6
Q8IVM0	Coiled-coil domain-containing protein 50 [OS=Homo sapiens]	5	3	35.8		cytoplasm;cytosol	protein binding	CCDC50				323.1	227.9	290.9	300.1	305.1	298.8	304.3	338.8	313.5	310.4	316	316.7	277.6	253.1
P35658-1	Nuclear pore complex protein Nup214 [OS=Homo sapiens]	8	5	213.5	cell organization and biogenesis;cellular component movement;metabolic process;regulation of biological process;response to stimulus;transport	cytosol;nucleus	protein binding;structural molecule activity;transporter activity	NUP214	Rev-mediated nuclear export of HIV RNA; ISG15 antiviral mechanism; NEP/NS2 Interacts with the Cellular Export Machinery; tRNA processing in the nucleus; Transcriptional regulation by small RNAs; Nuclear Pore Complex (NPC) Disassembly; Regulation of Glucokinase by Glucokinase Regulatory Protein; Vpr-mediated nuclear import of PICs; Regulation of HSF1-mediated heat shock response; snRNP Assembly; S…	TGF-beta Signaling Pathway	RNA transport; Epstein-Barr virus infection	523	393.2	475	449.1	440.3	481.3	532.3	627.6	496.9	514.9	527.4	524.8	459.3	439.4
O75190	DnaJ homolog subfamily B member 6 [OS=Homo sapiens]	9	3	36.1	cell differentiation;cell organization and biogenesis;metabolic process;regulation of biological process	cytoplasm;cytosol;membrane;nucleus	DNA binding;enzyme regulator activity;protein binding	DNAJB6	Regulation of HSF1-mediated heat shock response			447.4	329.4	392.4	437.6	430.8	416	457.1	528	467.5	477.4	516.3	494.8	463.7	389.7
Q13404	Ubiquitin-conjugating enzyme E2 variant 1 [OS=Homo sapiens]	54	4	16.5	cell differentiation;metabolic process;regulation of biological process;response to stimulus	cytoplasm;cytosol;nucleus	catalytic activity;protein binding	UBE2V1; TMEM189-UBE2V1	IRAK1 recruits IKK complex upon TLR7/8 or 9 stimulation; Downstream TCR signaling; NOD1/2 Signaling Pathway; IKK complex recruitment mediated by RIP1; TICAM1, RIP1-mediated IKK complex recruitment ; TAK1 activates NFkB by phosphorylation and activation of IKKs complex; Antigen processing: Ubiquitination & Proteasome degradation; FCERI mediated NF-kB activation; Activated TLR4 signalling; Interleu…	IL-1 signaling pathway; Interleukin-1 Induced Activation of NF-kappa-B; Simplified Depiction of MYD88 Distinct Input-Output Pathway		5090.4	3403.8	4044.4	4208.5	4253.8	4174.8	5055.8	5366.7	4348.5	4407.5	4453.2	4673.2	4244.2	4385.7
Q01518-1	adenylyl cyclase-associated protein 1 [OS=Homo sapiens]	27	2	51.9	cell organization and biogenesis;cellular component movement;regulation of biological process;response to stimulus;transport	cytoplasm;cytoskeleton;extracellular;membrane;organelle lumen	protein binding	CAP1	Platelet degranulation ; Neutrophil degranulation; Role of ABL in ROBO-SLIT signaling	Angiopoietin Like Protein 8 Regulatory Pathway; Insulin Signaling		213.2	145.5	177.4	176.3	172.8	167.5	205.5	207	177.7	166.8	156.1	160.7	166.1	173.7
P53365	Arfaptin-2 [OS=Homo sapiens]	3	1	37.8	cell organization and biogenesis;cellular component movement;regulation of biological process;response to stimulus	cytoplasm;cytosol;membrane	nucleotide binding;protein binding	ARFIP2	Retrograde transport at the Trans-Golgi-Network			115.3	95.2	112.6	100.9	111.1	95.7	122.7	135.1	112.9	123	124.5	124.4	108.9	110.7
Q6P1N0	Coiled-coil and C2 domain-containing protein 1A [OS=Homo sapiens]	3	1	104	metabolic process;regulation of biological process;response to stimulus	cytoplasm;cytoskeleton;cytosol;membrane;nucleus	DNA binding;protein binding;signal transducer activity	CC2D1A		Sudden Infant Death Syndrome (SIDS) Susceptibility Pathways		136.3	104.1	130.8	140	142.3	123.8	144.4	166.6	161.7	168.2	147.1	173.7	170.3	157.7
Q9NRV9	Heme-binding protein 1 [OS=Homo sapiens]	3	3	21.1	regulation of biological process;response to stimulus	cytoplasm;extracellular		HEBP1	Formyl peptide receptors bind formyl peptides and many other ligands; G alpha (i) signalling events			341.3	194.2	256.2	278.8	286.3	284.7	292.6	330.8	291	298.8	307.8	302.5	280.1	226.9
P07108	acyl-CoA-binding protein [OS=Homo sapiens]	23	1	10	metabolic process;transport	endoplasmic reticulum;Golgi;organelle lumen	protein binding	DBI	Mitochondrial Fatty Acid Beta-Oxidation	Sterol Regulatory Element-Binding Proteins (SREBP) signalling; PPAR Alpha Pathway; PPAR signaling pathway	PPAR signaling pathway	2062.6	1962.5	2036.5	1933.6	2016	2040.4	2233.9	2486.4	2176.9	2215.9	2119.3	2187.9	2072.1	2374
P10109	Adrenodoxin, mitochondrial [OS=Homo sapiens]	4	3	19.4	metabolic process;response to stimulus;transport	mitochondrion;organelle lumen	metal ion binding	FDX1	Endogenous sterols; Defective CYP11A1 causes Adrenal insufficiency, congenital, with 46,XY sex reversal (AICSR); Electron transport from NADPH to Ferredoxin; Pregnenolone biosynthesis			264.1	184.6	235.4	229.9	236	220.7	253	241.3	194.5	206.3	208.5	206.9	192	187.3
Q66K74	Microtubule-associated protein 1S [OS=Homo sapiens]	8	4	112.1	cell death;cell organization and biogenesis;cellular component movement;metabolic process;regulation of biological process;transport	cytoplasm;cytoskeleton;cytosol;nucleus	catalytic activity;DNA binding;protein binding	MAP1S				308.8	239.3	280.7	303.9	312.3	304.3	323.3	351.2	322	328.7	337.4	328	300.5	282.6
Q9NZN4	EH domain-containing protein 2 [OS=Homo sapiens]	6	1	61.1	cell organization and biogenesis;coagulation;regulation of biological process;transport	cytoplasm;cytoskeleton;cytosol;endosome;membrane;nucleus	catalytic activity;metal ion binding;nucleotide binding;protein binding	EHD2	Factors involved in megakaryocyte development and platelet production	Insulin Signaling	Endocytosis	460.2	359.5	431.6	417.9	412.6	425.3	450.3	472.5	419.4	426.2	407.4	414.5	388.9	370.7
O43852	Calumenin [OS=Homo sapiens]	6	6	37.1	metabolic process	endoplasmic reticulum;extracellular;Golgi;membrane;organelle lumen	metal ion binding;protein binding	CALU	Platelet degranulation ; Post-translational protein phosphorylation; Regulation of Insulin-like Growth Factor (IGF) transport and uptake by Insulin-like Growth Factor Binding Proteins (IGFBPs)	NOTCH1 regulation of human endothelial cell calcification		673.9	466.4	570.5	622.1	677.4	632.7	627.1	724.5	675.3	676.4	689.5	696.1	632.8	503.5
Q04760-1	lactoylglutathione lyase [OS=Homo sapiens]	5	3	20.8	cell differentiation;metabolic process;regulation of biological process	cytoplasm;cytosol;membrane;nucleus	catalytic activity;metal ion binding	GLO1	Pyruvate metabolism		Pyruvate metabolism	322	216.9	270.3	262.9	260.6	275.9	303.3	315.7	275	256.6	273.7	260	232.7	210.4
Q15459	splicing factor 3A subunit 1 [OS=Homo sapiens]	3	2	88.8	cell organization and biogenesis;metabolic process;regulation of biological process	nucleus;spliceosomal complex	protein binding;RNA binding	SF3A1	mRNA Splicing - Major Pathway	mRNA Processing	Spliceosome	106.7	105.3	98.7	100.3	109.6	118.6	130.5	140.1	134.3	130	126.6	126	124.7	153.9
P13861	cAMP-dependent protein kinase type II-alpha regulatory subunit [OS=Homo sapiens]	7	4	45.5	coagulation;metabolic process;regulation of biological process;response to stimulus	cytoplasm;cytosol;membrane	catalytic activity;enzyme regulator activity;nucleotide binding;protein binding	PRKAR2A	DARPP-32 events; ROBO receptors bind AKAP5; Glucagon-like Peptide-1 (GLP1) regulates insulin secretion; Hedgehog 'off' state; Vasopressin regulates renal water homeostasis via Aquaporins; Factors involved in megakaryocyte development and platelet production; Signaling by GPCR; PKA activation in glucagon signalling; PKA activation	miRs in Muscle Cell Differentiation; Myometrial Relaxation and Contraction Pathways; G Protein Signaling Pathways; TGF-beta Signaling Pathway; Calcium Regulation in the Cardiac Cell; Sudden Infant Death Syndrome (SIDS) Susceptibility Pathways	Insulin signaling pathway	296.7	231.5	255.4	276.2	281.3	282.6	301.7	320.8	277.7	293	294.1	297.4	274.5	255.3
Q9NY27	Serine/threonine-protein phosphatase 4 regulatory subunit 2 [OS=Homo sapiens]	4	3	46.9	metabolic process;regulation of biological process	cytoplasm;cytoskeleton;nucleus	enzyme regulator activity;protein binding	PPP4R2	Processing of DNA double-strand break ends			208.4	148.8	190.4	213.4	216.2	189.5	208.5	247.1	253	258.1	262.9	251.7	214.8	180.4
P04259	keratin, type II cytoskeletal 6B [OS=Homo sapiens]	9	1	60	cell death;cell organization and biogenesis;metabolic process	cytosol	catalytic activity;motor activity;protein binding;structural molecule activity	KRT6B	Formation of the cornified envelope
Q7Z422	SUZ domain-containing protein 1 [OS=Homo sapiens]	7	3	17				SZRD1				832.6	632.9	768.8	820.9	800.5	768.7	777.9	802.7	759.9	787.6	794.5	788.5	707.5	593.3
Q5JTV8-3	Isoform 3 of Torsin-1A-interacting protein 1 [OS=Homo sapiens]	7	2	66.3	cell organization and biogenesis;regulation of biological process	membrane;nucleus	enzyme regulator activity;protein binding	TOR1AIP1				407.6	325.8	377.8	371.2	363.4	357	367.9	460.6	417.4	418.4	394.2	380.9	339.4	320.4
Q14517	Protocadherin Fat 1 [OS=Homo sapiens]	13	4	506	cell communication;cell organization and biogenesis;cellular component movement	cell surface;cytoplasm;membrane;nucleus	metal ion binding;protein binding	FAT1		Primary Focal Segmental Glomerulosclerosis FSGS		520.8	383.6	495.1	506.2	539.8	507	530.7	627.6	576	598	613.5	610.7	569.2	491.6
Q9H993	protein-glutamate O-methyltransferase [OS=Homo sapiens]	5	1	51.1	metabolic process;regulation of biological process;response to stimulus		catalytic activity;protein binding	C6orf211; ARMT1				118.6	79.3	95.6	102.6	93.4	91.3	129.5	132.2	99.8	104.2	104.3	96.7	102.1	95.6
P49756-1	RNA-binding protein 25 [OS=Homo sapiens]	7	5	100.1	metabolic process;regulation of biological process	cytoplasm;nucleus;spliceosomal complex	protein binding;RNA binding	RBM25			Spliceosome	444.6	338.4	427.6	447.4	470.8	433.9	482.1	503.6	465.4	525.8	539.9	575.8	505.9	456.6
Q08211	Atp-dependent rna helicase a [OS=Homo sapiens]	3	3	140.9	cell death;cell differentiation;cell organization and biogenesis;defense response;metabolic process;regulation of biological process;response to stimulus;transport	cytoplasm;cytoskeleton;cytosol;membrane;nucleus;ribosome	catalytic activity;DNA binding;metal ion binding;nucleotide binding;protein binding;RNA binding	DHX9	TRAF6 mediated NF-kB activation; TAK1 activates NFkB by phosphorylation and activation of IKKs complex; RIP-mediated NFkB activation via ZBP1; Activated TLR4 signalling; Interleukin-1 family signaling; mRNA Splicing - Major Pathway; DEx/H-box helicases activate type I IFN and inflammatory cytokines production	mRNA Processing		284.1	206.5	251.3	241.5	224.2	225.7	243.9	357.7	304.8	288.7	281.8	263.1	254.6	218
Q96T23	remodeling and spacing factor 1 [OS=Homo sapiens]	3	2	163.7	cell organization and biogenesis;metabolic process;regulation of biological process	nucleus	catalytic activity;metal ion binding;protein binding	RSF1	Deposition of new CENPA-containing nucleosomes at the centromere			166.1	120.4	162.3	169.8	190	161.7	175.8	196.1	174.4	183	182.9	210.2	189.8	164.9
P49790	Nuclear pore complex protein Nup153 [OS=Homo sapiens]	3	2	153.8	cell organization and biogenesis;metabolic process;regulation of biological process;transport	cytosol;membrane;nucleus	DNA binding;metal ion binding;protein binding;structural molecule activity;transporter activity	NUP153	Rev-mediated nuclear export of HIV RNA; ISG15 antiviral mechanism; NEP/NS2 Interacts with the Cellular Export Machinery; tRNA processing in the nucleus; Transcriptional regulation by small RNAs; Nuclear Pore Complex (NPC) Disassembly; Regulation of Glucokinase by Glucokinase Regulatory Protein; Vpr-mediated nuclear import of PICs; Regulation of HSF1-mediated heat shock response; snRNP Assembly; S…	TGF-beta Signaling Pathway	RNA transport	146	119.4	148.3	149.1	138.8	134.2	152.8	154.9	136.6	152.5	155	140.3	129.5	135.1
Q76M96-1	Coiled-coil domain-containing protein 80 [OS=Homo sapiens]	6	3	108.1	cell organization and biogenesis;regulation of biological process	extracellular	protein binding	CCDC80				283	245.1	274.2	264.5	255.7	224.5	236.4	102.5	88.3	89.6	80.5	81.7	71.5	68.2
Q9NX46	Poly(ADP-ribose) glycohydrolase ARH3 [OS=Homo sapiens]	11	2	38.9	response to stimulus	cytoplasm;mitochondrion;nucleus;organelle lumen	catalytic activity;metal ion binding	ADPRHL2	POLB-Dependent Long Patch Base Excision Repair
O75347	Tubulin-specific chaperone A [OS=Homo sapiens]	7	4	12.8	cell organization and biogenesis;metabolic process	cytoplasm;cytoskeleton	protein binding;RNA binding	TBCA	Post-chaperonin tubulin folding pathway			327.1	230.9	288.1	309.9	329.1	293.3	309.7	380.1	318.8	365.2	355.5	361.3	304.8	269.2
P68036	Ubiquitin-conjugating enzyme E2 L3 [OS=Homo sapiens]	5	3	17.9	cell proliferation;metabolic process;regulation of biological process;response to stimulus	cytoplasm;cytosol;nucleus	catalytic activity;enzyme regulator activity;nucleotide binding;protein binding;RNA binding	UBE2L3	Synthesis of active ubiquitin: roles of E1 and E2 enzymes; E3 ubiquitin ligases ubiquitinate target proteins; Antigen processing: Ubiquitination & Proteasome degradation	Parkin-Ubiquitin Proteasomal System pathway; Parkinsons Disease Pathway	Parkinson's disease; Ubiquitin mediated proteolysis	213	158	191	201.9	206.8	228.6	212.2	229.8	205	221.7	205.9	217.5	186.1	199.7
Q16181	Septin-7 [OS=Homo sapiens]	6	3	50.6	cell differentiation;cell division;cell organization and biogenesis;regulation of biological process	chromosome;cytoplasm;cytoskeleton;cytosol;membrane;nucleus	nucleotide binding;protein binding;structural molecule activity	SEPT7	MAPK6/MAPK4 signaling			543.6	393.3	471.4	497.7	491.9	485.1	499.9	583.4	523.9	532.1	534.3	520.2	483.8	418
P10619	lysosomal protective protein [OS=Homo sapiens]	42	5	54.4	metabolic process;regulation of biological process;transport	endoplasmic reticulum;extracellular;membrane;organelle lumen;vacuole	catalytic activity;enzyme regulator activity	CTSA	Sialic acid metabolism; Neutrophil degranulation; Glycosphingolipid metabolism; MHC class II antigen presentation		Lysosome; Renin-angiotensin system	5783.5	3837.7	4383.6	4393.1	4446.9	4344.6	5568.5	4774.6	3725.6	3728	3664.4	3813.8	3556.6	3750.7
O15400	Syntaxin-7 [OS=Homo sapiens]	14	3	29.8	cell organization and biogenesis;regulation of biological process;transport	endosome;membrane;vacuole	protein binding	STX7			Phagosome; SNARE interactions in vesicular transport	504.3	415.5	463.2	479.9	490.4	469	482.5	613.2	539.1	540.1	587.4	535.4	492.6	419
P04181-1	Ornithine aminotransferase, mitochondrial [OS=Homo sapiens]	4	2	48.5	cell organization and biogenesis;metabolic process	cytoplasm;mitochondrion;organelle lumen	catalytic activity;protein binding	OAT	Amino acid synthesis and interconversion (transamination)	Amino Acid metabolism; Urea cycle and metabolism of amino groups	Arginine and proline metabolism; Metabolic pathways	402.5	202.7	274.1	290.8	301.5	270.6	325.7	309.2	241.8	257.4	249.8	257.7	225.2	182.5
Q9NQX5	Neural proliferation differentiation and control protein 1 [OS=Homo sapiens]	2	1	34.5	regulation of biological process	membrane	protein binding	NPDC1	Immunoregulatory interactions between a Lymphoid and a non-Lymphoid cell			268.2	231.3	248.3	297.4	303.4	250.2	267.1	189.4	199.9	208.5	197.9	192.9	181.8	154.5
O60506	Heterogeneous nuclear ribonucleoprotein Q [OS=Homo sapiens]	5	3	69.6	cell differentiation;metabolic process;regulation of biological process;response to stimulus	cytoplasm;endoplasmic reticulum;membrane;nucleus;spliceosomal complex	protein binding;RNA binding	SYNCRIP				325.3	231.1	279.5	287.1	310.7	331.5	322.1	398.7	315.4	316.8	329.1	323.8	290.2	268.5
Q12802-1	A-kinase anchor protein 13 [OS=Homo sapiens]	2	2	307.4	cell differentiation;metabolic process;regulation of biological process;response to stimulus;transport	cytoplasm;cytoskeleton;cytosol;membrane;nucleus	catalytic activity;metal ion binding;protein binding;signal transducer activity;structural molecule activity	AKAP13	G alpha (12/13) signalling events; NRAGE signals death through JNK; Signalling by NGF; Rho GTPase cycle	G Protein Signaling Pathways		99.6	67.7	91.9	99.5	101.9	101.3	99.9	117.7	110.9	108.1	120.3	117.3	100.9	89
P02686-1	myelin basic protein [OS=Homo sapiens]	4	2	33.1	cell communication;cell organization and biogenesis;metabolic process;regulation of biological process;response to stimulus	membrane;nucleus	protein binding;structural molecule activity	MBP		Neural Crest Differentiation; Glial Cell Differentiation; Spinal Cord Injury; Structural Pathway of Interleukin 1 (IL-1); Mecp2 and Associated Rett Syndrome; MAPK Cascade		104	87.9	108.7	118	162.9	160.6	150.2	94.1	88	98.3	97	115.9	113.7	87.2
P31153	S-adenosylmethionine synthase isoform type-2 [OS=Homo sapiens]	4	3	43.6	cell organization and biogenesis;metabolic process	cytosol	catalytic activity;metal ion binding;nucleotide binding;protein binding	MAT2A	Methylation	Trans-sulfuration and one carbon metabolism; One carbon metabolism and related pathways; Methylation Pathways	Metabolic pathways; Cysteine and methionine metabolism; Biosynthesis of amino acids	224.3	174.8	229.6	231.1	225	205.8	206.9	192.3	165.3	176.9	167.3	170.7	149	128
Q13409-1	cytoplasmic dynein 1 intermediate chain 2 [OS=Homo sapiens]	11	4	71.4	cell division;cell organization and biogenesis;cellular component movement;regulation of biological process;transport	cytoplasm;cytoskeleton;cytosol;extracellular;Golgi;mitochondrion;organelle lumen	catalytic activity;motor activity;protein binding	DYNC1I2	COPI-independent Golgi-to-ER retrograde traffic; Regulation of PLK1 Activity at G2/M Transition; AURKA Activation by TPX2; Anchoring of the basal body to the plasma membrane; Recruitment of NuMA to mitotic centrosomes; Recruitment of mitotic centrosome proteins and complexes; Loss of Nlp from mitotic centrosomes; Amplification of signal from unattached kinetochores via a MAD2 inhibitory signal; S…		Vasopressin-regulated water reabsorption; Salmonella infection; Phagosome	1535.9	1115	1372	1503.6	1480.2	1383.1	1465.1	1596.9	1491.4	1523.1	1533.9	1487.7	1391.2	1212.6
P43490	nicotinamide phosphoribosyltransferase [OS=Homo sapiens]	4	4	55.5	cell communication;metabolic process;regulation of biological process;response to stimulus	cytoplasm;cytosol;extracellular;nucleus	catalytic activity;protein binding	NAMPT	BMAL1:CLOCK,NPAS2 activates circadian gene expression; Nicotinamide salvaging	Adipogenesis; NAD metabolism, sirtuins and aging; NAD+ metabolism; NAD+ biosynthetic pathways	Metabolic pathways; Nicotinate and nicotinamide metabolism; NOD-like receptor signaling pathway	347.2	208.7	273.8	272.9	269	283	314.4	473.7	343.5	362	363.2	356.6	329.6	282.3
O43242	26S proteasome non-ATPase regulatory subunit 3 [OS=Homo sapiens]	8	7	60.9	metabolic process;regulation of biological process;response to stimulus;transport	cytosol;extracellular;membrane;nucleus;organelle lumen;proteasome	catalytic activity;enzyme regulator activity;protein binding	PSMD3	Regulation of RAS by GAPs; CDT1 association with the CDC6:ORC:origin complex; Downstream TCR signaling; UCH proteinases; NIK-->noncanonical NF-kB signaling; Hh mutants that don't undergo autocatalytic processing are degraded by ERAD; SCF-beta-TrCP mediated degradation of Emi1; Neutrophil degranulation; Cross-presentation of soluble exogenous antigens (endosomes); Separation of Sister Chromatids; …	Proteasome Degradation; Parkin-Ubiquitin Proteasomal System pathway	Epstein-Barr virus infection; Proteasome	771.2	600.8	700	700.4	748.7	708.5	799	759	665.2	674.9	691.6	706.7	659.1	608.8
Q9Y678	Coatomer subunit gamma-1 [OS=Homo sapiens]	10	4	97.7	cellular component movement;transport	cytoplasm;cytosol;Golgi;membrane	protein binding;structural molecule activity	COPG1	COPI-dependent Golgi-to-ER retrograde traffic; COPI-mediated anterograde transport			1148.8	649	819.6	863.3	870.9	837.3	1128.9	1338	982.2	986	987.8	987.9	934.9	940.2
Q14764	major vault protein [OS=Homo sapiens]	3	3	99.3	regulation of biological process;response to stimulus;transport	cytoplasm;cytoskeleton;cytosol;extracellular;membrane;nucleus;organelle lumen	protein binding	MVP	Neutrophil degranulation			103.3	64.9	82.4	87.8	80.8	86.4	100.8	128.4	100.6	106.5	109.2	102.3	90.6	82.6
Q08945	FACT complex subunit SSRP1 [OS=Homo sapiens]	3	1	81	metabolic process;regulation of biological process;response to stimulus	chromosome;nucleus	DNA binding;protein binding;RNA binding	SSRP1	HIV elongation arrest and recovery; TP53 Regulates Transcription of DNA Repair Genes; Tat-mediated HIV elongation arrest and recovery; Formation of RNA Pol II elongation complex ; Formation of HIV elongation complex in the absence of HIV Tat; Regulation of TP53 Activity through Phosphorylation; RNA Polymerase II Pre-transcription Events; Pausing and recovery of HIV elongation; Pausing and recover…			80.5	58.8	63.4	63.4	71.6	65.5	74.9	97.1	80.8	94	83.6	81.6	85.8	72.2
P48506	glutamate--cysteine ligase catalytic subunit [OS=Homo sapiens]	2	1	72.7	cell organization and biogenesis;cellular homeostasis;metabolic process;regulation of biological process;response to stimulus	cytosol	catalytic activity;metal ion binding;nucleotide binding;protein binding	GCLC	Defective GCLC causes Hemolytic anemia due to gamma-glutamylcysteine synthetase deficiency (HAGGSD); Glutathione synthesis and recycling	Glutathione metabolism; Trans-sulfuration and one carbon metabolism; Aryl Hydrocarbon Receptor; Apoptosis-related network due to altered Notch3 in ovarian cancer; NRF2 pathway; Transcriptional activation by NRF2; Photodynamic therapy-induced NFE2L2 (NRF2) survival signaling; One carbon metabolism and related pathways; Oxidative Stress	Metabolic pathways; Glutathione metabolism; Cysteine and methionine metabolism	292.3	202.7	236.6	230.2	248	229.5	295.8	282.5	230.3	223.9	218.5	239.3	211.4	180.9
O60763-1	General vesicular transport factor p115 [OS=Homo sapiens]	2	2	107.8	cell organization and biogenesis;metabolic process;transport	cytoplasm;cytosol;endoplasmic reticulum;Golgi;membrane	protein binding;RNA binding;transporter activity	USO1	COPII (Coat Protein 2) Mediated Vesicle Transport; COPI-mediated anterograde transport; Golgi Cisternae Pericentriolar Stack Reorganization			38.3	34.4	36	36.4	39.3	41.9	39.3	50.4	52.8	49.1	43.4	46.6	40.2	37
P80303	Nucleobindin-2 [OS=Homo sapiens]	11	6	50.2		cytoplasm;cytosol;endoplasmic reticulum;extracellular;Golgi;membrane;nucleus	DNA binding;metal ion binding;protein binding	NUCB2				1008.2	998.4	1037.7	893.5	949.9	1026.1	1133	1054.9	930.4	884.9	864.1	888.8	896.6	1050.9
Q9NX55-2	Huntingtin-interacting protein K [OS=Homo sapiens]	2	1	14.7	regulation of biological process	cytoplasm;cytoskeleton;nucleus	protein binding	HYPK				60.5	52.6	53.4	66.5	59.9	62.6	68.4	79	60.3	76	74.5	76.3	67.6	70.4
Q96AT9	ribulose-phosphate 3-epimerase [OS=Homo sapiens]	5	1	24.9	metabolic process	cytosol	catalytic activity;metal ion binding;protein binding	RPE	Pentose phosphate pathway (hexose monophosphate shunt)	Pentose Phosphate Pathway	Metabolic pathways; Carbon metabolism; Biosynthesis of amino acids; Pentose and glucuronate interconversions; Pentose phosphate pathway	98.3	57.4	71.1	78.2	75.9	69.8	88.8	119.5	109.7	104.9	100.7	111.5	85.1	91.4
O43290	U4/U6.U5 tri-snRNP-associated protein 1 [OS=Homo sapiens]	6	4	90.2	cell organization and biogenesis;metabolic process;regulation of biological process;response to stimulus	cytoplasm;cytosol;Golgi;nucleus;spliceosomal complex	protein binding;RNA binding	SART1	mRNA Splicing - Major Pathway		Spliceosome	816.9	593.2	719	757.3	749.4	700.6	751	1041.7	920.6	957.8	925.1	936.6	841.3	720.1
Q09028	Histone-binding protein RBBP4 [OS=Homo sapiens]	7	1	47.6	cell organization and biogenesis;metabolic process;regulation of biological process;response to stimulus	cytosol;nucleus	catalytic activity;DNA binding;protein binding	RBBP4	Regulation of TP53 Activity through Acetylation; Polo-like kinase mediated events; PKMTs methylate histone lysines; Activation of anterior HOX genes in hindbrain development during early embryogenesis; Cyclin A:Cdk2-associated events at S phase entry; Deposition of new CENPA-containing nucleosomes at the centromere; Transcription of E2F targets under negative control by p107 (RBL1) and p130 (RBL2…	Retinoblastoma (RB) in Cancer; Interactome of polycomb repressive complex 2 (PRC2)		274.1	203.3	257.2	238.5	257.8	253.3	306.7	448.8	347.2	362.4	369.8	377.6	354.1	357.5
O94907	Dickkopf-related protein 1 [OS=Homo sapiens]	5	4	28.7	cell organization and biogenesis;development;regulation of biological process;response to stimulus	extracellular;membrane	protein binding;signal transducer activity	DKK1	Negative regulation of TCF-dependent signaling by WNT ligand antagonists; Misspliced LRP5 mutants have enhanced beta-catenin-dependent signaling	Cardiac Progenitor Differentiation; Primary Focal Segmental Glomerulosclerosis FSGS; Differentiation Pathway; Endoderm Differentiation; Mesodermal Commitment Pathway; Wnt/beta-catenin Signaling Pathway in Leukemia; VEGFA-VEGFR2 Signaling Pathway; EDA Signalling in Hair Follicle Development; Role of Osx and miRNAs in tooth development	Wnt signaling pathway	316.3	245	281.1	302.6	304.1	302.7	328.9	389.1	366.4	391	367.5	363.3	325.9	286.4
Q16537	Serine/threonine-protein phosphatase 2A 56 kDa regulatory subunit epsilon isoform [OS=Homo sapiens]	4	2	54.7	regulation of biological process;response to stimulus	cytoplasm;cytosol	enzyme regulator activity;protein binding	PPP2R5E	Beta-catenin phosphorylation cascade; AXIN missense mutants destabilize the destruction complex; Negative regulation of MAPK pathway; APC truncation mutants have impaired AXIN binding; CTLA4 inhibitory signaling; Platelet sensitization by LDL; Separation of Sister Chromatids; Interleukin-20 family signaling; S37 mutants of beta-catenin aren't phosphorylated; PI5P, PP2A and IER3 Regulate PI3K/AKT …	Focal Adhesion-PI3K-Akt-mTOR-signaling pathway; Wnt Signaling Pathway and Pluripotency; Wnt Signaling Pathway; Glycogen Metabolism; DNA Damage Response (only ATM dependent)	Adrenergic signaling in cardiomyocytes; mRNA surveillance pathway; PI3K-Akt signaling pathway; Oocyte meiosis; AMPK signaling pathway; Dopaminergic synapse; Sphingolipid signaling pathway	262.7	200.9	244.4	239.9	260.8	236.7	275.6	277.5	248.3	254.3	239.6	231.1	227.8	199.8
P13489	Ribonuclease inhibitor [OS=Homo sapiens]	6	4	49.9	metabolic process;regulation of biological process	cytoplasm;cytosol	enzyme regulator activity;protein binding	RNH1				203.4	158.5	195.7	195.2	208.3	231.5	228.7	214.3	197.2	191.6	181.9	196.1	184.4	203.1
P49327	Fatty acid synthase [OS=Homo sapiens]	9	8	273.3	cell differentiation;metabolic process;regulation of biological process;response to stimulus	cytoplasm;cytosol;Golgi;membrane;mitochondrion	catalytic activity;nucleotide binding;protein binding;RNA binding	FASN	ChREBP activates metabolic gene expression; Fatty acyl-CoA biosynthesis; Vitamin B5 (pantothenate) metabolism; Activation of gene expression by SREBF (SREBP)	AMP-activated Protein Kinase (AMPK) Signaling; Sterol Regulatory Element-Binding Proteins (SREBP) signalling; SREBF and miR33 in cholesterol and lipid homeostasis; Liver X Receptor Pathway; Fatty Acid Biosynthesis; Angiopoietin Like Protein 8 Regulatory Pathway	AMPK signaling pathway; Fatty acid metabolism; Insulin signaling pathway; Metabolic pathways; Fatty acid biosynthesis	222.8	171.7	219.8	217.8	219.5	277.9	233.3	256.3	226.3	243.8	232.7	228.6	218.9	215.5
P48643	T-complex protein 1 subunit epsilon [OS=Homo sapiens]	6	1	59.6	metabolic process;regulation of biological process;response to stimulus;transport	cytoplasm;cytoskeleton;cytosol	nucleotide binding;protein binding;RNA binding	CCT5	BBSome-mediated cargo-targeting to cilium; Prefoldin mediated transfer of substrate to CCT/TriC; Cooperation of PDCL (PhLP1) and TRiC/CCT in G-protein beta folding; Association of TriC/CCT with target proteins during biosynthesis; Formation of tubulin folding intermediates by CCT/TriC; Folding of actin by CCT/TriC			257.1	164.3	198.2	208.5	201.5	201.3	247.7	261	200.8	189.5	194	192.8	191.9	218.6
O75381-1	Peroxisomal membrane protein PEX14 [OS=Homo sapiens]	1	1	41.2	cell organization and biogenesis;cellular component movement;regulation of biological process;transport	membrane;nucleus	protein binding	PEX14			Peroxisome	77.8	52.4	67.6	67.6	69.8	61.1	70.6	111	106.6	111	109.3	100.9	96.3	82.7
Q96C19	EF-hand domain-containing protein D2 [OS=Homo sapiens]	20	5	26.7		membrane	metal ion binding;protein binding	EFHD2				1667.9	1362.9	1570.8	1566.4	1604.7	1617.5	1680.8	2177	1900.1	1955.1	1960.4	1964.1	1861.4	1840.9
O15371	Eukaryotic translation initiation factor 3 subunit D [OS=Homo sapiens]	6	3	63.9	cell organization and biogenesis;metabolic process;regulation of biological process	cytoplasm;cytosol;membrane	protein binding;RNA binding	EIF3D	Formation of the ternary complex, and subsequently, the 43S complex; L13a-mediated translational silencing of Ceruloplasmin expression; Translation initiation complex formation; GTP hydrolysis and joining of the 60S ribosomal subunit; Formation of a pool of free 40S subunits; Ribosomal scanning and start codon recognition	Translation Factors	RNA transport	328.2	265.6	285.5	296.2	296.1	280.3	320	339.6	278.6	303.7	260.7	280.3	263.4	256.6
Q01469	Fatty acid-binding protein, epidermal [OS=Homo sapiens]	20	4	15.2	metabolic process;transport	cytoplasm;cytosol;extracellular;membrane;organelle lumen	protein binding;transporter activity	FABP5	Triglyceride catabolism; Signaling by Retinoic Acid; Neutrophil degranulation	PPAR signaling pathway	PPAR signaling pathway	113.6	77.5	116.6	100.5	116.4	156.2	127.9	147.7	149.1	127.4	134.4	158.3	125.7	175.9
Q8N4P3	Guanosine-3',5'-bis(diphosphate) 3'-pyrophosphohydrolase MESH1 [OS=Homo sapiens]	3	1	20.3			catalytic activity;metal ion binding;protein binding	HDDC3			Purine metabolism	28.4	24.7	30.2	30.2	31.5	26.1	31	19	14.6	13.7	11.6	12.9	12.2	15.6
Q16881-1	Thioredoxin reductase 1, cytoplasmic [OS=Homo sapiens]	5	2	70.9	cell proliferation;cellular homeostasis;metabolic process;regulation of biological process;response to stimulus;transport	cytoplasm;cytosol;mitochondrion;nucleus	antioxidant activity;catalytic activity;nucleotide binding;protein binding	TXNRD1	Metabolism of ingested MeSeO2H into MeSeH; Uptake and function of diphtheria toxin; Interconversion of nucleotide di- and triphosphates; TP53 Regulates Metabolic Genes; PPARA activates gene expression; Detoxification of Reactive Oxygen Species; Metabolism of ingested H2SeO4 and H2SeO3 into H2Se	Selenium Micronutrient Network; Selenium Metabolism and Selenoproteins; NRF2 pathway; Oxidative Stress	Selenocompound metabolism; Pyrimidine metabolism	238.2	168.9	182.4	191.7	190.1	176.6	231.9	266	197.2	209.2	193.4	192.1	163.7	196.8
P19525	interferon-induced, double-stranded RNA-activated protein kinase [OS=Homo sapiens]	2	2	62.1	cell communication;defense response;metabolic process;regulation of biological process;response to stimulus	cytoplasm;cytosol;membrane;nucleus;ribosome	catalytic activity;enzyme regulator activity;nucleotide binding;protein binding;RNA binding	EIF2AK2	Inhibition of PKR; ISG15 antiviral mechanism	Translation Factors; Type II interferon signaling (IFNG)	Protein processing in endoplasmic reticulum; Hepatitis C; Viral carcinogenesis; Measles; Epstein-Barr virus infection; Influenza A; Herpes simplex infection	65.4	56	58.7	70	73.1	63.4	72.2	74.7	66.6	70.4	61.7	68.3	66.9	61.1
Q7Z5L9-1	Interferon regulatory factor 2-binding protein 2 [OS=Homo sapiens]	6	4	61	metabolic process;regulation of biological process	cytoplasm;nucleus	metal ion binding	IRF2BP2				157.2	121.7	150.4	158.6	138.7	155.4	173.3	202.6	184	188.6	176	192.4	161.1	137.3
P17900	Ganglioside GM2 activator [OS=Homo sapiens]	2	2	20.8	metabolic process;regulation of biological process;response to stimulus;transport	cytoplasm;extracellular;mitochondrion;organelle lumen;vacuole	catalytic activity;enzyme regulator activity;transporter activity	GM2A	Glycosphingolipid metabolism; Neutrophil degranulation		Lysosome	199.8	104.3	136.7	158.1	157.7	156.5	192.2	177.9	150	147.9	131.9	150.5	133.2	130.2
P35318	ADM [OS=Homo sapiens]	10	5	20.4	cell communication;cell differentiation;cell organization and biogenesis;cellular homeostasis;defense response;metabolic process;regulation of biological process;response to stimulus;transport	cytoplasm;extracellular	protein binding	ADM	G alpha (s) signalling events; Calcitonin-like ligand receptors	Myometrial Relaxation and Contraction Pathways		1045.2	862.3	992.5	1040.6	1058.8	1041.9	1020.9	880	832.4	821.5	832.2	825.7	772.2	693.8
P35659-1	Protein DEK [OS=Homo sapiens]	6	2	42.6	cell organization and biogenesis;metabolic process;regulation of biological process;response to stimulus	nucleus	DNA binding;protein binding;RNA binding	DEK	Transcriptional regulation by the AP-2 (TFAP2) family of transcription factors; B-WICH complex positively regulates rRNA expression			164.4	124.4	148.8	160.6	152.6	133.9	156	190.3	185.9	172.9	176.4	172.7	166.2	143
O15230	Laminin subunit alpha-5 [OS=Homo sapiens]	11	5	399.5	cell differentiation;cell organization and biogenesis;cell proliferation;cellular component movement;regulation of biological process;response to stimulus;transport	extracellular;membrane;nucleus	catalytic activity;motor activity;protein binding;structural molecule activity	LAMA5	ECM proteoglycans; Laminin interactions; Degradation of the extracellular matrix; MET activates PTK2 signaling; Interleukin-4 and 13 signaling; Non-integrin membrane-ECM interactions	Alpha 6 Beta 4 signaling pathway; Primary Focal Segmental Glomerulosclerosis FSGS; Focal Adhesion; Focal Adhesion-PI3K-Akt-mTOR-signaling pathway; Inflammatory Response Pathway	Metabolic pathways; Pathways in cancer; Small cell lung cancer; Toxoplasmosis; Amoebiasis; PI3K-Akt signaling pathway; ECM-receptor interaction; Focal adhesion	52.8	45.2	57.2	57.2	54.5	68.7	49.7	88.8	70.4	73.2	72.1	66.8	60.5	52.4
Q01844	RNA-binding protein EWS [OS=Homo sapiens]	4	4	68.4	metabolic process;regulation of biological process	cytoplasm;membrane;nucleus	metal ion binding;protein binding;RNA binding	EWSR1			Transcriptional misregulation in cancer	121.3	85.3	102	112.5	114	114.4	110.4	133.9	122	121.3	128.2	128.5	111.4	106.3
Q9BPY3	Protein FAM118B [OS=Homo sapiens]	2	1	39.5	cell organization and biogenesis	nucleus	protein binding	FAM118B				38.9	18.1	28.5	33.3	28.5	27.4	30.4	36.1	26.6	27.3	31.2	30.3	27.2	27.3
Q00610-1	Clathrin heavy chain 1 [OS=Homo sapiens]	2	2	191.5	cell differentiation;cell division;cell organization and biogenesis;cellular component movement;metabolic process;regulation of biological process;response to stimulus;transport	cytoplasm;cytoskeleton;cytosol;endosome;membrane;vacuole	protein binding;RNA binding;structural molecule activity	CLTC	Cargo recognition for clathrin-mediated endocytosis; Formation of annular gap junctions; Golgi Associated Vesicle Biogenesis; Recycling pathway of L1; LDL clearance; Lysosome Vesicle Biogenesis; EPH-ephrin mediated repulsion of cells; Entry of Influenza Virion into Host Cell via Endocytosis; Retrograde neurotrophin signalling; VLDLR internalisation and degradation; WNT5A-dependent internalization…	Synaptic Vesicle Pathway; VEGFA-VEGFR2 Signaling Pathway; Complement and Coagulation Cascades	Bacterial invasion of epithelial cells; Lysosome; Huntington's disease; Synaptic vesicle cycle; Endocrine and other factor-regulated calcium reabsorption; Endocytosis	81.9	56.9	66.5	73	75.9	77	83.4	73.6	67.5	70.6	58	55.1	55.4	55.6
O95833	Chloride intracellular channel protein 3 [OS=Homo sapiens]	4	2	26.6	metabolic process;regulation of biological process;response to stimulus;transport	cytoplasm;membrane;nucleus	catalytic activity;protein binding;transporter activity	CLIC3				217.1	127.9	159.3	171.4	167.5	162.1	229.4	188.4	171.8	131.7	144	146	141.7	149.4
Q6P2E9-1	Enhancer of mRNA-decapping protein 4 [OS=Homo sapiens]	6	4	151.6	metabolic process	cytoplasm;cytosol;membrane;nucleus	protein binding	EDC4	mRNA decay by 5' to 3' exoribonuclease		RNA degradation	355.9	280.1	335.1	336.5	322.6	351.1	353	390.9	312.2	361.1	374.4	335.6	311	304.1
Q16891-4	Isoform 4 of MICOS complex subunit MIC60 [OS=Homo sapiens]	3	2	83.5	cell organization and biogenesis;cellular homeostasis	membrane;mitochondrion	protein binding;RNA binding	IMMT				262.7	164.1	210.3	251.5	224.4	234	237.1	295.6	260.1	275.8	270	276.6	246.6	214.3
P28482	mitogen-activated protein kinase 1 [OS=Homo sapiens]	23	2	41.4	cell communication;cell death;cell differentiation;cell proliferation;cellular component movement;cellular homeostasis;metabolic process;regulation of biological process;response to stimulus;transport	cytoplasm;cytoskeleton;cytosol;endosome;extracellular;Golgi;membrane;mitochondrion;nucleus;organelle lumen	catalytic activity;DNA binding;nucleotide binding;protein binding;signal transducer activity	MAPK1	phospho-PLA2 pathway; NCAM signaling for neurite out-growth; Activated TLR4 signalling; Negative feedback regulation of MAPK pathway; RUNX2 regulates osteoblast differentiation; Neutrophil degranulation; Regulation of actin dynamics for phagocytic cup formation; Signaling by BRAF and RAF fusions; Signaling by RAS mutants; Signaling by high-kinase activity BRAF mutants; Signaling by moderate kinas…	IL-5 Signaling Pathway; Osteopontin Signaling; Regulation of toll-like receptor signaling pathway; Physiological and Pathological Hypertrophy of the Heart; Angiogenesis; MicroRNAs in cardiomyocyte hypertrophy; Type II diabetes mellitus; Heart Development; Integrin-mediated Cell Adhesion; IL-1 signaling pathway; Integrated Breast Cancer Pathway; RANKL/RANK (Receptor activator of NFKB (ligand)) Sig…	Long-term depression; Ras signaling pathway; PI3K-Akt signaling pathway; Chagas disease (American trypanosomiasis); Glutamatergic synapse; Chronic myeloid leukemia; Oxytocin signaling pathway; Thyroid hormone signaling pathway; Apoptosis; Aldosterone-regulated sodium reabsorption; Thyroid cancer; Influenza A; Osteoclast differentiation; MicroRNAs in cancer; Non-small cell lung cancer; Pathways in…	125.1	60.9	99.9	90.9	97.8	96.1	113.7	147.2	102.2	107.5	108.8	101.9	103.2	75.9
P09960-1	leukotriene A-4 hydrolase [OS=Homo sapiens]	9	4	69.2	metabolic process;transport	cytoplasm;cytosol;extracellular;nucleus	catalytic activity;metal ion binding;protein binding;RNA binding	LTA4H	Synthesis of Leukotrienes (LT) and Eoxins (EX); Neutrophil degranulation	Eicosanoid Synthesis	Metabolic pathways; Arachidonic acid metabolism	223.7	154.5	204.3	204.3	211.9	214	217.7	256.6	221.9	242.5	240.3	230.1	212.5	179.2
P08174-1	Complement decay-accelerating factor [OS=Homo sapiens]	7	1	41.4	cellular homeostasis;defense response;metabolic process;regulation of biological process;response to stimulus;transport	cell surface;extracellular;membrane	protein binding;receptor activity	CD55	Regulation of Complement cascade; Neutrophil degranulation; Class B/2 (Secretin family receptors); COPI-mediated anterograde transport	Allograft Rejection; Complement Activation; Complement and Coagulation Cascades	Complement and coagulation cascades; Viral myocarditis; Hematopoietic cell lineage	401.8	353.6	360.3	387.5	387.8	376.9	410.2	447.7	449.9	438.9	451.7	453.9	411.5	374.7
P40261	Nicotinamide N-methyltransferase [OS=Homo sapiens]	3	2	29.6	metabolic process;response to stimulus	cytoplasm;cytosol	catalytic activity	NNMT	Metabolism of ingested SeMet, Sec, MeSec into H2Se; Methylation; Nicotinamide salvaging	Metapathway biotransformation; Methylation Pathways	Metabolic pathways; Nicotinate and nicotinamide metabolism	279.8	159.9	203.2	198.4	206	187.8	274.7	208	163.4	155.8	157.2	167.9	151.5	163.6
Q8NHV4	Protein NEDD1 [OS=Homo sapiens]	5	3	71.9	cell division;regulation of biological process	cytoplasm;cytoskeleton;cytosol	protein binding	NEDD1	Regulation of PLK1 Activity at G2/M Transition; AURKA Activation by TPX2; Anchoring of the basal body to the plasma membrane; Recruitment of NuMA to mitotic centrosomes; Loss of Nlp from mitotic centrosomes; Recruitment of mitotic centrosome proteins and complexes			298.3	191.5	202.9	236.6	223.8	208.3	236.4	287.8	253.4	257.2	255.4	241.2	232.3	223.7
O14907	Tax1-binding protein 3 [OS=Homo sapiens]	9	3	13.7	regulation of biological process;response to stimulus	cytoplasm;cytoskeleton;cytosol;membrane;nucleus	protein binding	TAX1BP3	RHO GTPases Activate Rhotekin and Rhophilins			170.7	142.6	157.3	179	173.8	192.9	178.3	214.9	173.2	197.9	175	189.5	165.1	174.3
O14763	Tumor necrosis factor receptor superfamily member 10B [OS=Homo sapiens]	3	3	47.8	cell death;cellular component movement;defense response;development;metabolic process;regulation of biological process;response to stimulus	cell surface;membrane	protein binding;receptor activity;signal transducer activity	TNFRSF10B	Dimerization of procaspase-8; TRAIL signaling; Cell surface interactions at the vascular wall; TP53 Regulates Transcription of Death Receptors and Ligands; Regulation by c-FLIP; CASP8 activity is inhibited	miRNA Regulation of DNA Damage Response; Apoptosis; Apoptosis-related network due to altered Notch3 in ovarian cancer; DNA Damage Response	Measles; Cytokine-cytokine receptor interaction; Apoptosis; Influenza A; p53 signaling pathway; Natural killer cell mediated cytotoxicity	150.9	114.1	128.6	134.7	139.9	129	139.4	189.3	167.4	158.3	173.6	159.6	154.6	132.7
Q96KQ7	Histone-lysine N-methyltransferase EHMT2 [OS=Homo sapiens]	3	2	132.3	cell communication;cell organization and biogenesis;metabolic process;regulation of biological process;response to stimulus	chromosome;nucleus	catalytic activity;metal ion binding;protein binding	EHMT2	ERCC6 (CSB) and EHMT2 (G9a) positively regulate rRNA expression; Transcriptional Regulation by E2F6; PKMTs methylate histone lysines; Regulation of TP53 Activity through Methylation; Senescence-Associated Secretory Phenotype (SASP); RNA Polymerase I Transcription Initiation	Histone Modifications	Longevity regulating pathway; Lysine degradation	116.4	71.2	87.1	98.5	104.1	107.7	111	102.3	77.3	80.8	87.6	91.3	86.8	74.5
Q9Y520	Protein Prrc2c [OS=Homo sapiens]	8	7	316.7	cell differentiation	membrane	protein binding;RNA binding	PRRC2C				309.2	207	258.2	276	287.8	273.7	294.3	395.8	364.1	381	384.8	414.4	361.3	320.9
P17405-1	Sphingomyelin phosphodiesterase [OS=Homo sapiens]	11	2	69.7	metabolic process;regulation of biological process;response to stimulus	endosome;extracellular;membrane;organelle lumen;vacuole	catalytic activity;metal ion binding;protein binding	SMPD1	Glycosphingolipid metabolism	Ovarian Infertility Genes	Sphingolipid metabolism; Sphingolipid signaling pathway; Metabolic pathways; Lysosome	355.1	263.5	288.6	307.2	315.3	289.3	338.5	317.9	278.9	278.7	270	264.5	242.9	252.7
Q8NHP6-1	motile sperm domain-containing protein 2 [OS=Homo sapiens]	3	1	59.7	regulation of biological process;response to stimulus;transport	membrane		MOSPD2	Neutrophil degranulation			388.8	258.6	320.5	350.3	356.8	319.6	351.9	270.1	249.2	242.8	238.6	253.6	218.8	194.3
O95433	activator of 90 kDa heat shock protein ATPase homolog 1 [OS=Homo sapiens]	6	5	38.3	regulation of biological process;response to stimulus	cytoplasm;cytosol;endoplasmic reticulum	enzyme regulator activity;protein binding	AHSA1		T-Cell antigen Receptor (TCR) pathway during Staphylococcus aureus infection		516.4	366.9	426.6	466.1	466.2	442.8	513	626.4	513.7	543.6	528.1	571.2	517.3	494.6
O60353-1	Frizzled-6 [OS=Homo sapiens]	5	3	79.2	cell proliferation;development;regulation of biological process;response to stimulus	cell surface;membrane	protein binding;receptor activity;signal transducer activity	FZD6	Regulation of FZD by ubiquitination; Class B/2 (Secretin family receptors); Ca2+ pathway; PCP/CE pathway; RNF mutants show enhanced WNT signaling and proliferation	Association Between Physico-Chemical Features and Toxicity Associated Pathways; ESC Pluripotency Pathways; Wnt Signaling in Kidney Disease; Wnt Signaling Pathway and Pluripotency; Wnt Signaling Pathway	mTOR signaling pathway; Melanogenesis; Breast cancer; Basal cell carcinoma; Wnt signaling pathway; Pathways in cancer; Signaling pathways regulating pluripotency of stem cells; Proteoglycans in cancer; HTLV-I infection; Hippo signaling pathway	241.6	184.7	232.4	241.6	239	223.7	256.6	286.2	244.4	264.1	249.2	251	229.4	237.2
Q13200	26S proteasome non-ATPase regulatory subunit 2 [OS=Homo sapiens]	3	3	100.1	metabolic process;regulation of biological process;response to stimulus;transport	cytoplasm;cytosol;extracellular;membrane;nucleus;organelle lumen;proteasome	catalytic activity;enzyme regulator activity;nucleotide binding;protein binding	PSMD2	Regulation of RAS by GAPs; CDT1 association with the CDC6:ORC:origin complex; Downstream TCR signaling; UCH proteinases; NIK-->noncanonical NF-kB signaling; Hh mutants that don't undergo autocatalytic processing are degraded by ERAD; SCF-beta-TrCP mediated degradation of Emi1; Neutrophil degranulation; Cross-presentation of soluble exogenous antigens (endosomes); Separation of Sister Chromatids; …	Proteasome Degradation; TNF alpha Signaling Pathway; Parkin-Ubiquitin Proteasomal System pathway	Proteasome; Epstein-Barr virus infection	217.6	150.2	194.4	213.1	207.3	190.5	227.2	222.7	185.4	200.2	196.5	188.4	175.1	160.9
Q9BXS4	Transmembrane protein 59 [OS=Homo sapiens]	4	3	36.2	metabolic process;regulation of biological process	endosome;Golgi;membrane;vacuole	catalytic activity;protein binding	TMEM59				186.9	145.1	172.6	170.9	184.9	169.3	199.1	214.6	185.7	188.9	190.6	197.8	176.7	168.6
O14737	Programmed cell death protein 5 [OS=Homo sapiens]	11	3	14.3	cell death;regulation of biological process;response to stimulus	cytoplasm;cytosol;nucleus	DNA binding;enzyme regulator activity;protein binding	PDCD5				145.8	103	119.8	132	132.3	116.1	136.4	173.4	168.9	157.4	168.5	169.4	155.8	133.6
P80217	interferon-induced 35 kDa protein [OS=Homo sapiens]	4	1	31.5	regulation of biological process;response to stimulus	cytosol;nucleus	protein binding	IFI35	Interferon alpha/beta signaling
Q9H299	SH3 domain-binding glutamic acid-rich-like protein 3 [OS=Homo sapiens]	11	5	10.4	cellular homeostasis;metabolic process;regulation of biological process	cytoplasm;nucleus	catalytic activity	SH3BGRL3				228.5	177.6	287	132.4	284.3	413.8	316.2	261.7	261.3	247.3	269.9	320.2	314.4	485.5
O60437	periplakin [OS=Homo sapiens]	4	4	204.6	cell death;cell organization and biogenesis;metabolic process;response to stimulus	cytoplasm;cytoskeleton;cytosol;membrane;mitochondrion;nucleus	protein binding;structural molecule activity	PPL	Butyrophilin (BTN) family interactions; Formation of the cornified envelope			81.9	59.9	74.8	73.1	84.2	76	83.3	119.9	115.4	101	113.4	110.4	105.3	82.7
Q13435	Splicing factor 3b subunit 2 [OS=Homo sapiens]	3	3	100.2	metabolic process	nucleus;spliceosomal complex	protein binding;RNA binding	SF3B2	mRNA Splicing - Major Pathway; mRNA Splicing - Minor Pathway	mRNA Processing	Spliceosome	287.3	246.2	290.1	305.6	273.2	271.1	270.5	333.4	314.9	313.7	308.6	323.5	263.7	253.5
P18827	syndecan-1 [OS=Homo sapiens]	9	5	32.4	cellular component movement;defense response;metabolic process;regulation of biological process;response to stimulus	cell surface;extracellular;membrane;organelle lumen	protein binding	SDC1	Defective B4GALT7 causes EDS, progeroid type; Retinoid metabolism and transport; Defective EXT2 causes exostoses 2; Syndecan interactions; Defective EXT1 causes exostoses 1, TRPS2 and CHDS; Signaling by GPCR; HS-GAG biosynthesis; A tetrasaccharide linker sequence is required for GAG synthesis; Cell surface interactions at the vascular wall; Defective B3GALT6 causes EDSP2 and SEMDJL1; HS-GAG degra…		Cell adhesion molecules (CAMs); Malaria; Proteoglycans in cancer; ECM-receptor interaction	548.4	433.5	507.6	517.8	530	530	555.2	422.2	401	405.4	413.1	435.4	382.2	358.3
Q03164	Histone-lysine N-methyltransferase 2A [OS=Homo sapiens]	3	1	431.5	cell death;cell organization and biogenesis;metabolic process;regulation of biological process;response to stimulus	cytosol;nucleus	catalytic activity;DNA binding;metal ion binding;protein binding;RNA binding	KMT2A; MLL	PKMTs methylate histone lysines; RUNX1 regulates genes involved in megakaryocyte differentiation and platelet function; RUNX1 regulates transcription of genes involved in differentiation of HSCs	Histone Modifications; Senescence and Autophagy in Cancer	Transcriptional misregulation in cancer; Lysine degradation	89	72.5	85.6	87.1	96.3	82.3	108.8	109.6	91.6	96.9	100.8	107.6	95.8	86.8
O00754	Lysosomal alpha-mannosidase [OS=Homo sapiens]	5	3	113.7	metabolic process;transport	extracellular;organelle lumen;vacuole	catalytic activity;metal ion binding	MAN2B1	Neutrophil degranulation; Lysosomal oligosaccharide catabolism		Lysosome; Other glycan degradation	135.1	91.9	124.7	99.4	132.5	134.9	125.9	133.5	105.7	118.6	111.5	121.4	109.1	106.7
P32119	Peroxiredoxin-2 [OS=Homo sapiens]	20	4	21.9	cell communication;cellular homeostasis;metabolic process;regulation of biological process;response to stimulus	cytoplasm;cytosol;membrane	antioxidant activity;catalytic activity;protein binding	PRDX2	TP53 Regulates Metabolic Genes; Deregulated CDK5 triggers multiple neurodegenerative pathways in Alzheimer's disease models; Detoxification of Reactive Oxygen Species	Selenium Micronutrient Network		358.8	225.5	303	299.9	291.7	343.7	355.2	427	346.2	348.3	384	410.6	364.6	327.3
Q9H4A3	Serine/threonine-protein kinase WNK1 [OS=Homo sapiens]	2	2	250.6	metabolic process;regulation of biological process;response to stimulus;transport	cytoplasm;cytosol;membrane	catalytic activity;enzyme regulator activity;metal ion binding;nucleotide binding;protein binding	WNK1	Stimuli-sensing channels			105	92.6	100.4	108.9	109.8	107.9	107.6	123.1	113.6	107.9	103.5	114.1	104.1	89.7
Q9NTK5-1	obg-like ATPase 1 [OS=Homo sapiens]	8	5	44.7	metabolic process;transport	cytoplasm;cytosol;extracellular;membrane;nucleus;organelle lumen	catalytic activity;metal ion binding;nucleotide binding;protein binding	OLA1	Platelet degranulation			450.9	314.9	389.5	424.7	495.3	506.9	584	459	364.3	389.9	407.1	395.1	386.9	364.5
Q15257-1	Serine/threonine-protein phosphatase 2A activator [OS=Homo sapiens]	4	1	40.6	cell organization and biogenesis;metabolic process;regulation of biological process	cytoplasm;nucleus	catalytic activity;enzyme regulator activity;nucleotide binding;protein binding	PPP2R4; PTPA		Interleukin-11 Signaling Pathway; Constitutive Androstane Receptor Pathway; ATM Signaling Network in Development and Disease; Wnt Signaling Pathway and Pluripotency; Glycogen Metabolism	Insulin resistance	240	145.8	196.4	197	206.7	194.3	233.8	242.9	209.8	218.8	212.7	205.1	192.9	179.1
P69905	Hemoglobin subunit alpha [OS=Homo sapiens]	8	5	15.2	cell organization and biogenesis;metabolic process;regulation of biological process;response to stimulus;transport	cytosol;extracellular;membrane;organelle lumen	antioxidant activity;catalytic activity;metal ion binding;protein binding;transporter activity	HBA2; HBA1	Scavenging of heme from plasma; Erythrocytes take up carbon dioxide and release oxygen; Erythrocytes take up oxygen and release carbon dioxide	Selenium Micronutrient Network; Vitamin B12 Metabolism; Folate Metabolism; Effects of Nitric Oxide	Malaria; African trypanosomiasis	860	533.2	640.4	648.5	665.9	662	848.4	872	676.2	701.1	683.3	700.4	676.9	800.1
Q13421	mesothelin [OS=Homo sapiens]	8	2	68.9	metabolic process	cell surface;extracellular;Golgi;membrane;organelle lumen	protein binding	MSLN	Post-translational protein phosphorylation; Regulation of Insulin-like Growth Factor (IGF) transport and uptake by Insulin-like Growth Factor Binding Proteins (IGFBPs); Post-translational modification: synthesis of GPI-anchored proteins			1330.3	724	977	1055	1120.3	1011	1189.9	1054.6	946.7	930.1	941.6	987.5	886	793
O43390-1	heterogeneous nuclear ribonucleoprotein r [OS=Homo sapiens]	3	1	70.9	metabolic process;regulation of biological process	cytoplasm;endoplasmic reticulum;nucleus;spliceosomal complex	protein binding;RNA binding	HNRNPR	mRNA Splicing - Major Pathway	mRNA Processing		267.3	153.4	211.4	211.3	210.1	213.3	225	296.3	241.9	247.1	253.1	237.2	228.2	164.8
Q06033-1	Inter-alpha-trypsin inhibitor heavy chain H3 [OS=Homo sapiens]	3	2	99.8	metabolic process;regulation of biological process;transport	extracellular;organelle lumen	enzyme regulator activity	ITIH3	Platelet degranulation			135.4	141.7	146.3	122.2	138.1	209.5	169	207.3	145.4	153.1	138.8	135.8	138.3	203.6
P07814	Bifunctional glutamate/proline--tRNA ligase [OS=Homo sapiens]	3	3	170.5	cell organization and biogenesis;metabolic process;regulation of biological process;response to stimulus	cytoplasm;cytosol;membrane	catalytic activity;metal ion binding;nucleotide binding;protein binding;RNA binding	EPRS	tRNA modification in the nucleus and cytosol; Cytosolic tRNA aminoacylation; SeMet incorporation into proteins	Parkinsons Disease Pathway; Amino Acid metabolism	Aminoacyl-tRNA biosynthesis; Metabolic pathways; Porphyrin and chlorophyll metabolism	222.6	110.9	158.4	165.6	172.9	144.6	171.5	252.4	197.4	235.3	226.6	213.9	179.4	152.9
O95670-1	V-type proton ATPase subunit G 2 [OS=Homo sapiens]	4	1	13.6	cellular homeostasis;regulation of biological process;response to stimulus;transport	cytosol	catalytic activity;transporter activity	ATP6V1G2	Transferrin endocytosis and recycling; ROS, RNS production in phagocytes; Ion channel transport; Insulin receptor recycling		Metabolic pathways; Collecting duct acid secretion; Oxidative phosphorylation; Phagosome; Synaptic vesicle cycle; Epithelial cell signaling in Helicobacter pylori infection; Vibrio cholerae infection; mTOR signaling pathway; Rheumatoid arthritis	332.3	278	314.5	301.2	306	291.9	314.1	433.4	362	378.7	386.5	383	342.6	328.7
Q14320	Protein FAM50A [OS=Homo sapiens]	13	4	40.2		nucleus	RNA binding	FAM50A				1264.8	935.7	1081.3	1166.6	1153.6	1135.9	1232.2	1870.6	1657.4	1661.7	1680.5	1669.5	1545.7	1423.1
Q99538	Legumain [OS=Homo sapiens]	8	6	49.4	metabolic process;regulation of biological process;response to stimulus	endosome;organelle lumen;vacuole	catalytic activity	LGMN	Vitamin D (calciferol) metabolism; MHC class II antigen presentation; Trafficking and processing of endosomal TLR		Lysosome; Antigen processing and presentation	251.1	152.4	206.9	242.5	353.1	431.8	502.7	314.1	255.3	272.5	295.3	397	391	371.9
Q9UDY2	Tight junction protein ZO-2 [OS=Homo sapiens]	10	4	133.9	metabolic process;regulation of biological process;response to stimulus;transport	cytosol;membrane;nucleus	catalytic activity;protein binding	TJP2	Apoptotic cleavage of cell adhesion proteins; Signaling by Hippo		Tight junction; Vibrio cholerae infection	564.4	421.8	500.6	518.5	485.1	488.2	514.1	596	534.5	558.2	556.2	554.8	501.4	429.9
P51784	Ubiquitin carboxyl-terminal hydrolase 11 [OS=Homo sapiens]	2	2	109.7	metabolic process	chromosome;cytoplasm;cytosol;nucleus	catalytic activity;protein binding	USP11	Association of TriC/CCT with target proteins during biosynthesis; Ub-specific processing proteases
Q9NY33	dipeptidyl peptidase 3 [OS=Homo sapiens]	7	2	82.5	metabolic process	cytoplasm;cytosol;membrane	catalytic activity;metal ion binding;protein binding	DPP3				58.8	36.1	39.5	42.8	50.1	48.2	46.3	54.1	48.7	49.9	46.4	46.6	42.6	39.2
Q9BUP0	EF-hand domain-containing protein D1 [OS=Homo sapiens]	5	3	26.9	cell organization and biogenesis	membrane;mitochondrion	metal ion binding	EFHD1				465.7	355.7	427.9	428.2	432.1	426.8	431.9	509.4	498.4	501.2	514.1	475.7	450.4	378.8
Q14019	coactosin-like protein [OS=Homo sapiens]	27	4	15.9	defense response;response to stimulus;transport	cytoplasm;cytoskeleton;extracellular;nucleus;organelle lumen	protein binding	COTL1	Neutrophil degranulation			4411.9	2951.8	3618.6	3777.1	3883.8	3690.5	4313.3	4654	4204.3	4138.8	4126.2	4241.2	3951.4	3855.1
Q9H944	Mediator of RNA polymerase II transcription subunit 20 [OS=Homo sapiens]	2	1	23.2	cell differentiation;metabolic process;regulation of biological process	nucleus	catalytic activity;protein binding	MED20	Transcriptional regulation of white adipocyte differentiation; PPARA activates gene expression; Generic Transcription Pathway			38	25.6	31.7	38.8	40.4	25.5	47.4	32.3	32.8	31.6	25.8	26.1	26.5	29.1
Q9UKU9	angiopoietin-related protein 2 [OS=Homo sapiens]	7	3	57.1	development	extracellular	protein binding	ANGPTL2				231.8	184.4	204.2	242.4	252	242.5	243.4	99.3	112.3	103	105.6	112.9	103	82
O43491-1	band 4.1-like protein 2 [OS=Homo sapiens]	5	4	112.5	cell division;cell organization and biogenesis;transport	cytoplasm;cytoskeleton;cytosol;membrane;nucleus	protein binding;structural molecule activity	EPB41L2	Neurexins and neuroligins		Tight junction	254	187.1	245.3	303	368.7	361.7	365.5	240.7	221.6	241.4	251.1	282.6	262	204.2
P18850	Cyclic AMP-dependent transcription factor ATF-6 alpha [OS=Homo sapiens]	3	1	74.5	metabolic process;regulation of biological process;response to stimulus	cytosol;endoplasmic reticulum;Golgi;membrane;nucleus	DNA binding;protein binding	ATF6	ATF4 activates genes; ATF6 (ATF6-alpha) activates chaperone genes	Sterol Regulatory Element-Binding Proteins (SREBP) signalling; Alzheimers Disease; Photodynamic therapy-induced unfolded protein response; VEGFA-VEGFR2 Signaling Pathway	Protein processing in endoplasmic reticulum; Alzheimer's disease	610.6	415.5	496.4	509.7	542.8	486.6	493.7	284.9	258.3	244.6	252.8	225	234.6	215.8
P10809	60 kDa heat shock protein, mitochondrial [OS=Homo sapiens]	6	3	61	cell organization and biogenesis;cell proliferation;metabolic process;regulation of biological process;response to stimulus;transport	cell surface;cytoplasm;cytosol;endosome;membrane;mitochondrion;organelle lumen	catalytic activity;DNA binding;nucleotide binding;protein binding;RNA binding	HSPD1	TFAP2A acts as a transcriptional repressor during retinoic acid induced cell differentiation; Mitochondrial protein import; Metabolism of proteins	Apoptosis-related network due to altered Notch3 in ovarian cancer; Sudden Infant Death Syndrome (SIDS) Susceptibility Pathways	RNA degradation; Tuberculosis; Legionellosis; Type I diabetes mellitus	699.4	373.4	466.4	527.5	513.6	444.8	605.3	582.6	467.7	478.1	517.8	497.7	421.7	436.6
A0FGR8-1	Extended synaptotagmin-2 [OS=Homo sapiens]	1	1	102.3	metabolic process;transport	endoplasmic reticulum;membrane	metal ion binding;protein binding	ESYT2	Glycosphingolipid metabolism
Q9UHB7-1	AF4/FMR2 family member 4 [OS=Homo sapiens]	4	3	127.4	metabolic process;regulation of biological process	nucleus	protein binding	AFF4	Formation of RNA Pol II elongation complex ; RNA Polymerase II Pre-transcription Events			176.1	119.4	158.5	163.7	181.3	167.5	170.7	244.3	225.3	246	249.3	235.4	215.4	181.3
P13497	Bone morphogenetic protein 1 [OS=Homo sapiens]	6	4	111.2	cell differentiation;cell organization and biogenesis;development;metabolic process;regulation of biological process	extracellular;Golgi	catalytic activity;metal ion binding;protein binding	BMP1	Anchoring fibril formation; Degradation of the extracellular matrix; Collagen biosynthesis and modifying enzymes; Crosslinking of collagen fibrils	Adipogenesis; Cardiac Progenitor Differentiation; Canonical and Non-Canonical TGF-B signaling; EDA Signalling in Hair Follicle Development		523.2	351.6	455.5	473.5	481.4	465.4	478.9	267.7	245.3	250	239.3	249.1	235	207.1
P50851-1	Lipopolysaccharide-responsive and beige-like anchor protein [OS=Homo sapiens]	7	3	318.9		endoplasmic reticulum;Golgi;membrane;vacuole	protein binding	LRBA				305.8	212.8	254.2	291.1	283	263.1	278.9	382	376.1	370.1	354.3	341.7	331.1	253.8
Q9NQ48	Leucine zipper transcription factor-like protein 1 [OS=Homo sapiens]	5	1	34.6		cytoplasm;cytosol	protein binding	LZTFL1	BBSome-mediated cargo-targeting to cilium
P26640	Valine--tRNA ligase [OS=Homo sapiens]	4	3	140.4	metabolic process;regulation of biological process	cytoplasm;cytosol;mitochondrion	catalytic activity;nucleotide binding;protein binding	VARS; VARS2	Cytosolic tRNA aminoacylation	Amino Acid metabolism	Aminoacyl-tRNA biosynthesis	264.4	181.6	222.8	210.2	222.4	214.4	235.7	222.8	205	205.4	220.8	201.6	198	163.4
Q9NUB1	Acetyl-coenzyme A synthetase 2-like, mitochondrial [OS=Homo sapiens]	1	1	74.8	metabolic process	mitochondrion;organelle lumen	catalytic activity;nucleotide binding;protein binding	ACSS1	Ethanol oxidation	Sterol Regulatory Element-Binding Proteins (SREBP) signalling; Amino Acid metabolism; Statin Pathway	Glycolysis / Gluconeogenesis; Carbon metabolism; Metabolic pathways; Pyruvate metabolism; Propanoate metabolism	14.9	12.7	13.1	16.9	16.7	16.2	15.1	16.1	14.9	10	14.1	13.3	14.7	14.9
Q8N2S1	Latent-transforming growth factor beta-binding protein 4 [OS=Homo sapiens]	5	5	173.3	development;metabolic process;regulation of biological process;response to stimulus;transport	extracellular	catalytic activity;metal ion binding;protein binding;receptor activity;signal transducer activity	LTBP4	Molecules associated with elastic fibres			403	311.9	373.7	389.5	376	387	411.9	317	290.9	271.8	305.7	285.3	256.8	252.2
P42566-1	epidermal growth factor receptor substrate 15 [OS=Homo sapiens]	4	3	98.6	cell organization and biogenesis;cell proliferation;metabolic process;regulation of biological process;response to stimulus;transport	cytoplasm;cytoskeleton;cytosol;endosome;membrane;nucleus	catalytic activity;DNA binding;metal ion binding;motor activity;protein binding	EPS15	Cargo recognition for clathrin-mediated endocytosis; Negative regulation of MET activity; EGFR downregulation; InlB-mediated entry of Listeria monocytogenes into host cell	VEGFA-VEGFR2 Signaling Pathway; EGF/EGFR Signaling Pathway	Endocytosis	324.8	250.6	276.7	298.9	288.3	286.5	306.9	351.8	315.7	329.7	333.5	335.6	302.6	287.8
Q15819	Ubiquitin-conjugating enzyme E2 variant 2 [OS=Homo sapiens]	41	4	16.4	cell proliferation;metabolic process;regulation of biological process;response to stimulus	cytoplasm;nucleus	catalytic activity;protein binding	UBE2V2	G2/M DNA damage checkpoint; E3 ubiquitin ligases ubiquitinate target proteins; Formation of Incision Complex in GG-NER; Recruitment and ATM-mediated phosphorylation of repair and signaling proteins at DNA double strand breaks; Processing of DNA double-strand break ends; Nonhomologous End-Joining (NHEJ); Antigen processing: Ubiquitination & Proteasome degradation			4060.7	2865.5	3376.8	3531.1	3517.1	3501.8	4029.2	5300.4	4275.4	4334.1	4409.3	4675.4	4401.6	4289.7
Q92783	signal transducing adapter molecule 1 [OS=Homo sapiens]	3	2	59.1	cell communication;cell organization and biogenesis;metabolic process;regulation of biological process;response to stimulus;transport	cytoplasm;cytosol;endosome;membrane	protein binding	STAM	Cargo recognition for clathrin-mediated endocytosis; Negative regulation of MET activity; EGFR downregulation; InlB-mediated entry of Listeria monocytogenes into host cell; Metalloprotease DUBs; Endosomal Sorting Complex Required For Transport (ESCRT)	VEGFA-VEGFR2 Signaling Pathway; EGF/EGFR Signaling Pathway	Endocytosis; Jak-STAT signaling pathway	128.6	92.8	107.6	114	113.8	110.4	130.9	141	129.7	127.7	134.7	143.4	110.5	119.9
O15056	Synaptojanin-2 [OS=Homo sapiens]	4	3	165.4	cell organization and biogenesis;metabolic process	cytoplasm;cytoskeleton;cytosol;membrane	catalytic activity;protein binding;RNA binding	SYNJ2	Synthesis of PIPs at the plasma membrane; Clathrin-mediated endocytosis		Inositol phosphate metabolism; Metabolic pathways; Phosphatidylinositol signaling system	379.5	282.8	348.2	366.8	364.1	337.6	344.4	759	682.5	728.4	747.1	729.4	649.6	544.4
Q86VZ4	Low-density lipoprotein receptor-related protein 11 [OS=Homo sapiens]	3	2	53.3	response to stimulus	membrane	protein binding	LRP11				116.6	83.8	99.4	112.5	127.2	112.2	111.8	126.4	109.6	117.2	129.2	126.2	111.3	94.6
Q29983	MHC class I polypeptide-related sequence A [OS=Homo sapiens]	4	3	42.9	defense response;regulation of biological process;response to stimulus	cell surface;cytoplasm;membrane	protein binding	MICA	Immunoregulatory interactions between a Lymphoid and a non-Lymphoid cell	Allograft Rejection	Natural killer cell mediated cytotoxicity	326.7	195.3	281.9	317.2	334.4	285.3	287.5	179.3	177.4	178.6	185.8	160.1	148.1	112
Q9UHL4	Dipeptidyl peptidase 2 [OS=Homo sapiens]	9	2	54.3	metabolic process;transport	cytosol;extracellular;Golgi;organelle lumen;vacuole	catalytic activity	DPP7	Neutrophil degranulation			435.7	279.2	335	309.3	329.7	315.2	417.1	283.6	205.6	230.9	227.6	221.5	211.1	231.4
Q9H5V8-1	CUB domain-containing protein 1 [OS=Homo sapiens]	8	5	92.9		extracellular;membrane	protein binding	CDCP1				503.8	353	397	447.2	446.9	407.4	503.3	530.8	448.9	463.8	465.6	474.3	442.5	409.1
Q8WXX5	dnaJ homolog subfamily C member 9 [OS=Homo sapiens]	4	3	29.9	regulation of biological process;response to stimulus	cytoplasm;cytosol;membrane;nucleus	protein binding	DNAJC9				182.4	146.1	194.8	214.7	243.4	247.9	263.3	231.4	195.7	196.4	210.6	229.2	211.5	188.7
P41250	Glycine--tRNA ligase [OS=Homo sapiens]	5	5	83.1	metabolic process	cytoplasm;cytosol;extracellular;mitochondrion;organelle lumen	catalytic activity;nucleotide binding;protein binding	GARS	Mitochondrial tRNA aminoacylation; Cytosolic tRNA aminoacylation		Aminoacyl-tRNA biosynthesis	535.4	369.2	427	432	425.9	434.1	513.3	573.9	466.5	458.2	449.6	471.5	420.3	420.6
Q15717	ELAV-like protein 1 [OS=Homo sapiens]	13	2	36.1	development;metabolic process;regulation of biological process	cytoplasm;cytosol;membrane;nucleus	protein binding;RNA binding	ELAVL1	HuR (ELAVL1) binds and stabilizes mRNA; mRNA Splicing - Major Pathway	AMP-activated Protein Kinase (AMPK) Signaling; Endoderm Differentiation; Preimplantation Embryo; Focal Adhesion-PI3K-Akt-mTOR-signaling pathway	AMPK signaling pathway	58.9	47.5	69.7	59.3	65.2	85.4	73.4	50	57.3	54.4	60.2	55.3	52.2	70
P46783	40S ribosomal protein S10 [OS=Homo sapiens]	3	2	18.9	cell organization and biogenesis;metabolic process;transport	cytoplasm;cytosol;membrane;nucleus;ribosome	protein binding;RNA binding;structural molecule activity	RPS10	Peptide chain elongation; Eukaryotic Translation Termination; Viral mRNA Translation; Formation of the ternary complex, and subsequently, the 43S complex; L13a-mediated translational silencing of Ceruloplasmin expression; Selenocysteine synthesis; Nonsense Mediated Decay (NMD) independent of the Exon Junction Complex (EJC); Nonsense Mediated Decay (NMD) enhanced by the Exon Junction Complex (EJC)…	Cytoplasmic Ribosomal Proteins	Ribosome	522.4	346.7	429.7	469.7	473.5	457.1	440.2	482.7	484	493.9	502.9	456.8	424.7	319.5
Q9BW91-1	ADP-ribose pyrophosphatase, mitochondrial [OS=Homo sapiens]	6	1	39.1	metabolic process	membrane;mitochondrion;organelle lumen	catalytic activity	NUDT9	Phosphate bond hydrolysis by NUDT proteins		Purine metabolism	317.1	231.5	269.9	289.7	297.8	314.5	303.3	412.3	347.5	355.8	358.1	367.2	305.6	299.6
Q9NR46	Endophilin-B2 [OS=Homo sapiens]	4	3	43.9		cytoplasm;cytosol	protein binding	SH3GLB2			Endocytosis	179.2	134.1	168.2	181.2	184.1	178.2	180.2	181.3	172.4	155.3	185.4	179.1	153.4	136.5
Q92729-1	Receptor-type tyrosine-protein phosphatase U [OS=Homo sapiens]	4	2	162.3	cell differentiation;metabolic process;regulation of biological process;response to stimulus	membrane	catalytic activity;protein binding;receptor activity;signal transducer activity	PTPRU	Signaling by SCF-KIT	EPO Receptor Signaling		85.7	63.8	74.5	82.2	75.6	68.4	82.6	80.9	56.3	56.4	61.9	64.7	57.5	58.1
P50502	Hsc70-interacting protein [OS=Homo sapiens]	4	2	41.3	cell organization and biogenesis;metabolic process;regulation of biological process	cytoplasm;cytosol	nucleotide binding;protein binding	ST13	Regulation of HSF1-mediated heat shock response			415.8	268.4	341.9	344.7	347.4	338.4	365.1	514.8	444.8	422.3	476	425.9	366.7	269.4
Q9Y4E1	WASH complex subunit 2C [OS=Homo sapiens]	4	4	144.6	regulation of biological process;transport	cytosol;endosome;membrane	protein binding	FAM21C; WASHC2C			Endocytosis	106.6	74.2	98.9	105.2	108.1	107.6	114.4	129.6	131.6	142.2	139.4	141.2	121.6	99.6
P00367	Glutamate dehydrogenase 1, mitochondrial [OS=Homo sapiens]	10	3	61.4	cell organization and biogenesis;metabolic process;regulation of biological process	cytoplasm;mitochondrion;organelle lumen	catalytic activity;nucleotide binding;protein binding	GLUD1	Transcriptional activation of mitochondrial biogenesis; Amino acid synthesis and interconversion (transamination)	Amino Acid metabolism; Urea cycle and metabolism of amino groups	D-Glutamine and D-glutamate metabolism; Alanine, aspartate and glutamate metabolism; Arginine biosynthesis; Metabolic pathways; Proximal tubule bicarbonate reclamation; Nitrogen metabolism; Carbon metabolism	1076.5	687	854.1	872.9	930.7	862.7	1030.9	1263.3	1084	1069.7	1084.2	1099.9	1039.9	939.3
P16152	Carbonyl reductase [NADPH] 1 [OS=Homo sapiens]	6	5	30.4	cell differentiation;metabolic process	cytoplasm;cytosol	catalytic activity	CBR1; SETD4	Synthesis of Prostaglandins (PG) and Thromboxanes (TX)	NRF2 pathway	Arachidonic acid metabolism; Metabolic pathways; Chemical carcinogenesis; Metabolism of xenobiotics by cytochrome P450	514.9	345.4	451.4	457	484.7	508	497.5	486.7	385.9	432.3	452.2	457.7	424.2	382.7
P13647	keratin, type II cytoskeletal 5 [OS=Homo sapiens]	7	3	62.3	cell death;cell organization and biogenesis;metabolic process	cytoplasm;cytosol;membrane;mitochondrion;nucleus	catalytic activity;motor activity;protein binding;structural molecule activity	KRT5	Formation of the cornified envelope; Type I hemidesmosome assembly			88.9	55.9	93.2	69.7	85.1	168.8	141.8	100.2	89.8	81	100.5	151.3	61.9	132.8
Q92896	Golgi apparatus protein 1 [OS=Homo sapiens]	2	2	134.5	cellular component movement;regulation of biological process	Golgi;membrane	protein binding	GLG1	Cell surface interactions at the vascular wall		Cell adhesion molecules (CAMs)	103.3	73	101.6	93.7	97.2	104.6	99.1	114	94.4	82.3	82.9	96.2	72.5	77.1
Q9NSE4	Isoleucine--tRNA ligase, mitochondrial [OS=Homo sapiens]	7	1	113.7	metabolic process;regulation of biological process	cytoplasm;cytosol;mitochondrion;organelle lumen	catalytic activity;nucleotide binding;RNA binding	IARS2	Mitochondrial tRNA aminoacylation		Aminoacyl-tRNA biosynthesis	172.1	99.8	147.3	134.6	140.4	129.4	165.4	203.9	177.2	177.5	192.5	176.8	167.7	161.8
O14497	AT-rich interactive domain-containing protein 1A [OS=Homo sapiens]	2	2	241.9	cell differentiation;cell organization and biogenesis;metabolic process;regulation of biological process;response to stimulus;transport	nucleus	DNA binding;protein binding	ARID1A	RUNX1 interacts with co-factors whose precise effect on RUNX1 targets is not known; RMTs methylate histone arginines	Pathways Affected in Adenoid Cystic Carcinoma		51	35.6	52.3	52	53.5	50	50.7	74.8	66.9	69.7	77.3	71.6	63.5	46.7
Q15843	NEDD8 [OS=Homo sapiens]	3	2	9.1	cellular homeostasis;metabolic process;regulation of biological process;response to stimulus	cytosol;nucleus	protein binding	NEDD8	Cargo recognition for clathrin-mediated endocytosis; UCH proteinases; TGF-beta receptor signaling activates SMADs; Iron uptake and transport; Neddylation	EGF/EGFR Signaling Pathway		142.1	97.1	118.5	139.7	156.4	129.7	154.9	225.2	231.9	218.9	241.5	236.4	228.6	170
P39019	40S ribosomal protein S19 [OS=Homo sapiens]	3	2	16.1	cell differentiation;cell organization and biogenesis;cellular component movement;defense response;metabolic process;regulation of biological process;response to stimulus;transport	cytoplasm;cytosol;membrane;nucleus;ribosome	protein binding;RNA binding;structural molecule activity	RPS19	Peptide chain elongation; Eukaryotic Translation Termination; Viral mRNA Translation; Formation of the ternary complex, and subsequently, the 43S complex; L13a-mediated translational silencing of Ceruloplasmin expression; Selenocysteine synthesis; Nonsense Mediated Decay (NMD) independent of the Exon Junction Complex (EJC); Nonsense Mediated Decay (NMD) enhanced by the Exon Junction Complex (EJC)…	Cytoplasmic Ribosomal Proteins	Ribosome	434.3	276.3	342	369.5	348.6	311.3	357.9	382	334.6	330.5	335.1	302.3	290	266
Q9H2G2-1	STE20-like serine/threonine-protein kinase [OS=Homo sapiens]	5	5	142.6	cell death;cell organization and biogenesis;metabolic process;regulation of biological process;response to stimulus	cytoplasm	catalytic activity;nucleotide binding;protein binding	SLK			Oocyte meiosis	723.7	490	543.5	620.7	599.1	618.9	659.2	775.6	704.6	664.5	679.1	769.4	635.9	573.4
Q14566	DNA replication licensing factor MCM6 [OS=Homo sapiens]	2	2	92.8	metabolic process	nucleus	catalytic activity;DNA binding;nucleotide binding;protein binding	MCM6	M/G1 Transition; Assembly of the pre-replicative complex; Unwinding of DNA; Regulation of DNA replication; Activation of ATR in response to replication stress; Activation of the pre-replicative complex; Orc1 removal from chromatin; Removal of licensing factors from origins	Cell Cycle; Retinoblastoma (RB) in Cancer; G1 to S cell cycle control; DNA Replication	DNA replication; Cell cycle	317.6	223.4	244.8	242.8	251.4	236.3	293.2	302.9	253	256.8	252	256.8	248.6	256.8
P62633-4	Isoform 4 of Cellular nucleic acid-binding protein [OS=Homo sapiens]	22	5	19.6	metabolic process;regulation of biological process	cytosol;endoplasmic reticulum;nucleus	DNA binding;metal ion binding;protein binding;RNA binding	CNBP				2117.4	1768.5	2001.1	2131.7	2117.5	1957.1	2103.6	2118.7	2221.2	2171.7	2086.1	1910.3	1893.1	1765.9
P31350-1	ribonucleoside-diphosphate reductase subunit M2 [OS=Homo sapiens]	3	3	44.8	metabolic process;regulation of biological process	cytoplasm;cytosol	catalytic activity;metal ion binding;protein binding	RRM2	Activation of E2F1 target genes at G1/S; Interconversion of nucleotide di- and triphosphates; Transcriptional Regulation by E2F6	Fluoropyrimidine Activity; Retinoblastoma (RB) in Cancer; Hepatitis C and Hepatocellular Carcinoma; Nucleotide Metabolism	Glutathione metabolism; Metabolic pathways; Purine metabolism; Pyrimidine metabolism; p53 signaling pathway	144.6	94.9	127.2	133.3	142.1	137.1	147.9	217.6	184.4	185	187.8	197.6	186.6	163.6
Q6GMV3	Putative peptidyl-tRNA hydrolase PTRHD1 [OS=Homo sapiens]	9	2	15.8			catalytic activity	PTRHD1				15.3	10.4	17.2	16.6	14.8	14	14.4	18.7	16.2	11.4	14.7	15.7	12	12.8
O94826	Mitochondrial import receptor subunit TOM70 [OS=Homo sapiens]	2	2	67.4	cell communication;metabolic process;response to stimulus;transport	membrane;mitochondrion	protein binding;transporter activity	TOMM70A; TOMM70	Ub-specific processing proteases; Mitochondrial protein import; Pink/Parkin Mediated Mitophagy			86.1	65.1	69.5	83.2	85.9	84.6	87.7	85.2	84.8	88.2	89.7	79.8	72.6	78.6
O15305	Phosphomannomutase 2 [OS=Homo sapiens]	5	2	28.1	metabolic process;transport	cytoplasm;cytosol;nucleus	catalytic activity;protein binding	PMM2	Defective PMM2 causes PMM2-CDG (CDG-1a); Synthesis of GDP-mannose		Amino sugar and nucleotide sugar metabolism; Fructose and mannose metabolism; Metabolic pathways	203.5	136.3	146.3	156.7	158.3	144.4	206.3	208.5	147	151.1	142.2	166.9	141.9	161.5
Q04721	Neurogenic locus notch homolog protein 2 [OS=Homo sapiens]	2	2	265.2	cell death;cell differentiation;development;metabolic process;regulation of biological process;response to stimulus	cell surface;cytoplasm;extracellular;membrane;nucleus	metal ion binding;protein binding;receptor activity;signal transducer activity	NOTCH2	NOTCH2 Activation and Transmission of Signal to the Nucleus; Defective LFNG causes SCDO3; Pre-NOTCH Processing in Golgi; Notch-HLH transcription pathway; Pre-NOTCH Transcription and Translation; Pre-NOTCH Processing in the Endoplasmic Reticulum; NOTCH2 intracellular domain regulates transcription	Neural Crest Differentiation; Notch Signaling Pathway; Canonical and Non-canonical Notch signaling; Role of Osx and miRNAs in tooth development; Notch Signaling Pathway	Thyroid hormone signaling pathway; Th1 and Th2 cell differentiation; MicroRNAs in cancer; Notch signaling pathway; Breast cancer; Dorso-ventral axis formation; Endocrine resistance	72.9	50.6	58.9	59.7	56.3	56.4	52.4	40	37.1	33.4	29.8	27.8	34.2	20.2
Q5JRA6-1	Transport and Golgi organization protein 1 homolog [OS=Homo sapiens]	4	3	213.6	cell organization and biogenesis;metabolic process;regulation of biological process;response to stimulus;transport	endoplasmic reticulum;membrane;organelle lumen	protein binding;transporter activity	MIA3	Post-translational protein phosphorylation; Regulation of Insulin-like Growth Factor (IGF) transport and uptake by Insulin-like Growth Factor Binding Proteins (IGFBPs); Cargo concentration in the ER			249.4	181.6	226.8	229.8	245.1	234.7	244.8	305.6	283	283.4	283.9	277	287.8	228.3
P09525	annexin A4 [OS=Homo sapiens]	2	1	35.9	cell differentiation;regulation of biological process;response to stimulus	cell surface;cytoplasm;membrane;nucleus	enzyme regulator activity;metal ion binding;protein binding	ANXA4		Prostaglandin Synthesis and Regulation		153.2	96.9	118.9	128.8	137.4	122.7	148.6	121.4	104.7	102.2	105.7	98.2	102.7	87.2
Q29RF7-1	Sister chromatid cohesion protein PDS5 homolog A [OS=Homo sapiens]	4	4	150.7	cell division;cell organization and biogenesis;metabolic process;regulation of biological process;response to stimulus	chromosome;cytosol;membrane;nucleus	protein binding	PDS5A	Cohesin Loading onto Chromatin; Establishment of Sister Chromatid Cohesion; Separation of Sister Chromatids; Resolution of Sister Chromatid Cohesion			275.8	212.9	243.7	249.3	228.3	232.3	243.9	364.7	335.2	357.6	325.2	305	282	252.2
Q96A49	Synapse-associated protein 1 [OS=Homo sapiens]	9	5	39.9		cytosol;Golgi;nucleus	protein binding	SYAP1				558	365.6	502.5	560.9	574.4	506.8	520.4	531.8	511.6	518.7	547.3	521.4	441.9	382.5
Q712K3	Ubiquitin-conjugating enzyme E2 R2 [OS=Homo sapiens]	4	1	27.1	metabolic process	cytoplasm;cytosol	catalytic activity;nucleotide binding;protein binding	UBE2R2	Synthesis of active ubiquitin: roles of E1 and E2 enzymes; Antigen processing: Ubiquitination & Proteasome degradation		Herpes simplex infection; Ubiquitin mediated proteolysis	141.3	92	105	126.1	121.4	116.4	147	165.9	129.2	136.5	140.3	153.2	117.2	121.7
P23526-1	Adenosylhomocysteinase [OS=Homo sapiens]	4	3	47.7	defense response;metabolic process;response to stimulus;transport	cytoplasm;cytosol;nucleus	catalytic activity;nucleotide binding;protein binding	AHCY	Metabolism of ingested SeMet, Sec, MeSec into H2Se; Defective AHCY causes Hypermethioninemia with S-adenosylhomocysteine hydrolase deficiency (HMAHCHD); Sulfur amino acid metabolism; Methylation	Folate Metabolism; Trans-sulfuration pathway; One Carbon Metabolism; Trans-sulfuration and one carbon metabolism	Metabolic pathways; Cysteine and methionine metabolism	264.6	203.6	249.1	235.4	252.9	275.7	300	265.5	224.5	213	203.7	222.8	201.6	217.7
Q9Y371	Endophilin-B1 [OS=Homo sapiens]	2	2	40.8	cell communication;cell death;cell organization and biogenesis;metabolic process;regulation of biological process;response to stimulus	cytoplasm;cytosol;Golgi;membrane;mitochondrion	protein binding	SH3GLB1		Nanoparticle triggered autophagic cell death; Senescence and Autophagy in Cancer	Endocytosis	154	110.6	125.1	143.5	141.6	123.2	136.8	123.8	113.8	110.3	112.9	112.2	103.2	96.1
O95793	double-stranded RNA-binding protein Staufen homolog 1 [OS=Homo sapiens]	4	2	63.1	regulation of biological process;response to stimulus	cytoplasm;cytosol;endoplasmic reticulum;membrane	protein binding;RNA binding	STAU1				208.7	159.7	193.4	204.5	201.3	206.9	216.4	254.1	233.5	219.5	229.9	229.4	215.6	178.9
[truncated: 1,642 more rows]
