# Supplementary material for: Substrate O‐glycosylation actively regulates extracellular proteolysis
Source: Protein Sci. 2024 Jul 29;33(8):e5128. doi: 10.1002/pro.5128 (PMC11285871; doi:10.1002/pro.5128)
Supplement: Supplementary file 4 — Table S4: N‐termini identified in TAILS sample. [file PRO-33-e5128-s009.xlsx]

## Sheet: Sheet1
Annotated Sequence	Modifications	# PSMs	Master Protein Accessions	Positions in Master Proteins	# Missed Cleavages	Theo. MH+ [Da]	Abundances (Grouped): F1, 126	Abundances (Grouped): F1, 127N	Abundances (Grouped): F1, 127C	Abundances (Grouped): F1, 128N	Abundances (Grouped): F1, 129N	Abundances (Grouped): F1, 129C	Abundances (Grouped): F1, 130N	Abundances (Grouped): F1, 130C	Abundances (Grouped): F1, 131N	Abundances (Grouped): F1, 131C	Abundances (Grouped): F1, 132N	Abundances (Grouped): F1, 133N	Abundances (Grouped): F1, 133C	Abundances (Grouped): F1, 134N	Quan Info
[M].AAAAAAAAAAGAAGGR.[G]	1xAcetyl [N-Term]	8	Q86U42-1	Q86U42-1 [2-17]	0	1240.64															No Quan Labels
[A].QAKSKQAILAAQR.[R]	1xGln->pyro-Glu [N-Term]; 2xTMTpro16plex [K3; K5]	1	O60869-1	O60869-1 [21-33]	0	2004.22	230.5	196.3	219.4	214.6	210	214.9	227	266.7	242.6	257.4	226.9	227.8	234.9	211.2
[R].QAKPAADEGFWDCSVCTFR.[N]	2xCarbamidomethyl [C13; C16]; 1xGln->pyro-Glu [N-Term]; 1xTMTpro16plex [K3]	1	Q8N488	Q8N488 [15-33]	0	2532.16	38.7	29.4	30.4	40.4	40.7	37.3	41.4	42	37.7	35.2	33.8	40	39.9	33.7
[Y].QAKLDSAKLSSDQNDKAASAAR.[E]	1xGln->pyro-Glu [N-Term]; 3xTMTpro16plex [K3; K8; K16]	1	Q03252	Q03252 [283-304]	0	3170.76	114.3	73.6	96.6	117.2	112.3	101.8	112	214.8	187.5	205.4	206.8	211.1	192	135.7
[R].QAGQIKKLEVNEAELLR.[R]	1xGln->pyro-Glu [N-Term]; 2xTMTpro16plex [K6; K7]	2	Q6NZI2-1	Q6NZI2-1 [131-147]	0	2530.48	365.4	222.8	273.5	280.6	279.5	267.3	317.8	375.8	319.5	319.2	310.6	300.4	277.5	270.6
[S].QAGQKTSAALSTVGSAISR.[K]	1xGln->pyro-Glu [N-Term]; 1xTMTpro16plex [K5]	2	O43399	O43399 [135-153]	0	2120.16	132.5	104.7	129.5	130.3	138.6	129.2	147.4	150.9	145.5	138	161.6	152.2	126.6	126.4
[H].QAGLSKVQAAEHTLR.[N]	1xGln->pyro-Glu [N-Term]; 1xTMTpro16plex [K6]	1	Q9GZZ9-1	Q9GZZ9-1 [122-136]	0	1896.06	57.9	51.8	58.9	53	55.5	53.9	64	66.2	54.6	56.5	50.6	56.4	46.6	46.3
[R].QAGLGNHLSGSER.[L]	1xDeamidated [N6]; 1xGln->pyro-Glu [N-Term]	2	Q15582	Q15582 [397-409]	0	1309.61															No Quan Labels
[R].QAGLGNHLSGSER.[L]	1xGln->pyro-Glu [N-Term]	7	Q15582	Q15582 [397-409]	0	1308.63															No Quan Labels
[R].QAGDFHQVIIR.[G]	1xGln->pyro-Glu [N-Term]	1	Q9H3G5	Q9H3G5 [434-444]	0	1266.66															No Quan Labels
[L].QAETELCAEAEELR.[A]	1xCarbamidomethyl [C7]; 1xGln->pyro-Glu [N-Term]	1	P35579-1	P35579-1 [890-903]	0	1631.72															No Quan Labels
[R].QAELLLPGAEFHHYVGGPTETHVVR.[S]	1xGln->pyro-Glu [N-Term]	1	O14773	O14773 [128-152]	0	2740.38															No Quan Labels
[R].QAELLLPGAEFHHYVGGPTETH.[V]	1xGln->pyro-Glu [N-Term]	1	O14773	O14773 [128-149]	0	2386.15															No Quan Labels
[R].QAELEEGRPQHQEQLR.[Q]	1xGln->pyro-Glu [N-Term]	3	O00461	O00461 [463-478]	0	1930.94															No Quan Labels
[L].QAEEVAQQKSLAQAEAEKQKEEAER.[E]	1xGln->pyro-Glu [N-Term]; 3xTMTpro16plex [K9; K18; K20]	1	Q15149-4; Q15149-9	Q15149-4 [1647-1671]; Q15149-9 [1633-1657]	0	3724	31.9	22	31.9	29.9	31.3	33.4	36.4	55.1	60.8	69.3	61.6	64.7	53.2	34.6	Shared
[R].QAEEEKMALPELVR.[A]	1xGln->pyro-Glu [N-Term]; 1xOxidation [M7]; 1xTMTpro16plex [K6]	3	P45974-1	P45974-1 [511-524]	0	1946.02	185.2	112.2	146	153.7	165.4	151.2	184.2	212.9	169.6	171.6	179.5	174.3	161.2	176.4
[L].QAEADSTSEGLEDAVHSR.[G]	1xGln->pyro-Glu [N-Term]	1	Q27J81	Q27J81 [1142-1159]	0	1884.82															No Quan Labels
[R].QADFTAEKFPDEKPGDR.[F]	1xGln->pyro-Glu [N-Term]; 2xTMTpro16plex [K8; K13]	1	Q5JVS0	Q5JVS0 [159-175]	0	2542.31	84.8	55.5	80	92.3	87.3	73	87.4	89.3	83	91.7	94.1	102	88.4	67.1
[R].QADFEAHNILR.[E]	1xGln->pyro-Glu [N-Term]	2	P49915	P49915 [590-600]	0	1296.63															No Quan Labels
[N].QAAPSAVSIMHQVSR.[T]	1xGln->pyro-Glu [N-Term]; 1xOxidation [M10]	1	P29323	P29323 [433-447]	0	1580.78															No Quan Labels
[R].QAAPCVLFFDELDSIAKAR.[G]	1xCarbamidomethyl [C5]; 1xGln->pyro-Glu [N-Term]; 1xTMTpro16plex [K17]	3	P55072	P55072 [568-586]	0	2438.27	75.6	54.5	59.3	70.7	66.8	61.7	65.9	88.7	85.9	87.8	82.5	90.5	75.8	87.5
[K].QAKVLENAEGAR.[T]	1xGln->pyro-Glu [N-Term]; 1xTMTpro16plex [K3]	1	P38646	P38646 [74-85]	0	1572.87	76.7	95.9	83.4	69.6	73.6	74.4	96.9	113.9	88.4	85.5	80	85.4	73.3	137.6
[F].QALGDAADIR.[F]	1xTMTpro16plex [N-Term]	2	P01033	P01033 [73-82]	0	1333.74	58.8	39.3	59.2	55.9	51.6	82.1	63.8	57.8	52	47.2	48.3	52.2	48.1	59.1
[R].QALHSLELHYQAF.[L]	1xGln->pyro-Glu [N-Term]	2	Q15149-4; Q15149-9	Q15149-4 [924-936]; Q15149-9 [910-922]	0	1539.76															No Quan Labels
[R].QAIKELPQFATGENLPR.[V]	1xGln->pyro-Glu [N-Term]; 1xTMTpro16plex [K4]	1	Q9BZZ5-2	Q9BZZ5-2 [81-97]	0	2199.21	51.2	36.7	38.4	39.3	41.3	35.9	48.2	60.8	54.8	49.5	49.5	48.7	44.7	43.9
[R].QATKDAGVIAGLNVLR.[I]	1xGln->pyro-Glu [N-Term]; 1xTMTpro16plex [K4]	25	P0DMV8	P0DMV8 [156-171]	0	1913.11	872.4	684.5	734	771	750.8	691.6	870.9	885.9	719.3	733.9	734.6	752.1	688.4	700
[R].QATKDAGTIAGLNVMR.[I]	1xGln->pyro-Glu [N-Term]; 1xOxidation [M15]; 1xTMTpro16plex [K4]	16	P11021	P11021 [182-197]	0	1949.04	1598.3	1150.8	1382	1437.8	1475.4	1412.3	1606.1	1683.5	1416.4	1433.9	1455.7	1515.4	1400.7	1389.9
[R].QATKDAGTIAGLNVMR.[I]	1xGln->pyro-Glu [N-Term]; 1xTMTpro16plex [K4]	3	P11021	P11021 [182-197]	0	1933.05	284.2	211.6	269.5	260.8	279.3	251.7	303.3	324.9	276.2	280.8	297.4	314.4	277.5	285.9
[R].QATKDAGTIAGLNVLR.[I]	1xDeamidated [N13]; 1xGln->pyro-Glu [N-Term]; 1xTMTpro16plex [K4]	1	P11142-1	P11142-1 [156-171]	0	1916.08	107.1	74	87.4	93.2	93.4	85.6	111.3	121.2	100.9	104.2	97.8	96.9	100	107.1
[R].QATKDAGTIAGLNVLR.[I]	1xGln->pyro-Glu [N-Term]; 1xTMTpro16plex [K4]	19	P11142-1	P11142-1 [156-171]	0	1915.09	1759.4	1183.3	1414.4	1486.2	1458.2	1356.2	1658.1	1976.4	1607.1	1612.8	1591.6	1606.1	1474.7	1562.7
[R].QATKDAGQISGLNVLR.[V]	1xGln->pyro-Glu [N-Term]; 1xTMTpro16plex [K4]	3	P38646	P38646 [203-218]	0	1958.1	253.2	183.1	229	208.2	224.4	216.8	253.5	289.8	246.5	259.2	240.4	249.9	236.9	262.8
[R].QASTLIDRPAPHFER.[T]	1xGln->pyro-Glu [N-Term]	1	O43491-1	O43491-1 [527-541]	0	1720.88															No Quan Labels
[R].QASTDAGTAGALTPQHVR.[A]	1xGln->pyro-Glu [N-Term]	2	P46937-1	P46937-1 [107-124]	0	1763.87															No Quan Labels
[R].QASKCDSHGTHLAGVVSGR.[D]	1xCarbamidomethyl [C5]; 1xGln->pyro-Glu [N-Term]; 1xTMTpro16plex [K4]	7	Q8NBP7-1	Q8NBP7-1 [219-237]	0	2254.13	252.9	212.2	273	239.9	256.9	266.6	283.7	431.4	384.5	380.6	370.9	383.2	363.5	400.1
[N].QASETAVAKNQALKEAGVFVPR.[S]	1xGln->pyro-Glu [N-Term]; 2xTMTpro16plex [K9; K14]	4	P53396-1	P53396-1 [767-788]	0	2905.64	309.3	203.1	245.1	243.5	247.2	221.1	308.6	356.9	326.5	294	304.3	306.4	280	311.6
[R].QAALQVAEGFISR.[M]	1xGln->pyro-Glu [N-Term]	9	P40121	P40121 [307-319]	0	1372.72															No Quan Labels
[K].QASDTGSNDAHNKKAVSR.[S]	1xGln->pyro-Glu [N-Term]; 2xTMTpro16plex [K13; K14]	2	P20810-1	P20810-1 [69-86]	0	2477.3	109.8	124.7	127.4	114.7	118.3	123.6	142.7	158.2	133.7	141	129.2	128.7	134.9	162.9
[K].QAQYLGMSCDGPFKPDHYR.[Y]	1xCarbamidomethyl [C9]; 1xGln->pyro-Glu [N-Term]; 1xOxidation [M7]; 1xTMTpro16plex [K14]	1	P23526-1	P23526-1 [413-431]	0	2573.19	46.7	45.3	45	37	39.9	42.6	46.1	51.1	42.5	36.3	35.3	42.7	38.4	52.5
[C].QAQVDQLYR.[N]	1xTMTpro16plex [N-Term]	1	P11216	P11216 [785-793]	0	1424.78	122.1	90.8	110.9	119.1	115.9	119	119.9	143.6	105.6	118.8	109.8	119	103.2	79.5
[R].QAQIEVVPSASALIIKALKEPPR.[D]	1xGln->pyro-Glu [N-Term]; 2xTMTpro16plex [K16; K19]	1	P30050-1	P30050-1 [68-90]	0	3049.83	15.2	7.2	5.5	11.9	11.8	7.3	12.7	13.5	12	9.5	10.3	9.6	8.3	8.5
[R].QAQIEVVPSASALIIKA.[L]	1xGln->pyro-Glu [N-Term]; 1xTMTpro16plex [K16]	1	P30050-1	P30050-1 [68-84]	0	2025.19	14.8	9.6	14.6	13.1	9.2	13.6	15.9	13	14.1	13.7	10.9	9.3	13.7	13.4
[Q].QAQLAAAAEIDEEPVSKAKQSR.[S]	1xGln->pyro-Glu [N-Term]; 2xTMTpro16plex [K17; K19]	1	Q13765-1	Q13765-1 [50-71]	0	2931.6	30.7	22.2	30.2	35.6	44.9	46.4	56.3	36.7	34.1	36.7	39.1	47.6	47.9	50.7
[C].QAQGPPEPVDLLWLQDAVPLATAPGHGPQR.[S]	1xTMTpro16plex [N-Term]	2	P30530	P30530 [161-190]	0	3462.85	9.8	8.4	12	11.9	13.3	12.7	15.6	12.9	9.9	7	8.2	7.9	8.2	8.2
[Q].QAQEVHEKLR.[G]	1xTMTpro16plex [K8]; 1xTMTpro16plex [N-Term]	1	P60174-1	P60174-1 [181-190]	0	1846.08	32	20.8	38	33.7	36.2	48.6	32.1	31.8	30.1	27.6	29.7	31.1	27.3	36.9
[L].QANCYEEVKDR.[C]	1xCarbamidomethyl [C4]; 1xGln->pyro-Glu [N-Term]; 1xTMTpro16plex [K9]	1	P23528	P23528 [136-146]	0	1698.81	77.4	64	68.6	72.6	87.1	87.4	97.4	69.1	64.4	67.6	69.5	80	83.6	98
[Y].QALTHGLNEEQR.[K]	1xGln->pyro-Glu [N-Term]	1	O95373	O95373 [978-989]	0	1378.67															No Quan Labels
[R].QAIPLDENEGIYVQDVKTGKVR.[A]	1xGln->pyro-Glu [N-Term]; 2xTMTpro16plex [K17; K20]	1	Q14764	Q14764 [378-399]	0	3063.7	40.4	26.4	30.3	30.3	33.2	27.3	34.1	43.2	34.3	37.8	41	40.7	36.8	38.5
[R].QASDKDDRPFQGEDVENSR.[L]	1xGln->pyro-Glu [N-Term]; 1xTMTpro16plex [K5]	1	P55196-1	P55196-1 [178-196]	0	2480.16	49.4	35	53.1	49.9	47.6	53.5	52.2	46.7	42	44.2	44.1	46.8	42.6	42.3
[G].QATSMVQLQGGR.[F]	1xGln->pyro-Glu [N-Term]; 1xOxidation [M5]	8	Q8NBJ7-1	Q8NBJ7-1 [26-37]	0	1274.62															No Quan Labels
[M].PYQYPALTPEQKKELSDIAHR.[I]	2xTMTpro16plex [K12; K13]; 1xTMTpro16plex [N-Term]	20	P04075	P04075 [2-22]	0	3396.91	1894.4	931.6	1314.6	1606.2	1634.3	1377.5	1593.3	1952	1809.5	1862.3	2024.5	1943.9	1664.4	1179
[T].PVSDRVTKCCTESLVNR.[R]	2xCarbamidomethyl [C9; C10]; 1xTMTpro16plex [K8]; 1xTMTpro16plex [N-Term]	1	P02768-1	P02768-1 [492-508]	1	2629.4	76.3	60.5	71.1	85.5	79	78.8	89.8	96.9	82.5	80.4	71.5	95.7	82.7	77.9
[C].PLKVSYGIGDEEHDQEGR.[V]	1xTMTpro16plex [K3]; 1xTMTpro16plex [N-Term]	1	P27695	P27695 [139-156]	0	2637.38	68	38.1	53	51.4	51.4	46.2	67	110	70.1	71.4	76.9	78.2	72	37.3
[P].PLEPAKLEEIDGFFAR.[N]	1xTMTpro16plex [K6]; 1xTMTpro16plex [N-Term]	1	O00391	O00391 [167-182]	0	2440.37	72.5	34.7	47.8	62.6	58.2	53.2	57.2	36.8	29.2	24.1	29.7	35	32.9	16.3
[M].PLENLEEEGLPKNPDLR.[I]	1xTMTpro16plex [K12]; 1xTMTpro16plex [N-Term]	4	Q15008	Q15008 [2-18]	0	2571.43	758.5	373.4	508.1	615.8	615	515.1	613.6	549.7	479.9	485.2	510.2	513.8	442.4	321.2
[M].PLELELCPGR.[W]	1xCarbamidomethyl [C7]; 1xTMTpro16plex [N-Term]	5	Q9NR45	Q9NR45 [2-11]	0	1487.82	554.1	337.1	397.8	444.9	473.3	384.1	481.4	527.9	500.1	479.1	471.8	461.3	425.1	436.7
[M].PLAKDLLHPSPEEEKR.[K]	2xTMTpro16plex [K4; K15]; 1xTMTpro16plex [N-Term]	2	P42677	P42677 [2-17]	0	2771.62	300.4	145.4	193.6	222.9	216.4	195.8	233.1	274.9	223.8	229.3	229	221.2	212.6	158.8
[M].PKHEFSVDMTCGGCAEAVSR.[V]	2xCarbamidomethyl [C11; C14]; 1xOxidation [M9]; 1xTMTpro16plex [K2]; 1xTMTpro16plex [N-Term]	13	O00244	O00244 [2-21]	0	2862.38	1017.1	653.1	843.1	915.7	931.9	843.2	942.6	1117.8	1033.7	1024.5	999.6	981.2	957.6	824.4
[M].PKHEFSVDMTCGGCAEAVSR.[V]	2xCarbamidomethyl [C11; C14]; 1xTMTpro16plex [K2]; 1xTMTpro16plex [N-Term]	2	O00244	O00244 [2-21]	0	2846.39	113.4	66.3	92.2	101	109.8	111	118.1	125.2	120.2	106.2	122.6	118.4	112.3	100.2
[M].PGVTVKDVNQQEFVR.[A]	1xDeamidated [N9]; 1xTMTpro16plex [K6]; 1xTMTpro16plex [N-Term]	1	P39019	P39019 [2-16]	0	2325.31															No Quan Values
[M].PGVTVKDVNQQEFVR.[A]	1xTMTpro16plex [K6]; 1xTMTpro16plex [N-Term]	1	P39019	P39019 [2-16]	0	2324.32	290.9	148.6	199.3	221.2	204.4	172.8	217.2	225.2	190.2	198	191	176.8	160.4	140.6
[M].PGSAAKGSELSER.[I]	1xTMTpro16plex [K6]; 1xTMTpro16plex [N-Term]	2	P49770	P49770 [2-14]	0	1897.06	404.8	192.3	260.8	270.6	283.6	254.9	331	353.6	271	279	288	267.3	221.5	223.9
[M].PGPTPSGTNVGSSGR.[S]	1xTMTpro16plex [N-Term]	2	P60468	P60468 [2-16]	0	1674.87	152.9	104.2	136.4	136.3	130.6	122.3	131.4	159.6	158.4	153.6	168.4	145	135.8	106.7
[M].PGIDKLPIEETLEDSPQTR.[S]	1xTMTpro16plex [K5]; 1xTMTpro16plex [N-Term]	2	Q9UKG1	Q9UKG1 [2-20]	0	2746.51	115	66.9	94.2	106.9	98.4	76.7	106.5	120.2	104.3	103.7	98.7	105.7	84.9	72.9
[M].PGHLQEGFGCVVTNR.[F]	1xCarbamidomethyl [C10]; 1xDeamidated [N14]; 1xTMTpro16plex [N-Term]	3	Q8NC51-1	Q8NC51-1 [2-16]	0	1976	105.5	86.6	112.3	115.8	110.1	116.2	122.2	139.7	108.8	123.5	105.9	120.8	104.9	99.3
[M].PGHLQEGFGCVVTNR.[F]	1xCarbamidomethyl [C10]; 1xTMTpro16plex [N-Term]	11	Q8NC51-1	Q8NC51-1 [2-16]	0	1975.01	660.9	483.1	598.7	631.9	606	569.5	655.7	718.6	685.8	688.3	690.3	657.2	599.3	513.6
[M].PGGLLLGDVAPNFEANTTVGR.[I]	1xDeamidated [N]; 1xTMTpro16plex [N-Term]	3	P30041	P30041 [2-22]	0	2403.28	68.1	46.5	53.3	58.5	56.1	60.4	71.8	86	63.3	72.2	61.1	70.3	61.5	53.6
[M].PGGLLLGDVAPNFEANTTVGR.[I]	1xTMTpro16plex [N-Term]	26	P30041	P30041 [2-22]	0	2402.3	1268.3	655.2	835.8	866	864.6	786.9	1120.1	1326.1	958.6	982.3	966.3	988.1	863.7	908.8
[L].PLIPIVVEQTGR.[G]	1xTMTpro16plex [N-Term]	1	Q16740	Q16740 [57-68]	0	1625.99	20.1	9.3	15.4	19.3	14.5	12.4	20	22.2	14.2	16.5	14.9	14.2	10.5	15.1
[N].PLPSKETIEQEKQAGES.[-]	2xTMTpro16plex [K5; K12]; 1xTMTpro16plex [N-Term]	2	P62328	P62328 [28-44]	0	2783.56	188.1	104.1	143.3	183.6	190.9	189.9	171.1	151.8	152.2	164.4	172.1	190	166.7	110.7
[M].PMFIVNTNVPR.[A]	1xAcetyl [N-Term]	2	P14174	P14174 [2-12]	0	1329.7															No Quan Labels
[C].PTEIIAFSNR.[A]	1xDeamidated [N9]; 1xTMTpro16plex [N-Term]	2	P32119	P32119 [52-61]	0	1452.8	260.7	152.4	199.3	209.9	205.9	222	242.6	307.9	259.7	257.8	289.4	300.5	269.7	203.4
[A].PSVPAAEPEYPKGIR.[A]	1xTMTpro16plex [K12]; 1xTMTpro16plex [N-Term]	1	P54819	P54819 [3-17]	0	2219.27	63.4	35.8	46.3	56.8	54.5	48.2	56.7	53.4	46.3	47.9	52	50.2	44	35.3
[C].PSTHNMDVPNIKR.[N]	1xOxidation [M6]; 1xTMTpro16plex [K12]; 1xTMTpro16plex [N-Term]	3	P63241-1	P63241-1 [74-86]	0	2133.17	251.2	150.2	216.8	234.4	236.9	219.5	227.6	286.1	244.2	265.1	279.8	276.2	233.2	167.7
[H].PSDIEVDLLKNGER.[I]	1xDeamidated [N11]; 1xTMTpro16plex [K10]; 1xTMTpro16plex [N-Term]	1	P61769	P61769 [52-65]	0	2194.22	105.4	80	96.8	108.7	96.8	94.7	103.3	109.8	92.1	87.6	86.3	89.9	91.7	77.3
[A].PRPPDDPGFGPHQR.[L]	1xTMTpro16plex [N-Term]	3	P78536-1	P78536-1 [18-31]	0	1876.97	276.2	155.8	178.8	160.6	156.7	136.8	155.7	284.6	224	199.6	188.3	169	147.2	136
[M].PYQYPALTPEQKKELSDIAHR.[I]	1xAcetyl [N-Term]; 2xTMTpro16plex [K12; K13]	1	P04075	P04075 [2-22]	0	3134.71	132.6	117.6	129.5	116.5	142.5	129	144.4	178	144.3	162.8	146.4	145.5	141	128.3
[M].PQYQTWEEFSR.[A]	1xTMTpro16plex [N-Term]	3	P49458	P49458 [2-12]	0	1774.87	282.4	178	229	242.3	249.9	226.8	261	346.9	293.8	310.2	321.4	324.8	278	255.2
[M].PNSEPASLLELFNSIATQGELVR.[S]	1xTMTpro16plex [N-Term]	1	P23381	P23381 [2-24]	0	2789.5															No Quan Values
[M].PNIVLFSGSSHQDLSQR.[V]	1xTMTpro16plex [N-Term]	1	P11908	P11908 [2-18]	0	2189.16	82.6	38.8	57.1	67	58.5	51.3	69.4	81.9	61.9	62.8	63.3	65.5	49	57.5
[M].PMFIVNTNVPR.[A]	1xOxidation [M2]; 1xTMTpro16plex [N-Term]	11	P14174	P14174 [2-12]	0	1607.89	985.8	684	854.5	919.8	934.9	869.4	1003	1108.9	1010.7	1004	1060.4	1069.5	917.6	770.2
[C].PQVVISFYEER.[L]	1xTMTpro16plex [N-Term]	1	P83916	P83916 [157-167]	0	1670.91															No Quan Values
[N].QATSQVESKQNAELAKLR.[Q]	1xGln->pyro-Glu [N-Term]; 2xTMTpro16plex [K9; K16]	1	Q9P2E9-1	Q9P2E9-1 [811-828]	0	2592.46	97.5	75.2	94.9	110.9	112.1	96.1	94.5	108.2	119.1	115.9	124.5	108.7	97.8	97.4
[R].QATTIIADNIIFLSDQTKEKE.[-]	1xGln->pyro-Glu [N-Term]; 2xTMTpro16plex [K18; K20]	1	Q04837	Q04837 [128-148]	0	2969.63	248.8	151.2	204.9	215.4	219.5	199.1	231.6	183.7	168.5	168.4	165.8	173.5	156.7	141.4
[R].QELSHALYQHDAACR.[V]	1xCarbamidomethyl [C14]; 1xGln->pyro-Glu [N-Term]	1	Q9UMS4	Q9UMS4 [101-115]	0	1781.8															No Quan Labels
[L].QELQVKFNEGER.[V]	1xGln->pyro-Glu [N-Term]; 1xTMTpro16plex [K6]	1	P35579-1	P35579-1 [1255-1266]	0	1763.92	75	68.9	76.4	86.6	83.3	73.3	84.9	89.1	88	83.9	81.9	80.8	78.7	81.6
[A].QELNELDYYDSHNVNTR.[C]	1xTMTpro16plex [N-Term]	2	O43707	O43707 [478-494]	0	2414.15	94.4	74.3	81.6	92.7	90.6	112.1	92.1	91.7	93.9	75.3	88.7	94.7	81.6	78.6
[R].QEIFQEQLAAVPEFR.[G]	1xGln->pyro-Glu [N-Term]	1	Q9Y678	Q9Y678 [610-624]	0	1787.9															No Quan Labels
[R].QEIECQNQEYSLLLSIKMR.[L]	1xCarbamidomethyl [C5]; 1xGln->pyro-Glu [N-Term]; 1xOxidation [M18]; 1xTMTpro16plex [K17]	1	P35527	P35527 [428-446]	0	2685.35	17.7	7.3	15.8	9.8	9.9	9.8	15.9	13.4	15.3	15.4	9.9	10.4	16.6	20.1
[R].QELEAELAKVR.[A]	1xGln->pyro-Glu [N-Term]; 1xTMTpro16plex [K9]	2	Q15149-4; Q15149-9	Q15149-4 [1751-1761]; Q15149-9 [1737-1747]	0	1572.89	188.7	127.6	148.9	177.5	176.4	162.2	189.4	271.5	222.7	222.6	242.2	251	227.5	212.4	Shared
[R].QELAVFCSPEPPAKTSTPEDFIR.[M]	1xCarbamidomethyl [C7]; 1xGln->pyro-Glu [N-Term]; 1xTMTpro16plex [K14]	1	Q9Y490	Q9Y490 [2155-2177]	0	2906.46	43.3	25.5	31.2	38.6	36.2	32.4	44.9	42.3	40.8	37.3	29.4	30.8	33.8	40.6
[R].QEKTLVMNKHVGH.[L]	1xGln->pyro-Glu [N-Term]; 2xTMTpro16plex [K3; K9]	1	P48637	P48637 [435-447]	0	2112.19	57.9	46.8	56.9	54.2	61.4	56.8	62.8	68.5	54.4	53.4	51.7	57.2	54.4	49.6
[R].QEKTLVMNKH.[V]	1xGln->pyro-Glu [N-Term]; 1xOxidation [M7]; 2xTMTpro16plex [K3; K9]	2	P48637	P48637 [435-444]	0	1835.03	354.1	234.9	287	285.6	286.1	284	343.7	370.1	307.1	284	282	294.2	280.5	263.5
[A].QEKQVAEQGGDLSPAANR.[S]	1xGln->pyro-Glu [N-Term]; 1xTMTpro16plex [K3]	1	O94804	O94804 [426-443]	0	2185.12															No Quan Values
[K].QEKPAEKPAETPVATSPTATDSTSGDSSR.[S]	1xGln->pyro-Glu [N-Term]; 2xTMTpro16plex [K3; K7]	1	P54727	P54727 [145-173]	0	3536.78	27.4	21.4	20.5	23.5	26.3	26.1	29.3	32.8	33.3	36.2	34.8	32	31.7	31.2
[T].QEKNTLPTKETIEQEKR.[S]	1xGln->pyro-Glu [N-Term]; 3xTMTpro16plex [K3; K9; K16]	2	P63313	P63313 [24-40]	0	2967.69	345.1	238.9	329.9	365.1	429	400.1	419.1	456.1	465.8	504.8	557.7	584.4	532.4	403.1
[T].QEKNPLPSKETIEQEKQAGES.[-]	3xTMTpro16plex [K3; K9; K16]; 1xTMTpro16plex [N-Term]	1	P62328	P62328 [24-44]	0	3587.01	92.4	42.5	63.5	83.8	112.2	96.1	102.5	47.6	47.6	47.8	57.1	62.8	68.4	41.2
[T].QEKNPLPSKETIEQEKQAGES.[-]	1xGln->pyro-Glu [N-Term]; 3xTMTpro16plex [K3; K9; K16]	7	P62328	P62328 [24-44]	0	3265.77	688.9	481.1	649.5	806.8	936.5	912.6	945.8	651.4	681.3	684.3	736.1	888.2	821.2	634.4
[L].QEKLGASPLHVDLATLR.[E]	1xGln->pyro-Glu [N-Term]; 1xTMTpro16plex [K3]	1	Q15904	Q15904 [149-165]	0	2135.21	63.8	55.9	58.4	57.5	68	62.8	73.6	73.8	72.8	73	73.1	68.9	67.9	64.3
[R].QEKIDKLEQDMER.[R]	1xGln->pyro-Glu [N-Term]; 1xOxidation [M11]; 2xTMTpro16plex [K3; K6]	1	Q8WU90	Q8WU90 [264-276]	0	2269.2	91.7	60.4	73	83	79.2	79.6	77.6	74.8	69.2	62	67.5	63.3	58.9	57.2
[Q].QEKEMKTTSPLEEEER.[E]	1xGln->pyro-Glu [N-Term]; 2xTMTpro16plex [K3; K6]	1	Q9UKV3-1	Q9UKV3-1 [357-372]	0	2555.32	49.9	33.4	49.3	45.8	39.3	44.3	51	59.9	57.8	54.8	63.6	62.5	61.4	48.8
[R].QEKDAPPLSKAGQDVVLHLPTDGVVLDGR.[E]	1xGln->pyro-Glu [N-Term]; 2xTMTpro16plex [K3; K10]	1	Q86VZ4	Q86VZ4 [204-232]	0	3646.01	14.7	14.4	14	19.1	17.1	19.5	20.6	15.1	13.9	12.7	20.1	15.6	17.6	11.5
[E].QEHHAGGDSQKDIMQR.[Q]	1xGln->pyro-Glu [N-Term]; 1xOxidation [M14]; 1xTMTpro16plex [K11]	2	Q86SF2	Q86SF2 [95-110]	0	2140.02	93.9	72.7	80.9	90.5	84.6	90.6	102.8	111.1	96.3	96.8	100.8	96.4	93.6	96.1
[S].QEGKSTDEVDSKR.[L]	1xGln->pyro-Glu [N-Term]; 2xTMTpro16plex [K4; K12]	1	Q01082-1	Q01082-1 [1448-1460]	0	2070.1	114.3	83.5	109	119.7	122.7	117.9	117	134.1	126	138.9	136.7	134.4	135	108.1
[R].QEGGKAPASSLHTQEAGR.[S]	1xGln->pyro-Glu [N-Term]; 1xTMTpro16plex [K5]	1	O95425	O95425 [1150-1167]	0	2111.08	42.7	32.5	41.7	45.5	50.3	41	52.9	47.3	50.3	44.2	51.8	54.2	47.5	40.9
[R].QELSKVSKELVEKSEAVR.[Q]	1xGln->pyro-Glu [N-Term]; 3xTMTpro16plex [K5; K8; K13]	1	Q9P2E9-1	Q9P2E9-1 [829-846]	0	2954.73	89.7	57.2	72	88.9	88.1	85.6	86.5	102.5	86.4	95.4	109.4	95.4	82.3	67.5
[C].QENEGENDPVLQR.[I]	1xGln->pyro-Glu [N-Term]	1	Q15691	Q15691 [229-241]	0	1510.68															No Quan Labels
[C].QENEGENDPVLQR.[I]	1xTMTpro16plex [N-Term]	6	Q15691	Q15691 [229-241]	0	1831.91	285	207.8	254.9	270.9	264	264.6	298.4	292.7	254.8	250.4	286.4	266.2	252.3	207.4
[R].QENKPKLVPSQAEIEAR.[L]	1xGln->pyro-Glu [N-Term]; 2xTMTpro16plex [K4; K6]	1	Q96K21	Q96K21 [186-202]	0	2528.43	80.2	64.5	69.9	75.9	90.3	78.8	85.2	103.5	86.4	112.4	98.9	97.1	85.1	70.8
[T].QFSCTLGEKFEETTADGR.[K]	1xCarbamidomethyl [C4]; 1xTMTpro16plex [K9]; 1xTMTpro16plex [N-Term]	1	Q01469	Q01469 [64-81]	0	2684.35	34	23.4	41.3	27.9	39.3	76.3	43	37.4	47.2	30.6	32.3	45.1	32.4	85.7
[K].QFSANDKVYTVEKADNFEYSDPVDGSISR.[N]	1xGln->pyro-Glu [N-Term]; 2xTMTpro16plex [K7; K13]	1	P36871-1	P36871-1 [458-486]	0	3872.91	22.4	20.6	23.9	15.8	22.3	20.3	27.2	26.5	18.8	22.2	17.4	20.1	14.9	24.4
[R].QFQDAGHFDAENIKKKQEALVAR.[Y]	1xDeamidated [N12]; 1xGln->pyro-Glu [N-Term]; 3xTMTpro16plex [K14; K15; K16]	2	Q13813-3; Q13813	Q13813-3 [743-765]; Q13813 [743-765]	0	3539.94	107.6	57.6	86.6	94	95.6	82.4	101.1	94.9	84.3	84.7	85.7	79.3	66.7	57.9	Shared
[R].QFMNKSLSGPGQ.[-]	1xGln->pyro-Glu [N-Term]; 1xOxidation [M3]; 1xTMTpro16plex [K5]	5	O15145	O15145 [167-178]	0	1596.8	308.2	225.4	265.7	274.2	305.5	285.8	300.5	322	279.2	268.8	300.2	301.8	272.6	264.4
[R].QFKHLPDGNICR.[H]	1xCarbamidomethyl [C11]; 1xGln->pyro-Glu [N-Term]; 1xTMTpro16plex [K3]	1	Q86WA6	Q86WA6 [215-226]	0	1771.92	92.9	69	79.8	77.5	84.4	87.3	88.9	84.7	65.1	76.4	82.5	79.6	69	63.8
[K].QFEHLDPQNQHTFEAR.[D]	1xGln->pyro-Glu [N-Term]	1	Q02818	Q02818 [137-152]	0	1979.9															No Quan Labels
[R].QFASQANVVGPWIQTKMEEIGR.[I]	1xGln->pyro-Glu [N-Term]; 1xOxidation [M17]; 1xTMTpro16plex [K16]	4	O43707	O43707 [653-674]	0	2792.44	71.8	46.5	58.7	53	60.9	54.5	65.2	71.1	61.4	58	63.9	61.4	57.9	57.9
[R].QEYEQLIAKNR.[K]	1xGln->pyro-Glu [N-Term]; 1xTMTpro16plex [K9]	5	P35527	P35527 [328-338]	0	1678.91	2111.9	729.3	567.3	460.6	533.5	579.7	553.6	657.6	711	651.3	459.9	470.9	381.6	822.5
[K].QEYDESGPSIVHR.[K]	1xGln->pyro-Glu [N-Term]	22	A5A3E0; Q9BYX7; P60709; P63261	A5A3E0 [1060-1072]; Q9BYX7 [360-372]; P60709 [360-372]; P63261 [360-372]	0	1499.68															No Quan Labels
[R].QEVGVAVHTPQR.[A]	1xGln->pyro-Glu [N-Term]	3	O15230	O15230 [1122-1133]	0	1303.68															No Quan Labels
[M].QEFMILPVGAANFR.[E]	1xGln->pyro-Glu [N-Term]; 1xOxidation [M4]	2	P06733-1	P06733-1 [166-179]	0	1591.79															No Quan Labels
[C].QEVFDKLAR.[V]	1xTMTpro16plex [K6]; 1xTMTpro16plex [N-Term]	1	O43505	O43505 [183-191]	0	1714.01	149.3	79.8	113	108.5	103.9	130.6	127.9	111.6	83.3	81.1	91.8	87.6	82.6	56.4
[H].QETPKKKTGYGELNGNAGER.[E]	1xDeamidated [N14]; 1xGln->pyro-Glu [N-Term]; 3xTMTpro16plex [K5; K6; K7]	1	Q7Z417	Q7Z417 [85-104]	0	3073.67	66	57	63	71.4	74.6	73.3	67.2	94.5	93	96.4	99.4	99	97.2	77
[R].QETKEAQLYAAQAH.[L]	1xGln->pyro-Glu [N-Term]; 1xTMTpro16plex [K4]	6	P49321	P49321 [532-545]	0	1874.96	250.5	188.1	230.2	241.2	240.4	238.6	250.4	321	273	279.5	294	325.7	267.9	239.8
[R].QESTSVLLQQSEKKLGR.[S]	1xGln->pyro-Glu [N-Term]; 2xTMTpro16plex [K13; K14]	3	Q14126	Q14126 [549-565]	0	2522.44	452.5	302	377.3	432.5	415.6	387.8	458.9	402.9	361.9	344.6	349.7	360.4	333.5	298.6
[G].QESPGGLEAGNAKAPKLQDLAKKAAPAER.[Q]	1xGln->pyro-Glu [N-Term]; 4xTMTpro16plex [K13; K16; K22; K23]	1	Q29RF7-1	Q29RF7-1 [1303-1331]	0	4145.38	29.1	18.6	34.7	31.2	29	27.4	30.5	34.8	37.6	39.1	43.6	33.5	32.7	26.4
[R].QEQIQAMPLADSQAVR.[E]	1xGln->pyro-Glu [N-Term]; 1xOxidation [M7]	2	Q15149-4; Q15149-9	Q15149-4 [1230-1245]; Q15149-9 [1216-1231]	0	1783.86															No Quan Labels
[R].QEQIDNQYHSLLELGEKR.[K]	1xGln->pyro-Glu [N-Term]; 1xTMTpro16plex [K17]	1	Q13813-3	Q13813-3 [1046-1063]	0	2487.28	53	42.9	46.9	48.5	56.2	56.4	55.2	46	49.5	46.5	43.6	41.5	41.9	46.1
[R].QEQAGKNLGTTKKGIGPVYSSKAAR.[S]	1xGln->pyro-Glu [N-Term]; 4xTMTpro16plex [K6; K12; K13; K22]	1	P30520	P30520 [152-176]	0	3789.21	130.4	52.9	80.1	81.8	71.6	68.4	97.9	134.1	101.8	91.7	97.9	95.9	84.1	80.7
[F].QEPTEPKTKAAAPGVEDEPLLR.[E]	1xGln->pyro-Glu [N-Term]; 2xTMTpro16plex [K7; K9]	1	P31350-1	P31350-1 [53-74]	0	2967.63	49.5	36.6	46.1	54	56.8	50.6	59.3	72	56.7	53.9	55.4	61.4	59.1	41.9
[R].QEPSQGTTTFAVTSILR.[V]	1xGln->pyro-Glu [N-Term]	1	P01876	P01876 [283-299]	0	1818.92															No Quan Labels
[R].QENVFKKFDGPCDPCQGALPDPSR.[S]	2xCarbamidomethyl [C12; C15]; 1xGln->pyro-Glu [N-Term]; 2xTMTpro16plex [K6; K7]	2	O00468	O00468 [306-329]	0	3353.65	188	141.6	173.5	197.4	203.9	171	174.9	76.5	77.9	69	65.1	63.1	56.8	51.7
[R].QETVDCLKKFNAR.[R]	1xCarbamidomethyl [C6]; 1xGln->pyro-Glu [N-Term]; 2xTMTpro16plex [K8; K9]	1	Q9UQM7-1	Q9UQM7-1 [284-296]	0	2200.2	145.3	104.9	137.6	133.3	143.8	141.2	168.1	164.6	155.6	146.3	143.4	149.7	135.2	156
[L].QATTKEGPGEAIVR.[E]	1xGln->pyro-Glu [N-Term]; 1xTMTpro16plex [K5]	9	P32004-3	P32004-3 [989-1002]	0	1743.96	555.9	496.1	572.5	612.2	618.6	593.1	643.2	716.5	707.6	702.4	734.5	735	683.6	622.8
[R].QEESEQIKTLN.[N]	1xGln->pyro-Glu [N-Term]; 1xTMTpro16plex [K8]	1	P08729	P08729 [89-99]	0	1605.83	60.3	48.3	51.3	55.8	47.1	54.7	60.1	69.9	56.1	60.4	63.9	59.3	51.4	52.4
[K].QEEKEQIKSLNSR.[F]	1xGln->pyro-Glu [N-Term]; 2xTMTpro16plex [K4; K8]	1	Q14533	Q14533 [104-116]	0	2180.22	28.2	21.2	27.9	23.8	28	28.6	79.7	55.6	1245	36.7	55.7	26.8	32.6	28.3
[K].QDLPALEEKPR.[N]	1xGln->pyro-Glu [N-Term]; 1xTMTpro16plex [K9]	2	P34932	P34932 [186-196]	0	1582.88	155.7	163	172.1	145.7	156.3	166.8	207.9	237.7	185	181.5	161.2	174.3	169.5	251.7
[C].QDIGAKSLTQVR.[A]	1xTMTpro16plex [K6]; 1xTMTpro16plex [N-Term]	1	P12268	P12268 [469-480]	0	1924.15	99.2	66	82.6	73.7	83	80.3	89.5	122.5	95.7	95.8	98.1	98.9	96.4	72.5
[R].QDIAVISDSYFPR.[Y]	1xGln->pyro-Glu [N-Term]	2	P11047	P11047 [545-557]	0	1493.73															No Quan Labels
[R].QDLAQLMNSSGSHKDLAGKYR.[Q]	1xGln->pyro-Glu [N-Term]; 1xOxidation [M7]; 2xTMTpro16plex [K14; K19]	1	Q9BT78	Q9BT78 [7-27]	0	2926.53	78.8	52.4	68.2	62.8	71.9	64.9	82.6	102.2	85.1	83.9	82	68.5	73.8	72.3
[R].QDHPSSMGVYGQESGGFSGPGENR.[S]	1xGln->pyro-Glu [N-Term]; 1xOxidation [M7]	1	Q01844	Q01844 [269-292]	0	2479.02															No Quan Labels
[R].QDHAQQLATAAEER.[E]	1xGln->pyro-Glu [N-Term]	1	Q14980-1	Q14980-1 [579-592]	0	1550.72															No Quan Labels
[K].QDFVQHFSQIVR.[V]	1xGln->pyro-Glu [N-Term]	1	P14324	P14324 [81-92]	0	1486.74															No Quan Labels
[R].QDEQLQKTKANNR.[AV]	1xDeamidated [N11]; 1xGln->pyro-Glu [N-Term]; 2xTMTpro16plex [K7; K9]	3	P09496-1	P09496-1 [150-162]	0	2165.18	335.8	249.5	317.9	348.5	377.7	348.6	351.1	381.4	356.8	398.8	405.4	413.7	379.2	324.5
[R].QDEQLQKTKANNR.[AV]	1xGln->pyro-Glu [N-Term]; 2xTMTpro16plex [K7; K9]	4	P09496-1	P09496-1 [150-162]	0	2164.2	711.4	548.6	630.6	656.1	681.6	617	635.3	730.1	701	703.8	739.7	698.3	628.6	518.4
[A].QDDVAPYFKTEPGLPQIHLEGNR.[L]	1xGln->pyro-Glu [N-Term]; 1xTMTpro16plex [K9]	1	Q7Z5N4-1	Q7Z5N4-1 [99-121]	0	2911.49	35.3	28.8	33.5	35.3	37.8	33.8	42.3	36.7	29	33.9	28.8	32.1	29.2	28.1
[R].QCPLKVSYGIGDEEHDQEGR.[V]	1xCarbamidomethyl [C2]; 1xGln->pyro-Glu [N-Term]; 1xTMTpro16plex [K5]	2	P27695	P27695 [137-156]	0	2604.23	62.6	44	64.2	59.6	61.1	54.3	66	79.5	58.6	73.9	71.3	73	60.2	73.9
[K].QCHPALDGQR.[G]	1xCarbamidomethyl [C2]; 1xGln->pyro-Glu [N-Term]	3	P22692	P22692 [214-223]	0	1164.52															No Quan Labels
[T].QCEDEELEHLR.[L]	1xCarbamidomethyl [C2]; 1xGln->pyro-Glu [N-Term]	1	P10643	P10643 [544-554]	0	1440.61															No Quan Labels
[R].QCDLAGVETCKSLESQKER.[L]	2xCarbamidomethyl [C2; C10]; 1xGln->pyro-Glu [N-Term]; 2xTMTpro16plex [K11; K17]	1	Q9UIC8	Q9UIC8 [249-267]	0	2829.44	55.4	33.9	48.7	60.7	55.5	50.8	60.8	50.6	50.4	51.3	51.7	49.9	49.3	54.7
[R].QAVTNPNNTFYATKR.[L]	1xGln->pyro-Glu [N-Term]; 1xTMTpro16plex [K14]	4	P38646	P38646 [108-122]	0	2012.05	310.7	198.2	263.7	263.5	261.9	257.5	287.4	356.6	294.8	315.2	313.8	308.9	284	280.1
[R].QAVQELVSLYYEEAR.[S]	1xGln->pyro-Glu [N-Term]	1	P54802	P54802 [566-580]	0	1780.88															No Quan Labels
[Y].QAVQALYHDPDPSGKER.[A]	1xGln->pyro-Glu [N-Term]; 1xTMTpro16plex [K15]	1	Q9Y5L0-1	Q9Y5L0-1 [13-29]	0	2198.12															No Quan Values
[R].QAVGGAGPPNPAINGSAPR.[D]	1xDeamidated [N14]; 1xGln->pyro-Glu [N-Term]	1	P29353	P29353 [438-456]	0	1714.85															No Quan Labels
[S].QAVEELAEQLEQTKR.[V]	1xGln->pyro-Glu [N-Term]; 1xTMTpro16plex [K14]	1	P35579-1	P35579-1 [1196-1210]	0	2059.1	15.9	12.7	16.1	15.9	15.6	12.7	20.3	19.5	15.4	16.3	16.5	20.1	14.9	21.3
[R].QAVDQIKSQEQLAAELAEYTAKIALLEEAR.[R]	1xGln->pyro-Glu [N-Term]; 2xTMTpro16plex [K7; K22]	1	P15311	P15311 [406-435]	0	3921.15	16.4	11.7	16	14.8	16.9	14.5	17.5	23.2	14.4	15.9	18.5	18.3	20	14.9
[K].QDIPIHKETEDDR.[G]	1xGln->pyro-Glu [N-Term]; 1xTMTpro16plex [K7]	1	P20933	P20933 [190-202]	0	1882.95	107.1	125.2	123.7	92.5	106.3	121.9	121.3	128.1	111.5	107.5	91.5	117.1	105	158.8
[K].QDLPNAMNAAEITDKLGLHSLR.[H]	1xGln->pyro-Glu [N-Term]; 1xOxidation [M7]; 1xTMTpro16plex [K15]	1	P61204	P61204 [128-149]	0	2710.42	20.6	11.1	17.9	15	14.7	17.1	20.2	17.9	18.1	13.6	14.7	16.1	13.4	20.3
[R].QDLTTLDVTKLTPLSHEVISR.[Q]	1xGln->pyro-Glu [N-Term]; 1xTMTpro16plex [K10]	1	P41091	P41091 [18-38]	0	2653.47	26	16.4	26.4	23.5	28.5	19.9	33.8	28.1	21.9	17.9	22.4	25.9	20.8	20.5
[A].QDNCTCPTNKMTVCSPDGPGGR.[C]	3xCarbamidomethyl [C4; C6; C14]; 1xGln->pyro-Glu [N-Term]; 1xTMTpro16plex [K10]	1	P09758	P09758 [31-52]	0	2739.19	32.5	23.3	31.8	30.7	31.1	29.3	35.5	40.8	30.6	36.8	32.5	29.2	29.3	25.2
[A].QEECVCENYKLAVNCFVNNNR.[Q]	3xCarbamidomethyl [C4; C6; C15]; 1xGln->pyro-Glu [N-Term]; 1xTMTpro16plex [K10]	2	P16422	P16422 [24-44]	0	2947.35	57.5	46.8	50.7	56.9	61	54.8	59	50.4	50.9	45.8	48.8	50	48.1	42.3
[K].QEEASGGPTAPKAESGR.[S]	1xGln->pyro-Glu [N-Term]; 1xTMTpro16plex [K12]	2	P50552	P50552 [241-257]	0	1958.97	49.4	38	40.2	42.8	44.2	48.2	45.3	49.8	43.7	38.4	43.7	48.7	39.9	40.9
[Q].QEDGISFEYHR.[Y]	1xTMTpro16plex [N-Term]	1	P16870	P16870 [45-55]	0	1684.83	40.8	28.4	31.4	41.8	25.5	27.2	34.7	78.7	61.4	59.8	58.5	36.4	40.2	32.2
[G].QEDGFEGTEEGSPR.[E]	1xGln->pyro-Glu [N-Term]	5	Q9UKU9	Q9UKU9 [23-36]	0	1520.61															No Quan Labels
[A].QEDEDGDYEELVLALR.[S]	1xGln->pyro-Glu [N-Term]	4	Q8NBP7-1	Q8NBP7-1 [31-46]	0	1876.84															No Quan Labels
[R].QEAVSMIPPLLLNVR.[P]	1xGln->pyro-Glu [N-Term]; 1xOxidation [M6]	1	Q08J23	Q08J23 [161-175]	0	1678.92															No Quan Labels
[R].QEAVALLQGQR.[H]	1xGln->pyro-Glu [N-Term]	2	P46108-1	P46108-1 [21-31]	0	1195.64															No Quan Labels
[R].QEATLVVGGDGR.[F]	1xGln->pyro-Glu [N-Term]	1	P36871-1	P36871-1 [53-64]	0	1184.59															No Quan Labels
[K].QEALKNDLVEALKR.[K]	1xGln->pyro-Glu [N-Term]; 2xTMTpro16plex [K5; K13]	1	P47756-2	P47756-2 [255-268]	0	2218.31	85.4	97.9	94.5	69.7	63.4	75.7	100.7	123.1	81.3	77.4	60.5	68.8	78.3	147.5
[R].QEAEQLKNQIR.[D]	1xGln->pyro-Glu [N-Term]; 1xTMTpro16plex [K7]	3	P62873	P62873 [9-19]	0	1643.9	295.5	211.1	267.5	264.9	289.9	257.3	306.9	233.5	203.8	215	201.4	198.4	198.6	168.3
[R].QEEPPPGPQRPDQSAAAAGPGDPKR.[K]	1xGln->pyro-Glu [N-Term]; 1xTMTpro16plex [K24]	1	Q9BQ61	Q9BQ61 [81-105]	0	2840.42	20.8	15.8	21.4	22.6	17.4	19.4	22.7	28	29.7	33.9	29.3	30.3	27.5	22.7
[N].QEAAEPKEVPAHSTEVGR.[D]	1xGln->pyro-Glu [N-Term]; 1xTMTpro16plex [K7]	1	Q32MZ4	Q32MZ4 [479-496]	0	2222.14	24.6	16.3	22	24.5	18.2	21.7	24	26	24.1	26.4	27.6	22.4	27.6	20.3
[T].QDTVVALHALSR.[Y]	1xTMTpro16plex [N-Term]	1	P20742	P20742 [1258-1269]	0	1613.93															No Quan Values
[L].QDSVDFSLADAINTEFKNTR.[T]	1xDeamidated [N13]; 1xTMTpro16plex [K17]; 1xTMTpro16plex [N-Term]	1	P08670	P08670 [81-100]	0	2880.49	39.8	25.1	30.2	36.5	40.1	48.4	50.3	35.9	30.1	29.4	33	40.7	34.7	40.3
[L].QDSVDFSLADAINTEFKNTR.[T]	1xGln->pyro-Glu [N-Term]; 1xTMTpro16plex [K17]	1	P08670	P08670 [81-100]	0	2558.27	10.2	11	15.8	11	17.7	20.4	22	14.8	11.1	16.9	13	22.5	23.9	28.4
[A].QDSPPQILVHPQDQLFQGPGPAR.[M]	1xGln->pyro-Glu [N-Term]	6	Q8WZ75-1	Q8WZ75-1 [28-50]	0	2508.26															No Quan Labels
[H].QDSEAAINR.[Q]	1xTMTpro16plex [N-Term]	8	P02794	P02794 [15-23]	0	1307.69	763.6	587.9	645.2	684.4	702.9	625.1	720.1	1053.3	967.5	947.8	898	908.3	825.8	792.8
[T].QDQISNIKYHEEFEKSR.[M]	1xGln->pyro-Glu [N-Term]; 2xTMTpro16plex [K8; K15]	1	Q14847	Q14847 [114-130]	0	2742.43	68.8	51.7	62.6	65.3	79.9	85.7	86.8	57.7	47.2	52.8	61.9	67.9	67.7	56.2
[K].QDPFQESGLHLSPTAAEAKEKAR.[A]	1xGln->pyro-Glu [N-Term]; 2xTMTpro16plex [K19; K21]	1	Q15599; Q15599-3	Q15599 [292-314]; Q15599-3 [181-203]	0	3101.65	91.7	103.2	98.4	88	88.6	92.5	103.8	115.5	93.1	96.5	81	84.4	91.9	121.6	Shared
[M].QDPDEEHLKKSSQVPR.[T]	1xGln->pyro-Glu [N-Term]; 2xTMTpro16plex [K9; K10]	1	Q9NR12-1	Q9NR12-1 [180-195]	0	2484.33															No Quan Values
[A].QDNCTCPTNKMTVCSPDGPGGR.[C]	3xCarbamidomethyl [C4; C6; C14]; 1xGln->pyro-Glu [N-Term]; 1xOxidation [M11]; 1xTMTpro16plex [K10]	1	P09758	P09758 [31-52]	0	2755.19	12.9	9.1	10.8	11.6	12.1	11.5	9.3	9.2	10.7	9.3	9.9	9.5	9.1	6.8
[R].QEAEEAKEALLQASR.[D]	1xGln->pyro-Glu [N-Term]; 1xTMTpro16plex [K7]	8	P26038	P26038 [394-408]	0	1960.03	792.2	529.7	650.8	678	702.2	668.3	789.3	1142.6	993.1	995.4	962.3	996.9	940.2	909.1
[D].PGDGAIEDPELEAIKAR.[V]	1xTMTpro16plex [K15]; 1xTMTpro16plex [N-Term]	1	Q86U42-1	Q86U42-1 [109-125]	0	2389.32	93.6	74.4	85.5	85.5	81.8	74.9	94.7	105.5	90.4	101.2	99.5	86.6	86.4	70.1
[M].PFLELDTNLPANR.[V]	1xTMTpro16plex [N-Term]	11	P30046	P30046 [2-14]	0	1803.99	1120.6	514.1	654.6	797	803.2	735.2	971.9	1023.4	767.6	773.2	817.1	769.4	706.7	594.9
[M].PFLELDTNLPANR.[V]	1xAcetyl [N-Term]	1	P30046	P30046 [2-14]	0	1541.8															No Quan Labels
[-].MEVTGDAGVPESGEIR.[T]	1xAcetyl [N-Term]	1	O00273-1	O00273-1 [1-16]	0	1688.78															No Quan Labels
[-].MEVKPPPGRPQPDSGR.[R]	1xAcetyl [N-Term]; 1xTMTpro16plex [K4]	3	P51991-1	P51991-1 [1-16]	0	2094.11	337.2	262	330.4	354.6	328.6	302	351.9	403.8	359.3	392.1	377.4	370.6	351.4	320.4
[-].METLSNASGTFAIR.[L]	1xAcetyl [N-Term]	1	P50453	P50453 [1-14]	0	1539.75															No Quan Labels
[-].METGTAPLVAPPR.[R]	1xAcetyl [N-Term]	1	Q4KMP7	Q4KMP7 [1-13]	0	1381.71															No Quan Labels
[-].MESYHKPDQQKLQALKDTANR.[L]	1xAcetyl [N-Term]; 3xTMTpro16plex [K6; K11; K16]	2	P29401	P29401 [1-21]	0	3455.89	376.2	234.3	293.4	305.9	328	275.2	383.6	393.6	342.3	346.9	345.4	330.2	309.9	317.6
[-].MESIFHEKQEGSLCAQH.[C]	1xAcetyl [N-Term]; 1xCarbamidomethyl [C14]; 1xTMTpro16plex [K8]	1	P54252	P54252 [1-17]	0	2377.12	40.4	37.4	35.4	34.6	35.1	36.2	41.2	40.5	45.4	30.4	34.4	36	35.1	31.9
[-].MESGSTAASEEAR.[S]	1xAcetyl [N-Term]	3	P10644	P10644 [1-13]	0	1367.57															No Quan Labels
[-].MESGFTSKDTYLSHFNPR.[D]	1xAcetyl [N-Term]; 1xTMTpro16plex [K8]	2	P40261	P40261 [1-18]	0	2463.19	166.8	89	110.2	114.5	115.2	107.5	165.6	103.9	75.6	66.9	68.9	80	71.2	84.8
[-].MESETEPEPVTLLVKSPNQR.[H]	1xAcetyl [N-Term]; 1xTMTpro16plex [K15]	1	Q15011-1	Q15011-1 [1-20]	0	2630.37	33.1	27.4	32.5	24.3	28.5	26.6	37	47	40.2	40.6	45.8	35	39.5	31.3
[-].MESAGLEQLLR.[E]	1xAcetyl [N-Term]	1	Q8TEX9-1	Q8TEX9-1 [1-11]	0	1288.66															No Quan Labels
[-].MEQPGAAASGAGGGSEEPGGGR.[S]	1xAcetyl [N-Term]	1	O60879	O60879 [1-22]	0	1971.85															No Quan Labels
[-].MEQLSSANTR.[F]	1xAcetyl [N-Term]	6	P30740	P30740 [1-10]	0	1178.55															No Quan Labels
[R-].MEPPASKVPEVPTAPATDAAPKR.[V]	2xTMTpro16plex [K7; K22]; 1xTMTpro16plex [N-Term]	1	Q9UHD8-1	Q9UHD8-1 [165-187]	0	3272.85	44.1	38.3	41.5	54.5	46.3	42.6	44.1	63.4	53.3	53.7	55.2	57.8	45.7	35.8
[Q].MEPKVVTDTDETELAR.[Q]	1xTMTpro16plex [K4]; 1xTMTpro16plex [N-Term]	2	P05198	P05198 [273-288]	0	2442.3	162.8	102.3	126.8	136.6	144.3	142.7	135.5	217.3	188.2	197.3	200.6	187.4	148.4	133.2
[-].MEPAEQPSELVSAEGR.[N]	1xAcetyl [N-Term]	1	P47224	P47224 [1-16]	0	1771.82															No Quan Labels
[-].MELQPPEASIAVVSIPR.[Q]	1xAcetyl [N-Term]	2	P08195	P08195 [1-17]	0	1879															No Quan Labels
[-].MELLGEYVGQEGKPQKLR.[V]	1xAcetyl [N-Term]; 2xTMTpro16plex [K13; K16]	4	Q9BXV9	Q9BXV9 [1-18]	0	2725.52	317.1	251	281.9	297	277.7	269.7	301.5	422.7	384.4	396.3	396.6	371.3	348.2	361.6
[-].MELLGEYVGQEGKPQ.[K]	1xAcetyl [N-Term]; 1xTMTpro16plex [K13]	2	Q9BXV9	Q9BXV9 [1-15]	0	2024.03	34.9	31.3	33.9	27.2	29.9	32.1	37.4	47.5	32.4	40.3	34.9	33.6	36.3	39.5
[M].MELKPNAGSDR.[A]	1xTMTpro16plex [K4]; 1xTMTpro16plex [N-Term]	1	P43487	P43487 [108-118]	0	1826.01	183.9	119.6	156.2	151	150.3	139.4	165.4	214.8	201.2	181.1	187.6	182.8	176.7	147.6
[-].MEKTLETVPLER.[K]	1xAcetyl [N-Term]; 1xTMTpro16plex [K3]	4	P22626	P22626 [1-12]	0	1791.98	479.3	383.6	431.5	440	433.7	429.8	463.1	725	637.6	653.8	645.7	669.7	638.9	606.5
[-].MEKTELIQKAKLAEQAER.[Y]	1xAcetyl [N-Term]; 3xTMTpro16plex [K3; K9; K11]	11	P27348	P27348 [1-18]	0	3070.78	1387.7	760.7	964.8	1018.8	1085.1	919.2	1297.8	1477.2	1175	1175.2	1135.1	1145.5	1022.3	1070.6
[-].MFQAAGAAQATPSHDAKGGGSSTVQR.[S]	1xAcetyl [N-Term]; 1xTMTpro16plex [K17]	2	Q9BT23	Q9BT23 [1-26]	0	2877.42	52.6	40.8	44.6	48	48.2	48.4	43.8	60.4	59	52.6	55	50.2	47.1	43.5
[K].MGDHLTNLHR.[L]	1xAcetyl [N-Term]	2	P02792	P02792 [145-154]	0	1235.59															No Quan Labels
[C].MGNHELYMR.[R]	1xTMTpro16plex [N-Term]	1	P35241-1; P26038; P15311	P35241-1 [285-293]; P26038 [285-293]; P15311 [285-293]	0	1454.72	54.1	45.5	55	55.1	59	49.9	54.1	81.6	65	64	74.1	69.1	63.9	49	Shared
[G].MGQKDSYVGDEAQSKR.[G]	2xTMTpro16plex [K4; K15]; 1xTMTpro16plex [N-Term]	1	P60709; P62736; P68133; P68032; P63261	P60709 [47-62]; P62736 [49-64]; P68133 [49-64]; P68032 [49-64]; P63261 [47-62]	0	2711.46	171.9	91.8	127.3	127.7	135.4	139.5	152.7	170.1	151.4	149.8	148.7	140.8	126.7	112.5	Shared
[-].MMLGTEGGEGFVVKVR.[G]	1xAcetyl [N-Term]; 1xOxidation [M2]; 1xTMTpro16plex [K14]	1	P31943	P31943 [1-16]	0	2072.08															No Quan Values
[-].MMLGPEGGEGFVVKLR.[G]	1xAcetyl [N-Term]; 1xOxidation [M2]; 1xTMTpro16plex [K14]	2	P52597	P52597 [1-16]	0	2082.1	48.6	41.1	41.9	43	47.7	43.4	49.7	76.6	55.5	55.3	60.6	59	51.3	56.1
[-].MMCGAPSATQPATAETQHIADQVR.[S]	1xAcetyl [N-Term]; 1xCarbamidomethyl [C3]; 1xOxidation [M2]	2	P04080	P04080 [1-24]	0	2629.18															No Quan Labels
[-].MMCGAPSATQPATAETQHIADQVR.[S]	1xAcetyl [N-Term]; 1xCarbamidomethyl [C3]	1	P04080	P04080 [1-24]	0	2613.19															No Quan Labels
[-].MLSLQYPDVYR.[D]	1xAcetyl [N-Term]	1	P48147	P48147 [1-11]	0	1426.7															No Quan Labels
[-].MILLEVNNR.[I]	1xTMTpro16plex [N-Term]	2	O15144	O15144 [1-9]	0	1405.82	231.3	166.3	194	199.4	179.7	160.1	226.4	217	161.8	164.9	161.1	169.2	152.5	154.9
[M].MLGTEGGEGFVVKVR.[G]	1xAcetyl [N-Term]; 1xTMTpro16plex [K13]	1	P31943	P31943 [2-16]	0	1925.05															No Quan Values
[M].MLGPEGGEGFVVKLR.[G]	1xAcetyl [N-Term]; 1xTMTpro16plex [K13]	5	P52597	P52597 [2-16]	0	1935.07	184.2	139.2	160.5	161.6	154.7	160.7	189	271.6	206.6	199.5	194.3	214.1	205.1	205.2
[C].MKSVTEQGAELSNEER.[N]	1xDeamidated [N13]; 1xTMTpro16plex [K2]; 1xTMTpro16plex [N-Term]	2	P63104-1	P63104-1 [26-41]	0	2417.25	166.3	97.8	147.4	131.3	155.3	153.7	151.7	193.9	163.7	173.2	181.1	175.6	165.4	131.8
[C].MKSVTEQGAELSNEER.[N]	1xTMTpro16plex [K2]; 1xTMTpro16plex [N-Term]	15	P63104-1	P63104-1 [26-41]	0	2416.26	1309.9	778.4	1055.6	1025.7	1043.9	1040.7	1209.3	1574	1196.2	1174.3	1236.3	1186.4	1136.4	926.5
[-A].MKPPGGESSNLFGSPEEATPSSRPNR.[M]	1xTMTpro16plex [K2]; 1xTMTpro16plex [N-Term]	1	Q9H910-2; Q9H910-1	Q9H910-2 [1-26]; Q9H910-1 [17-42]	0	3337.71	52.7	30.3	40.5	41.2	42.4	45.9	44.2	59.9	56.8	56	53.2	50.6	50.1	33.5	Shared
[-].MKPPGGESSNLFGSPEEATPSSR.[P]	1xDeamidated [N10]; 1xTMTpro16plex [K2]; 1xTMTpro16plex [N-Term]	1	Q9H910-2	Q9H910-2 [1-23]	0	2971.5	55.3	40.7	49.5	48.5	54.2	52.9	49.1	59	62.3	46.5	57.2	56	47.4	38.3
[D].MKLGDQGPPEEAEDR.[F]	1xTMTpro16plex [K2]; 1xTMTpro16plex [N-Term]	1	O00592	O00592 [443-457]	0	2280.18	54.4	51.7	64.2	87.6	102.6	106.8	99.5	47.8	59.9	57.6	68	75.5	69.8	57.6
[A].MKAVTEQGHELSNEER.[N]	1xTMTpro16plex [K2]; 1xTMTpro16plex [N-Term]	1	P31946-2; P31946	P31946-2 [26-41]; P31946 [28-43]	0	2466.29	42	32	56.6	39.6	41.6	64.3	43.8	43.3	43.2	46.8	43	36.2	34.9	45.6	Shared
[C].MKAVTEQGAELSNEER.[N]	1xTMTpro16plex [K2]; 1xTMTpro16plex [N-Term]	2	P27348	P27348 [26-41]	0	2400.27	270	145.3	179.1	204.3	209.4	191.9	240.7	270.2	196.4	198	197.2	217.1	190.1	148.6
[-].MHPAGLAAAAAGTPR.[L]	1xAcetyl [N-Term]	1	Q5BJH7	Q5BJH7 [1-15]	0	1433.73															No Quan Labels
[C].MKSVTEQGAELSNEER.[N]	1xAcetyl [N-Term]; 1xTMTpro16plex [K2]	1	P63104-1	P63104-1 [26-41]	0	2154.07	46.1	39.8	38.3	43.1	38.5	38.7	38.8	53.7	46.3	44.1	41.2	40.7	46.5	43.5
[-].MNAGSDPVVIVSAAR.[T]	1xAcetyl [N-Term]	1	Q9BWD1	Q9BWD1 [1-15]	0	1528.78															No Quan Labels
[V].MEKPSPLLVGR.[E]	1xAcetyl [N-Term]; 1xTMTpro16plex [K3]	2	Q13283; Q9UN86	Q13283 [3-13]; Q9UN86 [3-13]	0	1572.91	222.5	173.3	192.2	192.2	189.1	182.9	228.4	316.5	256.6	277.5	251	260	252.5	272.7	Shared
[-].MEGPLSVFGDR.[S]	1xAcetyl [N-Term]	3	P17987	P17987 [1-11]	0	1249.59															No Quan Labels
[-].MDKNELVQKAKLAEQAER.[Y]	1xAcetyl [N-Term]; 1xDeamidated [N4]; 3xTMTpro16plex [K3; K9; K11]	3	P63104-1	P63104-1 [1-18]	0	3056.72	488.7	251.8	349.7	365.2	370.4	374.1	471.5	609.2	495.7	490.6	472.9	498.4	463	506.6
[-].MDKNELVQKAKLAEQAER.[Y]	1xAcetyl [N-Term]; 3xTMTpro16plex [K3; K9; K11]	11	P63104-1	P63104-1 [1-18]	0	3055.74	1988.2	1047.2	1364.9	1454.3	1514.8	1331.8	1871.3	2597.7	2051	2057.4	2020.2	2035.7	1873.8	1931.5
[-].MDHYDSQQTNDYMQPEEDWDR.[D]	1xAcetyl [N-Term]; 1xOxidation [M13]	1	P12814-1	P12814-1 [1-21]	0	2761.04															No Quan Labels
[-].MDGIVPDIAVGTKR.[G]	1xAcetyl [N-Term]; 1xTMTpro16plex [K13]	4	P26599	P26599 [1-14]	0	1818.01	393.6	255.6	304.6	337.2	320.8	324.2	391.1	421.6	385.6	369.4	373.7	392.3	349.5	345.5
[-].MDGGDDGNLIIKKR.[F]	1xAcetyl [N-Term]; 2xTMTpro16plex [K12; K13]	1	Q9GZU8	Q9GZU8 [1-14]	0	2182.21	153.2	114.2	145.9	152.7	147.1	144.8	161.1	225.8	217.9	225.7	212.6	227.2	212.4	193.5
[-].MDGASAEQDGLQEDR.[S]	1xAcetyl [N-Term]	1	Q08378	Q08378 [1-15]	0	1663.69															No Quan Labels
[-].MDFQHRPGGKTGSGGVASSSESNR.[D]	1xAcetyl [N-Term]; 1xTMTpro16plex [K10]	2	Q15428	Q15428 [1-24]	0	2795.35	75.5	59.6	74	73.4	74.8	78.5	76.2	90	85	86.2	80.1	88.5	87.7	71.7
[-].MDFLLGNPFSSPVGQR.[I]	1xAcetyl [N-Term]	1	O60784	O60784 [1-16]	0	1806.88															No Quan Labels
[-].MDDREDLVYQAKLAEQAER.[Y]	1xAcetyl [N-Term]; 1xTMTpro16plex [K12]	3	P62258-1	P62258-1 [1-19]	1	2626.31	264.2	171.2	225.5	215	215	212.2	279.5	305.6	241.6	257.3	220.9	250.1	232.8	253.6
[-].MDDKGDPSNEEAPKAIKPTSKEFR.[K]	1xAcetyl [N-Term]; 4xTMTpro16plex [K4; K14; K17; K21]	1	Q9BTC0	Q9BTC0 [1-24]	0	3949.15	51	33	43.2	53.1	53.4	56.5	47.9	69.2	62.3	67	73.1	63.1	56.2	37
[K].MDASLGNLFAR.[S]	1xTMTpro16plex [N-Term]	2	Q92520	Q92520 [31-41]	0	1498.8	181	123.8	150.2	151.6	157.1	148.7	191	142.2	98.7	102.8	115	127.7	106.6	106.7
[R].MAPEEIIMDRPFLF.[V]	1xOxidation [M8]; 1xTMTpro16plex [N-Term]	2	P05121-1	P05121-1 [370-383]	0	2029.05	143.7	98	115.6	130.6	141.8	126.7	134.2	90.2	74.1	79.9	78.4	87.8	74.9	53.1
[R].MAPEEIIMDRPF.[L]	1xOxidation [M8]; 1xTMTpro16plex [N-Term]	3	P05121-1	P05121-1 [370-381]	0	1768.89	357.3	246.7	278.3	322.4	316.5	291.4	319.3	224.8	200.6	210.6	201	218.8	184.2	160.7
[R].MAPEEIIMDRPF.[L]	1xTMTpro16plex [N-Term]	2	P05121-1	P05121-1 [370-381]	0	1752.9	131.2	93	107.5	110.3	112.5	108.8	115.9	76.2	65.8	66.1	73.8	79.2	68.7	61.2
[P].MAEGGGQNHHEVVKFMDVYQR.[S]	1xTMTpro16plex [K14]; 1xTMTpro16plex [N-Term]	1	P15692-18; P15692-12	P15692-18 [209-229]; P15692-12 [209-229]	0	3040.54	61.3	58.5	80.4	83.4	78.7	74.4	89.2	63.7	56	63.3	64.7	64	53.6	54.7	Shared
[R].LYWDDLKR.[K]	1xTMTpro16plex [K7]; 1xTMTpro16plex [N-Term]	2	P02786	P02786 [122-129]	0	1716.99	591	359.9	422.9	471.3	473.3	408.9	516	267.1	243.9	235.6	241.9	235.9	212.2	182.4
[N].LYVKNLDDGIDDER.[L]	1xTMTpro16plex [K4]; 1xTMTpro16plex [N-Term]	1	Q9H361; P11940-1	Q9H361 [296-309]; P11940-1 [296-309]	0	2273.23	84.1	68	82.1	81.4	82.4	73.2	85.1	104.3	88.3	96.8	85	79	70.3	62	Shared
[-].MDKSELVQKA.[K]	1xAcetyl [N-Term]; 2xTMTpro16plex [K3; K9]	1	P31946-2	P31946-2 [1-10]	0	1799.02	98.1	64.3	87.3	78.7	83.4	85.1	87.4	111.7	75.5	81.9	89.7	82.9	80.5	73
[-T].MDKSELVQKAKLAEQAER.[Y]	1xAcetyl [N-Term]; 3xTMTpro16plex [K3; K9; K11]	15	P31946-2; P31946	P31946-2 [1-18]; P31946 [3-20]	0	3028.73	2624.2	1462.4	1853.1	1979.9	2055.7	1857.8	2478.1	2568.3	1982.7	1981.1	1990.7	2059.7	1855.8	1814.8	Shared
[-].MDILKSEILR.[K]	1xAcetyl [N-Term]; 1xTMTpro16plex [K5]	1	Q99633-1	Q99633-1 [1-10]	0	1563.91	39.3	29.3	34.1	32.6	39.2	31.7	34.7	48.1	46.9	43.7	39.8	41.7	36.6	45.3
[-].MDLQAAGAQAQGAAEPSR.[G]	1xAcetyl [N-Term]	1	Q9NQ92	Q9NQ92 [1-18]	0	1813.85															No Quan Labels
[-].MEFDLGAALEPTSQKPGVGAGHGGD.[P]	1xAcetyl [N-Term]; 1xTMTpro16plex [K15]	1	Q9GZP8-1	Q9GZP8-1 [1-25]	0	2787.36	19.1	15.1	19.3	18.3	22.2	17.9	21.5	21.6	19.9	18.9	14.7	17.1	21.3	16.2
[-].MEFDLGAALEPTSQKPGVGAGH.[G]	1xAcetyl [N-Term]; 1xTMTpro16plex [K15]	1	Q9GZP8-1	Q9GZP8-1 [1-22]	0	2558.29	21	15.6	19.4	22.4	20.8	26.1	17.2	22	17.1	20	21.3	17.4	19.7	13.8
[-].MEESGYESVLCVKPDVHVYR.[I]	1xAcetyl [N-Term]; 1xCarbamidomethyl [C11]; 1xTMTpro16plex [K13]	1	Q9NVZ3	Q9NVZ3 [1-20]	0	2743.34	57.5	39.3	51.9	57.5	57.2	56	56.9	76	71.8	66.7	59.1	62	60	55.3
[-].MEESDSEKTTEKENLGPR.[M]	1xAcetyl [N-Term]; 2xTMTpro16plex [K8; K12]	1	Q5VZM2	Q5VZM2 [1-18]	0	2730.37	47.8	27.4	48.8	45	51.9	44.8	47.3	60.1	58	60.5	66.3	67.7	59.6	43.1
[-].MEEEGVKEAGEKPR.[G]	1xAcetyl [N-Term]; 2xTMTpro16plex [K7; K12]	1	Q8TD55	Q8TD55 [1-14]	0	2239.19	57.8	38.2	49.6	55.8	52.9	54	59.9	55.1	50.2	51.3	54.5	48.8	48.7	46.6
[-].MEEASEGGGNDR.[V]	1xAcetyl [N-Term]	2	Q9BV40	Q9BV40 [1-12]	0	1293.5															No Quan Labels
[-].MEDYTKIEKIGEGTYGVVYKGR.[H]	1xAcetyl [N-Term]; 3xTMTpro16plex [K6; K9; K20]	1	P06493	P06493 [1-22]	0	3490.91	101.1	61.8	75.9	75.2	93.9	77.7	95.4	121.4	97.1	96.7	102.9	102	91.8	90.1
[-].MEDVNSNVNADQEVR.[K]	1xAcetyl [N-Term]	1	Q9P270	Q9P270 [1-15]	0	1761.77															No Quan Labels
[-].MEDPTLYIVER.[P]	1xAcetyl [N-Term]	1	Q6NZI2-1	Q6NZI2-1 [1-11]	0	1407.68															No Quan Labels
[-].MEDLDQSPLVSSSDSPPRPQPAFKY.[Q]	1xAcetyl [N-Term]; 1xTMTpro16plex [K24]	1	Q9NQC3	Q9NQC3 [1-25]	0	3137.54	17.1	15.8	22.4	20.3	18.1	15	17.9	22.5	14.7	13.9	17.3	18.9	19.6	14.8
[D-].MEKLYSENEGMASNQGKMENEEQPQDER.[K]	1xAcetyl [N-Term]; 1xDeamidated [N14]; 2xOxidation [M11; M18]; 2xTMTpro16plex [K3; K17]	1	Q96EI5	Q96EI5 [1-28]	0	3984.8	16.2	16.7	16.9	19.2	23.7	18.8	16.4	27.7	22.9	28.5	20.4	27.1	20.6	17.3
[-].MEANGLGPQGFPELKNDTFLR.[A]	1xAcetyl [N-Term]; 2xDeamidated [N4; N16]; 1xTMTpro16plex [K15]	1	P06132	P06132 [1-21]	0	2682.34	18.7	9.8	11.6	15.3	10.8	14.6	22.1	20.4	13.7	12.7	11	18.3	12.7	21
[-].MEANGLGPQGFPELKNDTFLR.[A]	1xAcetyl [N-Term]; 1xTMTpro16plex [K15]	3	P06132	P06132 [1-21]	0	2680.37	88.4	49	59.6	50.8	59.1	59.5	89.1	84.3	55.4	58	55.8	54.1	55.8	71.9
[-].MEAIAKYDFKATADDELSFKR.[G]	1xAcetyl [N-Term]; 3xTMTpro16plex [K6; K10; K20]	1	P62993	P62993 [1-21]	0	3403.84	41	23.1	31.7	29.3	34.9	30.8	36.2	43.3	45.7	40.2	32.9	39.8	29.2	31.3
[-].MDWVMKHNGPNDASDGTVR.[L]	1xAcetyl [N-Term]; 1xDeamidated [N8]; 1xTMTpro16plex [K6]	1	P31942	P31942 [1-19]	0	2477.15	60.6	46.1	56.8	50.2	46.5	52.8	59.3	63.8	57	59.3	55.4	52.8	48.8	42.6
[-].MDVGELLSYQPNR.[G]	1xAcetyl [N-Term]	1	Q8WYA6	Q8WYA6 [1-13]	0	1563.75															No Quan Labels
[A].MDVDTPSGTNSGAGKKR.[F]	1xAcetyl [N-Term]; 2xTMTpro16plex [K15; K16]	1	P62877	P62877 [5-21]	0	2371.25	81.1	57.1	71.8	67.6	73.5	73.3	82.3	96.1	68.7	81.1	72.9	73.2	68.2	68.7
[-].MDPSGVKVLETAEDIQER.[R]	1xAcetyl [N-Term]; 1xTMTpro16plex [K7]	2	Q13813-3; Q13813	Q13813-3 [1-18]; Q13813 [1-18]	0	2363.21	53.7	51.7	46.1	46.6	54.6	55.9	58.7	39.4	47.4	44.9	48	45.4	46.3	41.6	Shared
[-].MDPNTIIEALR.[G]	1xAcetyl [N-Term]	2	O95373	O95373 [1-11]	0	1314.67															No Quan Labels
[-].MDPNCSCAAGDSCTCAGSCKCKECKCTSC.[K]	1xAcetyl [N-Term]; 9xCarbamidomethyl [C5; C7; C13; C15; C19; C21; C24; C26; C29]; 1xDeamidated [N4]; 3xTMTpro16plex [K20; K22; K25]	1	P02795	P02795 [1-29]	0	4377.8	49.2	21.8	38.8	45	47.4	38.3	32.2	39.7	51.4	41.5	46.9	23.5	35.7	25.3
[-].MDPLSPPLCTLPPGPEPPR.[F]	1xAcetyl [N-Term]; 1xCarbamidomethyl [C9]	1	Q9BUH6	Q9BUH6 [1-19]	0	2113.05															No Quan Labels
[-].MDPLFQQTHKQVHEIQSC.[M]	1xAcetyl [N-Term]; 1xCarbamidomethyl [C18]; 1xTMTpro16plex [K10]	1	O14653-1	O14653-1 [1-18]	0	2572.26	58.4	42.3	58.8	55.6	56.1	58.1	70.5	67.7	62.2	59	54.5	55.6	56.8	53.7
[-].MEANGLGPQGFPELKNDTFLR.[A]	1xAcetyl [N-Term]; 1xDeamidated [N]; 1xTMTpro16plex [K15]	3	P06132	P06132 [1-21]	0	2681.36	54.1	34.1	43.6	41.3	41.4	35.8	55	62.5	40.9	44.8	41.1	39.2	36.9	49.3
[-R].MNGDQNSDVYAQEKQDFVQHFSQIVR.[V]	1xAcetyl [N-Term]; 1xDeamidated [N2]; 1xTMTpro16plex [K14]	2	P14324	P14324 [67-92]	0	3430.63	28.2	20.7	21.9	25.8	24	21.6	25.5	37	32.9	31.5	29.4	33	30.3	30.1
[I-].MNQEKLAKLQAQVR.[I]	1xAcetyl [N-Term]; 2xTMTpro16plex [K5; K8]	2	Q96K17-1; P20290-1	Q96K17-1 [1-14]; P20290-1 [50-63]	0	2307.35	236.8	156.7	202.2	199.9	193.4	195	242.8	286.6	215.3	228.4	237.4	219.5	209.9	210.4	Shared
[-T].MNTSPGTVGSDPVILATAGYDHTVR.[F]	1xAcetyl [N-Term]	1	Q9BVC4	Q9BVC4 [1-25]	0	2601.26															No Quan Labels
[M].NVAEVDKVTGR.[F]	1xTMTpro16plex [K7]; 1xTMTpro16plex [N-Term]	1	P63220	P63220 [35-45]	0	1796.05	120.6	94.6	125.9	148.5	179.7	195	203.5	134.1	147.2	148.1	185.3	199.1	185.8	167.3
[D].NTKKANNSQEPSPQLASSVASTR.[S]	1xDeamidated [N7]; 2xTMTpro16plex [K3; K4]; 1xTMTpro16plex [N-Term]	1	Q96HC4	Q96HC4 [302-324]	0	3328.83	22.3	15.7	20.9	24.7	23.3	19.4	25.7	25.1	25.9	25	26.7	27.8	24.2	19.1
[W].NTHADFADECPKPELLAIR.[F]	1xCarbamidomethyl [C10]; 1xTMTpro16plex [K12]; 1xTMTpro16plex [N-Term]	1	P43487	P43487 [123-141]	0	2805.48	53.2	44.9	67.3	58.4	51	79.1	57.2	72.7	76.3	63.9	77.1	59.6	60	57
[G].NSPSSSLPAEPEAKEDEAR.[E]	1xTMTpro16plex [K14]; 1xTMTpro16plex [N-Term]	1	Q9H2X8	Q9H2X8 [92-110]	0	2622.35	48.3	30.4	34.9	43.7	40.3	39.7	41.1	36.3	33.5	41.3	48.1	44.7	38.8	28.6
[Y].NSPGGGGGSDYNYESKFNYSGSGGR.[S]	1xTMTpro16plex [K16]; 1xTMTpro16plex [N-Term]	1	Q12906-1	Q12906-1 [791-815]	0	3122.47	42.9	27.6	37.7	43.5	37.1	36.3	36.3	55.8	49.1	58	56.6	53.5	43.5	38.1
[H].NSLDPSELPGKQGLPESGR.[V]	1xTMTpro16plex [K11]; 1xTMTpro16plex [N-Term]	1	Q86V48-1	Q86V48-1 [1041-1059]	0	2589.41	72.8	51	55.6	64.7	56.3	56	54.4	74.1	77.8	75.7	74.8	68.6	51.7	47.8
[C].NSKDGGAWGTEQR.[E]	1xTMTpro16plex [K3]; 1xTMTpro16plex [N-Term]	1	P09382	P09382 [62-74]	0	2014.06	196.3	125.3	156.1	169.3	168.3	176.4	167.4	248.3	180.9	190.7	239.9	244.2	213.1	169.8
[S].NSAALIQQATTVKNKDIR.[K]	2xTMTpro16plex [K13; K15]; 1xTMTpro16plex [N-Term]	1	P32969	P32969 [156-173]	0	2883.72	82.2	86.9	75.1	93.2	102.2	96.1	92	87.6	96.4	93.3	107.2	96.2	89.7	75.3
[S].NQVEQPDDRPPAR.[W]	1xTMTpro16plex [N-Term]	1	Q8TE58	Q8TE58 [830-842]	0	1825.95	140.4	120.5	123.2	131.2	140.1	107.2	113.8	41.6	40.3	38.5	42.9	40.1	35.7	26.2
[M].NQPPQIAPKR.[E]	1xTMTpro16plex [K9]; 1xTMTpro16plex [N-Term]	5	Q04637	Q04637 [166-175]	0	1757.07	630	446.5	546.9	634.3	616.3	573.1	588	723.4	702.6	724	736.7	709.7	620.7	477.1
[Q].NQPPQKEFSIPR.[A]	1xTMTpro16plex [K6]; 1xTMTpro16plex [N-Term]	1	Q8NFJ5	Q8NFJ5 [328-339]	0	2049.17	107	69.9	90.8	92.6	85	82.1	77	105.8	83	92	91.9	84.1	78.4	61.6
[L].NQLGADSLTSLR.[R]	1xTMTpro16plex [N-Term]	1	P20290-1	P20290-1 [152-163]	0	1578.88	64.4	49.5	65.1	63	71.5	77	78	67.6	64.8	66.4	67.8	68.9	64.1	61.5
[G].NPPPPPPSELKKAEQQQR.[E]	2xTMTpro16plex [K11; K12]; 1xTMTpro16plex [N-Term]	1	O14497	O14497 [15-32]	0	2953.7	51	35.6	52.3	52	53.5	50	50.7	74.8	66.9	69.7	77.3	71.6	63.5	46.7
[L].NPPGGKTSDIFGSPVTATSR.[L]	1xTMTpro16plex [K6]; 1xTMTpro16plex [N-Term]	1	Q9H910-2; Q9H910-1	Q9H910-2 [69-88]; Q9H910-1 [85-104]	0	2597.42	86.5	66.3	74.3	85.8	75.9	76.5	76.7	94.7	90.5	93.4	95.5	93.6	74.4	75.3	Shared
[H].NPDQLDSDSDR.[I]	1xTMTpro16plex [N-Term]	2	P07996	P07996 [841-851]	0	1565.74	135.3	101.3	116.5	125.3	122.6	107.6	120.3	94.1	88.2	97.5	92.9	91.6	74.9	67.4
[T].NPAPSKLPINSTR.[A]	1xTMTpro16plex [K6]; 1xTMTpro16plex [N-Term]	1	Q7Z434	Q7Z434 [343-355]	0	2003.19	178.3	122.1	145.1	140.4	126.7	137.8	133	157.2	140.5	145.9	131.5	143.8	121.9	98.3
[A].NPAAGSVILLENLR.[F]	1xTMTpro16plex [N-Term]	3	P00558	P00558 [110-123]	0	1771.04	95.5	61.7	70.8	81.3	70.5	76.8	90.6	127.8	87.2	84	94.5	102.8	86.4	68.2
[V].NLSEKDYIR.[K]	1xTMTpro16plex [K5]; 1xTMTpro16plex [N-Term]	1	Q9NTK5-1	Q9NTK5-1 [230-238]	0	1746	122.8	79.1	103.9	121.8	183.2	206.4	261.9	103.5	92.4	88.5	91.4	118.4	112.7	112.6
[C].NIQVTKVTQVDGNSPVR.[F]	1xTMTpro16plex [K6]; 1xTMTpro16plex [N-Term]	2	P48444	P48444 [480-496]	0	2463.42	189.4	111.8	155.8	157	176.9	159.2	173.3	200.7	154	166	186.8	188	155.1	115.3
[A].NIPLLLYPQDGPR.[S]	1xTMTpro16plex [N-Term]	2	P07602-1	P07602-1 [174-186]	0	1800.03	32.9	31.3	34.6	36	30.8	29	28	39.9	33.2	34.7	29.7	25.3	18	17.7
[S].NVDVETQSGKTVIR.[L]	1xTMTpro16plex [K10]; 1xTMTpro16plex [N-Term]	1	Q09666-1	Q09666-1 [194-207]	0	2154.24	128.9	89.6	113	130.7	141.9	156	162.6	116.3	107.9	114.9	130	156.1	151.8	127.9
[L].NVEIDPEIQKVKSR.[E]	2xTMTpro16plex [K10; K12]; 1xTMTpro16plex [N-Term]	1	P04264	P04264 [166-179]	0	2567.53	192.3	70.7	123.1	87.1	139.3	281.2	255.2	161.3	162.8	119.2	165.6	271.1	71.9	303
[C].NVLVALEQQSPDIAQGVHLDR.[N]	1xTMTpro16plex [N-Term]	2	P31153	P31153 [105-125]	0	2606.42	17.6	14.1	16.8	12.8	14.2	15.3	18.3	27.6	17.6	15.8	13.5	20.6	16.4	11.2
[C].PFHDQPHLKR.[K]	1xTMTpro16plex [K9]; 1xTMTpro16plex [N-Term]	2	P01034	P01034 [110-119]	0	1883.09	126.6	84.9	115.9	119	110.9	129.2	112.6	103.1	80.7	82.9	93	89.3	84.2	55.1
[M].PETETHER.[E]	1xTMTpro16plex [N-Term]	2	Q32P41	Q32P41 [61-68]	0	1302.66	41.1	24.1	37.5	37.9	36.5	40.5	56.4	69.2	52.5	55	39.5	36.7	31.9	37.7
[C].PEPPPEAPTEDDHDEL.[-]	1xTMTpro16plex [N-Term]	1	P14314	P14314 [513-528]	0	2091.97	50.4	32.2	47.8	42.5	45.7	44.3	45.5	48.5	50.7	49.1	51.9	59.4	43.2	34.7
[C].PENVDISETDFR.[R]	1xTMTpro16plex [N-Term]	1	P07996	P07996 [947-958]	0	1725.86	76.2	50.5	63.9	62.9	70.5	69.6	71.1	75.8	73.7	67.1	76.4	71.6	65.5	47.1
[M].PEIVDTCSLASPASVCR.[T]	2xCarbamidomethyl [C7; C16]; 1xTMTpro16plex [N-Term]	1	P09960-1	P09960-1 [2-18]	0	2166.09	97.8	59.1	82.7	92.1	91.6	89.9	90.5	122.4	101.3	115	116.7	120.3	101	81.7
[N].PDHSIIETLR.[Q]	1xTMTpro16plex [N-Term]	1	P07900	P07900 [638-647]	0	1484.84	43.6	23	31.2	32.9	42.1	37.6	44.7	55.5	43	40.3	46.6	47.2	46.7	47.9
[S].NLNLKPGECLR.[V]	1xCarbamidomethyl [C9]; 1xTMTpro16plex [K5]; 1xTMTpro16plex [N-Term]	1	P09382	P09382 [9-19]	0	1922.11	140.9	78.4	146.3	106.8	128	182.2	125.2	138.5	118.7	119.2	130.2	135.8	123.6	160.4
[M].PCSEETPAISPSKR.[A]	1xCarbamidomethyl [C2]; 1xTMTpro16plex [K13]; 1xTMTpro16plex [N-Term]	1	P33316-2	P33316-2 [2-15]	0	2167.17	203.1	106.7	146.8	177.8	171.9	164.9	173.8	189.3	177	193.2	202.9	184.9	174.8	131
[C].PAGHFNGFR.[T]	1xDeamidated [N6]; 1xTMTpro16plex [N-Term]	9	Q08380	Q08380 [562-570]	0	1307.68	348.8	220.9	282.9	330.7	312.4	327.4	309.7	297.7	244.9	251	269.7	272.9	233.8	148.6
[N].PAENGDAKTDQAQKAEGAGDAK.[-]	1xDeamidated [N4]; 3xTMTpro16plex [K8; K14; K22]; 1xTMTpro16plex [N-Term]	1	P05204	P05204 [69-90]	0	3389.83	28.6	19.7	28.4	26.6	36.1	24.4	24.6	33.4	34.9	38.5	35.4	39.6	36	21.5
[Q].NYQNSESGEKNEGSESAPEGQAQQR.[R]	1xDeamidated [N4]; 1xTMTpro16plex [K10]; 1xTMTpro16plex [N-Term]	1	P67809	P67809 [161-185]	0	3333.57	11.4	13.1	14.4	15.7	19.8	14.4	20.2	10.8	14	10.3	14.6	16.2	15	10.2
[A].NYQNGKNNVPR.[L]	1xDeamidated [N4]; 1xTMTpro16plex [K6]; 1xTMTpro16plex [N-Term]	2	Q14563	Q14563 [21-31]	0	1913.05	223.3	137.1	186.5	181.7	172.8	165.9	183.1	310.6	246.7	254.8	258.3	213.6	191.6	166.6
[A].NYQDTIGR.[L]	1xTMTpro16plex [N-Term]	2	P08670	P08670 [357-364]	0	1270.67	120.3	88.8	125.4	98.3	116.9	130.1	130.6	116.2	103.4	114.3	121	118.5	107.7	175.5
[I].NVYYNEATGGKYVPR.[A]	1xDeamidated [N5]; 1xTMTpro16plex [K11]; 1xTMTpro16plex [N-Term]	1	P68371	P68371 [48-62]	0	2340.25	144.4	102	122	141.5	157	133.4	153.5	126.9	126.2	127.6	133.7	136.6	107.4	111.1
[I].NVYYNEATGGKYVPR.[A]	1xTMTpro16plex [K11]; 1xTMTpro16plex [N-Term]	1	P68371	P68371 [48-62]	0	2339.26	466.4	228.7	262.9	239.6	202.8	186.7	273.3	329.3	225.4	190.3	161.8	141.5	131.4	122.3
[C].NLNELVKHGLR.[A]	1xTMTpro16plex [K7]; 1xTMTpro16plex [N-Term]	2	P25786-1	P25786-1 [183-193]	0	1901.16	102.4	53.7	82.7	87.6	91.1	94.5	102.5	111.3	83.6	83.8	97.1	103.5	85.2	65.1
[S].NIKYHEEFEKSR.[M]	2xTMTpro16plex [K3; K10]; 1xTMTpro16plex [N-Term]	2	Q14847	Q14847 [119-130]	0	2492.41	63.6	37.3	51	64.7	60.9	52.6	61	53.3	50.3	58.3	57.9	52.2	57.2	45
[K].NLKLGIHEDSTNR.[R]	1xTMTpro16plex [K3]; 1xTMTpro16plex [N-Term]	1	P08238	P08238 [436-448]	0	2105.2															No Quan Values
[C].NDYVALVHPDLDR.[E]	1xTMTpro16plex [N-Term]	1	P56537-1	P56537-1 [111-123]	0	1830.97	43.1	38.2	43.3	42.9	41.3	46	47.8	56.8	35.6	47.2	43.9	44.6	44.1	37.7
[G].NDISSGTVLSDYVGSGPPKGTGLHR.[Y]	1xAcetyl [N-Term]; 1xTMTpro16plex [K19]	1	P30086	P30086 [95-119]	0	2860.48	38	72.1	59.8	39.8	34.2	50.3	68.7	71.6	52.7	54.1	42.7	45.6	53.1	110.4
[D].NDGLYDPDCDPEGR.[F]	1xCarbamidomethyl [C9]; 1xTMTpro16plex [N-Term]	1	P09758	P09758 [100-113]	0	1926.85	54.7	44.8	52.9	57.9	51.7	50.5	52.8	64.6	65.7	66.1	56.2	65.8	54.5	51
[L].NAAKVPADTEVVCAPPTAYIDFAR.[Q]	1xCarbamidomethyl [C13]; 1xTMTpro16plex [K4]; 1xTMTpro16plex [N-Term]	2	P60174-1	P60174-1 [30-53]	0	3184.7	51.5	35	54.4	48.5	54.3	71.6	62.3	43	43.1	44.9	43.5	44.2	39.6	58
[-].MYTAIPQSGSPFPGSVQDPGLHVWR.[V]	1xAcetyl [N-Term]	3	P40121	P40121 [1-25]	0	2769.35															No Quan Labels
[RSIVTNMW].MYGCDVGPDGR.[LF]	1xCarbamidomethyl [C4]; 1xTMTpro16plex [N-Term]	1	P30479; P01889	P30479 [122-132]; P01889 [122-132]	0	1530.7	46.3	37.1	46.1	41.5	44.9	39.1	44.2	88.8	82.5	73	67.9	61.4	55.6	53.9	Shared
[Q].MVQEDLEKTR.[A]	1xTMTpro16plex [K8]; 1xTMTpro16plex [N-Term]	1	P26038	P26038 [451-460]	0	1857.04															No Quan Values
[C].MVEESGTLESQLEATKR.[K]	1xTMTpro16plex [K16]; 1xTMTpro16plex [N-Term]	1	Q13813-3; Q13813	Q13813-3 [2214-2230]; Q13813 [2234-2250]	0	2516.35	74.4	50.5	61.7	64	66.4	60.3	70	66.4	56.8	61.9	63	59.1	57.1	45.2	Shared
[D].NEAIYDICR.[R]	1xCarbamidomethyl [C8]; 1xTMTpro16plex [N-Term]	1	P68363; Q9BQE3	P68363 [206-214]; Q9BQE3 [206-214]	0	1457.74	63.6	52.8	67.1	75.6	87.3	80.5	87.5	66.8	69.8	64.8	70.9	74.8	88.7	62.6	Shared
[-].MTMDKSELVQKAKLAEQAER.[Y]	1xAcetyl [N-Term]; 1xOxidation [M3]; 3xTMTpro16plex [K5; K11; K13]	5	P31946	P31946 [1-20]	0	3276.81	371.3	231.4	293.3	316.4	317.7	290.6	381.6	353.8	297.8	293.9	292.1	299.1	276	272.6
[-S].MSAPCVEADDAVCR.[C]	2xCarbamidomethyl [C5; C13]; 1xTMTpro16plex [N-Term]	2	P08138	P08138 [95-108]	0	1884.86	33.7	23.8	31	36.4	30.8	33	36	53.7	51.6	59.9	49.6	55.4	45.4	50.6
[-].MQVTLKTLQQQTF.[K]	1xAcetyl [N-Term]; 1xTMTpro16plex [K6]	2	P54727	P54727 [1-13]	0	1912.05	16.2	9.8	11.9	13.1	9.8	11.7	13.7	18.6	11.5	11.3	10.8	12.2	10.5	13.9
[-].MQSIKCVVVGDGAVGKTC.[L]	1xAcetyl [N-Term]; 2xCarbamidomethyl [C6; C18]; 2xTMTpro16plex [K5; K16]	1	P84095	P84095 [1-18]	0	2559.36	69.6	33.7	48.8	45	47	52	71.2	66.4	38.1	43.1	43.8	46.6	41.8	39.3
[-].MQPASAKWYDR.[R]	1xAcetyl [N-Term]; 1xTMTpro16plex [K7]	2	Q15185	Q15185 [1-11]	0	1698.86	357.6	272.9	319.7	308.3	317.5	333.7	361.8	403.9	319.9	356.4	352.5	374.7	342.5	327.9
[M].MQNPQILAALQER.[L]	1xTMTpro16plex [N-Term]	1	P55209	P55209 [43-55]	0	1816.01	29.4	20.6	24.5	20.6	28.8	23.8	33.4	30.5	26	29.1	27.3	30.8	26.4	20.1
[-].MQNDAGEFVDLYVPR.[K]	1xAcetyl [N-Term]	3	P63220	P63220 [1-15]	0	1795.83															No Quan Labels
[-].MQEKDASSQGFLPHFQHF.[A]	1xAcetyl [N-Term]; 1xTMTpro16plex [K4]	1	P32929	P32929 [1-18]	0	2480.2	35.5	25	28.5	29.9	30.8	29	33	49	42.2	41.3	45.5	45.8	37.2	43.6
[-].MQDAENVAVPEAAEER.[A]	1xAcetyl [N-Term]	2	P55884	P55884 [1-16]	0	1800.81															No Quan Labels
[-].MQAIKCVVVGDGAVGKTC.[L]	1xAcetyl [N-Term]; 2xCarbamidomethyl [C6; C18]; 2xTMTpro16plex [K5; K16]	1	P60763	P60763 [1-18]	0	2543.36	21.6	10.5	13	15.3	13.5	16.2	18.9	17.1	13	14.8	11.4	13.4	15.7	13.3
[-].MPFLELDTNLPANR.[V]	1xTMTpro16plex [N-Term]	1	P30046	P30046 [1-14]	0	1935.03	16.5	9.9	11.4	11.8	13.9	12.5	12.2	16	11.8	11.1	12.1	14.8	9.5	10.3
[R].QFTSSSSIKGSSGLGGGSSR.[T]	1xGln->pyro-Glu [N-Term]; 1xTMTpro16plex [K9]	2	Q04695	Q04695 [7-26]	0	2174.1	155.4	84.7	143	98.7	120.7	101	120.2	125.8	99.2	101.4	109	107.4	88.7	110.7
[F].NEEHIPDSPFVVPVASPSGDAR.[R]	1xTMTpro16plex [N-Term]	1	P21333	P21333 [2312-2333]	0	2624.33	32.6	27	28.1	28.2	30.2	28.1	33	32.9	33.2	31.8	34.7	35	25.8	25.8
[G].NEFSILKSPGSVVFR.[N]	1xTMTpro16plex [K7]; 1xTMTpro16plex [N-Term]	1	O75787	O75787 [17-31]	0	2288.33	131.2	50.3	73.3	80.7	77.7	63.1	126.7	78.1	50.8	43.8	56.3	47.5	40.2	49
[S].NIEANESEEVR.[Q]	1xTMTpro16plex [N-Term]	1	P04632	P04632 [89-99]	0	1593.8	61.1	40.4	48.1	44.4	45.9	49.5	38.7	77.5	62.4	65.6	72.1	57.4	49.8	47.2
[K].NKHEAMITDLEER.[L]	1xOxidation [M6]; 1xTMTpro16plex [K2]; 1xTMTpro16plex [N-Term]	5	P35579-1	P35579-1 [1023-1035]	0	2210.17	453.9	320.2	388.2	433.3	409.3	380.5	429.4	505.7	461.1	473	465.6	445.8	396.8	338.7
[K].NKHEAMITDLEER.[L]	1xTMTpro16plex [K2]; 1xTMTpro16plex [N-Term]	1	P35579-1	P35579-1 [1023-1035]	0	2194.18	68.8	44.9	58.8	62.2	54	52.9	60	78.2	69.5	63.9	68	78	61.3	53.6
[P].NKGLLSDSMTDVPVDTGVAAR.[T]	1xOxidation [M9]; 1xTMTpro16plex [K2]; 1xTMTpro16plex [N-Term]	1	O43399	O43399 [14-34]	0	2770.49	77	45.6	61.4	57.2	56.5	56.2	55.4	98.9	89.6	87.4	89.1	70.7	62.3	46.7
[F].NKFEDEDSDDVPR.[K]	1xTMTpro16plex [K2]; 1xTMTpro16plex [N-Term]	3	P49756-1	P49756-1 [696-708]	0	2174.09	144.8	115	137	145.4	151.9	132.7	148.4	150.7	151.5	164.7	164.7	180.3	156.1	122.6
[L].NKDTGEIYTTSVTLDR.[E]	1xTMTpro16plex [K2]; 1xTMTpro16plex [N-Term]	1	Q14126	Q14126 [214-229]	0	2421.31															No Quan Values
[C].NKALELDSNNEKGLFR.[R]	2xTMTpro16plex [K2; K12]; 1xTMTpro16plex [N-Term]	1	Q02790	Q02790 [343-358]	0	2760.58	241.6	138.9	192.1	221.8	211.5	210.7	203.9	247.7	237.2	234	263.3	244.3	212.9	163.5
[C].NEFFEGFPDKQPR.[K]	1xTMTpro16plex [K10]; 1xTMTpro16plex [N-Term]	1	P26447	P26447 [87-99]	0	2219.17															No Quan Values
[L].NFSHGTHEYHAETIKNVR.[T]	1xTMTpro16plex [K15]; 1xTMTpro16plex [N-Term]	1	P14618-2; P14618	P14618-2 [75-92]; P14618 [75-92]	0	2748.45	46.2	35.9	51.5	56.4	63.9	70.9	74.3	49.8	44.6	44.8	48.4	48.8	51.8	42.5	Shared
[A].NFEQFLQER.[I]	1xTMTpro16plex [N-Term]	1	P35268	P35268 [38-46]	0	1514.79	38.6	31.8	50.9	35.7	42.8	56	43.3	44	36.2	43	43.5	38	37.5	46
[E].NETEISESGMTVR.[S]	1xOxidation [M10]; 1xTMTpro16plex [N-Term]	1	Q5SW79-1	Q5SW79-1 [614-626]	0	1772.87	59.9	38.7	46.5	50.9	47.8	50	48.3	49.7	46.5	45.5	46.9	41.9	40.8	37.4
[T].NESAASTGQPDNDVTEGQR.[A]	1xTMTpro16plex [N-Term]	1	Q08J23	Q08J23 [719-737]	0	2280.07															No Quan Values
[L].NEQVKAIKELGDHVTNLR.[K]	2xTMTpro16plex [K5; K8]; 1xTMTpro16plex [N-Term]	1	P02794	P02794 [140-157]	0	2976.74	40.8	26.4	37.3	47	43.7	39.2	45	77.5	73.3	86.2	83	75.2	66.1	43.4
[T].NEKVELQELNDR.[F]	1xTMTpro16plex [K3]; 1xTMTpro16plex [N-Term]	1	P08670	P08670 [102-113]	0	2095.16	178.5	111.4	141.5	162.8	158.3	169.4	170.4	204.9	186.8	214	210.5	207.4	190.6	142.3
[E].NEKDLEEAEEYKEAR.[L]	2xTMTpro16plex [K3; K12]; 1xTMTpro16plex [N-Term]	1	O75347	O75347 [84-98]	0	2765.48	111.6	69.4	107.3	117.7	132.9	103.7	103	112.5	108.7	125.3	135.2	143.3	118.4	83.2
[G].LYSTSNIQDALHGQLR.[G]	1xTMTpro16plex [N-Term]	1	Q53GG5-2	Q53GG5-2 [149-164]	0	2120.14	38	28	37.6	39.7	41.9	44.6	42	45.7	40.5	43.2	42.1	44.8	44	30.8
[R].QFVPIKVEQIEAGTPGR.[L]	1xGln->pyro-Glu [N-Term]; 1xTMTpro16plex [K6]	4	Q16881-1	Q16881-1 [400-416]	0	2156.2	208.8	147.3	155.5	164.7	165.8	147.8	208.6	236.5	169.6	184.4	169.3	165.8	144.2	168.7
[R].QFVTPADVVSGNPKLN.[L]	1xGln->pyro-Glu [N-Term]; 1xTMTpro16plex [K14]	1	P13797	P13797 [351-366]	0	1973.07	61.9	29.5	42.8	46.8	47.7	47.2	54.6	71.8	65.9	56.7	56.9	70	55	58.2
[R].QPDLSSIAVPPDHR.[K]	1xGln->pyro-Glu [N-Term]	3	P26572	P26572 [164-177]	0	1514.76															No Quan Labels
[R].QPDGTPGGSGAAVAPAAGQGSHSR.[Q]	1xGln->pyro-Glu [N-Term]	1	Q86SR1	Q86SR1 [35-58]	0	2115.98															No Quan Labels
[R].QPDGTPGGSGAAVAPAAGQGSH.[S]	1xGln->pyro-Glu [N-Term]	2	Q86SR1	Q86SR1 [35-56]	0	1872.85															No Quan Labels
[Q].QPAPEYHQPQAPANVAKIQLR.[L]	1xGln->pyro-Glu [N-Term]; 1xTMTpro16plex [K17]	2	Q9Y4K0	Q9Y4K0 [39-59]	0	2643.43	114.6	101.7	102.4	106	103.5	119.6	125.4	175.3	156.6	150.1	164.1	159.6	161.2	179.8
[R].QPALSAACLGPEVTTQYGGQYR.[T]	1xCarbamidomethyl [C8]; 1xGln->pyro-Glu [N-Term]	2	P13798	P13798 [23-44]	0	2350.11															No Quan Labels
[K].QPAENVNQYLTDPKFVER.[T]	1xGln->pyro-Glu [N-Term]; 1xTMTpro16plex [K14]	3	P22314	P22314 [658-675]	0	2435.25	202.1	176.9	185.7	142.7	144.4	147.8	238	183.1	143.2	132.7	111.7	125.5	127.5	195.2
[R].QNYHQDSEAAINR.[Q]	1xDeamidated [N2]; 1xGln->pyro-Glu [N-Term]	3	P02794	P02794 [11-23]	0	1529.66															No Quan Labels
[R].QNYHQDSEAAINR.[Q]	1xGln->pyro-Glu [N-Term]	48	P02794	P02794 [11-23]	0	1528.68															No Quan Labels
[R].QNVDHSQEAAKAKEVLPAIR.[G]	1xGln->pyro-Glu [N-Term]; 2xTMTpro16plex [K11; K13]	5	O00391	O00391 [421-440]	0	2795.57	591.8	410.8	496.5	536.3	541.6	467.1	574.7	269.3	232.3	212.9	218.9	219.2	200.4	162.5
[R].QNVAYEYLCHLEEAKR.[W]	1xCarbamidomethyl [C9]; 1xGln->pyro-Glu [N-Term]; 1xTMTpro16plex [K15]	4	P46940	P46940 [37-52]	0	2310.15	208.7	154.1	174.7	170.4	174.8	155.5	206.4	164.5	146.6	145.5	144	132.7	133.6	133.6
[R].QNVAVNELCGR.[C]	1xCarbamidomethyl [C9]; 1xGln->pyro-Glu [N-Term]	1	Q15942	Q15942 [376-386]	0	1242.59															No Quan Labels
[C].QNTEYQQLLDIKIR.[L]	1xTMTpro16plex [K12]; 1xTMTpro16plex [N-Term]	1	P13645	P13645 [428-441]	0	2370.36	78.9	53.3	43.7	28.9	50.2	66.5	45.8	101.6	76.6	54.7	39.9	42	117.1	56.3
[R].QNTDKGNNPKGYLPSHYER.[V]	1xDeamidated [N8]; 1xGln->pyro-Glu [N-Term]; 2xTMTpro16plex [K5; K10]	1	Q6P2Q9	Q6P2Q9 [2240-2258]	0	2810.44	57.2	38.9	49.5	49	45.6	53.3	65.6	68.7	55.6	58.2	55.6	61.9	56.6	46.5
[N].QNSVPDIHGVEAPAR.[E]	1xGln->pyro-Glu [N-Term]	1	Q14118	Q14118 [268-282]	0	1572.78															No Quan Labels
[R].QNQFYDTQVIKQENESGYER.[R]	1xGln->pyro-Glu [N-Term]; 1xTMTpro16plex [K11]	1	Q9BUJ2-1	Q9BUJ2-1 [107-126]	0	2763.32															No Quan Values
[M].QNPQILAALQER.[L]	1xGln->pyro-Glu [N-Term]	1	P55209	P55209 [44-55]	0	1363.73															No Quan Labels
[R].QNLLSQSHAYQQFLR.[D]	1xGln->pyro-Glu [N-Term]	1	Q01082-1	Q01082-1 [1162-1176]	0	1815.91															No Quan Labels
[R].QNLFQEAEEFLYR.[F]	1xGln->pyro-Glu [N-Term]	1	Q9UL46	Q9UL46 [22-34]	0	1669.79															No Quan Labels
[S].QNLETQESTVPQSSR.[A]	1xGln->pyro-Glu [N-Term]	1	Q29980	Q29980 [143-157]	0	1686.79															No Quan Labels
[R].QNLEPLFEQYINNLR.[R]	1xDeamidated [N12]; 1xGln->pyro-Glu [N-Term]	1	P04259; P13647	P04259 [208-222]; P13647 [213-227]	0	1874.93															No Quan Labels
[R].QNLEPLFEQYINNLR.[R]	1xGln->pyro-Glu [N-Term]	1	P04259; P13647	P04259 [208-222]; P13647 [213-227]	0	1873.94															No Quan Labels
[L].QPEEPKISLSGVHHFAR.[A]	1xGln->pyro-Glu [N-Term]; 1xTMTpro16plex [K6]	1	O94985-1	O94985-1 [649-665]	0	2219.19															No Quan Values
[A].QPEQKASNLIGTYR.[H]	1xGln->pyro-Glu [N-Term]; 1xTMTpro16plex [K5]	32	O75509	O75509 [42-55]	0	1892.02	3317.8	2703.6	3051.2	3164	3177.2	3128.9	3299.2	3152.4	2838.4	2876.7	2957.6	2940.1	2734.1	2574.8
[A].QPEQKASNLIGTYR.[H]	1xDeamidated [N8]; 1xGln->pyro-Glu [N-Term]; 1xTMTpro16plex [K5]	7	O75509	O75509 [42-55]	0	1893	461.4	357	455.7	432.9	458	458.8	497	485.3	427.5	447.3	437	452.9	431	384
[R].QPHRPDPGRPVGLEQLR.[R]	1xGln->pyro-Glu [N-Term]	4	Q9BV57	Q9BV57 [16-32]	0	1935.03															No Quan Labels
[Q].QPVAQSYGGYKEPAAPVSIQR.[S]	1xTMTpro16plex [K11]; 1xTMTpro16plex [N-Term]	3	Q14847	Q14847 [177-197]	0	2854.57	185.8	136.3	156.2	172	168	158.2	168.5	231.6	232.2	216.1	235.9	201.9	189.8	155.1
[Q].QPVAQSYGGYKEPAAPVSIQR.[S]	1xGln->pyro-Glu [N-Term]; 1xTMTpro16plex [K11]	3	Q14847	Q14847 [177-197]	0	2533.34	191.5	138.2	174.7	195.5	189.4	187.7	189.5	232.7	212.9	222.7	210.5	200	191.9	172.6
[R].QPTETPVASQSSDKPSR.[D]	1xGln->pyro-Glu [N-Term]; 1xTMTpro16plex [K14]	1	Q99618	Q99618 [157-173]	0	2102.07	41.6	31.6	37.5	37.5	35.8	40.4	44.9	43.5	35.8	45.9	42.1	50.8	41.1	40.2
[R].QPSEEEIIKLAPPPKKA.[-]	1xGln->pyro-Glu [N-Term]; 3xTMTpro16plex [K9; K15; K16]	4	Q15121	Q15121 [114-130]	0	2770.65	377.5	248.4	312.6	329	326.6	301.2	358.5	388.2	337.6	342.2	324.7	342.8	302.8	273.3
[R].QPQQVIHGEKLGLPGLATFGY.[S]	1xGln->pyro-Glu [N-Term]; 1xTMTpro16plex [K10]	4	P26006	P26006 [412-432]	0	2540.38	118	91.7	120	107.3	106.1	103.7	123.7	95.6	78.1	85.1	83.4	81.8	74.8	74.5
[R].QPQQVIHGEKLGLPGLATF.[G]	1xGln->pyro-Glu [N-Term]; 1xTMTpro16plex [K10]	2	P26006	P26006 [412-430]	0	2320.3	51.1	31.7	39.6	39.4	51.1	43.3	51	41.3	36.1	31.7	37.9	34.9	38.7	32.9
[Q].QPQQQPVAQSYGGYKEPAAPVSIQR.[S]	1xTMTpro16plex [K15]; 1xTMTpro16plex [N-Term]	9	Q14847	Q14847 [173-197]	0	3335.8	356.9	277.4	328.8	342.9	329.3	302.4	331	563.7	520.6	507.2	537.3	484.6	434.3	358.3
[Q].QPQQQPVAQSYGGYKEPAAPVSIQR.[S]	1xGln->pyro-Glu [N-Term]; 1xTMTpro16plex [K15]	5	Q14847	Q14847 [173-197]	0	3014.57	159.1	121.2	157.8	184.1	173.8	177.4	182.3	261.1	244.9	261.7	248	276.9	253.6	251.3
[R].QPQPAQNVLAAPR.[L]	1xGln->pyro-Glu [N-Term]	1	Q6EEV4-1	Q6EEV4-1 [33-45]	0	1372.73															No Quan Labels
[H].QPQGNKEHGTER.[N]	1xGln->pyro-Glu [N-Term]; 1xTMTpro16plex [K6]	1	O43150-1	O43150-1 [297-308]	0	1667.84	39.5	32.6	36.6	34.1	43.5	37.8	47.7	27	27.5	31.2	25.2	27.9	28.9	31
[V].QNHNNKSVNESLNNLFITEEDYQALR.[T]	1xGln->pyro-Glu [N-Term]; 1xTMTpro16plex [K6]	1	Q00610-1	Q00610-1 [1456-1481]	0	3377.67	11	10.1	10.8	10.3	15.1	11.5	12.9	11.4	11.6	9.1	8	10.5	8.3	8
[S].QPQAVPPYASENQTCR.[D]	1xCarbamidomethyl [C15]; 1xGln->pyro-Glu [N-Term]	1	P36941-1	P36941-1 [29-44]	0	1828.83															No Quan Labels
[S].QPPPHGDLGAPQNPNAKAAGSR.[K]	1xDeamidated [N13]; 1xTMTpro16plex [K17]; 1xTMTpro16plex [N-Term]	1	P16144-1	P16144-1 [1120-1141]	0	2789.49	47.7	31.7	41.9	42.4	39.2	33.5	41.1	35.6	34	28.7	33.7	30.2	22.3	22.8
[S].QPPPHGDLGAPQNPNAKAAGSR.[K]	1xTMTpro16plex [K17]; 1xTMTpro16plex [N-Term]	1	P16144-1	P16144-1 [1120-1141]	0	2788.51	52.2	41	45.4	51.6	45.3	45.9	42.9	45.4	42.5	41.7	39.1	35.5	28.3	34
[S].QPPPHGDLGAPQNPNAKAAGSR.[K]	1xGln->pyro-Glu [N-Term]; 1xTMTpro16plex [K17]	1	P16144-1	P16144-1 [1120-1141]	0	2467.28	28.6	17.9	26.9	29.7	23.5	26	34.3	30.3	26.8	25.8	26.3	25.6	25.5	29.8
[R].QPPPDSSEEAPPATQNFIIPKKEIH.[T]	1xGln->pyro-Glu [N-Term]; 2xTMTpro16plex [K21; K22]	4	Q15257-1	Q15257-1 [7-31]	0	3361.79	240	145.8	196.4	197	206.7	194.3	233.8	242.9	209.8	218.8	212.7	205.1	192.9	179.1
[F].QPPLPPTDGSTVVPAGPEPPPQSSR.[A]	1xTMTpro16plex [N-Term]	2	Q68EM7	Q68EM7 [524-548]	0	2812.48	52	35.5	49.5	53.8	46.7	42	43.2	60.1	51.2	49.3	57.5	55.5	50.8	48.3
[R].QPLGPDGSQGFKQR.[R]	1xGln->pyro-Glu [N-Term]; 1xTMTpro16plex [K12]	3	Q7Z422	Q7Z422 [138-151]	0	1801.95	398.3	322.6	374.2	393.8	376.2	397.6	386.7	386.2	355.6	384.1	384.3	379.3	345.1	299.8
[G].QPLGGESICSAR.[A]	1xCarbamidomethyl [C9]; 1xGln->pyro-Glu [N-Term]	2	Q9BUD6	Q9BUD6 [27-38]	0	1257.59															No Quan Labels
[A].QPKPEAPHPGLETTLQER.[L]	1xTMTpro16plex [K3]; 1xTMTpro16plex [N-Term]	1	Q6P1N0	Q6P1N0 [126-143]	0	2636.47															No Quan Values
[A].QPKPEAPHPGLETTLQER.[L]	1xGln->pyro-Glu [N-Term]; 1xTMTpro16plex [K3]	2	Q6P1N0	Q6P1N0 [126-143]	0	2315.23	136.3	104.1	130.8	140	142.3	123.8	144.4	166.6	161.7	168.2	147.1	173.7	170.3	157.7
[A].QPKEEAKTETEFPDEDEETR.[L]	2xTMTpro16plex [K3; K7]; 1xTMTpro16plex [N-Term]	1	Q96EV2	Q96EV2 [769-788]	0	3320.7	47.5	32.5	40.5	56.4	45.6	39.6	44.6	61	61.7	68	58.7	54.2	53.8	37.8
[Y].QPPTVVPGGDLAKVQR.[A]	1xTMTpro16plex [K13]; 1xTMTpro16plex [N-Term]	2	P68363; Q9BQE3	P68363 [358-373]; Q9BQE3 [358-373]	0	2270.35	307	207.7	231.2	260	242.1	223.6	263.2	370.4	332	335.8	319.2	288.9	263.7	229.3	Shared
[R].QPVGALHSGDGSQR.[L]	1xGln->pyro-Glu [N-Term]	2	Q96QV1-1	Q96QV1-1 [228-241]	0	1391.67															No Quan Labels
[K].QNHEQEVNTLR.[C]	1xGln->pyro-Glu [N-Term]	1	O76009	O76009 [192-202]	0	1350.64															No Quan Labels
[R].QNGDDPLLTYR.[F]	1xGln->pyro-Glu [N-Term]	3	P02545	P02545 [472-482]	0	1274.6															No Quan Labels
[R].QIYNPPSGKYSSNLGNFNYER.[S]	1xGln->pyro-Glu [N-Term]; 1xTMTpro16plex [K9]	1	Q9BZZ5-2	Q9BZZ5-2 [479-499]	0	2735.34	76	49.4	65.7	80.6	81.4	82.3	83.6	92.8	82.7	83.5	90.6	88.5	74.5	68.8
[R].QLYLNPKGDSAR.[A]	1xGln->pyro-Glu [N-Term]; 1xTMTpro16plex [K7]	1	Q15021	Q15021 [699-710]	0	1648.9	79.4	64.1	78.7	84.6	75.9	70.3	79.7	92.2	81.5	80.9	78.6	80.8	77.9	81.2
[F].QIYEVPWEDR.[M]	1xTMTpro16plex [N-Term]	2	P09228	P09228 [121-130]	0	1638.84	114.2	87.5	121.1	116.1	117.2	162.3	116.6	110.9	108.9	105.9	104.3	105.5	97.3	99.3
[R].QLYEFDIKVPLLVR.[G]	1xGln->pyro-Glu [N-Term]; 1xTMTpro16plex [K8]	1	P15586	P15586 [342-355]	0	2020.18	152.1	105.3	132.3	136.8	139.3	131.6	160	161.1	143.6	137.3	136.7	159.3	143.7	139.8
[F].QIYAVPWQGTMTLSKSTCQDA.[-]	1xCarbamidomethyl [C18]; 1xGln->pyro-Glu [N-Term]; 1xOxidation [M11]; 1xTMTpro16plex [K15]	4	P01034	P01034 [126-146]	0	2688.3	113.5	104.6	106.8	110.9	111.2	111.2	132.4	109.4	102.3	92.4	103.1	99.7	85.9	85.4
[R].QLYAQKLLPLEEHYR.[F]	1xGln->pyro-Glu [N-Term]; 1xTMTpro16plex [K6]	2	Q9H4M9	Q9H4M9 [27-41]	0	2188.21	69.1	40.2	63.9	54.1	61.3	56.7	66.9	58.7	46.1	43.7	44	50.1	47.9	40.3
[R].QIVLAKVDQALHTQTDADPAEEYAR.[L]	1xGln->pyro-Glu [N-Term]; 1xTMTpro16plex [K6]	1	P52888	P52888 [554-578]	0	3069.58	22.6	15.9	17.5	17.1	18.8	18.9	24.3	24.9	18.4	21.6	20.7	13.9	16.9	19
[R].QLVHELDEAEYR.[D]	1xGln->pyro-Glu [N-Term]	4	Q06323-1	Q06323-1 [199-210]	0	1484.7															No Quan Labels
[R].QLVFHIGHGDLGSPAVLVSR.[N]	1xGln->pyro-Glu [N-Term]	1	O95479	O95479 [397-416]	0	2085.12															No Quan Labels
[R].QLTVQMMQNPQILAALQER.[L]	1xGln->pyro-Glu [N-Term]; 2xOxidation [M6; M7]	1	P55209	P55209 [37-55]	0	2227.12															No Quan Labels
[R].QLTVQMMQNPQILAALQER.[L]	1xGln->pyro-Glu [N-Term]; 1xOxidation [M7]	1	P55209	P55209 [37-55]	0	2211.13															No Quan Labels
[R].QITVNDLPVGR.[S]	1xGln->pyro-Glu [N-Term]	9	Q06830; P32119	Q06830 [141-151]; P32119 [140-150]	0	1194.65															No Quan Labels
[R].QITQVYGFYDECLR.[K]	1xCarbamidomethyl [C12]; 1xGln->pyro-Glu [N-Term]	2	P62714; P60510	P62714 [122-135]; P60510 [119-132]	0	1774.81															No Quan Labels
[R].QITLNDLPVGR.[S]	1xGln->pyro-Glu [N-Term]	3	Q13162	Q13162 [213-223]	0	1208.66															No Quan Labels
[D].QISNIKYHEEFEKSR.[M]	1xGln->pyro-Glu [N-Term]; 2xTMTpro16plex [K6; K13]	1	Q14847	Q14847 [116-130]	0	2499.35	78.9	58.6	86.2	91.8	90.9	93.6	86.3	104.3	105.5	105.2	104	113.2	117.7	81.3
[R].QLSLPRFPSVSLQEASSF.[F]	1xGln->pyro-Glu [N-Term]	2	Q16378	Q16378 [101-118]	1	1976.01															No Quan Labels
[K].QLSLPETGELDSATLKAMR.[T]	1xGln->pyro-Glu [N-Term]; 1xOxidation [M18]; 1xTMTpro16plex [K16]	4	P14780	P14780 [77-95]	0	2363.24	103.9	199.6	238.4	229.3	249.3	225	108.1	121.1	229.6	245.2	221.9	242.8	230.3	89.2
[K].QLSLPETGELDSATLKAMR.[T]	1xGln->pyro-Glu [N-Term]; 1xTMTpro16plex [K16]	1	P14780	P14780 [77-95]	0	2347.25	6.9	24.9	25.7	23.2	28.7	25.8	13.1	7.7	28.6	34.7	26.5	28.1	30.7	4.8
[R].QLSILVHPDKNQDDADR.[A]	1xGln->pyro-Glu [N-Term]; 1xTMTpro16plex [K10]	2	O75937	O75937 [79-95]	0	2251.16	86.5	63	79.9	72.5	81.3	76.4	90.4	120.3	96.9	90.3	94.9	93.6	92.5	97.2
[R].QLSLDINKLPGEKLGR.[V]	1xGln->pyro-Glu [N-Term]; 2xTMTpro16plex [K8; K13]	1	O60885-1	O60885-1 [617-632]	0	2372.42	43.4	30.5	32.7	39.4	40	29.7	43.5	54.5	56.4	49.6	48.5	56.2	49.2	41.5
[H].QISKDYGVYLEDSGHTLR.[G]	1xGln->pyro-Glu [N-Term]; 1xTMTpro16plex [K4]	2	Q13162	Q13162 [183-200]	0	2368.21	159.4	117.6	128.8	134.6	136	131.7	160.6	137	131.9	127.5	129.6	135	124.8	133.8
[R].QIYPPINVLPSLSR.[L]	1xGln->pyro-Glu [N-Term]	2	P21281	P21281 [387-400]	0	1579.88															No Quan Labels
[R].QMDTNNDGKLSLEEFIR.[G]	1xGln->pyro-Glu [N-Term]; 1xTMTpro16plex [K9]	1	P84074	P84074 [155-171]	0	2297.14	23	17.1	16.2	16.4	18.3	13.6	21.5	17.1	16.7	16.3	17.7	17.4	16.6	17.4
[R].QMDTNNDGKLSLEEFIR.[G]	1xGln->pyro-Glu [N-Term]; 1xOxidation [M2]; 1xTMTpro16plex [K9]	4	P84074	P84074 [155-171]	0	2313.14	125.3	96.9	102.4	99.3	106.8	110	127	119.7	89.7	98.1	104.7	98.7	97.6	102.9
[R].QMEKDETVSDCSPH.[I]	1xCarbamidomethyl [C11]; 1xGln->pyro-Glu [N-Term]; 1xOxidation [M2]; 1xTMTpro16plex [K4]	7	P47756-2	P47756-2 [196-209]	0	1965.85	293.6	206	256.2	270.7	280.7	255.4	290.7	291	264.8	251.3	278	271.9	247.5	239.3
[Y].QNENEVGVAIQEKLR.[E]	1xGln->pyro-Glu [N-Term]; 1xTMTpro16plex [K13]	1	P15121	P15121 [50-64]	0	2014.09	52.3	37.8	48.5	52.5	64.3	56.3	65	56	49.7	41.6	51.6	58.6	48.3	48.1
[R].QNEINNPKFNFLNPNDPYHAYYR.[H]	1xGln->pyro-Glu [N-Term]; 1xTMTpro16plex [K8]	2	Q15459	Q15459 [73-95]	0	3155.53	67	56.4	62.9	62.7	71	69.6	77	86.5	90.6	83.2	81.6	82.7	81.9	73.2
[R].QNEINNPKFNFLNPNDPYHAY.[Y]	1xGln->pyro-Glu [N-Term]; 1xTMTpro16plex [K8]	1	Q15459	Q15459 [73-93]	0	2836.37	39.7	48.9	35.8	37.6	38.6	49	53.5	53.6	43.7	46.8	45	43.3	42.8	80.7
[S].QNCLSKQQLLSAIR.[Q]	1xCarbamidomethyl [C3]; 1xGln->pyro-Glu [N-Term]; 1xTMTpro16plex [K6]	2	Q53RD9-1	Q53RD9-1 [25-38]	0	1946.08	93.8	78.1	85.8	99.4	87.2	91.5	96.5	61	59.4	53.9	50.1	58.8	44.6	52.3
[L].QNADPLKVYPPLKGSFPENLR.[H]	1xGln->pyro-Glu [N-Term]; 2xTMTpro16plex [K7; K13]	2	P04233-1	P04233-1 [147-167]	0	2974.66	60.6	41.9	49.6	57.8	55	51.7	62.3	96.5	83.8	80.6	82.1	85.6	87.5	81.4
[R].QMVETELKLIC.[C]	1xCarbamidomethyl [C11]; 1xGln->pyro-Glu [N-Term]; 1xOxidation [M2]; 1xTMTpro16plex [K8]	1	P62258-1	P62258-1 [87-97]	0	1666.87	32.6	25.6	28.1	28	34.3	33.5	39.4	36.2	35.4	27.7	31.6	35.2	30.4	29.6
[R].QMTDPNVALTFLEKTR.[E]	1xGln->pyro-Glu [N-Term]; 1xOxidation [M2]; 1xTMTpro16plex [K14]	4	Q9UNM6	Q9UNM6 [86-101]	0	2167.14	132.7	113.2	129.7	96.1	109.7	119.5	143.4	152.5	102.8	103.7	103.1	108	119	125.2
[R].QMTDPNVALTFLEKTR.[E]	1xGln->pyro-Glu [N-Term]; 1xTMTpro16plex [K14]	2	Q9UNM6	Q9UNM6 [86-101]	0	2151.14	24.3	20.6	20.8	18.2	26.4	19.4	27.6	24	24	20	16.4	18	22.2	19.9
[R].QMSGAQIKIANPVEGSTDR.[Q]	1xDeamidated [N11]; 1xGln->pyro-Glu [N-Term]; 1xOxidation [M2]; 1xTMTpro16plex [K8]	1	Q15366-1	Q15366-1 [315-333]	0	2306.16	61.1	41.1	54.8	55.4	54.9	49	63.8	71	62.8	56.8	60.8	62.3	61.3	51.3
[R].QMSGAQIKIANPVEGSTDR.[Q]	1xGln->pyro-Glu [N-Term]; 1xOxidation [M2]; 1xTMTpro16plex [K8]	1	Q15366-1	Q15366-1 [315-333]	0	2305.18	35.4	25.4	28.4	26.4	21.6	27.6	37.5	47.9	30.7	36.2	32.5	30.3	38.4	37.6
[R].QNGRDPPDPYVSLLLLPDKNR.[G]	1xDeamidated [N2]; 1xGln->pyro-Glu [N-Term]; 1xTMTpro16plex [K19]	1	Q9BSJ8	Q9BSJ8 [1000-1020]	1	2695.44	22.7	17	18.6	26.6	21.5	21.4	28.7	27.4	20.5	23.4	22.2	26.6	27.1	26.1
[R].QMSGAQIKIANPVEGSSGR.[Q]	1xGln->pyro-Glu [N-Term]; 1xOxidation [M2]; 1xTMTpro16plex [K8]	5	Q15365	Q15365 [307-325]	0	2233.16	297.9	198.3	239.5	249.4	244.9	247.1	275.9	293	249.7	262.8	271.8	258.3	235.9	223.1
[M].QMQGGDGDGGALGHHV.[-]	1xGln->pyro-Glu [N-Term]; 1xOxidation [M2]	1	Q15019	Q15019 [346-361]	0	1534.63															No Quan Labels
[K].QMQEKKNVGKVLLVPGPEKEN.[-]	1xGln->pyro-Glu [N-Term]; 1xOxidation [M2]; 4xTMTpro16plex [K5; K6; K10; K19]	1	Q99536	Q99536 [373-393]	0	3581.09	45.8	43.8	52.3	46.9	38.8	50	60.8	59.7	46.5	40.6	42.1	42.5	42.7	48.2
[G].QMPSDKTIGGGDDSFNTFFSETGAGKHVPR.[A]	1xDeamidated [N16]; 1xGln->pyro-Glu [N-Term]; 1xOxidation [M2]; 2xTMTpro16plex [K6; K26]	1	P68363; Q9BQE3	P68363 [35-64]; Q9BQE3 [35-64]	0	3791.85	30.3	24.9	22.4	26.1	24	28.9	30.3	35.6	33.4	34.9	34.3	33.7	35.4	25	Shared
[G].QMPSDKTIGGGDDSFNTFFSETGAGKHVPR.[A]	1xGln->pyro-Glu [N-Term]; 1xOxidation [M2]; 2xTMTpro16plex [K6; K26]	1	P68363; Q9BQE3	P68363 [35-64]; Q9BQE3 [35-64]	0	3790.86	38.8	26.9	28.5	29.4	31.5	29.9	32.1	47.8	40.3	38.6	38.6	39.6	35.4	26.9	Shared
[R].QMKELQAANESKQQELEAVR.[K]	1xGln->pyro-Glu [N-Term]; 2xTMTpro16plex [K3; K12]	1	Q9UH65	Q9UH65 [340-359]	0	2921.56	105.2	64.4	82.5	81.5	93.1	79.4	97.5	109.9	105.4	95.3	101.8	94.1	91	69.6
[L].QMGTNKGASQAGMLAPGTR.[R]	1xGln->pyro-Glu [N-Term]; 2xOxidation [M2; M13]; 1xTMTpro16plex [K6]	1	Q15417	Q15417 [207-225]	0	2195.09	24.4	22.1	28	25.4	24.6	25.6	30.7	28.3	23.2	22.2	26	26.2	30.2	25.8
[K].QMEQISQFLQAAER.[Y]	1xGln->pyro-Glu [N-Term]; 1xOxidation [M2]	3	P37802	P37802 [89-102]	0	1677.79															No Quan Labels
[R].QMEKDETVSDCSPHIANIGR.[L]	1xCarbamidomethyl [C11]; 1xGln->pyro-Glu [N-Term]; 1xTMTpro16plex [K4]	1	P47756-2	P47756-2 [196-215]	0	2574.22	46.1	20.6	30.6	38.6	34.9	38.8	37.9	38.7	34.9	34.2	33.3	34.2	39	36.6
[R].QMSGAQIKIANPVEGSSGR.[Q]	1xGln->pyro-Glu [N-Term]; 1xTMTpro16plex [K8]	1	Q15365	Q15365 [307-325]	0	2217.16	62.9	45.4	44.8	45.8	53.1	49	61.1	66.1	43.2	49.8	49.6	48.7	48.5	56.8
[K].QLSDAISIIGR.[E]	1xGln->pyro-Glu [N-Term]	2	P55060-1	P55060-1 [110-120]	0	1155.64															No Quan Labels
[R].QPVPGQQMTLKIEGDHGAR.[V]	1xGln->pyro-Glu [N-Term]; 1xOxidation [M8]; 1xTMTpro16plex [K11]	2	P01024	P01024 [574-592]	0	2365.23	90.2	72	91.1	84.7	80	79.8	91.4	70.7	64.4	60.8	69.7	71	65.2	61.9
[A].QQAMDIHFHSPAFQHPPTEFIR.[E]	1xGln->pyro-Glu [N-Term]; 1xOxidation [M4]	1	P10909-1	P10909-1 [255-276]	0	2633.24															No Quan Labels
[H].QSGFSLSGAQIDDNIPR.[R]	1xGln->pyro-Glu [N-Term]	1	Q16555-1	Q16555-1 [536-552]	0	1787.86															No Quan Labels
[K].QSFVLKEGVEYR.[I]	1xGln->pyro-Glu [N-Term]; 1xTMTpro16plex [K6]	3	P52565-1	P52565-1 [100-111]	0	1741.94	241.1	249	246.3	197.7	207.3	234.4	282.7	300.6	229.3	232.8	208.8	242	223.6	356.8
[Y].QSFQTPQHPSFLFQDKR.[V]	1xGln->pyro-Glu [N-Term]; 1xTMTpro16plex [K16]	4	Q08380	Q08380 [459-475]	0	2378.22	242.6	184.6	230.3	240.7	240.5	218.1	244.1	215.1	201.2	189.2	178.4	196.3	177.3	167.9
[Q].QSFLSEKDSLLQR.[E]	1xGln->pyro-Glu [N-Term]; 1xTMTpro16plex [K7]	2	Q15149-4; Q15149-9	Q15149-4 [2493-2505]; Q15149-9 [2479-2491]	0	1838	175.9	140.6	171.1	152.4	164.2	173.2	170.2	316.4	296.1	294	285.2	267.3	276.7	232.6	Shared
[E].QSESTHGQTAPSTGGR.[Q]	1xGln->pyro-Glu [N-Term]	2	P20930	P20930 [1450-1465]	0	1583.7															No Quan Labels
[E].QSESTHGQSAPSTGGR.[Q]	1xGln->pyro-Glu [N-Term]	1	P20930	P20930 [2099-2114]	0	1569.69															No Quan Labels
[R].QSEQVEKNKINNR.[AI]	1xGln->pyro-Glu [N-Term]; 2xTMTpro16plex [K7; K9]	3	P09497-1	P09497-1 [143-155]	0	2178.21	475.6	324.8	431.6	471.9	456.2	423.5	435.1	501.9	477.4	515.5	496.5	493.8	426.7	363.2
[S].QSCVWYGECGIAYGDKR.[Y]	2xCarbamidomethyl [C3; C9]; 1xGln->pyro-Glu [N-Term]; 1xTMTpro16plex [K16]	1	O15118	O15118 [23-39]	0	2336.08	84.5	69.7	77.4	85.5	84	68.4	94.6	113.7	111.2	110.3	100.2	107.5	102	109.3
[C].QSASSASALGGVKVER.[Q]	1xTMTpro16plex [K13]; 1xTMTpro16plex [N-Term]	29	P07339	P07339 [161-176]	0	2155.23	4740.4	2367.6	3284.8	3341.8	3367.9	3358.2	4182	3769.1	2681.9	2709.4	2928.4	2944.3	2682.7	1943
[C].QSASSASALGGVKVER.[Q]	1xGln->pyro-Glu [N-Term]; 1xTMTpro16plex [K13]	6	P07339	P07339 [161-176]	0	1834	628.1	391.3	470.4	451.8	463.5	496	628.1	511.7	361.4	370.3	364.7	390.6	352.2	369.3
[G].QSASETEEDTVSVSKKEKNR.[K]	1xGln->pyro-Glu [N-Term]; 3xTMTpro16plex [K15; K16; K18]	1	Q13435	Q13435 [306-325]	0	3147.69	34.6	26.1	33.5	37.1	39.4	40.3	39.1	52.3	48.9	45.8	52.3	54.5	49.2	40.9
[T].QSAEVGAAETTLTELR.[R]	1xGln->pyro-Glu [N-Term]	2	P05783	P05783 [285-300]	0	1658.82															No Quan Labels
[R].QRQEEPPPGPQRPDQSAAAAGPGDPKR.[K]	1xGln->pyro-Glu [N-Term]; 1xTMTpro16plex [K26]	1	Q9BQ61	Q9BQ61 [79-105]	1	3124.58	18.8	17.9	21.2	20.3	22.3	20.2	24.9	24.1	20.4	22.6	26.6	21.8	27.4	22.8
[R].QRPSGAMPSEIKGLEFSEGLAQGKKQR.[L]	1xGln->pyro-Glu [N-Term]; 1xOxidation [M7]; 3xTMTpro16plex [K12; K24; K25]	1	Q13253	Q13253 [110-136]	0	3841.12	190.3	130.7	152.3	168.4	160.8	155.9	176.5	96.9	86.5	79.2	83.6	82.2	76.6	80.7
[R].QRPGASTDSSTQGANLPDFELLSR.[I]	1xGln->pyro-Glu [N-Term]	1	Q9UPT8	Q9UPT8 [1025-1048]	0	2530.22															No Quan Labels
[R].QRPEPQVTGTVGLHLGVTPSVIR.[K]	1xGln->pyro-Glu [N-Term]	1	O14773	O14773 [184-206]	0	2424.34															No Quan Labels
[Y].QRNDDDEEEAAR.[E]	1xGln->pyro-Glu [N-Term]	3	Q05682-1	Q05682-1 [28-39]	1	1430.58															No Quan Labels
[R].QREEEIEAQEKAKR.[E]	1xGln->pyro-Glu [N-Term]; 2xTMTpro16plex [K11; K13]	1	O75937	O75937 [191-204]	1	2335.29	263.9	162.1	197.2	220.3	222.9	188.4	218.9	264	240	228.2	236.8	243.4	210	196.9
[F].QQVAQASKDR.[N]	1xTMTpro16plex [K8]; 1xTMTpro16plex [N-Term]	2	P05121-1	P05121-1 [44-53]	0	1739.01	50.5	35	80.4		58.8	114.5	62.2	51.2	50.3	46.6	47.5	50.8	41.2	56.5
[R].QQTVGGVNYFFDVEVGR.[T]	1xGln->pyro-Glu [N-Term]	4	P01037	P01037 [75-91]	0	1897.91															No Quan Labels
[R].QSGQTDPLQKEELQSGVDAANSAAQQYQR.[R]	1xGln->pyro-Glu [N-Term]; 1xTMTpro16plex [K10]	2	P46940	P46940 [359-387]	0	3434.67	56.2	39	58.3	56.6	53.7	54.1	60.3	69.5	49	51	56.4	54.8	45.8	37
[R].QSGQTDPLQKEELQSGVDAANSAAQQYQR.[R]	1xDeamidated [N21]; 1xGln->pyro-Glu [N-Term]; 1xTMTpro16plex [K10]	1	P46940	P46940 [359-387]	0	3435.66	12.6	7	10.5	9.8	10.1	12.6	9.1	10.7	12.7	12.2	12.3	10.1	8.8	8.8
[R].QSGTPHAETSSGGQAASSHEQAR.[S]	1xGln->pyro-Glu [N-Term]	1	P20930	P20930 [1004-1026]	0	2263.99															No Quan Labels
[Y].QSHADTATKSGSTTKNR.[F]	1xGln->pyro-Glu [N-Term]; 2xTMTpro16plex [K9; K15]	2	P06730	P06730 [198-214]	0	2381.27	207	118.5	159.2	173.3	165.8	151.4	204	229.8	186.2	184.7	171.3	177.2	171.3	178.3
[R].QSSGPGASSGTSGDHGELVVR.[I]	1xGln->pyro-Glu [N-Term]	4	P29692-3	P29692-3 [39-59]	0	1967.91															No Quan Labels
[R].QSSEAEIQAKAR.[Q]	1xGln->pyro-Glu [N-Term]; 1xTMTpro16plex [K10]	5	Q15149-4; Q15149-9	Q15149-4 [1427-1438]; Q15149-9 [1413-1424]	0	1604.86	302.1	229.1	262.8	303.6	300.7	276.2	297.2	418.4	380	400.1	415.1	406.6	369.7	329.1	Shared
[R].QSSATSSFGGLGGGSVR.[F]	1xGln->pyro-Glu [N-Term]	1	P08727	P08727 [8-24]	0	1537.72															No Quan Labels
[R].QSPQLPQAFYPVGHPVDVSFGDLLAAR.[C]	1xGln->pyro-Glu [N-Term]	2	P19021-1	P19021-1 [261-287]	0	2892.47															No Quan Labels
[H].QSPPQQNVQPKKQELR.[A]	1xDeamidated [N7]; 1xGln->pyro-Glu [N-Term]; 2xTMTpro16plex [K11; K12]	2	O60885-1	O60885-1 [1082-1097]	0	2497.4	114.2	70.7	97.6	115.2	100.7	104.6	109.7	149.9	147.3	155.4	144.7	154.5	126.6	101.3
[F].QSPPGAAGEGPGGADDEGPVRR.[Q]	1xGln->pyro-Glu [N-Term]	2	Q96C90	Q96C90 [31-52]	1	2059.94															No Quan Labels
[F].QSPPGAAGEGPGGADDEGPVR.[R]	1xGln->pyro-Glu [N-Term]	4	Q96C90	Q96C90 [31-51]	0	1903.84															No Quan Labels
[T].QSPGGFGSPAPSQAEKKSR.[A]	1xGln->pyro-Glu [N-Term]; 2xTMTpro16plex [K16; K17]	1	P15927-1	P15927-1 [22-40]	0	2507.35	50.2	26.5	39	44.2	44.7	39.2	51.7	58.5	54.4	52.7	50.7	56.4	54.1	50.1
[R].QSPEHNLTHPELSVAVEMLSSVALINR.[A]	1xDeamidated [N6]; 1xGln->pyro-Glu [N-Term]; 1xOxidation [M18]	1	P46940	P46940 [439-465]	0	2971.48															No Quan Labels
[R].QSPEHNLTHPELSVAVEMLSSVALINR.[A]	1xGln->pyro-Glu [N-Term]; 1xOxidation [M18]	3	P46940	P46940 [439-465]	0	2970.5															No Quan Labels
[R].QQTHMLDVMQDHFSR.[A]	1xGln->pyro-Glu [N-Term]; 2xOxidation [M5; M9]	6	P10909-1	P10909-1 [168-182]	0	1887.81															No Quan Labels
[Q].QSPAAAPGGTDEKPSGKER.[R]	1xGln->pyro-Glu [N-Term]; 2xTMTpro16plex [K13; K17]	1	Q13200	Q13200 [15-33]	0	2474.31	24.9	14.4	25.4	24	24.9	26.6	24	30.5	23.5	26.9	24.6	28.5	22.3	15.2
[C].QSLQEELDFR.[K]	1xTMTpro16plex [N-Term]	1	Q03252	Q03252 [213-222]	0	1568.82	199.2	143.1	181.3	192.5	174.5	174.9	186.2	216.6	207.1	201.9	201	195.5	180.3	174.6
[N].QSLLQPLNVEIDPEIQKVKSR.[E]	1xDeamidated [N8]; 1xGln->pyro-Glu [N-Term]; 2xTMTpro16plex [K17; K19]	1	P04264	P04264 [159-179]	0	3026.74	29.5	15	15.8	18.6	18.6	19.5	18.1	20.7	23.3	21.5	15	17	13	27.2
[N].QSLLQPLNVEIDPEIQKVKSR.[E]	1xGln->pyro-Glu [N-Term]; 2xTMTpro16plex [K17; K19]	1	P04264	P04264 [159-179]	0	3025.75	16.9	10.5	12	11.9	13.4	12.9	10.9	16.7	11.2	14.7	15	14.1	10.6	16.1
[R].QSLGHGQHGSGSGQSPSPSR.[G]	1xGln->pyro-Glu [N-Term]	3	Q86YZ3	Q86YZ3 [992-1011]; [1462-1481]; [1932-1951]; [2402-2421]	0	1930.88															No Quan Labels
[K].QSLEASLAETEGR.[Y]	1xGln->pyro-Glu [N-Term]	1	P13645	P13645 [387-399]	0	1373.65															No Quan Labels
[R].QSKGLTQKDLATKINEKPQVIADYESGR.[A]	1xGln->pyro-Glu [N-Term]; 4xTMTpro16plex [K3; K8; K13; K17]	2	O60869-1	O60869-1 [86-113]	0	4317.46	142.2	91.4	138	145.2	137.3	137.4	131	139.9	141.5	131.5	149.4	138	121	106.7
[L].QSKDQITAGNAAR.[K]	1xGln->pyro-Glu [N-Term]; 1xTMTpro16plex [K3]	1	P22234	P22234 [34-46]	0	1646.88	76.2	55.6	63.6	71.5	71.4	57.9	69.3	77.2	64	60.6	66.1	56.9	57.5	63.7
[S].QSKDKSTTPGGTGIKPFLER.[F]	1xGln->pyro-Glu [N-Term]; 3xTMTpro16plex [K3; K5; K15]	1	Q9NQW6	Q9NQW6 [357-376]	0	3042.74	196	153.4	180.9	191.5	193	166	185.6	198.6	206.8	212.6	201.5	192.1	186.1	142.6
[A].QSHWPSEPSEAVR.[D]	1xGln->pyro-Glu [N-Term]	2	Q14118	Q14118 [28-40]	0	1492.68															No Quan Labels
[C].QSLTEDLEFR.[K]	1xTMTpro16plex [N-Term]	1	P20700	P20700 [199-208]	0	1541.81															No Quan Values
[T].QPVPKLGEVVNTHGPVEPDKDNIR.[Q]	1xDeamidated [N11]; 2xTMTpro16plex [K5; K20]; 1xTMTpro16plex [N-Term]	1	P30419	P30419 [123-146]	0	3552	83.6	43.7	53.7	60.9	47.6	44.1	54.8	72.2	52.9	61.5	54.7	49.2	38.8	35.9
[R].QQTHMLDVMQDHFSR.[A]	1xGln->pyro-Glu [N-Term]; 1xOxidation [M5]	2	P10909-1	P10909-1 [168-182]	0	1871.82															No Quan Labels
[R].QQSAQSQVSTTAENKTTTTAR.[L]	1xGln->pyro-Glu [N-Term]; 1xTMTpro16plex [K15]	2	Q9H0A0	Q9H0A0 [433-453]	0	2525.28	37.1	26.8	34.5	43.9	38	48	32.6	43.7	41.4	42.1	50.4	45.8	40.2	28.9
[R].QQLPTFLQQMQNPDTLSAMSNPR.[A]	1xGln->pyro-Glu [N-Term]; 2xOxidation [M10; M19]	1	Q9UMX0-1	Q9UMX0-1 [436-458]	0	2660.24															No Quan Labels
[L].QQIGDALSSQR.[G]	1xGln->pyro-Glu [N-Term]	1	P26572	P26572 [73-83]	0	1185.59															No Quan Labels
[R].QQKSDPIQEIR.[D]	1xGln->pyro-Glu [N-Term]; 1xTMTpro16plex [K3]	2	Q9BS26	Q9BS26 [138-148]	0	1628.89	263	187.8	223.8	216.5	236.3	225.4	246.4	223.1	199.6	207.8	202.8	195.4	171.8	183.2
[R].QQKQQVEKMEQDHAVR.[R]	1xGln->pyro-Glu [N-Term]; 1xOxidation [M9]; 2xTMTpro16plex [K3; K8]	2	O94804	O94804 [619-634]	0	2589.37	101.6	69.8	92.4	99.3	93.1	81.2	99.4	102.4	84.7	95.2	99.6	104.3	79.5	73
[R].QQKQQVEKMEQDHAVR.[R]	1xGln->pyro-Glu [N-Term]; 2xTMTpro16plex [K3; K8]	1	O94804	O94804 [619-634]	0	2573.37															No Quan Values
[Q].QQKELAQEQAR.[R]	1xGln->pyro-Glu [N-Term]; 1xTMTpro16plex [K3]	3	Q15149-4; Q15149-9	Q15149-4 [2334-2344]; Q15149-9 [2320-2330]	0	1615.87	174	151.1	160.8	186.9	175.4	171.7	183.1	255.4	236.6	238	250.3	242.2	215.1	207.8	Shared
[R].QQKAPQEVEEDDGR.[S]	1xGln->pyro-Glu [N-Term]; 1xTMTpro16plex [K3]	2	Q9Y6A5	Q9Y6A5 [374-387]	0	1915.93	33.6	24.5	33.6	37.6	36.1	33.4	31.4	47.9	37.8	38.3	38.5	40.8	33.8	34.1
[H].QQHHQGPPPGGPGGR.[S]	1xGln->pyro-Glu [N-Term]	2	P23246-1	P23246-1 [253-267]	0	1489.7															No Quan Labels
[G].QQHHLVEYMER.[R]	1xGln->pyro-Glu [N-Term]	1	Q9NRN5-1	Q9NRN5-1 [22-32]	0	1452.67															No Quan Labels
[R].QQGPPTPFDFLGR.[A]	1xGln->pyro-Glu [N-Term]	1	Q8WUF5	Q8WUF5 [168-180]	0	1442.71															No Quan Labels
[R].QQGLASYDYVR.[R]	1xGln->pyro-Glu [N-Term]	2	Q15149-4; Q15149-9	Q15149-4 [3634-3644]; Q15149-9 [3620-3630]	0	1282.61															No Quan Labels
[F].QQGDMESNGKYITKSGTR.[V]	1xGln->pyro-Glu [N-Term]; 1xOxidation [M5]; 2xTMTpro16plex [K10; K14]	1	P06744	P06744 [353-370]	0	2607.33	72.2	47	70.5	77.7	76.4	61	76.8	99.8	79.6	74.6	87.3	78.2	75.6	67.8
[R].QQFHDAKFMADIDLDPGCTLN.[K]	1xCarbamidomethyl [C18]; 1xGln->pyro-Glu [N-Term]; 1xOxidation [M9]; 1xTMTpro16plex [K7]	1	P26639-1	P26639-1 [639-659]	0	2739.27	23.1	19.9	26.3	24.5	24.5	22.1	22.5	23.7	24.3	20.9	23.2	21.8	20.4	22.2
[R].QQEYDFKMAQALEELR.[S]	1xGln->pyro-Glu [N-Term]; 1xOxidation [M8]; 1xTMTpro16plex [K7]	2	Q03252	Q03252 [249-264]	0	2302.13	86.4	57.3	77.1	75.2	72	81.3	81.5	94.9	81	89.2	80.3	83.4	74.7	67.1
[R].QQEQQQQQVAR.[E]	1xGln->pyro-Glu [N-Term]	2	O00461	O00461 [446-456]	0	1353.65															No Quan Labels
[R].QQELTHQEHR.[V]	1xGln->pyro-Glu [N-Term]	7	P18206	P18206 [179-188]	0	1288.6															No Quan Labels
[R].QQEGFKGTFPDAR.[E]	1xGln->pyro-Glu [N-Term]; 1xTMTpro16plex [K6]	2	Q15233	Q15233 [366-378]	0	1767.9	250.2	200.4	234.3	238.7	254.8	240.2	250.6	378.8	348.7	349.8	381	364.7	336.6	285.8
[R].QQEELLAEENQR.[L]	1xGln->pyro-Glu [N-Term]	1	Q15149-4; Q15149-9	Q15149-4 [2582-2593]; Q15149-9 [2568-2579]	0	1469.69															No Quan Labels
[R].QQDVFMFLTNR.[H]	1xGln->pyro-Glu [N-Term]; 1xOxidation [M6]	1	Q02809	Q02809 [489-499]	0	1397.65															No Quan Labels
[R].QQDPSPGSNLGGGDDLKLR.[-]	1xGln->pyro-Glu [N-Term]; 1xTMTpro16plex [K17]	2	Q13951-2	Q13951-2 [169-187]	0	2241.14	190.5	126.1	171.1	168.5	164.3	153.8	166.3	192.2	168.2	168.7	178.6	169.5	142.4	139.7
[R].QQDLHLESPQR.[Q]	1xGln->pyro-Glu [N-Term]	1	Q9H6F5	Q9H6F5 [95-105]	0	1333.65															No Quan Labels
[R].QQLQALSEPQPR.[L]	1xGln->pyro-Glu [N-Term]	3	Q8NBJ4	Q8NBJ4 [198-209]	0	1377.71															No Quan Labels
[K].QQLVETHLAR.[V]	1xGln->pyro-Glu [N-Term]	3	Q06481	Q06481 [450-459]	0	1177.63															No Quan Labels
[R].QQMEEQVAQKSSELEQYLQR.[V]	1xGln->pyro-Glu [N-Term]; 1xOxidation [M3]; 1xTMTpro16plex [K10]	1	Q9UH65	Q9UH65 [399-418]	0	2755.35	45.1	39.3	47.3	37.4	38.4	40.3	54.6	60.9	48.5	50.1	42.8	46.6	40.5	58.6
[C].QQNGIVPIVEPEILPDGDHDLKR.[C]	1xGln->pyro-Glu [N-Term]; 1xTMTpro16plex [K22]	1	P04075	P04075 [179-201]	0	2869.54	23.1	17.5	20.7	19.3	20.5	22.1	24.2	28.1	26.8	21.7	24.8	20.7	21.5	20.1
[R].QQQYKFLPSELR.[D]	1xGln->pyro-Glu [N-Term]; 1xTMTpro16plex [K5]	2	Q9Y490	Q9Y490 [2527-2538]	0	1824	228.1	159.1	181.3	194.8	190.3	171.2	225.2	240.2	218.1	206.8	203.2	198.4	191.7	198.4
[D].QQQTTNTVEEPLDLIR.[L]	1xDeamidated [N6]; 1xTMTpro16plex [N-Term]	3	P62310	P62310 [7-22]	0	2190.16	286.5	217.9	263.6	258.3	279.6	260.4	293.3	370	294.1	324.1	297.2	310.2	285.1	273
[K].QQQQQQQQHSENKR.[E]	1xGln->pyro-Glu [N-Term]; 1xTMTpro16plex [K13]	1	Q7Z478	Q7Z478 [501-514]	0	2082.04	11.2	9.3	10.3	12	16.2	14.7	14	14.6	17.6	16.3	17.6	17.1	14	10.7
[A].QQQEVISPDTTER.[N]	1xGln->pyro-Glu [N-Term]	3	P12110	P12110 [21-33]	0	1513.71															No Quan Labels
[R].QQQEKGEAEALSR.[T]	1xGln->pyro-Glu [N-Term]; 1xTMTpro16plex [K5]	1	Q9BRP8-2	Q9BRP8-2 [98-110]	0	1760.91	45.2	34.3	46.2	48	42.1	42.3	48.4	59.6	56.3	55.6	51.9	53.3	50.9	46.5
[L].QQQADEAEDR.[A]	1xTMTpro16plex [N-Term]	1	P67936	P67936 [18-27]	0	1493.72	16.2	14.5	27.2		24.4	33.3	26.3	21.5	25.7	20.6	19.3	20.3	21.1	40.7
[L].QQQADDAEER.[A]	1xTMTpro16plex [N-Term]	3	P06753-2	P06753-2 [18-27]	0	1493.72	37.6	26.6	39.5	34.2	40.7	48.8	42.5	40.7	30.9	34	37.8	37.9	30.5	43.9
[Q].QQPVAQSYGGYKEPAAPVSIQR.[S]	1xGln->pyro-Glu [N-Term]; 1xTMTpro16plex [K12]	1	Q14847	Q14847 [176-197]	0	2661.4															No Quan Values
[Y].QQPQQQPVAQSYGGYKEPAAPVSIQR.[S]	1xGln->pyro-Glu [N-Term]; 1xTMTpro16plex [K16]	1	Q14847	Q14847 [172-197]	0	3142.62	44.5	31.8	41.7	43	42.9	47.4	45	72.4	60.5	65.6	73.3	65.6	60	62.8
[Q].QQPQAASPSVPEPHSLTPVAQADPLVR.[R]	1xGln->pyro-Glu [N-Term]	1	Q14444-1	Q14444-1 [329-355]	0	2803.44															No Quan Labels
[R].QQTHMLDVMQDHFSR.[A]	1xGln->pyro-Glu [N-Term]	1	P10909-1	P10909-1 [168-182]	0	1855.82															No Quan Labels
[Q].QQPPSQLCTAPASSHER.[A]	1xCarbamidomethyl [C8]; 1xGln->pyro-Glu [N-Term]	2	Q9Y2D5-4	Q9Y2D5-4 [520-536]	0	1876.86															No Quan Labels
[Q].QQPPPPPIPANGQQASSQNEGLTIDLKNFR.[K]	2xDeamidated [N11; N19]; 1xGln->pyro-Glu [N-Term]; 1xTMTpro16plex [K27]	1	Q15233	Q15233 [34-63]	0	3531.8															No Quan Values
[Q].QQPPPPPIPANGQQASSQNEGLTIDLKNFR.[K]	1xDeamidated [N11]; 1xGln->pyro-Glu [N-Term]; 1xTMTpro16plex [K27]	1	Q15233	Q15233 [34-63]	0	3530.82	15.9	11.5	16.2	14.9	14.6	14.3	16.9	29.6	23.4	25.6	24	25	18.8	25.6
[Q].QQPPPPPIPANGQQASSQNEGLTIDLKNFR.[K]	1xGln->pyro-Glu [N-Term]; 1xTMTpro16plex [K27]	1	Q15233	Q15233 [34-63]	0	3529.84	15.1	10.3	13.6	13.9	15.1	14	18.2	28.9	23.8	16.3	18.7	18.5	18.9	19.6
[R].QQPMALAVALTKGGEAR.[G]	1xGln->pyro-Glu [N-Term]; 1xOxidation [M4]; 1xTMTpro16plex [K12]	1	P10253	P10253 [838-854]	0	2044.12	38.3	31.1	28.2	40.3	33.2	27.3	39	38.8	27.4	32	36	31.7	27.4	28.1
[R].QQPDTEAVLNGKGLGTGTLYIAESR.[L]	1xDeamidated [N10]; 1xGln->pyro-Glu [N-Term]; 1xTMTpro16plex [K12]	1	P54105	P54105 [19-43]	0	2906.51	21.2	20.1	22.4	20.3	22.7	21.1	25.6	21.7	22.3	24.9	24.2	25.7	17.8	24.4
[R].QQPDTEAVLNGKGLGTGTLYIAESR.[L]	1xGln->pyro-Glu [N-Term]; 1xTMTpro16plex [K12]	1	P54105	P54105 [19-43]	0	2905.52	20.1	17.2	21.9	22.8	22.5	19.5	26.3	23	16.7	15.2	19.1	20.3	18.6	21.4
[F].QQPAPEYHQPQAPANVAKIQLR.[L]	1xGln->pyro-Glu [N-Term]; 1xTMTpro16plex [K18]	1	Q9Y4K0	Q9Y4K0 [38-59]	0	2771.49	67.1	53.5	63.4	74.7	69.2	66.6	73.4	90	80.5	76.2	84.6	84.6	82.6	77.5
[K].QQNYQQASSFPPHEELLKVISER.[E]	1xDeamidated [N3]; 1xGln->pyro-Glu [N-Term]; 1xTMTpro16plex [K18]	1	Q86UP2-1	Q86UP2-1 [982-1004]	0	3016.53	23.3	13.6	22	22	22	21	23.3	29.9	23.8	23.5	24.1	26.8	25.5	22
[C].QQNGIVPIVEPEILPDGDHDLKR.[C]	1xDeamidated [N3]; 1xTMTpro16plex [K22]; 1xTMTpro16plex [N-Term]	3	P04075	P04075 [179-201]	0	3191.76	93.8	67.8	93.6	98.9	92.8	95.7	94	129.4	97.6	94.4	99.9	111.5	89.9	77.7
[C].QQNGIVPIVEPEILPDGDHDLKR.[C]	1xTMTpro16plex [K22]; 1xTMTpro16plex [N-Term]	1	P04075	P04075 [179-201]	0	3190.77	37.4	22.8	32.6	29.7	35.2	37.1	43.4	46	39.6	39.8	46.6	46.1	41.3	32
[H].QQPPQQNTGFPR.[S]	1xGln->pyro-Glu [N-Term]	3	Q14444-1	Q14444-1 [588-599]	0	1380.67															No Quan Labels
[R].QLRPEHFQEVGYAAPPSPPLSR.[S]	1xGln->pyro-Glu [N-Term]	2	Q16610	Q16610 [32-53]	0	2459.25															No Quan Labels
[C].QLQVQGEPPEVHWLR.[D]	1xTMTpro16plex [N-Term]	1	P30530	P30530 [57-71]	0	2120.16	76	60.2	70.1	73.1	67.2	72.6	73.3	74.7	56.4	48.4	52.3	62	53	50.6
[R].QLQTLAPKGVNVR.[I]	1xGln->pyro-Glu [N-Term]; 1xTMTpro16plex [K8]	5	Q8IV08	Q8IV08 [150-162]	0	1711.02	408.2	289.7	354.3	371.5	359.2	351.6	411.7	625.7	521.8	500.7	517.1	540.1	505	489.9
[R].QHYQKETESAPGSPR.[A]	1xGln->pyro-Glu [N-Term]; 1xTMTpro16plex [K5]	1	Q6PKG0-1	Q6PKG0-1 [509-523]	0	2001.99	69.9	49.7	58.2	58.4	66.9	68.7	71.7	69	67.6	63.5	75.2	68.2	64.7	66.4
[R].QHVHPEETGGSDR.[Y]	1xGln->pyro-Glu [N-Term]	20	P34096	P34096 [39-51]	0	1431.62															No Quan Labels
[R].QHVGSSAEFMEAWR.[K]	1xGln->pyro-Glu [N-Term]; 1xOxidation [M10]	2	P22676	P22676 [104-117]	0	1633.71															No Quan Labels
[K].QHTVTTTTKGENFTETDVKMMER.[V]	1xGln->pyro-Glu [N-Term]; 2xOxidation [M20; M21]; 2xTMTpro16plex [K9; K19]	1	P04156-1	P04156-1 [186-208]	0	3307.64	57.4	77.1	67.6	62.3	61.4	70.6	67.7	57.2	49	50.8	50.9	50.1	48.6	56.1
[R].QHTLKHFEHVR.[M]	1xGln->pyro-Glu [N-Term]; 1xTMTpro16plex [K5]	2	P05067-11; P05067-1	P05067-11 [482-492]; P05067-1 [506-516]	0	1718.94	152.3	118	143.3	136.8	144.3	135.6	140.1	115.4	100.3	100.6	101.6	106.8	93.5	84.5	Shared
[R].QHSNSNMVIMLIGNKSDLESR.[R]	1xGln->pyro-Glu [N-Term]; 2xOxidation [M7; M10]; 1xTMTpro16plex [K15]	1	P61019-1	P61019-1 [106-126]	0	2692.34	42.7	27.2	41.1	40.8	39.2	36.5	47	63.6	57.3	49.2	55.2	56.1	45.5	46.3
[A].QHSNAAQTQTGEANR.[G]	1xDeamidated [N4]; 1xTMTpro16plex [N-Term]	2	P34897-1	P34897-1 [27-41]	0	1917.93															No Quan Values
[A].QHSNAAQTQTGEANR.[G]	1xTMTpro16plex [N-Term]	1	P34897-1	P34897-1 [27-41]	0	1916.95															No Quan Values
[A].QHSNAAQTQTGEANR.[G]	1xGln->pyro-Glu [N-Term]	6	P34897-1	P34897-1 [27-41]	0	1595.72															No Quan Labels
[F].QHRPGGKTGSGGVASSSESNR.[D]	1xGln->pyro-Glu [N-Term]; 1xTMTpro16plex [K7]	1	Q15428	Q15428 [4-24]	0	2343.17															No Quan Values
[Q].QHQETPKKKTGYGELNGNAGER.[E]	1xDeamidated [N16]; 1xGln->pyro-Glu [N-Term]; 3xTMTpro16plex [K7; K8; K9]	1	Q7Z417	Q7Z417 [83-104]	0	3338.79	44.1	32.6	44	48.4	39.3	44.4	49	56.4	51.2	50.3	59.6	57	46.7	36.1
[R].QHMDITGEENPLNKLR.[V]	1xGln->pyro-Glu [N-Term]; 1xOxidation [M3]; 1xTMTpro16plex [K14]	3	Q9H4A4	Q9H4A4 [381-396]	0	2198.12	110.8	85.8	103	113.2	108.1	87.7	118.8	116.1	114.7	97.3	96.9	109.4	94.9	95.2
[R].QHMDITGEENPLNKLR.[V]	1xGln->pyro-Glu [N-Term]; 1xTMTpro16plex [K14]	1	Q9H4A4	Q9H4A4 [381-396]	0	2182.12	160.2	101.6	114.5	121	128.6	120.5	144.3	155.9	131.8	127.8	126.9	116.9	111.1	114.7
[R].QHIVNDMNPGNLHLFINAY.[N]	1xGln->pyro-Glu [N-Term]; 1xOxidation [M7]	1	Q92597	Q92597 [213-231]	0	2209.05															No Quan Labels
[R].QHIVNDMNPGNLHLF.[I]	1xGln->pyro-Glu [N-Term]; 1xOxidation [M7]	1	Q92597	Q92597 [213-227]	0	1747.82															No Quan Labels
[R].QHLNPPGGKTSDIFGSPVTATSR.[L]	1xGln->pyro-Glu [N-Term]; 1xTMTpro16plex [K9]	8	Q9H910-2; Q9H910-1	Q9H910-2 [66-88]; Q9H910-1 [82-104]	0	2654.39	462.2	379.1	475.5	470.2	448.4	443.3	471.7	536.3	499.8	480.6	525.2	489.7	440.1	424.9	Shared
[R].QHLASIYEKEEDWR.[N]	1xGln->pyro-Glu [N-Term]; 1xTMTpro16plex [K9]	1	Q9BT78	Q9BT78 [108-121]	0	2091.05	62.4	42.6	54	64.3	55.7	55.6	64.5	78.6	63.7	67.9	61.2	66.1	60.7	53.4
[R].QHGPNVCAVQKVIGTNR.[K]	1xCarbamidomethyl [C7]; 1xGln->pyro-Glu [N-Term]; 1xTMTpro16plex [K11]	1	Q15582	Q15582 [43-59]	0	2165.16	120.7	88.8	109.8	112.1	107.5	107.5	132.8	96.4	85.3	93	84.8	89.5	81.7	86.9
[F].QHGKVEIIANDQGNR.[T]	1xTMTpro16plex [K4]; 1xTMTpro16plex [N-Term]	1	P11142-1; P0DMV8	P11142-1 [22-36]; P0DMV8 [22-36]	0	2287.28	64.9	45.6	82.8	57.9	60.2	93.1	74.3	79	77	64.9	77.6	94.2	64.4	81.1	Shared
[F].QHGKVEIIANDQGNR.[T]	1xGln->pyro-Glu [N-Term]; 1xTMTpro16plex [K4]	9	P11142-1; P0DMV8	P11142-1 [22-36]; P0DMV8 [22-36]	0	1966.04	389.2	286.7	375.6	366.5	367.5	375.8	381	391.7	362.7	369.7	386.6	417.7	354.2	341.7	Shared
[R].QHGCTANDANTKYNSR.[A]	1xCarbamidomethyl [C4]; 1xGln->pyro-Glu [N-Term]; 1xTMTpro16plex [K12]	2	Q8N6H7	Q8N6H7 [94-109]	0	2123.98	42.5	35	48.8	50.6	45.7	41.3	41.8	42.5	39.9	40.7	40.5	38.8	38.5	37.5
[R].QKACEPGFSYSEEVCR.[C]	2xCarbamidomethyl [C4; C15]; 1xGln->pyro-Glu [N-Term]; 1xTMTpro16plex [K2]	2	P49767	P49767 [392-407]	0	2234.02	85.1	58.9	79.4	73.7	81	77.8	85.3	72.5	71.5	78.3	74.4	69.1	61.5	56.1
[P].QKADTDPENLPEISSQKTQR.[H]	1xGln->pyro-Glu [N-Term]; 2xTMTpro16plex [K2; K17]	1	Q9UKM7	Q9UKM7 [140-159]	0	2876.52	60.6	42.9	54.7	51.9	55.9	48	62.4	41.3	36.9	38.3	37	36.3	42.2	35.2
[R].QKAEMKSQPSETER.[L]	1xGln->pyro-Glu [N-Term]; 2xTMTpro16plex [K2; K6]	2	P26006	P26006 [1033-1046]	0	2240.18	454.8	306	379.2	393.6	434.4	394	428.3	221.5	199.7	210	206.5	197.2	190	159.4
[R].QKAKDDDDSDIPTAQR.[K]	1xGln->pyro-Glu [N-Term]; 2xTMTpro16plex [K2; K4]	1	O60271	O60271 [485-500]	0	2394.24	59.1	33.4	46.4	53.2	56.8	53	61	74.7	69	74.9	72.1	63.5	66.8	47.7
[R].QKGFVQKCKASGVEGQVVAEGNDGGGGAGR.[P]	1xCarbamidomethyl [C8]; 1xGln->pyro-Glu [N-Term]; 3xTMTpro16plex [K2; K7; K9]	1	Q76M96-1	Q76M96-1 [274-303]	0	3843.04															No Quan Values
[F].QKGESPVDYDGGR.[T]	1xGln->pyro-Glu [N-Term]; 1xTMTpro16plex [K2]	1	Q15084-1	Q15084-1 [244-256]	0	1694.83	55.1	31	43	49.7	53.6	43.7	55.4	47.9	37.4	48.4	37.7	45.3	44.7	39.5
[T].QKFSHEEIAMATVTALR.[R]	1xOxidation [M10]; 1xTMTpro16plex [K2]; 1xTMTpro16plex [N-Term]	3	P04075	P04075 [242-258]	0	2556.41	149.9	104.1	146.6	134.7	133.5	135.8	163	181.8	129.8	144.2	148.9	145.8	140.5	121.2
[T].QKFQDLGVKNSEPSAR.[H]	1xGln->pyro-Glu [N-Term]; 2xTMTpro16plex [K2; K9]	1	Q9UHD8-1	Q9UHD8-1 [61-76]	0	2395.32	72.6	59	74.7	72.8	79.6	72.6	82.4	96.3	88.9	100.4	91.9	88.4	78.7	73.4
[R].QKEYKCGDLVFAKM.[K]	1xCarbamidomethyl [C6]; 1xGln->pyro-Glu [N-Term]; 1xOxidation [M14]; 3xTMTpro16plex [K2; K5; K13]	1	P51858	P51858 [7-20]	0	2628.43	100.7	73.2	92.7	108.7	115.6	104.8	104.2	123.9	125.2	118.2	131.4	136.7	124.2	86.8
[M].QKEITALAPSTMKIKIIAPPER.[K]	1xGln->pyro-Glu [N-Term]; 1xOxidation [M12]; 3xTMTpro16plex [K2; K13; K15]	1	P60709; P62736; P68133; P68032; P63261	P60709 [314-335]; P62736 [316-337]; P68133 [316-337]; P68032 [316-337]; P63261 [314-335]	0	3347	35	19.5	26.4	28.9	37.8	41.3	60.5	29.7	24.7	26.4	20.2	34.5	30.7	29.8	Shared
[R].QKEFDPTITDASLSLPSR.[R]	1xGln->pyro-Glu [N-Term]; 1xTMTpro16plex [K2]	4	Q05682-1	Q05682-1 [118-135]	0	2292.2	290.6	228.5	274.8	292.6	274.3	273.5	293.8	274.9	251.4	256.5	271.4	253.3	247.5	213.9
[R].QKDYETATLSEIKAL.[L]	1xGln->pyro-Glu [N-Term]; 2xTMTpro16plex [K2; K13]	3	P12814-1	P12814-1 [419-433]	0	2301.28	68.1	36.3	41.6	56	51.7	47.8	56.3	64.1	53.1	48.6	51.7	50.1	48.1	43.4
[R].QKDVKDGKYSQVLANGLDNKLR.[E]	1xDeamidated [N15]; 1xGln->pyro-Glu [N-Term]; 4xTMTpro16plex [K2; K5; K8; K20]	1	P62269	P62269 [87-108]	0	3690.13	187.5	87.2	125.6	142.8	126.8	113.8	164.1	145.6	123.3	117.7	131	114.7	113.5	91.1
[G].QKDSYVGDEAQSKR.[G]	2xTMTpro16plex [K2; K13]; 1xTMTpro16plex [N-Term]	1	P60709; P62736; P68133; P68032; P63261	P60709 [49-62]; P62736 [51-64]; P68133 [51-64]; P68032 [51-64]; P63261 [49-62]	0	2523.4	273.3	212.2	271	280.5	236.8	185.9	177.9	205.6	243.4	219.9	201.5	157.9	136.9	95.5	Shared
[R].QHDQLEAQKLEYHQVIQQ.[M]	1xGln->pyro-Glu [N-Term]; 1xTMTpro16plex [K9]	1	P80303	P80303 [378-395]	0	2522.3	31	28.7	28.1	35.8	45.4	33.5	37.7	38.5	28.1	32.7	32.7	28.9	33.2	29
[G].QKDSYVGDEAQSKR.[G]	1xGln->pyro-Glu [N-Term]; 2xTMTpro16plex [K2; K13]	8	P60709; P62736; P68133; P68032; P63261	P60709 [49-62]; P62736 [51-64]; P68133 [51-64]; P68032 [51-64]; P63261 [49-62]	0	2202.16	816.3	694.6	843	878.5	992.5	949.9	987.8	790.5	727	777	806.4	875.4	821.4	684.4	Shared
[Y].QKATEEHSTR.[Q]	1xGln->pyro-Glu [N-Term]; 1xTMTpro16plex [K2]	1	Q9NYF8-1	Q9NYF8-1 [636-645]	0	1473.76	18.3	15.5	17.1	19.3	23.4	24.3	24.3	27.5	24	29.9	26.8	35.5	31.5	27.5
[R].QKASIHEAWTDGKEAMLR.[Q]	1xGln->pyro-Glu [N-Term]; 1xOxidation [M16]; 2xTMTpro16plex [K2; K13]	3	P12814-1	P12814-1 [401-418]	0	2678.42	393.5	262.2	320.3	338.8	332.6	328.6	361	398.9	327.9	326.7	323.1	331.8	300.3	276.4
[R].QKASIHEAWTDGKEAMLR.[Q]	1xGln->pyro-Glu [N-Term]; 2xTMTpro16plex [K2; K13]	2	P12814-1	P12814-1 [401-418]	0	2662.43	334.7	203.4	252.3	277.7	287.6	251.6	287.9	335.5	264.5	273	287.6	282.1	261.4	254.2
[R].QKASIHEAWTDGKEAML.[RK]	1xGln->pyro-Glu [N-Term]; 1xOxidation [M16]; 2xTMTpro16plex [K2; K13]	1	P12814-1; O43707	P12814-1 [401-417]; O43707 [420-436]	0	2522.32															Shared
[R].QKASIHEAWTDGKEAM.[L]	1xGln->pyro-Glu [N-Term]; 1xOxidation [M16]; 2xTMTpro16plex [K2; K13]	3	P12814-1; O43707	P12814-1 [401-416]; O43707 [420-435]	0	2409.24	142.6	93.1	127.6	136.6	145.6	132.8	151.2	166.6	122.5	137.9	140.7	146.4	133.7	123.1	Shared
[R].QKAQVEQELTTLR.[L]	1xGln->pyro-Glu [N-Term]; 1xTMTpro16plex [K2]	4	Q15149-4; Q15149-9	Q15149-4 [2180-2192]; Q15149-9 [2166-2178]	0	1831.02	241.8	187.9	196.1	215.6	226.8	212.6	234.2	352.2	305.3	326	316.1	323.7	301.5	277.6	Shared
[M].QKAQQVSQGLDVLTAKVENAAR.[K]	1xGln->pyro-Glu [N-Term]; 2xTMTpro16plex [K2; K16]	3	P18206	P18206 [351-372]	0	2945.67	79.7	65	65.7	63	79.6	67.2	85.5	120.2	106.1	89.4	94.2	91.3	91.9	82.5
[C].QKAMQDAEVSKSDIGEVILVGGMTR.[M]	1xGln->pyro-Glu [N-Term]; 2xOxidation [M4; M23]; 2xTMTpro16plex [K2; K11]	1	P38646	P38646 [367-391]	0	3285.73	29.4	24.5	24.3	31.1	30.5	28.6	32.3	28.3	22.3	24.3	30.3	31	28.6	19.8
[R].QKALSCHPDKNPDNPR.[A]	1xCarbamidomethyl [C6]; 1xGln->pyro-Glu [N-Term]; 2xTMTpro16plex [K2; K10]	1	Q9NVM6	Q9NVM6 [33-48]	0	2468.3	62.2	42.4	46.8	51	48.1	51.2	53.9	59	48.6	51.2	50.2	46	42.2	43.8
[Y].QKALDLDSSCKEAADGYQR.[C]	1xCarbamidomethyl [C10]; 1xGln->pyro-Glu [N-Term]; 2xTMTpro16plex [K2; K11]	2	P31948	P31948 [452-470]	0	2746.4	152.9	115.6	145.2	153.8	149.9	147.2	154.3	164.8	158.8	166.8	150.8	171.3	138	138.6
[R].QKCLAALASLR.[H]	1xCarbamidomethyl [C3]; 1xGln->pyro-Glu [N-Term]; 1xTMTpro16plex [K2]	2	Q12906-1	Q12906-1 [201-211]	0	1517.88	181.1	138.3	138.2	155.8	154.7	143.6	185.3	235.7	212	203.7	204.4	195.9	195.8	241.9
[R].QKGLVEDTLR.[Q]	1xGln->pyro-Glu [N-Term]; 1xTMTpro16plex [K2]	3	Q15149-4; Q15149-9	Q15149-4 [1909-1918]; Q15149-9 [1895-1904]	0	1445.83	557.8	408.1	487.8	517.3	525.3	526.6	579.2	758.9	727.7	718.7	741.6	772.9	675.3	672.5	Shared
[R].QHDQLEAQKLEYH.[Q]	1xGln->pyro-Glu [N-Term]; 1xTMTpro16plex [K9]	1	P80303	P80303 [378-390]	0	1925.97	72.7	56.7	65.6	61.4	71.3	72.3	75.4	77.2	64.2	73.3	74.7	68.5	59.6	54.5
[R].QHAYEHSLGKLR.[A]	1xGln->pyro-Glu [N-Term]; 1xTMTpro16plex [K10]	8	O60664-1	O60664-1 [248-259]	0	1725.94	837.4	597.5	729.3	717.7	767.4	709.7	837.5	943.7	814.8	804.5	802.7	855.8	764.6	786.2
[C].QGKYTPSGQAGAAASESLFVSNHAY.[-]	1xGln->pyro-Glu [N-Term]; 1xTMTpro16plex [K3]	1	P04075	P04075 [340-364]	0	2828.38	37	31.7	34.4	28	30.6	32.5	42.5	45.5	39.9	42.6	34.5	47.2	33.8	38.2
[QR].QGKVTVKYDR.[K]	1xGln->pyro-Glu [N-Term]; 2xTMTpro16plex [K3; K7]	5	Q96C90	Q96C90 [53-62]	0	1785.05	952.1	635	754.3	813.8	794.5	803.1	892.9	788.2	686.6	699.9	716.2	714.8	670.2	632.9
[R].QGKVEDKWYSLSGR.[Q]	1xGln->pyro-Glu [N-Term]; 2xTMTpro16plex [K3; K7]	1	Q9H0E2	Q9H0E2 [144-157]	0	2244.23	95.6	65.7	84.6	86.2	81.1	85.3	96.3	121.3	99.9	113.9	107.3	111.6	96.7	92.2
[Y].QGKTEKHESQR.[D]	1xGln->pyro-Glu [N-Term]; 2xTMTpro16plex [K3; K6]	2	Q14247-1	Q14247-1 [179-189]	0	1919.06	141.7	112.4	151.3	155.7	153.8	151.2	150.9	205.8	190.8	207.9	190.8	194.2	180.6	165.8
[R].QGKLFGAAEVQR.[F]	1xGln->pyro-Glu [N-Term]; 1xTMTpro16plex [K3]	3	Q13813-3; Q13813	Q13813-3 [248-259]; Q13813 [248-259]	0	1590.89	408.5	303	369.6	369.5	376.7	352.4	431.5	393.2	363	338.9	350.3	356	346.5	305.8	Shared
[L].QGKGDSEHKR.[K]	1xGln->pyro-Glu [N-Term]; 2xTMTpro16plex [K3; K9]	4	P35579-1	P35579-1 [1238-1247]	0	1732.96	452.5	436.1	463.1	471.5	516.5	518.5	538.4	568.6	528.1	538.2	530.3	541.7	536.5	561.9
[R].QGKEAYPTPTKDLHQPSLSPASPHSQGFER.[G]	1xGln->pyro-Glu [N-Term]; 2xTMTpro16plex [K3; K11]	1	Q9BZF1-1	Q9BZF1-1 [47-76]	0	3882.01	35.1	26.9	33.1	31.7	37.9	39	45.5	48.1	42	38.1	41.1	46.9	39.9	38.5
[R].QGKEAYPTPTKDLHQPSLSPASPH.[S]	1xGln->pyro-Glu [N-Term]; 2xTMTpro16plex [K3; K11]	1	Q9BZF1-1	Q9BZF1-1 [47-70]	0	3177.68															No Quan Values
[R].QGKAQVEIVTDGEEPAEMIQVLGPKPA.[L]	1xGln->pyro-Glu [N-Term]; 1xOxidation [M18]; 2xTMTpro16plex [K3; K25]	1	P40121	P40121 [203-229]	0	3441.84	50.4	30.3	38.7	39.2	39.7	33.9	47.7	35.7	31.9	34.7	34	36.2	29.3	29.1
[A].QGHTTVDELAR.[R]	1xGln->pyro-Glu [N-Term]	3	Q15149-4; Q15149-9	Q15149-4 [2674-2684]; Q15149-9 [2660-2670]	0	1209.59															No Quan Labels
[P].QGGSGYDYSYAGGR.[G]	1xGln->pyro-Glu [N-Term]	2	P61978	P61978 [364-377]	0	1420.58															No Quan Labels
[N].QGGPGEDGAQGEPAEPEDAEKSR.[T]	1xGln->pyro-Glu [N-Term]; 1xTMTpro16plex [K21]	1	P40222	P40222 [92-114]	0	2598.19	42.1	32.1	46	40.8	42	47.3	39.4	38.7	44.5	45.5	43.9	46.3	37.9	39.1
[K].QGGLGPMNIPLVSDPKR.[T]	1xGln->pyro-Glu [N-Term]; 1xOxidation [M7]; 1xTMTpro16plex [K16]	3	Q06830	Q06830 [94-110]	0	2082.13	242.6	258.8	257.2	218.8	220.5	247.2	290.5	368.6	275.1	280.5	270.6	289.4	289.3	385.1
[K].QGGLGPMNIPLVSDPKR.[T]	1xGln->pyro-Glu [N-Term]; 1xTMTpro16plex [K16]	1	Q06830	Q06830 [94-110]	0	2066.14	40.1	54.3	52.8	40.6	34.9	52.7	58.5	78.3	50.6	58.1	54.3	54.4	63.1	87.1
[A].QGGFSSTQDTVVALHALSR.[Y]	1xTMTpro16plex [N-Term]	1	P20742	P20742 [1251-1269]	0	2278.21	83.6	69.2	82.5	67.9	74.8	86.2	86.1	97.3	79.5	78.5	89.2	90.7	81.1	64.8
[A].QGGFSSTQDTVVALHALSR.[Y]	1xGln->pyro-Glu [N-Term]	1	P20742	P20742 [1251-1269]	0	1956.98															No Quan Labels
[R].QGFGELLQAVPLADSFR.[H]	1xGln->pyro-Glu [N-Term]	5	P27695	P27695 [238-254]	0	1830.94															No Quan Labels
[R].QGETLNFLEIGYSR.[C]	1xGln->pyro-Glu [N-Term]	2	Q16610	Q16610 [206-219]	0	1609.79															No Quan Labels
[L].QGEPLTVYGSGSQTR.[A]	1xGln->pyro-Glu [N-Term]	1	Q8NBZ7-1	Q8NBZ7-1 [283-297]	0	1562.74															No Quan Labels
[N].QFYDTQVIKQENESGYER.[R]	1xGln->pyro-Glu [N-Term]; 1xTMTpro16plex [K9]	1	Q9BUJ2-1	Q9BUJ2-1 [109-126]	0	2521.22	38	28.6	37.1	32.2	42.4	36.7	44.1	37.5	42.5	32.5	37.5	41.3	46.1	41.5
[R].QFVTPADVVSGNPKLNLAF.[V]	1xGln->pyro-Glu [N-Term]; 1xTMTpro16plex [K14]	1	P13797	P13797 [351-369]	0	2304.26	31.1	20.1	22.4	20.8	27.8	24.1	31.8	59.1	45.9	45.7	40.9	50.9	41.9	60
[C].QGKYTPSGQAGAAASESLFVSNHAY.[-]	1xDeamidated [N22]; 1xTMTpro16plex [K3]; 1xTMTpro16plex [N-Term]	1	P04075	P04075 [340-364]	0	3150.6	40.6	34.1	41.6	47.6	41.3	38.2	43.5	48.8	50.4	43.6	44.6	50.2	37.3	36.3
[R].QGLEELQKVLPGGDTYMHEGFER.[A]	1xGln->pyro-Glu [N-Term]; 1xOxidation [M17]; 1xTMTpro16plex [K8]	1	Q9H6X2	Q9H6X2 [104-126]	0	2936.44	21.6	16.5	18.1	20.8	18.5	17.7	23.9	24	19.5	16.3	16.5	18.4	17.8	14.2
[R].QGLEQFINKIAGHPLAQNER.[C]	1xDeamidated [N8]; 1xGln->pyro-Glu [N-Term]; 1xTMTpro16plex [K9]	1	Q9UMY4-1	Q9UMY4-1 [121-140]	0	2551.36	41.8	31.5	40.3	32.1	38.2	37.4	42.6	51.1	40.7	43.4	39.1	46.4	40.7	40.1
[K].QGLETFKPDYSEQKGNR.[V]	1xGln->pyro-Glu [N-Term]; 2xTMTpro16plex [K7; K14]	1	Q7Z417	Q7Z417 [256-272]	0	2588.36	95.3	73.9	81.5	92	81.3	78.7	83.3	130.5	134.9	128	135.4	135.5	119.6	112.8
[R].QHATNVGIMFR.[D]	1xGln->pyro-Glu [N-Term]; 1xOxidation [M9]	7	P16930	P16930 [132-142]	0	1272.62															No Quan Labels
[R].QHATNVGIMFR.[D]	1xGln->pyro-Glu [N-Term]	1	P16930	P16930 [132-142]	0	1256.62															No Quan Labels
[A].QHAPPWTEDCR.[K]	1xCarbamidomethyl [C10]; 1xGln->pyro-Glu [N-Term]	5	Q13510	Q13510 [22-32]	0	1379.58															No Quan Labels
[R].QHADHLALNEEIVNR.[K]	1xGln->pyro-Glu [N-Term]	1	Q9UPN3-5	Q9UPN3-5 [4036-4050]	0	1741.86															No Quan Labels
[C].QHAAEIITDLLR.[S]	1xTMTpro16plex [N-Term]	1	Q96AE4-2	Q96AE4-2 [332-343]	0	1683.97															No Quan Values
[H].QGVMVGMGQKDSYVGDEAQSKR.[G]	1xGln->pyro-Glu [N-Term]; 2xOxidation [M4; M7]; 2xTMTpro16plex [K10; K21]	9	P60709; P62736; P68133; P68032; P63261	P60709 [41-62]; P62736 [43-64]; P68133 [43-64]; P68032 [43-64]; P63261 [41-62]	0	2993.5	335.2	307.6	418.2	545.8	901.1	989	351.3	352	409.4	471	608.1	976.2	1139.5	258	Shared
[H].QGVMVGMGQKDSYVGDEAQSKR.[G]	1xGln->pyro-Glu [N-Term]; 1xOxidation [M]; 2xTMTpro16plex [K10; K21]	4	P60709; P62736; P68133; P68032; P63261	P60709 [41-62]; P62736 [43-64]; P68133 [43-64]; P68032 [43-64]; P63261 [41-62]	0	2977.5	147	134.9	206.9	285.1	527.8	573.6	160.3	169.2	208.2	266.7	317.4	589.5	674.3	115.7	Shared
[H].QGVMVGMGQKDSYVGDEAQSKR.[G]	1xGln->pyro-Glu [N-Term]; 2xTMTpro16plex [K10; K21]	2	P60709; P62736; P68133; P68032; P63261	P60709 [41-62]; P62736 [43-64]; P68133 [43-64]; P68032 [43-64]; P63261 [41-62]	0	2961.51	65.8	75.1	108.7	156.7	313.4	324.5	86.2	87.2	113	154.8	201.7	321.4	418.1	61.4	Shared
[W].QGTMTLSKSTCQDA.[-]	1xCarbamidomethyl [C11]; 1xGln->pyro-Glu [N-Term]; 1xTMTpro16plex [K8]	1	P01034	P01034 [133-146]	0	1814.86	59.4	47.5	52.6	59.9	62.2	59.3	59.7	65.6	54.7	61.1	63.4	58.8	52	48.9
[R].QHCCPAGYTCNVKAR.[S]	3xCarbamidomethyl [C3; C4; C10]; 1xGln->pyro-Glu [N-Term]; 1xTMTpro16plex [K13]	5	P28799	P28799 [479-493]	0	2108.97	374.4	362.4	392.3	404	412.6	385.3	411.3	402.6	396.4	393.1	382.6	378.7	362.7	345.3
[H].QGTKMIPCDFLIPVQTQHPIR.[K]	1xCarbamidomethyl [C8]; 1xGln->pyro-Glu [N-Term]; 1xOxidation [M5]; 1xTMTpro16plex [K4]	2	P06744	P06744 [397-417]	0	2782.47	19.3	15.5	15.5	15.8	21	21.4	23.2	24.5	20.2	20.3	21.1	19.5	17.2	23.6
[R].QGSSAGSSSSYGQHGSGSR.[Q]	1xGln->pyro-Glu [N-Term]	3	Q86YZ3	Q86YZ3 [507-525]	0	1766.73															No Quan Labels
[SR].QGSKDPAEGDGAQPEETPR.[D]	1xGln->pyro-Glu [N-Term]; 1xTMTpro16plex [K4]	1	Q14697-1	Q14697-1 [188-206]	0	2256.07	12.3	10.5	15.1	10.6	12.8	9.5	13.9	19.6	17.9	20.6	19.2	23.5	22.2	19.4
[W].QGSGSHGLTIAQR.[D]	1xGln->pyro-Glu [N-Term]	3	Q09666-1	Q09666-1 [16-28]	0	1294.65															No Quan Labels
[R].QGSFSEDVISHKGDLR.[F]	1xGln->pyro-Glu [N-Term]; 1xTMTpro16plex [K12]	1	Q9UPN3-5	Q9UPN3-5 [2360-2375]	0	2062.05	88	57	71	75.9	81	83.2	99.6	79.8	81.8	73	68.4	75.5	75.3	71.2
[L].QGRPPLDFYPPGVHPSGLVPR.[E]	1xGln->pyro-Glu [N-Term]	1	P48634-1	P48634-1 [736-756]	0	2269.19															No Quan Labels
[R].QGQGQLVTCSGAFKEGSLR.[I]	1xCarbamidomethyl [C9]; 1xGln->pyro-Glu [N-Term]; 1xTMTpro16plex [K14]	1	Q16531	Q16531 [370-388]	0	2310.18	123.4	77.2	92.1	105.1	102.6	95.1	120.7	128.7	103.8	105.2	101.3	108.6	90.7	103.8
[F].QGQGHGAQLLETVHR.[Y]	1xGln->pyro-Glu [N-Term]	1	O14929	O14929 [248-262]	0	1613.81															No Quan Labels
[R].QGQETAVAPSLVAPALNKPKKPL.[T]	1xGln->pyro-Glu [N-Term]; 3xTMTpro16plex [K18; K20; K21]	1	Q15691	Q15691 [131-153]	0	3252.95	66.3	46.6	61.5	60.5	50.2	53	63.2	67	54.6	52	56.8	50.6	61.2	59.4
[E].QGPSPGDGSPPKPKDPVSAAVPAPGR.[N]	1xGln->pyro-Glu [N-Term]; 2xTMTpro16plex [K12; K14]	1	Q68EM7	Q68EM7 [567-592]	0	3057.66	61	46.3	60	63.2	69.2	62.8	62.8	79.2	71.8	78	73.1	75.9	76.4	52.4
[R].QGLNKNLGFSPEDR.[E]	1xGln->pyro-Glu [N-Term]; 1xTMTpro16plex [K5]	1	O43252	O43252 [93-106]	0	1861.97	53.6	40.1	38	39.8	38.2	41.3	46.8	63.1	45.2	48	46.1	39.6	40.2	43.6
[T].QGTKIASDGLKGR.[V]	1xGln->pyro-Glu [N-Term]; 2xTMTpro16plex [K4; K11]	1	P61247	P61247 [53-65]	0	1922.13	180.3	132.5	167.8	177.7	177.7	169.1	203.7	166.2	143.4	156.8	146.8	145.9	140.8	121.7
[R].QKHSQAVEELAEQLEQTK.[R]	1xGln->pyro-Glu [N-Term]; 2xTMTpro16plex [K2; K18]	2	P35579-1	P35579-1 [1192-1209]	0	2687.45	71.3	55.1	57.3	59	62.3	70.4	74.4	84	77	80.9	76.6	78.4	76.8	71.2
[R].QKHSQAVEELAEQLEQTKR.[V]	1xGln->pyro-Glu [N-Term]; 2xTMTpro16plex [K2; K18]	6	P35579-1	P35579-1 [1192-1210]	0	2843.55	394.8	310	368.9	386.1	363	365.1	394.6	456.5	428.2	405.5	404.4	411.3	411.5	357.9
[R].QKKESEAVEWQQKAQ.[M]	1xGln->pyro-Glu [N-Term]; 3xTMTpro16plex [K2; K3; K13]	2	P26038	P26038 [436-450]	0	2712.51	153.3	96.8	131.1	141.9	140.8	134.4	158.9	219.3	188.3	202.6	195.3	203.2	190.4	154.2
[R].QIGDALPVSCTISASR.[N]	1xCarbamidomethyl [C10]; 1xGln->pyro-Glu [N-Term]	3	Q13740-1	Q13740-1 [345-360]	0	1657.82															No Quan Labels
[E].QLFQDEVAKAQQLR.[E]	1xGln->pyro-Glu [N-Term]; 1xTMTpro16plex [K9]	1	Q15149-4; Q15149-9	Q15149-4 [2518-2531]; Q15149-9 [2504-2517]	0	1961.08	61.5	45.7	55.5	52.9	55.6	53.4	58.9	96.8	81.1	79.2	83.3	78.9	73.6	72.1	Shared
[R].QLFHPEQLITGKEDAANNYAR.[G]	1xDeamidated [N]; 1xGln->pyro-Glu [N-Term]; 1xTMTpro16plex [K12]	5	P68363; Q9BQE3	P68363 [85-105]; Q9BQE3 [85-105]	0	2703.37	337.7	203.5	249.8	250.9	241.9	223.7	353.8	360.1	261.5	259.7	244.6	262.6	251.3	310	Shared
[R].QLFHPEQLITGKEDAANNYAR.[G]	1xGln->pyro-Glu [N-Term]; 1xTMTpro16plex [K12]	17	P68363; Q9BQE3	P68363 [85-105]; Q9BQE3 [85-105]	0	2702.39	1222.3	734.5	891	869.8	880.3	828.5	1160.1	1345.9	1010.2	952.8	915.8	919.5	875.3	1013.6	Shared
[R].QIFHPEQLITGKEDAANNY.[A]	1xGln->pyro-Glu [N-Term]; 1xTMTpro16plex [K12]	2	P68363; Q9BQE3; Q9H853	P68363 [85-103]; Q9BQE3 [85-103]; Q9H853 [24-42]	0	2475.25	113.7	71.7	75.4	79.9	77.1	69.9	109.7	130.8	92	82.6	71.6	79.1	84.2	91.5	Shared
[K].QLFDQVVKTIGLR.[E]	1xGln->pyro-Glu [N-Term]; 1xTMTpro16plex [K8]	1	P26038; P15311	P26038 [28-40]; P15311 [28-40]	0	1804.07	30.4	49.1	40.4	27.5	29.9	38.5	46.8	66.1	46.2	40.3	36.9	46.4	46.7	93.8	Shared
[L].QLEYFFTAGPDEVR.[A]	1xTMTpro16plex [N-Term]	2	Q9NTK5-1	Q9NTK5-1 [304-317]	0	1976.01															No Quan Values
[L].QLEYFFTAGPDEVR.[A]	1xGln->pyro-Glu [N-Term]	1	Q9NTK5-1	Q9NTK5-1 [304-317]	0	1654.77															No Quan Labels
[K].QIEINTISASFGGLASR.[T]	1xGln->pyro-Glu [N-Term]	1	P48637	P48637 [142-158]	0	1746.9															No Quan Labels
[C].QLEINFNTLQTKLR.[IL]	1xGln->pyro-Glu [N-Term]; 1xTMTpro16plex [K12]	3	P35609-2; P12814-1; O43707	P35609-2 [340-353]; P12814-1 [333-346]; O43707 [352-365]	0	2005.14	101.6	93.5	107.3	103.3	103.2	102.2	109.7	121.6	121.4	107	107.8	114.4	103.8	103.6	Shared
[R].QLELKAKNYADQISR.[L]	1xGln->pyro-Glu [N-Term]; 2xTMTpro16plex [K5; K7]	1	O60271	O60271 [130-144]	0	2368.35	214.4	134.2	167.8	173.2	185.1	161.9	194.5	255.6	199.8	211.1	207.9	211.9	182.1	170.6
[R].QLEKLLKEGSSNQR.[V]	1xGln->pyro-Glu [N-Term]; 2xTMTpro16plex [K4; K7]	4	Q04637	Q04637 [1446-1459]	0	2221.28	367.7	251.6	325.8	334.1	371.8	337.9	374.3	408.7	371.5	374	371.5	375.8	343.4	263.3
[K].QIEEQTIKAQKELEEQTR.[K]	1xGln->pyro-Glu [N-Term]; 2xTMTpro16plex [K8; K11]	1	P35241-1	P35241-1 [353-370]	0	2792.53	67.2	71.9	69.6	61.7	61.2	67.5	78.1	84.8	66.2	62.6	56.9	69.9	70.1	79.1
[K].QIEEQTKKAQQELEEQTR.[R]	1xGln->pyro-Glu [N-Term]; 2xTMTpro16plex [K7; K8]	5	P26038	P26038 [353-370]	0	2807.5	411.1	381.8	417.5	361.2	389.2	402.9	499.5	719.2	572.1	556.2	511.3	560	552.3	723
[R].QLEEEQKLKPGGVGAPSSSSPSPSPSAR.[P]	1xGln->pyro-Glu [N-Term]; 2xTMTpro16plex [K7; K9]	1	Q92797-1	Q92797-1 [1152-1179]	0	3398.8	25.7	21.2	28.6	31.4	29.9	25.2	31.6	41.1	38.5	37.3	32.3	35.2	31.9	25.8
[R].QLEEALETLKTER.[E]	1xGln->pyro-Glu [N-Term]; 1xTMTpro16plex [K10]	1	Q8TD16	Q8TD16 [239-251]	0	1847.01	26.8	22.3	19.6	25.6	22.2	20	25.4	26.5	20.9	21.6	20.2	24.4	21.4	19.8
[R].QLEEAEEEAQR.[A]	1xGln->pyro-Glu [N-Term]	6	P35579-1	P35579-1 [1878-1888]	0	1314.58															No Quan Labels
[K].QLEAIDQLHLEYAKR.[A]	1xGln->pyro-Glu [N-Term]; 1xTMTpro16plex [K14]	4	O43707	O43707 [522-536]	0	2114.16	180	215.4	200.1	163	171.9	174	238.5	269.9	198.2	195.9	167.3	194.2	197.6	340
[A].QLDEELGGTPVQSR.[V]	1xTMTpro16plex [N-Term]	3	P06396; P06396-3	P06396 [512-525]; P06396-3 [472-485]	0	1832.97	73.1	56.1	71.7	49.4	73.2	77.8	67.2	86.5	77.9	69	64.2	69.9	62.1	65.2	Shared
[R].QIDDILSVASVR.[P]	1xGln->pyro-Glu [N-Term]	3	P14550	P14550 [168-179]	0	1298.7															No Quan Labels
[K].QLDDLKVELSQLR.[V]	1xGln->pyro-Glu [N-Term]; 1xTMTpro16plex [K6]	1	P42766	P42766 [20-32]	0	1844.04	19.8	15.6	16	14	13.1	15.1	18.8	18.1	14.1	13.3	10.3	12.9	8.1	14.8
[S].QLGLQELFQAPDLR.[G]	1xTMTpro16plex [N-Term]	2	P08697-1	P08697-1 [353-366]	0	1932.09	13.4	7.4	8.8	7.7	12	14.4	16.5	19.5	13.5	11	12.8	12.9	13	7.9
[R].QIGPGESCPDGVTHSISGR.[I]	1xCarbamidomethyl [C8]; 1xGln->pyro-Glu [N-Term]	2	Q9H5V8-1	Q9H5V8-1 [148-166]	0	1936.88															No Quan Labels
[R].QLHNSLDPSELPGKQGLPESGR.[V]	1xGln->pyro-Glu [N-Term]; 1xTMTpro16plex [K14]	1	Q86V48-1	Q86V48-1 [1038-1059]	0	2646.38	49.3	39	44.7	47.3	50	43.9	49.5	52	47.5	49.8	49.2	52.7	51.7	41
[R].QIKDLFLQGAYDTVR.[W]	1xGln->pyro-Glu [N-Term]; 1xTMTpro16plex [K3]	4	Q9UHL4	Q9UHL4 [226-240]	0	2054.12	139.2	93	102.1	100	106.1	102.8	132.3	89.8	75.8	79.6	75.4	67.8	68.6	69
[R].QLQLAQEAAQKR.[L]	1xGln->pyro-Glu [N-Term]; 1xTMTpro16plex [K11]	2	Q15149-4; Q15149-9	Q15149-4 [2035-2046]; Q15149-9 [2021-2032]	0	1670.95	139	117.2	132.4	130.2	136.4	127.8	157.7	239.3	205.7	215.1	216.7	203.2	186.1	172.7	Shared
[K].QLQGPEKEPPKPEQVESR.[A]	1xGln->pyro-Glu [N-Term]; 2xTMTpro16plex [K7; K11]	1	O60664-1	O60664-1 [308-325]	0	2667.46	66.4	73.2	76.2	62.2	63	72.4	83.9	92.7	68	63.9	70.1	58.2	69.3	103.8
[Y].QLPQALAPHVDFVGGLHR.[F]	1xGln->pyro-Glu [N-Term]	2	O14773	O14773 [158-175]	0	1938.03															No Quan Labels
[S].QLPGDKSKAFDFLSEETEASLASR.[R]	1xGln->pyro-Glu [N-Term]; 2xTMTpro16plex [K6; K8]	2	O60271	O60271 [598-621]	0	3217.69	13.1	10.7	11.6	12.7	12.1	10.4	9.7	15.7	12.7	19.3	18.8	16.8	10.7	12.6
[R].QIPAPQGAVLVQR.[E]	1xGln->pyro-Glu [N-Term]	3	Q15726	Q15726 [93-105]	0	1359.77															No Quan Labels
[P].QINPHSPKFTCACPDGMLLAR.[D]	2xCarbamidomethyl [C11; C13]; 1xGln->pyro-Glu [N-Term]; 1xOxidation [M17]; 1xTMTpro16plex [K8]	1	P01130	P01130 [686-706]	0	2716.33	30.1	26.5	31.1	33.9	34.3	34.5	33.2	45.5	41.7	41.8	44.4	46.7	37.2	38.4
[R].QLNDVKTTVVYPATEKHLQKY.[L]	1xGln->pyro-Glu [N-Term]; 3xTMTpro16plex [K6; K16; K20]	1	Q96C86	Q96C86 [123-143]	0	3370.92	78.7	41.2	54.2	49.5	53.7	51.6	63.4	83.7	64.7	62.3	64	67.3	62.9	53.8
[R].QLMETPANEMTPTR.[F]	1xGln->pyro-Glu [N-Term]; 2xOxidation [M3; M10]	4	P28838	P28838 [201-214]	0	1633.72															No Quan Labels
[R].QLMEGSSKTLQEVLTMEYR.[L]	1xGln->pyro-Glu [N-Term]; 2xOxidation [M3; M16]; 1xTMTpro16plex [K8]	1	Q6NVY1	Q6NVY1 [313-331]	0	2562.28	16.9	9.5	14.7	14.7	17.2	16	16.2	22.1	19.8	15.9	15.5	16.9	17.6	17.9
[R].QLLTLSSELSQAR.[D]	1xGln->pyro-Glu [N-Term]	4	P15311	P15311 [530-542]	0	1428.77															No Quan Labels
[K].QLCSFEIYEVPWENR.[R]	1xCarbamidomethyl [C3]; 1xGln->pyro-Glu [N-Term]	1	P01037	P01037 [116-130]	0	1952.88															No Quan Labels
[R].QLISEKGTINFLHADCDKFR.[H]	1xCarbamidomethyl [C16]; 1xGln->pyro-Glu [N-Term]; 2xTMTpro16plex [K6; K18]	1	Q9BS26	Q9BS26 [286-305]	0	2983.6	58.5	35.7	56.8	48.1	48.6	48.8	56.8	57.4	43.7	44.3	46.8	46.9	41.1	42.1
[R].QLIMANPQMQQLIQR.[N]	1xGln->pyro-Glu [N-Term]; 1xOxidation [M4]	2	Q9UMX0-1; Q9UHD9	Q9UMX0-1 [207-221]; Q9UHD9 [203-217]	0	1810.93															No Quan Labels
[C].QIIIPQNQVNR.[K]	1xTMTpro16plex [N-Term]	2	P50395-1	P50395-1 [318-328]	0	1626.96	187.9	135.1	165.4	158.7	163.7	170.8	178.3	237.3	186.5	187	207.5	202.6	181.6	157.3
[R].QIILEKEETEELKR.[F]	1xGln->pyro-Glu [N-Term]; 2xTMTpro16plex [K6; K13]	2	P12956	P12956 [326-339]	0	2349.35	471.8	272.9	341.3	345.9	374.1	330.1	435.3	549.4	454.1	440.9	454	438.3	436.2	394.1
[R].QLIEEKIGGPVNPLGPPVPH.[G]	1xGln->pyro-Glu [N-Term]; 1xTMTpro16plex [K6]	1	Q96AE4-2	Q96AE4-2 [440-459]	0	2378.34	11.8	10.1	13.1	14	19.1	15.9	21.8	16.6	19.7	19.1	15.8	13.8	17.4	13.7
[R].QILDEAGKVGELCAGKER.[R]	1xCarbamidomethyl [C13]; 1xGln->pyro-Glu [N-Term]; 2xTMTpro16plex [K8; K16]	3	P18206	P18206 [301-318]	0	2564.4	422.1	226.4	290.4	356.1	364.4	326.9	378.8	490.7	458.4	452.3	470.2	487.3	453.2	341.2
[R].QLKVSDTKIDSIEDR.[Y]	1xGln->pyro-Glu [N-Term]; 2xTMTpro16plex [K3; K8]	1	Q13158	Q13158 [118-132]	0	2338.31	173.8	100.2	132.4	131.5	138.6	123.7	166.6	153.7	140.1	119.5	116.2	126.8	117.2	112.2
[R].QIKINEVQTDVGVDTKHQTLQGVAFPISR.[E]	1xDeamidated [N5]; 1xGln->pyro-Glu [N-Term]; 2xTMTpro16plex [K3; K16]	1	Q12792-2	Q12792-2 [156-184]	0	3814.1															No Quan Values
[R].QIKINEVQTDVGVDTKHQTLQGVAFPISR.[E]	1xGln->pyro-Glu [N-Term]; 2xTMTpro16plex [K3; K16]	1	Q12792-2	Q12792-2 [156-184]	0	3813.12	54.3	33.9	42	45.9	45.8	45.6	54.1	65.9	46.6	54	48.1	57.9	45.3	47.3
[R].QLKESLKANNYNEAVYLVR.[F]	1xDeamidated [N9]; 1xGln->pyro-Glu [N-Term]; 2xTMTpro16plex [K3; K7]	1	Q09161	Q09161 [111-129]	0	2844.58	74.9	51.6	67	70.1	80.8	75	91.7	101.6	82.6	73.5	71.8	81.7	72.9	76.7
[IM].QLKEAKHIAEEADR.[K]	1xGln->pyro-Glu [N-Term]; 2xTMTpro16plex [K3; K6]	2	P67936-2; P67936; P06753-2; P06753	P67936-2 [147-160]; P67936 [111-124]; P06753-2 [111-124]; P06753 [148-161]	0	2229.25	223.1	179.3	219.9	209	247	243.5	265.9	257	234.6	227.7	236.1	263.9	249.5	262.5	Shared
[R].QLIMANPQMQQLIQR.[N]	1xGln->pyro-Glu [N-Term]; 2xOxidation [M4; M9]	3	Q9UMX0-1; Q9UHD9	Q9UMX0-1 [207-221]; Q9UHD9 [203-217]	0	1826.93															No Quan Labels
[R].QICEDHIKAQIHQFR.[E]	1xCarbamidomethyl [C3]; 1xGln->pyro-Glu [N-Term]; 1xTMTpro16plex [K8]	1	Q13620-1	Q13620-1 [244-258]	0	2210.15	54	37.4	50.5	44.5	57.6	51.7	53.1	66.6	60	56	57.3	56.5	45.4	43.7
[R].QLCDNAGFDATNILNKLR.[A]	1xCarbamidomethyl [C3]; 1xGln->pyro-Glu [N-Term]; 1xTMTpro16plex [K16]	2	Q99832	Q99832 [448-465]	0	2350.21	65.5	42.3	42.8	47.1	50.7	53.2	71.4	61.5	50	47.2	47.8	43.3	42.4	55.8
[R].QLAQYHAKDPNNLFMVR.[L]	1xGln->pyro-Glu [N-Term]; 1xOxidation [M15]; 1xTMTpro16plex [K8]	1	Q13200	Q13200 [747-763]	0	2348.21	133.8	102.2	113.7	120.2	121.2	106.2	134.2	116.8	103.1	104.8	102.9	91.5	88.8	100.3
[H].QKPHASMDKHPSPR.[T]	1xGln->pyro-Glu [N-Term]; 1xOxidation [M7]; 2xTMTpro16plex [K2; K9]	5	P51397	P51397 [80-93]	0	2223.19	251.6	203.4	233.7	252.1	237	231.9	239.2	388.8	355.9	380.7	374.6	355.1	333.3	310
[H].QKPHASMDKHPSPR.[T]	1xGln->pyro-Glu [N-Term]; 2xTMTpro16plex [K2; K9]	1	P51397	P51397 [80-93]	0	2207.2	74.9	65.8	72.8	71.6	71.9	59.6	77.9	108.6	100.9	103	102.4	94.2	89.4	85.6
[Y].QKPGVGLDAINDANLLEACIYR.[L]	1xCarbamidomethyl [C19]; 1xGln->pyro-Glu [N-Term]; 1xTMTpro16plex [K2]	1	P14324	P14324 [186-207]	0	2717.43	11.6	9.8	12.7	15.7	13.7	10.7	16.2	17.4	14.1	11.7	15	16.7	14.9	11.5
[R].QKNTNEEDDEVR.[E]	1xGln->pyro-Glu [N-Term]; 1xTMTpro16plex [K2]	1	P49959	P49959 [509-520]	0	1763.84	38.9	32.1	33.5	39.1	37.9	38.8	42.6	44.5	47.7	43.8	41.3	45.8	41.7	38.6
[R].QKNQTSKSTTGPFDR.[E]	1xGln->pyro-Glu [N-Term]; 2xTMTpro16plex [K2; K7]	3	Q9NYL9	Q9NYL9 [52-66]	0	2286.23	347.7	238.4	306.6	328.2	326.3	308.9	338.9	393.3	327.7	360.5	341.2	351.3	312.4	293.2
[R].QKLTAQVEQLEVFQR.[E]	1xGln->pyro-Glu [N-Term]; 1xTMTpro16plex [K2]	1	Q14980-1	Q14980-1 [1531-1545]	0	2104.17	25.5	20.6	22	22.8	23.7	20.2	27.8	25.7	25.3	24.6	23.3	25.8	27.7	26.2
[R].QKLTAEFEEAQTSACR.[L]	1xCarbamidomethyl [C15]; 1xGln->pyro-Glu [N-Term]; 1xTMTpro16plex [K2]	1	Q9P2E9-1	Q9P2E9-1 [1309-1324]	0	2156.06	55.3	59.9	62.1	60.6	60.9	63	76.3	74.5	73.1	83	75.5	82.7	75	91.6
[K].QKLPDGSEIPLPPILLGR.[L]	1xGln->pyro-Glu [N-Term]; 1xTMTpro16plex [K2]	4	Q96KP4	Q96KP4 [67-84]	0	2230.31	114.3	100	100.1	84.3	85.8	81.2	145.5	99.2	75	69.9	60.8	60.6	57.7	99.2
[R].QKLNPADAPNPVVFVATKDTR.[A]	1xDeamidated [N10]; 1xGln->pyro-Glu [N-Term]; 2xTMTpro16plex [K2; K18]	2	O94776	O94776 [594-614]	0	2873.6	25.3	18	27.5	26.5	20.5	23.9	24.2	30.1	30.7	24.1	21.1	19	23.9	21
[R].QKLNPADAPNPVVFVATKDTR.[A]	1xGln->pyro-Glu [N-Term]; 2xTMTpro16plex [K2; K18]	1	O94776	O94776 [594-614]	0	2872.62	33.7	26.9	31	28.2	29	34.8	34.2	46.3	32.8	39	38.7	39	30.8	28.9
[C].QKPPKEPSSVLVQPLR.[E]	1xGln->pyro-Glu [N-Term]; 2xTMTpro16plex [K2; K5]	1	Q71RC2	Q71RC2 [624-639]	0	2394.44	76.9	52.1	75.2	83.5	73.8	79.1	77.2	92.9	80.5	94.9	83.6	76.9	75.2	66
[R].QKILDQSEAEKAR.[K]	1xGln->pyro-Glu [N-Term]; 2xTMTpro16plex [K2; K11]	1	Q14764	Q14764 [691-703]	0	2107.2															No Quan Values
[R].QKIFQVAQELSGEDMHQFHR.[A]	1xGln->pyro-Glu [N-Term]; 1xOxidation [M15]; 1xTMTpro16plex [K2]	2	Q99598	Q99598 [99-118]	0	2731.36															No Quan Values
[L].QKLEEAEKAADESER.[G]	2xTMTpro16plex [K2; K8]; 1xTMTpro16plex [N-Term]	1	P67936-2; P09493-5; P09493-10; P67936; P06753-2; P06753	P67936-2 [111-125]; P09493-5 [75-89]; P09493-10 [111-125]; P67936 [75-89]; P06753-2 [75-89]; P06753 [112-126]	0	2645.46	80.3	59.4	101.1	76.6	89.3	171.7	88.5	89.5	89.9	87.1	85.4	77.3	74.7	111.2	Shared
[L].QKLEEAEKAADESER.[G]	1xGln->pyro-Glu [N-Term]; 2xTMTpro16plex [K2; K8]	2	P67936-2; P09493-5; P09493-10; P67936; P06753-2; P06753	P67936-2 [111-125]; P09493-5 [75-89]; P09493-10 [111-125]; P67936 [75-89]; P06753-2 [75-89]; P06753 [112-126]	0	2324.22	252.9	163.4	216.6	243.6	247.2	251	255.7	263.7	242.6	263.3	265.6	275	247	205.8	Shared
[R].QKLDPKIAVAAQNCYKVTNGAF.[T]	1xCarbamidomethyl [C14]; 1xDeamidated [N19]; 1xGln->pyro-Glu [N-Term]; 3xTMTpro16plex [K2; K6; K16]	3	P60174-1	P60174-1 [54-75]	0	3332.85	87.3	60.6	77.4	84.7	80.8	65.8	89.8	97.3	88.1	96.7	86	98	79.5	81.3
[R].QKLDPKIAVAAQNCYKVTN.[G]	1xCarbamidomethyl [C14]; 1xGln->pyro-Glu [N-Term]; 3xTMTpro16plex [K2; K6; K16]	1	P60174-1	P60174-1 [54-72]	0	3056.74	49.6	43.7	56.4	53	60.3	53.9	60.4	82.2	77.9	73.3	66.7	72.1	63.2	59
[R].QKLDPKIAVAAQNCY.[K]	1xCarbamidomethyl [C14]; 1xGln->pyro-Glu [N-Term]; 2xTMTpro16plex [K2; K6]	5	P60174-1	P60174-1 [54-68]	0	2310.28	420.6	279.4	339.9	380.6	374	372.2	405.7	480.9	477.3	470.2	448.9	477.7	430.5	370.7
[S].QKLDDVDPLVATNFGKIR.[G]	1xGln->pyro-Glu [N-Term]; 2xTMTpro16plex [K2; K16]	3	Q8N2Q7-1	Q8N2Q7-1 [46-63]	0	2620.5	120.6	72.5	112.1	98.1	112.1	98.4	123.6	111.1	88.8	95.8	89.2	90.9	89.8	90.4
[R].QKKGAAGENTSVSAGEEKKEER.[D]	1xGln->pyro-Glu [N-Term]; 4xTMTpro16plex [K2; K3; K18; K19]	1	Q86VY4	Q86VY4 [168-189]	0	3532.97	39.5	22.6	27.6	35.1	37.5	37.1	43.8	78	72.4	78.5	85.8	77.8	72.1	53
[R].QKKESEAVEWQQKAQMVQEDLEKTR.[A]	1xGln->pyro-Glu [N-Term]; 1xOxidation [M16]; 4xTMTpro16plex [K2; K3; K13; K23]	2	P26038	P26038 [436-460]	0	4262.32	114.4	52.4	78	94.7	100	77.5	87.2	143	137.4	143.6	152.6	142	127.3	94.6
[R].QKKESEAVEWQQKAQMVQEDLEKTR.[A]	1xGln->pyro-Glu [N-Term]; 4xTMTpro16plex [K2; K3; K13; K23]	1	P26038	P26038 [436-460]	0	4246.33	25.6	13.7	21	27.1	23.6	21.3	24.9	45.2	34.5	36	40.7	31.9	36	20.7
[R].QKLIAQDYKVSY.[S]	1xGln->pyro-Glu [N-Term]; 2xTMTpro16plex [K2; K9]	1	Q92896	Q92896 [359-370]	0	2047.17	103.3	73	101.6	93.7	97.2	104.6	99.1	114	94.4	82.3	82.9	96.2	72.5	77.1
[R].QFVQSAKEVANSTAN.[L]	1xGln->pyro-Glu [N-Term]; 1xTMTpro16plex [K7]	1	Q9Y490	Q9Y490 [1524-1538]	0	1880.97	35.5	29.8	31.7	39.9	31.9	32.1	45.8	45.6	42.3	48.9	49.7	45.5	44	36.6
[R].QKQAADAEMEKH.[K]	1xGln->pyro-Glu [N-Term]; 2xTMTpro16plex [K2; K11]	1	Q15149-4; Q15149-9	Q15149-4 [2159-2170]; Q15149-9 [2145-2156]	0	1977.04	114.6	64.6	90.8	105.3	101.5	108.5	107.9	165.5	146.2	153.7	159.2	166	151.3	110.2	Shared
[R].QKQGVVLKYQELPNSGPPHDR.[R]	1xGln->pyro-Glu [N-Term]; 2xTMTpro16plex [K2; K8]	1	P19525	P19525 [19-39]	0	2981.65	65.4	56	58.7	70	73.1	63.4	72.2	74.7	66.6	70.4	61.7	68.3	66.9	61.1
[K].QIAKCVSSPHFQVAER.[A]	1xCarbamidomethyl [C5]; 1xGln->pyro-Glu [N-Term]; 1xTMTpro16plex [K4]	2	Q16537	Q16537 [347-362]	0	2144.12	129.8	97.9	125.5	121.5	129.1	126	146.9	139.2	124.2	132.2	120.1	116.1	118	94
[R].QLAGEDMEISVKELR.[T]	1xGln->pyro-Glu [N-Term]; 1xOxidation [M7]; 1xTMTpro16plex [K12]	2	P07384	P07384 [553-567]	0	2021.05	174.1	133.3	163.6	152.2	156.5	158.6	185.1	190.5	161.4	165	151.2	158.1	151.4	170
[R].QLAEKYGLTLDPEADSEYLSR.[Y]	1xGln->pyro-Glu [N-Term]; 1xTMTpro16plex [K5]	1	O95425	O95425 [115-135]	0	2685.36	21.9	13.2	16.6	25.9	27.9	18.6	22.1	21.5	24.1	19.3	20.3	21.4	16.9	17.2
[R].QLAEEDLAQQR.[A]	1xGln->pyro-Glu [N-Term]	3	Q15149-4; Q15149-9	Q15149-4 [2295-2305]; Q15149-9 [2281-2291]	0	1283.62															No Quan Labels
[R].QLAEAHAQAKAQAER.[E]	1xGln->pyro-Glu [N-Term]; 1xTMTpro16plex [K10]	4	Q15149-4; Q15149-9	Q15149-4 [1374-1388]; Q15149-9 [1360-1374]	0	1909.02	342.8	223.9	312.1	308.7	307.6	321.4	328.9	467.4	390	382	391.3	394.5	389	323.2	Shared
[R].QIAAKIGGDAATTVNNSTPDFGFGGQKR.[Q]	1xGln->pyro-Glu [N-Term]; 2xTMTpro16plex [K5; K27]	1	Q92945	Q92945 [83-110]	0	3412.81	34.4	20	31.3	31.2	30.8	28.6	41	48	44.9	37.6	42.2	39.6	41.5	47.3
[R].QIAAKIGGDAATTVNNSTPD.[F]	1xGln->pyro-Glu [N-Term]; 1xTMTpro16plex [K5]	1	Q92945	Q92945 [83-102]	0	2231.15	73.4	58.3	73.3	74.7	70.3	74.3	71.1	73.8	74.6	79.1	71.5	74.4	64	59
[R].QLAAGWGPCEVLLSNALAR.[L]	1xCarbamidomethyl [C9]; 1xGln->pyro-Glu [N-Term]	1	O00754	O00754 [464-482]	0	2009.03															No Quan Labels
[L].QKYHTINGHNAEVR.[K]	1xDeamidated [N7]; 1xGln->pyro-Glu [N-Term]; 1xTMTpro16plex [K2]	1	P22626	P22626 [172-185]	0	1955.01	54.4	42.6	52.9	60.4	60.5	58.4	75.4	79.5	61.6	65.2	72.3	75.6	66.8	61
[F].QKWAAVVVPSGQEQR.[Y]	1xGln->pyro-Glu [N-Term]; 1xTMTpro16plex [K2]	2	P01892	P01892 [266-280]	0	1970.08	148.7	105	135.9	150.7	153.1	145.4	156.8	149.6	123.2	130.1	154.8	139.2	121	108.8
[R].QKQAADAEMEKH.[K]	1xGln->pyro-Glu [N-Term]; 1xOxidation [M9]; 2xTMTpro16plex [K2; K11]	5	Q15149-4; Q15149-9	Q15149-4 [2159-2170]; Q15149-9 [2145-2156]	0	1993.03	159.7	87.6	107.8	137.2	142.4	132.8	139.6	193.5	178.6	196.3	205	217.5	179.1	133.9	Shared
[L].QKTGTAEMSSILEER.[I]	1xGln->pyro-Glu [N-Term]; 1xOxidation [M8]; 1xTMTpro16plex [K2]	4	P25705-1	P25705-1 [44-58]	0	1983	239.3	166.1	218.2	225.1	234.9	217.5	250.5	261.5	256.1	234.2	229.4	236.5	227.7	213.2
[Y].QKTGQEIPVNVR.[F]	1xGln->pyro-Glu [N-Term]; 1xTMTpro16plex [K2]	3	Q96KP4	Q96KP4 [148-159]	0	1655.94	152.6	107.7	118.3	137.1	131.7	125.1	136.3	121.8	110.3	108.3	108.2	111.4	97.7	92.2
[R].QKTGLDSPTGIDFSDITANSFTVH.[W]	1xDeamidated [N19]; 1xGln->pyro-Glu [N-Term]; 1xTMTpro16plex [K2]	1	P02751	P02751 [1354-1377]	0	2839.4	23.3	14	26.2	22.8	19.7	23	25.1	26.9	20.8	18.7	19.8	21.5	22.4	17.2
[R].QKTGLDSPTGIDFSDITANSFTVH.[W]	1xGln->pyro-Glu [N-Term]; 1xTMTpro16plex [K2]	3	P02751	P02751 [1354-1377]	0	2838.41	122.6	90.3	94.3	104.5	96.1	86.9	108.1	113.1	82.2	84.7	88.2	83.5	87.2	81.4
[R].QKTGLDSPTGIDFSDITAN.[S]	1xGln->pyro-Glu [N-Term]; 1xTMTpro16plex [K2]	3	P02751	P02751 [1354-1372]	0	2267.14	128.9	98.8	116.3	115.3	126.1	121.5	125	134.2	101.3	112.6	119	112.4	109.1	97.8
[E].QKSNDASEAEHQR.[A]	1xGln->pyro-Glu [N-Term]; 1xTMTpro16plex [K2]	1	P13747	P13747 [166-178]	0	1786.86															No Quan Values
[A].QKSIQEIQELDKDDESLR.[K]	2xTMTpro16plex [K2; K12]; 1xTMTpro16plex [N-Term]	1	P52565-1	P52565-1 [32-49]	0	3086.71	129	84.6	100.7	113.2	106.2	106.5	114.4	115.4	120.6	118.8	128.2	127.3	118.2	87.4
[A].QKSIQEIQELDKDDESLR.[K]	1xGln->pyro-Glu [N-Term]; 2xTMTpro16plex [K2; K12]	2	P52565-1	P52565-1 [32-49]	0	2765.48	240.3	162.7	208.8	222.7	245.4	240.7	251.5	296.3	278.1	271.6	293.4	295.5	270.9	237
[L].QKQLSLPETGELDSATLKAMR.[T]	1xGln->pyro-Glu [N-Term]; 1xOxidation [M20]; 2xTMTpro16plex [K2; K18]	2	P14780	P14780 [75-95]	0	2923.61	27.8	62.3	81	94.3	98	88	40.9	37.1	95	95.8	95.1	101.8	99.1	19.1
[L].QKQLSLPETGELDSATLKAMR.[T]	1xGln->pyro-Glu [N-Term]; 2xTMTpro16plex [K2; K18]	1	P14780	P14780 [75-95]	0	2907.61	18.8	26.7	32.9	34.3	34.1	39.7	21.7	23.8	39	40.6	46.2	41.7	40.6	19.8
[N].QKQLQGPEKEPPKPEQVESR.[A]	1xGln->pyro-Glu [N-Term]; 3xTMTpro16plex [K2; K9; K13]	1	O60664-1	O60664-1 [306-325]	0	3227.82	86.3	53.5	69.9	72.5	62.5	72.5	83.1	88.8	74.3	64.7	66.1	71.1	70.5	67.2
[L].QKTGTAEMSSILEER.[I]	1xGln->pyro-Glu [N-Term]; 1xTMTpro16plex [K2]	3	P25705-1	P25705-1 [44-58]	0	1967.01	281	192.1	233.5	248.8	242	220.6	236.6	244.9	207.6	205.2	207.5	187.7	190.1	177.5
[G].LYSSSDDVIELTPSNFNR.[E]	1xDeamidated [N15]; 1xTMTpro16plex [N-Term]	1	Q15084-1	Q15084-1 [20-37]	0	2362.17	64.7	34.6	55.6	65.5	50.7	61.8	69.7	71.1	50.5	57.9	53.2	55.8	48.5	43.8
[G].LYSSSDDVIELTPSNFNR.[E]	1xTMTpro16plex [N-Term]	9	Q15084-1	Q15084-1 [20-37]	0	2361.19	495.8	331.4	400	430.6	415.3	400.9	510	490	400.3	394	399.3	403.9	394	358.1
[D].IYPSNPTDDDVSSGSSSER.[S]	1xTMTpro16plex [N-Term]	1	P16070	P16070 [168-186]	0	2317.08	61.5	46.3	61.5	59.2	62.4	64.7	63.7	71.2	63.4	61.5	65.2	68.2	62.9	62.7
[R].KDLYANTVLSGGTTMYPGIADR.[M]	1xAcetyl [N-Term]; 1xOxidation [M15]; 1xTMTpro16plex [K1]	2	P60709; P63261	P60709 [291-312]; P63261 [291-312]	0	2705.38	112	88.7	96.2	98.6	99.2	93.6	107.4	104.5	90.4	90.9	84.3	86.7	82.7	73.3	Shared
[K].KDLLPSDMAVALLEAQAGTGHIIDPATSAR.[L]	1xOxidation [M8]; 1xTMTpro16plex [K1]; 1xTMTpro16plex [N-Term]	3	Q15149-4; Q15149-9	Q15149-4 [3046-3075]; Q15149-9 [3032-3061]	0	3686.01	40.4	28.4	35.5	36.8	44.8	41.1	42.8	62.6	45.2	56.4	57.5	54.2	47.8	51.1	Shared
[G].KDLGGFDEDAEPR.[R]	1xTMTpro16plex [K1]; 1xTMTpro16plex [N-Term]	1	Q9BRK5-1	Q9BRK5-1 [85-97]	0	2057.08	84.2	88.3	120.8	150.6	178.6	178.1	178.6	105.4	133.5	183.4	237.2	283.6	265.7	221.1
[R].KDLEEAGGLGTEFSELPGKSR.[D]	2xTMTpro16plex [K1; K19]; 1xTMTpro16plex [N-Term]	1	P48681	P48681 [1142-1162]	0	3132.74	60.6	41.4	54.6	59.6	61.8	56.8	61.3	70.1	71.4	66.1	69.7	73.8	64	45
[N].KDEISTTDAIFVQR.[D]	1xTMTpro16plex [K1]; 1xTMTpro16plex [N-Term]	2	P05121-1	P05121-1 [111-124]	0	2231.25	180.3	130.7	164.3	171.5	159.6	164.6	192.3	390	323	338.1	347.4	331.7	304.6	250.5
[Y].KDDADLVELKR.[E]	2xTMTpro16plex [K1; K10]; 1xTMTpro16plex [N-Term]	2	O15056	O15056 [1069-1079]	0	2214.33	247.4	168.1	210.6	229.9	226.7	207.6	214.5	458.6	405.8	436.7	449.2	438.8	375.3	277.2
[E].KCGEDDETIPSEYR.[L]	1xCarbamidomethyl [C2]; 1xTMTpro16plex [K1]; 1xTMTpro16plex [N-Term]	1	P20810-1	P20810-1 [327-340]	0	2307.14	189.9	137.9	178.7	209.6	214.5	195.1	186.6	221.7	242.1	247.4	241.7	250.6	236.1	178.8
[A].KCDSSPDSAEDVR.[K]	1xCarbamidomethyl [C2]; 1xTMTpro16plex [K1]; 1xTMTpro16plex [N-Term]	4	P02765	P02765 [131-143]	0	2074.04	373.3	259.9	320.5	345.1	357.6	347.3	330.8	290.4	285.8	291.2	290	299.1	262.1	245
[M].KAVTEQGHELSNEER.[N]	1xTMTpro16plex [K1]; 1xTMTpro16plex [N-Term]	5	P31946-2; P31946	P31946-2 [27-41]; P31946 [29-43]	0	2335.25	128	89.8	156.4	89.5	117.9	188.3	139	128.9	129.4	115.9	118.8	123.3	112.6	127	Shared
[M].KAVTEQGAELSNEER.[N]	1xTMTpro16plex [K1]; 1xTMTpro16plex [N-Term]	2	P27348	P27348 [27-41]	0	2269.23	104.2	69.1	119.8	101.2	108.6	180.7	119.1	95	93.8	90.2	108.6	113.3	104.9	114.9
[M].KAVTELNEPLSNEDR.[N]	1xTMTpro16plex [K1]; 1xTMTpro16plex [N-Term]	1	Q04917	Q04917 [28-42]	0	2323.27	32.7	24.5	31	31.5	38.3	61.4	40.8	51.4	36.9	43.1	35.5	37.5	36.3	41
[S].KAVLGDDEITR.[E]	1xTMTpro16plex [K1]; 1xTMTpro16plex [N-Term]	2	Q12959	Q12959 [452-462]	0	1825.07	361.9	233.8	312.6	336.5	342	316	369.9	352	296.8	320.9	297.7	310.8	291.7	258.8
[S].KATEVSKTPEAR.[E]	2xTMTpro16plex [K1; K7]; 1xTMTpro16plex [N-Term]	3	Q9UNF1	Q9UNF1 [65-76]	0	2229.34	514.9	352.2	454.4	492.6	465.2	432.8	455.8	592.6	545.1	586	583.2	555.1	485.5	394.6
[L].KATEMVEVGADDDEGGAER.[G]	1xOxidation [M5]; 1xTMTpro16plex [K1]; 1xTMTpro16plex [N-Term]	3	Q6NZI2-1	Q6NZI2-1 [337-355]	0	2603.28	95.5	72.2	100	118.1	130	159.8	150.9	97.6	88.3	104.6	105.2	129.5	123.7	112.6
[C].KDPVQEAWAEDVDLR.[V]	1xTMTpro16plex [K1]; 1xTMTpro16plex [N-Term]	1	P14618-2; P14618	P14618-2 [475-489]; P14618 [475-489]	0	2379.28	116.2	64.8	93.2	90.6	91.2	88.6	95.1	156.4	99.2	107.1	119.1	120.1	98.5	79	Shared
[N].KDQGTYEDYVEGLR.[V]	1xTMTpro16plex [K1]; 1xTMTpro16plex [N-Term]	1	P60660-2	P60660-2 [81-94]	0	2281.2	91.4	72.6	75.6	90	86.2	88.3	100.1	120.9	104	106.8	109.6	113.6	95.5	87.4
[Q].KDSYVGDEAQSKR.[G]	2xTMTpro16plex [K1; K12]; 1xTMTpro16plex [N-Term]	3	P60709; P62736; P68133; P68032; P63261	P60709 [50-62]; P62736 [52-64]; P68133 [52-64]; P68032 [52-64]; P63261 [50-62]	0	2395.34	270	197.3	260.5	283.9	299.4	303.4	318.9	212.3	226.5	234.1	237	253.3	230.1	186.4	Shared
[N].KDTHDQLSEPSEVR.[S]	1xTMTpro16plex [K1]; 1xTMTpro16plex [N-Term]	3	Q15149-4; Q15149-9	Q15149-4 [3831-3844]; Q15149-9 [3817-3830]	0	2249.2	165	126.2	157.8	181.6	166.4	162	160.4	185.8	174.2	185.5	184	187.1	166.8	124.7	Shared
[K].KEPPKEETAQLTGPEAGR.[K]	2xTMTpro16plex [K1; K5]; 1xTMTpro16plex [N-Term]	1	P48634-1	P48634-1 [883-900]	0	2850.61	125.3	89.8	107.5	114.5	118.7	110.5	120.6	107.4	114.6	103.6	113.2	116.4	100	71.6
[A].KEPCLHPLEPDEVEYEPR.[G]	1xCarbamidomethyl [C4]; 1xTMTpro16plex [K1]; 1xTMTpro16plex [N-Term]	1	Q9UIQ6-1	Q9UIQ6-1 [32-49]	0	2845.47	72.9	66.4	75.6	89.3	86.8	78.9	81.6	96.5	91.7	102.5	108	113.8	107.4	86.3
[Y].KEPAAPVSIQR.[S]	1xTMTpro16plex [K1]; 1xTMTpro16plex [N-Term]	4	Q14847	Q14847 [187-197]	0	1804.09	529.2	392.6	501.3	523	523.5	508.4	511.6	699.6	675.5	684.9	717.8	700.3	621	540.3
[L].KENDAFEDGGR.[Q]	1xTMTpro16plex [K1]; 1xTMTpro16plex [N-Term]	1	Q96CV9-1	Q96CV9-1 [501-511]	0	1845.96	93.1	57.6	86.7	93.5	82.2	80.9	84.1	99.3	85.9	87.5	87.8	105.9	76	65.5
[F].KELDENVEYEER.[E]	1xTMTpro16plex [K1]; 1xTMTpro16plex [N-Term]	1	Q15291-1	Q15291-1 [337-348]	0	2161.13	85	53.1	70.6	70.1	69.5	67.4	70.9	86.3	84	93	90.1	92.7	82.3	65.3
[L].KEKKEVVEEAENGR.[D]	1xDeamidated [N12]; 3xTMTpro16plex [K1; K3; K4]; 1xTMTpro16plex [N-Term]	2	P06454-1	P06454-1 [18-31]	0	2862.67	115.8	75.3	103.7	155.6	240.1	248.6	246.3	161.8	170.4	194.6	249.3	378.3	401.8	248.8
[L].KEKEAENER.[L]	2xTMTpro16plex [K1; K3]; 1xTMTpro16plex [N-Term]	2	Q15149-4; Q15149-9	Q15149-4 [1857-1865]; Q15149-9 [1843-1851]	0	2045.18	251.6	167.3	235.5	249	241	212.2	240.5	375.5	354.1	351.6	366	333.5	314.5	228.7	Shared
[C].KEGLDLQVLEDSGR.[G]	1xTMTpro16plex [K1]; 1xTMTpro16plex [N-Term]	1	O94985-1	O94985-1 [562-575]	0	2167.22	202.4	128.1	170.2	155.1	162.7	174.3	182.6	186.4	152.4	143.7	158.5	168.9	142.7	131.4
[C].KEGCEAIVDTGTSLMVGPVDEVR.[E]	1xCarbamidomethyl [C4]; 1xOxidation [M15]; 1xTMTpro16plex [K1]; 1xTMTpro16plex [N-Term]	1	P07339	P07339 [287-309]	0	3086.6	58.3	41.8	51.8	52.3	55.5	52.4	67.9	56.6	52.2	56.4	55.5	57	50.6	47.2
[L].KATEMVEVGADDDEGGAER.[G]	1xTMTpro16plex [K1]; 1xTMTpro16plex [N-Term]	1	Q6NZI2-1	Q6NZI2-1 [337-355]	0	2587.28	32.6	23.7	40.4	41.6	51.6	48.1	51.2	33	37.2	41	46.4	55.8	52.1	44.9
[E].KEFTNQEAAEPKEVPAHSTEVGR.[D]	2xTMTpro16plex [K1; K12]; 1xTMTpro16plex [N-Term]	1	Q32MZ4	Q32MZ4 [474-496]	0	3466.87															No Quan Values
[E].KEEEEGISQESSEEEQ.[-]	1xTMTpro16plex [K1]; 1xTMTpro16plex [N-Term]	1	P17096-1	P17096-1 [92-107]	0	2475.19	29.4	24.8	36.6	41.5	47.5	46.8	47.9	34.3	32	36.9	52	55.5	52.1	36.5
[A].KEDYYQILGVPR.[N]	1xTMTpro16plex [K1]; 1xTMTpro16plex [N-Term]	2	Q96EY1-1	Q96EY1-1 [91-102]	0	2089.19	117.4	87.9	99.1	98.3	99.3	99.7	124.5	132.3	132.8	124	117	123.9	125.7	101
[N].KEDYAGLKEEFR.[K]	2xTMTpro16plex [K1; K8]; 1xTMTpro16plex [N-Term]	1	P78417	P78417 [136-147]	0	2397.36	145.7	75.4	102.6	107.4	100.1	104.2	131.9	297.5	230.3	257.3	235.4	247	217.5	218.3
[E].KEDLQELNDR.[L]	1xTMTpro16plex [K1]; 1xTMTpro16plex [N-Term]	1	P02545	P02545 [32-41]	0	1868.04															No Quan Values
[L].KEALTYDGALLGDR.[S]	1xTMTpro16plex [K1]; 1xTMTpro16plex [N-Term]	2	Q15056-1	Q15056-1 [96-109]	0	2130.21	159.3	120	169.7	184	230.6	246.2	249.2	194.8	189.2	176.8	220.5	247.4	244.6	193.8
[A].KEAKSETSGPQIKELTDEEAER.[L]	3xTMTpro16plex [K1; K4; K13]; 1xTMTpro16plex [N-Term]	3	Q9Y266	Q9Y266 [93-114]	0	3692.05	242.6	134.1	180.6	217.2	227.8	196.4	233.5	324.5	344.9	320.6	347.6	347.9	306.8	196
[L].KEAKHIAEEADR.[K]	2xTMTpro16plex [K1; K4]; 1xTMTpro16plex [N-Term]	7	P67936-2; P67936; P06753-2; P06753	P67936-2 [149-160]; P67936 [113-124]; P06753-2 [113-124]; P06753 [150-161]	0	2309.34	1094.3	732.7	926.8	964	962.5	896.9	936.4	1153.5	1048.2	1073.6	1049.7	1020.8	931.3	728.7	Shared
[L].KEAKHIAEDADR.[K]	2xTMTpro16plex [K1; K4]; 1xTMTpro16plex [N-Term]	3	P09493-5; P09493-10	P09493-5 [113-124]; P09493-10 [149-160]	0	2295.32	433.6	298.7	360.7	419.1	393.5	367.9	376.7	405.2	386.1	356.9	391.2	352.6	320.5	246.5	Shared
[C].KEAAYHPEVAPDVR.[L]	1xTMTpro16plex [K1]; 1xTMTpro16plex [N-Term]	1	Q9Y490	Q9Y490 [2220-2233]	0	2190.22															No Quan Values
[E].KDYEEVGADSADGEDEGEEY.[-]	1xTMTpro16plex [K1]; 1xTMTpro16plex [N-Term]	4	Q9BQE3	Q9BQE3 [430-449]	0	2815.26	156.4	110	166.5	177.7	203.9	182.6	191.5	157.5	164.6	175.6	189.5	187.9	181.4	136.8
[F].KEEEGIGEELAIHNR.[G]	1xTMTpro16plex [K1]; 1xTMTpro16plex [N-Term]	1	Q9UEE9-1	Q9UEE9-1 [252-266]	0	2332.28	44.5	31.6	47.5	51.2	50.4	48.6	52.2	50.8	51.4	48.8	66.3	62.6	55.7	44.9
[PQ].KEPSEVPTPKRPR.[G]	2xTMTpro16plex [K1; K10]; 1xTMTpro16plex [N-Term]	2	P17096-1	P17096-1 [46-58]	0	2433.48	250.9	165	209.8	239.2	229.8	213.6	218.4	227.5	224.1	232.5	242.3	229.7	197.3	164.2
[A].KASGKTSQVGAASAPAKESPR.[K]	3xTMTpro16plex [K1; K5; K17]; 1xTMTpro16plex [N-Term]	1	Q13428-1	Q13428-1 [363-383]	0	3244.91	106.1	62.4	88.1	93.8	93.4	85.7	87.7	148.5	128.5	140.7	157.9	144.3	131.1	87
[F].KAQNPDAKTTELIR.[R]	2xTMTpro16plex [K1; K8]; 1xTMTpro16plex [N-Term]	1	Q00059	Q00059 [69-82]	0	2497.49	105.4	73.2	91.6	93.7	100.7	91.8	91.3	143.5	144.6	137.2	144.4	148.9	129.4	106.6
[P].HVAEPAENEQDEQDENGAEASADLR.[A]	1xTMTpro16plex [N-Term]	1	P26038	P26038 [471-495]	0	3028.37	18.4	14.4	19	18.4	25.4	18.7	17.3	25.5	23	22.2	20.9	26.7	19.2	14.3
[N].HTTDNGVGPEEESVDPNQYYKIR.[S]	1xTMTpro16plex [K21]; 1xTMTpro16plex [N-Term]	1	Q15046	Q15046 [58-80]	0	3256.64	33.7	22.3	29.8	32.8	38.8	24.7	38.3	36.3	32.8	31.3	30.4	30.5	28	23.6
[G].HTLLEDYQIVDNSQR.[E]	1xTMTpro16plex [N-Term]	1	Q8N0X7	Q8N0X7 [622-636]	0	2135.11	67.5	53.7	63.7	65.7	59.2	59.2	61.8	75.3	65.2	65.9	66	68	60	55.9
[Y].HTKGQEGSVCLR.[S]	1xCarbamidomethyl [C10]; 1xTMTpro16plex [K3]; 1xTMTpro16plex [N-Term]	2	O94907	O94907 [180-191]	0	1980.09	180.3	135.5	157.5	177.2	183.2	163	171.7	266.7	258.8	271	259	253.2	227.2	197.7
[K].HTGPNSPDTANDGFVR.[L]	1xDeamidated [N]; 1xTMTpro16plex [N-Term]	2	P31943	P31943 [99-114]	0	1989.96	126.7	79.9	107	110.4	105.5	105	121.2	135.3	104.5	104.9	118.8	118.8	104.6	85.7
[K].HTGPNSPDTANDGFVR.[L]	1xTMTpro16plex [N-Term]	6	P31943	P31943 [99-114]	0	1988.97	175.7	131	153.7	165.7	168.7	158.2	177	197.8	171.8	168.7	175.6	180	173.7	148.6
[A].HTEVGPGPESSPVVVR.[T]	1xTMTpro16plex [N-Term]	1	Q13332	Q13332 [699-714]	0	1951.06															No Quan Values
[G].HSPKDPGGGGGPVR.[A]	1xTMTpro16plex [K4]; 1xTMTpro16plex [N-Term]	3	Q8IU81	Q8IU81 [435-448]	0	1926.08	258.3	176.3	236.6	240.5	249.4	228.9	246.5	311.5	291.6	316.9	316.8	294.2	275.9	235.8
[H].HSPGQTPTLGQPEAR.[A]	1xTMTpro16plex [N-Term]	1	Q5SW79-1	Q5SW79-1 [1528-1542]	0	1879.99	49.2	37.9	43.1	40	48.9	50.2	42.5	52.6	43.8	52.7	52.9	51.8	47.5	47.4
[Q].HSNAAQTQTGEANR.[G]	1xDeamidated [N3]; 1xTMTpro16plex [N-Term]	1	P34897-1	P34897-1 [28-41]	0	1789.87															No Quan Values
[Q].HSNAAQTQTGEANR.[G]	1xTMTpro16plex [N-Term]	2	P34897-1	P34897-1 [28-41]	0	1788.89	23.1	15.9	22.4	26.4	21.1	16.8	22	24.9	23.7	20.9	21.1	19.7	21.2	14.2
[G].HSLFTCEPITVPR.[C]	1xCarbamidomethyl [C6]; 1xTMTpro16plex [N-Term]	2	O60353-1	O60353-1 [19-31]	0	1861	109.8	83.1	113.8	115.4	115.7	102.7	119	121.4	108.5	114.5	105.2	117.2	104.7	97
[E].HSDCAFMVDNEAIYDICR.[R]	2xCarbamidomethyl [C4; C17]; 1xOxidation [M7]; 1xTMTpro16plex [N-Term]	1	P68363; Q9BQE3	P68363 [197-214]; Q9BQE3 [197-214]	0	2536.12	31.8	23.9	33.5	46.1	43.3	39.6	47.6	33.7	30.7	39.9	46.4	39.6	37.9	34.7	Shared
[F].HQTQGPSYSESKR.[L]	1xTMTpro16plex [K12]; 1xTMTpro16plex [N-Term]	1	P15151-1	P15151-1 [79-91]	0	2113.13	32.9	23.8	43.6	38	31.2	46.8	41.2	43.2	31.4	34.6	32.3	35.9	31.9	29.8
[L].HQSGFSLSGAQIDDNIPR.[R]	1xTMTpro16plex [N-Term]	2	Q16555-1	Q16555-1 [535-552]	0	2246.15	77.2	58.7	79.6	94.2	94.5	95.7	99.5	91.2	79.1	85.3	95.3	103.2	109.8	101.7
[R].HQGVMVGMGQKDSYVGDEAQSKR.[G]	1xOxidation [M]; 2xTMTpro16plex [K11; K22]; 1xTMTpro16plex [N-Term]	2	P60709; P62736; P68133; P68032; P63261	P60709 [40-62]; P62736 [42-64]; P68133 [42-64]; P68032 [42-64]; P63261 [40-62]	0	3435.79	87.5	55.5	78.7	93.8	106.7	96.1	99	98.6	89.7	91.7	105.9	99.8	92	73.1	Shared
[R].HQGVMVGMGQKDSYVGDEAQSKR.[G]	1xAcetyl [N-Term]; 2xOxidation [M5; M8]; 2xTMTpro16plex [K11; K22]	1	P60709; P62736; P68133; P68032; P63261	P60709 [40-62]; P62736 [42-64]; P68133 [42-64]; P68032 [42-64]; P63261 [40-62]	0	3189.59	80.2	36.9	53.8	46.4	55.1	53.5	65.7	61.7	43.6	53	49.5	41.4	43.8	45.7	Shared
[Y].HQDSEAAINR.[Q]	1xTMTpro16plex [N-Term]	5	P02794	P02794 [14-23]	0	1444.75	163.6	121.7	153.1	152.8	154.8	163.2	162.2	264.7	244.9	263.9	247.1	251.5	240	212.3
[C].HPVGTDEEPLQFR.[V]	1xTMTpro16plex [N-Term]	2	P02751	P02751 [2137-2149]	0	1828.95	131	87	99.3	112.9	97.8	117.6	122.2	127.2	108.9	112	117.6	113.8	102.7	81.7
[P].HVAEPAENEQDEQDENGAEASADLR.[A]	1xDeamidated [N]; 1xTMTpro16plex [N-Term]	2	P26038	P26038 [471-495]	0	3029.35	39.3	28.9	39.8	42.9	42.2	34.5	43.7	46.1	46.7	46.9	46.8	48.4	45	35.9
[C].HVDDDNYVNLR.[A]	1xTMTpro16plex [N-Term]	1	Q8NES3-1	Q8NES3-1 [198-208]	0	1663.84	56.4	39.7	60.4	54.4	65.7	63	61.7	66.9	62.7	57.5	66.7	71.3	66.3	57
[K].HVIADQEVMETNR.[V]	1xOxidation [M9]; 1xTMTpro16plex [N-Term]	1	Q9H307	Q9H307 [398-410]	0	1861.94	69.7	44.9	59.4	60.9	71.5	56.9	73.7	68.9	66.1	69.5	65.8	69.4	58.1	56.1
[Q].KAQAEVEGLGKGVAR.[L]	2xTMTpro16plex [K1; K11]; 1xTMTpro16plex [N-Term]	1	Q15149-4; Q15149-9	Q15149-4 [1028-1042]; Q15149-9 [1014-1028]	0	2425.47															Shared
[T].KAPVPGTPDSLSSGSSR.[D]	1xTMTpro16plex [K1]; 1xTMTpro16plex [N-Term]	1	Q9UJZ1	Q9UJZ1 [321-337]	0	2251.25	60.9	40.7	57.4	62.6	58	54.9	64	65.3	60.5	67.6	72.4	70.3	55.7	46.3
[Q].KAPQEVEEDDGR.[S]	1xTMTpro16plex [K1]; 1xTMTpro16plex [N-Term]	1	Q9Y6A5	Q9Y6A5 [376-387]	0	1981.05															No Quan Values
[R].KANDESNEHSDVIDSQELSKVSR.[E]	2xTMTpro16plex [K1; K20]; 1xTMTpro16plex [N-Term]	1	P10451-1	P10451-1 [249-271]	0	3499.84	53.2	47.6	59.1	57.5	55.5	54.2	51.4	31.8	28.7	28.5	25.4	25.3	25.8	30.1
[K].KAISTNSELSTFR.[S]	1xTMTpro16plex [K1]; 1xTMTpro16plex [N-Term]	1	Q5KU26	Q5KU26 [100-112]	0	2062.18															No Quan Values
[E].KAKQTLENER.[G]	2xTMTpro16plex [K1; K3]; 1xTMTpro16plex [N-Term]	2	P35579-1	P35579-1 [1217-1226]	0	2129.29	283.9	202	261.9	273.4	304.6	250.2	281.4	292.1	246.3	248.5	270.2	264.4	231.4	203.1
[CV].KAGFAGDDAPR.[A]	1xTMTpro16plex [K1]; 1xTMTpro16plex [N-Term]	28	A5A3E0; P60709; P62736; P68133; P68032; P63261	A5A3E0 [718-728]; P60709 [18-28]; P62736 [20-30]; P68133 [20-30]; P68032 [20-30]; P63261 [18-28]	0	1712.96	4576	2541.1	3152.1	3292.4	3241	3124.2	3836.1	4143.6	2951.4	2944.1	2971.1	2848.5	2658.3	2128.4	Shared
[C].KAGAVEKGVPLYR.[H]	2xTMTpro16plex [K1; K7]; 1xTMTpro16plex [N-Term]	7	P06733-1	P06733-1 [120-132]	0	2300.43	1521.6	791.1	1130.9	1105.4	1222.7	1205.2	1289.6	2143.4	1714.2	1670.9	1795.5	1716.1	1613.7	1167.3
[C].KASAELALGENSEVLKSGR.[F]	2xTMTpro16plex [K1; K16]; 1xTMTpro16plex [N-Term]	1	P00505	P00505 [107-125]	0	2871.67															No Quan Values
[G].KADETKDEQFEQCVQNFNKQLTEGTR.[L]	1xCarbamidomethyl [C13]; 3xTMTpro16plex [K1; K6; K19]; 1xTMTpro16plex [N-Term]	1	O00499	O00499 [35-60]	0	4360.3	50	26.5	39.2	41.7	42.5	41.5	49.7	54.1	39.4	39.1	45.2	45.8	43	34
[D].KAAEAGGAEEQYGFLTTPTKQLGAQSPGR.[E]	2xTMTpro16plex [K1; K20]; 1xTMTpro16plex [N-Term]	1	P46821	P46821 [1051-1079]	0	3876.11	64.9	47.6	56.7	66.1	67.4	55.4	58.4	66.7	62.4	65.3	62.4	66	50.1	43.7
[V].HYEQPTIQIELR.[Q]	1xTMTpro16plex [N-Term]	2	P09758	P09758 [195-206]	0	1831	60.1	50.3	51.3	68.1	60.3	56.1	66.6	62.7	57	68.4	59.2	60.1	56.2	51
[E].HYEFLLDKAAQR.[D]	1xTMTpro16plex [K8]; 1xTMTpro16plex [N-Term]	1	Q99459	Q99459 [99-110]	0	2099.19	33.9	20.6	32	33.2	31.2	27.4	37	55.8	55.4	54.4	46.8	50.3	44	35.2
[V].HWYVGEGMEEGEFSEAR.[E]	1xOxidation [M8]; 1xTMTpro16plex [N-Term]	1	P68363; Q9BQE3	P68363 [406-422]; Q9BQE3 [406-422]	0	2333.05	57.6	38.4	53.6	53.5	53.5	47.5	51.9	49.5	45.9	51.6	46.5	51.5	47.3	36.9	Shared
[S].HWPSEPSEAVR.[D]	1xTMTpro16plex [N-Term]	8	Q14118	Q14118 [30-40]	0	1598.82	645.7	435.4	554.4	575.8	557.6	555.6	625	574.1	495.6	511.2	510.7	484	457.3	403.2
[C].HVVNIGAEDLR.[A]	1xTMTpro16plex [N-Term]	1	P13797	P13797 [210-220]	0	1526.86	57.4	41.8	53.9	51.5	56.2	55.7	62.1	72.9	53.7	61.4	59.5	66.3	55.2	60.1
[C].HVTDFYPGSIQVR.[W]	1xTMTpro16plex [N-Term]	2	P04440	P04440 [145-157]	0	1822.98	100.8	64.7	87.7	90.7	96.9	97.9	99.6	147.7	115.4	126.7	119.5	124.4	130.9	100.8
[C].HVSELEPDKYAVR.[F]	1xTMTpro16plex [K9]; 1xTMTpro16plex [N-Term]	2	O75369-1	O75369-1 [2334-2346]	0	2151.21	212	130.2	167.2	185.4	166.8	176.6	177.8	140.3	124.8	123.6	136.7	118.4	126.2	88
[Y].KAASDIAMTELPPTHPIR.[L]	1xOxidation [M8]; 1xTMTpro16plex [K1]; 1xTMTpro16plex [N-Term]	3	P62258-1	P62258-1 [153-170]	0	2572.44	161.5	127.9	160.5	149	160.8	159.5	183.7	169.6	168.5	151	138.7	142.1	135.9	163
[G].HPPPEPGPDR.[V]	1xTMTpro16plex [N-Term]	2	P13861	P13861 [61-70]	0	1402.74	150.3	121.1	120	134.7	139	136.5	148.2	174.1	136.3	151.8	142	142.1	128.7	132.8
[R].KEQTADGVAVIPVLQR.[T]	1xTMTpro16plex [K1]; 1xTMTpro16plex [N-Term]	1	Q9UKK9	Q9UKK9 [55-70]	0	2332.38	238.8	181.1	216.2	222.7	220.2	217.2	235.2	390	348.4	361.1	362.9	356.3	316	318.7
[G].KEYIPGQPPLSQSSDSSPTR.[N]	1xTMTpro16plex [K1]; 1xTMTpro16plex [N-Term]	1	P07814	P07814 [870-889]	0	2782.49	47.4	32.6	36.7	31.2	37.5	32.8	39.5	55.3	51.3	54.9	50.7	47.2	36.8	34.6
[S].KQLVDIPEGQLEAR.[A]	1xTMTpro16plex [K1]; 1xTMTpro16plex [N-Term]	1	O00391	O00391 [676-689]	0	2204.29	118.1	90.7	105.7	98.7	91.4	76.9	86.4	123.8	109.6	96.3	97.2	83.5	76.7	62.7
[Q].KQLQGPEKEPPKPEQVESR.[A]	3xTMTpro16plex [K1; K8; K12]; 1xTMTpro16plex [N-Term]	1	O60664-1	O60664-1 [307-325]	0	3421	88.8	45.9	62	70.4	74.7	64.3	67.7	88	74.8	79.4	82.3	75.1	58.9	50.7
[R].KQKGSEENLDEAR.[E]	2xTMTpro16plex [K1; K3]; 1xTMTpro16plex [N-Term]	2	P35611-1	P35611-1 [582-594]	0	2416.36	257.3	161.5	199.9	269.3	241.7	240.5	218.7	269.4	275.4	272.2	289.6	283.1	264.7	182.6
[S].KQEYDESGPSIVHR.[K]	1xTMTpro16plex [K1]; 1xTMTpro16plex [N-Term]	1	A5A3E0; Q9BYX7; P60709; P63261	A5A3E0 [1059-1072]; Q9BYX7 [359-372]; P60709 [359-372]; P63261 [359-372]	0	2253.21	27.6	28.9	45.8	34.8	33.3	74.7	31.4	29.1	25.5	29.5	29.2	22.4	20.7	30.5	Shared
[C].KQDPSVLHTEEMR.[F]	1xOxidation [M12]; 1xTMTpro16plex [K1]; 1xTMTpro16plex [N-Term]	1	P50502	P50502 [17-29]	0	2194.18	60.4	45.9	50.7	48.5	59.2	50.7	60.8	76.1	79.1	66.6	69	68.3	58.9	52.7
[G].KPSPDAGPHGQGR.[V]	1xTMTpro16plex [K1]; 1xTMTpro16plex [N-Term]	1	Q96D15	Q96D15 [21-33]	0	1912.06	85.8	66.5	72.1	87.5	84.2	80.6	73.9	103.5	92.3	96.9	92.5	95.4	89	80.5
[S].KPQPKDNGDVCQDCIQMVTDIQTAVR.[T]	2xCarbamidomethyl [C11; C14]; 1xOxidation [M17]; 2xTMTpro16plex [K1; K5]; 1xTMTpro16plex [N-Term]	2	P07602-1	P07602-1 [188-213]	0	3945.04	225.6	160.8	186.5	211.6	196.9	157.9	183.4	199.2	198.3	200	189.6	174.3	149.2	134.8
[S].KPQPKDNGDVCQDCIQMVTDIQTAVR.[T]	2xCarbamidomethyl [C11; C14]; 2xTMTpro16plex [K1; K5]; 1xTMTpro16plex [N-Term]	1	P07602-1	P07602-1 [188-213]	0	3929.05	62	40.4	53.2	52.4	58.1	48.2	51.8	52	51.4	52.5	50	47.4	46.3	34.7
[M].KPPGGESSNLFGSPEEATPSSRPNR.[M]	1xTMTpro16plex [K1]; 1xTMTpro16plex [N-Term]	1	Q9H910-2; Q9H910-1	Q9H910-2 [2-26]; Q9H910-1 [18-42]	0	3206.67	38	32.9	42.4	43	45.9	39.7	44.6	47.2	43.5	44.9	42.9	45.6	41.3	30.9	Shared
[L].KPEDITQIQPQQLVLR.[L]	1xTMTpro16plex [K1]; 1xTMTpro16plex [N-Term]	5	P05556-1	P05556-1 [107-122]	0	2514.49	393.6	347.9	370.4	361.1	361.6	376	415	773.1	688.6	649.1	628.7	634.1	605.9	669.2
[M].KNVTELNEPLSNEER.[N]	1xTMTpro16plex [K1]; 1xTMTpro16plex [N-Term]	1	P61981	P61981 [28-42]	0	2380.3	23.2	21.8	44.6		39.4	123.6	34	31.6	30.5	33.2	25.9	34.6	25.6	53.1
[E].KNPLPSKETIEQEKQAGES.[-]	3xTMTpro16plex [K1; K7; K14]; 1xTMTpro16plex [N-Term]	2	P62328	P62328 [26-44]	0	3329.91	463.8	301.1	393.6	469.2	463.6	397.5	410	378.1	371.9	372.9	433.3	405	348.4	257.3
[G].KNPDVDTSFLPDR.[D]	1xTMTpro16plex [K1]; 1xTMTpro16plex [N-Term]	3	Q14320	Q14320 [158-170]	0	2112.16	457.6	301.5	368.7	402.6	392.9	406.2	424.3	806	686.2	716.1	719.2	720.3	658.2	552.9
[Q].KNPDSYNGAVR.[E]	1xTMTpro16plex [K1]; 1xTMTpro16plex [N-Term]	2	Q8IVD9	Q8IVD9 [177-187]	0	1829.02	347.7	219.4	285.4	292.3	298.6	277.8	312.7	398	340.2	333.1	330.5	357.8	308.4	275.7
[A].KNKDQGTYEDYVEGLR.[V]	2xTMTpro16plex [K1; K3]; 1xTMTpro16plex [N-Term]	1	P60660-2	P60660-2 [79-94]	0	2827.54	84.1	57.6	85.1	103.3	141.8	159.1	148.2	137.7	132.8	127.2	137.6	171	167.7	126.1
[C].KNFGTDPEVTDLVHNTR.[I]	1xTMTpro16plex [K1]; 1xTMTpro16plex [N-Term]	1	O75976	O75976 [583-599]	0	2551.38	81.3	55.6	73	74.8	71.1	65.4	79.1	91.9	77	82.7	83.1	82.2	73.6	45.1
[C].KMINLSVPDTIDER.[TA]	1xOxidation [M2]; 1xTMTpro16plex [K1]; 1xTMTpro16plex [N-Term]	1	P13796; P13797	P13796 [165-178]; P13797 [168-181]	0	2255.26															Shared
[C].KMINLSVPDTIDER.[TA]	1xTMTpro16plex [K1]; 1xTMTpro16plex [N-Term]	1	P13796; P13797	P13796 [165-178]; P13797 [168-181]	0	2239.26	99.6	74.6	95.3	91.4	96.7	96.2	120.4	131.1	106.1	104.8	107.6	123.4	108.8	93.2	Shared
[L].KLTVEDLEKER.[D]	2xTMTpro16plex [K1; K9]; 1xTMTpro16plex [N-Term]	1	Q15691	Q15691 [204-214]	0	2272.37	36.3	23.9	86.8		74.5	177.8	93.2	51.6	50.6	49.4	61	87.7	85.8	101.7
[F].KLTPEEKNDVSENNR.[K]	2xTMTpro16plex [K1; K7]; 1xTMTpro16plex [N-Term]	1	Q99549	Q99549 [452-466]	0	2685.5	89.4	70.7	83.2	89	79.7	84.2	81.7	135.8	117	116.5	114.5	109.3	102.9	77
[G].KQPLLLSEDEEDTKR.[V]	2xTMTpro16plex [K1; K14]; 1xTMTpro16plex [N-Term]	1	B5ME19	B5ME19 [33-47]	0	2713.56															No Quan Values
[R].KQVDSEHMHQNVPTEEQR.[T]	1xOxidation [M8]; 1xTMTpro16plex [K1]; 1xTMTpro16plex [N-Term]	1	P46100	P46100 [467-484]	0	2816.42	11.5	8.6	10.8	10	13	13.1	11.4	17.6	15.3	14	16	13.5	14.7	12
[A].KTHEAQIQEMR.[Q]	1xOxidation [M10]; 1xTMTpro16plex [K1]; 1xTMTpro16plex [N-Term]	1	P35579-1	P35579-1 [1181-1191]	0	1995.09	60.1	42.4	51.1	50.9	50.5	52.7	62.9	67.4	58.6	56.8	55.9	52.3	49	45.4
[Q].KTGTAEMSSILEER.[I]	1xOxidation [M7]; 1xTMTpro16plex [K1]; 1xTMTpro16plex [N-Term]	2	P25705-1	P25705-1 [45-58]	0	2176.18	320.9	191.2	258.4	246.6	244	226.3	264.2	218.7	204.4	196	195.7	176.6	166.5	144.5
[Q].KTGTAEMSSILEER.[I]	1xTMTpro16plex [K1]; 1xTMTpro16plex [N-Term]	1	P25705-1	P25705-1 [45-58]	0	2160.18	223	133.8	169.2	182.1	177.9	157.4	183.9	141.9	135.9	117.5	113.6	118.8	101.5	97.7
[K].KTETQEKNPLPSKETIEQEKQAGES.[-]	1xDeamidated [N8]; 4xTMTpro16plex [K1; K7; K13; K20]; 1xTMTpro16plex [N-Term]	1	P62328	P62328 [20-44]	0	4351.43	82.3	46.2	68.9	84.1	78.3	74.6	70.2	62.4	53.9	55.4	58.9	65	58.8	31.6
[K].KTETQEKNPLPSKETIEQEKQAGES.[-]	4xTMTpro16plex [K1; K7; K13; K20]; 1xTMTpro16plex [N-Term]	4	P62328	P62328 [20-44]	0	4350.45	292.5	150.7	233.1	305.8	294.5	248	243	189.6	195.7	188.1	212	211.3	174.6	121.3
[P].KTEEASSGFLPGDR.[N]	1xTMTpro16plex [K1]; 1xTMTpro16plex [N-Term]	1	Q8WWI1-3	Q8WWI1-3 [1071-1084]	0	2102.14	116.2	82.3	94.9	110	102.1	101.1	100	108.4	104.4	119.4	102.1	97.9	101.2	82.1
[E].KSYELPDGQVITIGNER.[F]	1xTMTpro16plex [K1]; 1xTMTpro16plex [N-Term]	5	A5A3E0; Q9BYX7; P60709; P62736; P68133; P68032; P63261	A5A3E0 [938-954]; Q9BYX7 [238-254]; P60709 [238-254]; P62736 [240-256]; P68133 [240-256]; P68032 [240-256]; P63261 [238-254]	0	2527.4	536.3	412.9	495.5	540.5	567.7	500	580	499.5	430.5	444.4	484.3	485	396.2	380.7	Shared
[M].KSVTEQGAELSNEER.[N]	1xTMTpro16plex [K1]; 1xTMTpro16plex [N-Term]	4	P63104-1	P63104-1 [27-41]	0	2285.22	168.2	110.2	218.5	95.1	185.3	313	184.2	203.6	188.2	192.5	211.6	211.3	191.6	220.8
[E].KLSAAEEIQGDGPKKER.[T]	3xTMTpro16plex [K1; K14; K15]; 1xTMTpro16plex [N-Term]	1	Q86TB9	Q86TB9 [442-458]	0	3072.82	73.9	50.7	71.7	70.2	76.1	73.4	73.9	94.8	94.4	93.7	99.7	90.5	82.3	70
[R].KSSGGKGGSYSQAACSDSAQGSDVSLTA.[-]	1xCarbamidomethyl [C15]; 2xTMTpro16plex [K1; K6]; 1xTMTpro16plex [N-Term]	1	P30479; P01889	P30479 [335-362]; P01889 [335-362]	0	3575.81	22.7	14.6	23.7	27.7	27.7	24.4	26.9	29.7	27.4	34.7	32.8	28.6	24.4	21.3	Shared
[E].KSPEDKVQIAANEETQER.[E]	2xTMTpro16plex [K1; K6]; 1xTMTpro16plex [N-Term]	1	P49321	P49321 [450-467]	0	2984.65	76.8	48	74.7	82.2	84.3	77.6	68.9	99.8	91.9	100.2	107	105.1	90.4	75.5
[T].KSLDNNYSTPNER.[G]	1xDeamidated [N5]; 1xTMTpro16plex [K1]; 1xTMTpro16plex [N-Term]	1	O60716-1	O60716-1 [898-910]	0	2147.12	70.1	46.9	56.3	60.4	42.7	45.7	50.1	97.1	88.8	79.6	72.4	65.4	70.8	51.4
[T].KSLDNNYSTPNER.[G]	1xTMTpro16plex [K1]; 1xTMTpro16plex [N-Term]	3	O60716-1	O60716-1 [898-910]	0	2146.14	291.1	190.3	223.7	233.2	189.8	192.2	200.4	406.8	314.9	293.3	277.7	234.5	194.4	166.2
[Q].KSLAGSSGPGASSGTSGDHGELVVR.[I]	1xTMTpro16plex [K1]; 1xTMTpro16plex [N-Term]	3	P29692	P29692 [59-83]	0	2921.56	157.5	103.1	119.9	140.7	148	126.5	136.2	194	168.2	158.3	168.2	162	162	144.7
[M].KSGEHDFGAAFDGDGDR.[N]	1xTMTpro16plex [K1]; 1xTMTpro16plex [N-Term]	1	P36871-1	P36871-1 [277-293]	0	2389.17	44.9	28.3	38.9	41.5	47.7	57.4	64.8	41.7	34.6	34.7	35.8	41.1	45.9	32.3
[G].KSGAEAQTPEDSPNR.[S]	1xTMTpro16plex [K1]; 1xTMTpro16plex [N-Term]	1	O43493-1	O43493-1 [139-153]	0	2195.15	75.4	58.7	70.4	82	80.5	69.3	78	60.6	61	63.2	64.7	68.3	59.7	45.9
[G].KSATEYKNEEYQR.[S]	2xTMTpro16plex [K1; K7]; 1xTMTpro16plex [N-Term]	1	Q96MU7-1	Q96MU7-1 [90-102]	0	2558.4	136.9	94.9	114	130.9	124.8	107.5	122.6	203.5	181.3	198.2	204.8	182.8	168.7	123
[E].KSAGDVDTLAFDGR.[T]	1xTMTpro16plex [K1]; 1xTMTpro16plex [N-Term]	2	O00468	O00468 [1863-1876]	0	2060.13	207.5	125	162.7	167.6	195.5	190.1	197.8	234.4	193.5	196.9	182.8	207.7	189	180.8
[V].KSTAGDTHLGGEDFDNR.[M]	1xTMTpro16plex [K1]; 1xTMTpro16plex [N-Term]	1	P11142-1	P11142-1 [220-236]	0	2428.23	103.3	83.2	108.8	113.5	116.4	120.6	130.1	100.9	98.3	92.1	104.2	115.5	102.8	87.8
[N].KESSETPDQFMTADETR.[N]	1xOxidation [M11]; 1xTMTpro16plex [K1]; 1xTMTpro16plex [N-Term]	3	P16070	P16070 [715-731]	0	2596.27	109.5	83.8	110.6	130.3	130.6	117.8	122.6	86	86.1	103.5	106.7	104.1	93.9	84.2
[K].KKKASKTAENATSGETLEENEAGD.[-]	4xTMTpro16plex [K1; K2; K3; K6]; 1xTMTpro16plex [N-Term]	1	Q9UQ80	Q9UQ80 [371-394]	0	4029.24															No Quan Values
[K].KKASKTAENATSGETLEENEAGD.[-]	1xDeamidated [N9]; 3xTMTpro16plex [K1; K2; K5]; 1xTMTpro16plex [N-Term]	2	Q9UQ80	Q9UQ80 [372-394]	0	3597.92	51.5	37.8	48.3	57.3	64	49.2	49.8	67.2	60	58.2	64.9	73.2	57.6	47.1
[K].KKASKTAENATSGETLEENEAGD.[-]	3xTMTpro16plex [K1; K2; K5]; 1xTMTpro16plex [N-Term]	2	Q9UQ80	Q9UQ80 [372-394]	0	3596.94	148.8	82.6	119.8	142.3	146.8	127.9	127	138.9	151.9	149.8	167.6	162.6	142.1	99.2
[E].KHPDADSLYVEKIDVGEAEPR.[T]	2xTMTpro16plex [K1; K12]; 1xTMTpro16plex [N-Term]	1	P54577	P54577 [380-400]	0	3280.8	52.8	34.9	44.2	42.1	48.2	43.4	42.1	63.1	67.8	66.4	69.1	52.8	50	41.7
[Y].KHMDPPPAPVQDR.[S]	1xOxidation [M3]; 1xTMTpro16plex [K1]; 1xTMTpro16plex [N-Term]	2	P46821	P46821 [2196-2208]	0	2112.15	114.6	81.6	91.2	95.5	108.4	100.6	107.1	134.8	128.2	125	126.7	133.1	140	117.4
[K].KHLEINPDHPIVETLR.[Q]	1xTMTpro16plex [K1]; 1xTMTpro16plex [N-Term]	1	P08238	P08238 [624-639]	0	2519.46	24.4	17.9	27.3	23.5	29.4	47.3	27.6	30.1	24.6	25.1	29	27	20.8	25.8
[A].KHIAEEADR.[K]	1xTMTpro16plex [K1]; 1xTMTpro16plex [N-Term]	2	P67936-2; P67936; P06753-2; P06753	P67936-2 [152-160]; P67936 [116-124]; P06753-2 [116-124]; P06753 [153-161]	0	1676.96	300.3	211.7	242.8	272.6	262.5	264.5	268.4	329.4	290.3	283.3	288.9	292.2	262.6	242	Shared
[F].KHASPILPITEFSDIPR.[R]	1xTMTpro16plex [K1]; 1xTMTpro16plex [N-Term]	1	P42167	P42167 [303-319]	0	2529.47	26.9	21.9	25.3	21.4	23.1	21.7	24.5	39.4	36.5	34.7	32	30.3	29.5	25.1
[G].KGQPSNKEDVDDLVSQLR.[Q]	2xTMTpro16plex [K1; K7]; 1xTMTpro16plex [N-Term]	1	P12270	P12270 [925-942]	0	2940.66	74	49.4	69.5	72.3	71.4	71.7	74	101	95.8	96.4	90.3	85.4	78.7	60.4
[S].KGPPDFSSDEER.[E]	1xTMTpro16plex [K1]; 1xTMTpro16plex [N-Term]	2	P42167	P42167 [60-71]	0	1972.03	147	124.9	169.2	188.2	198.9	186.7	193.7	234.5	241.6	265.3	289.2	307.1	276.1	241.7
[V].KGPGDLEAPSNLVISER.[T]	1xTMTpro16plex [K1]; 1xTMTpro16plex [N-Term]	1	Q99715-1	Q99715-1 [1380-1396]	0	2390.35															No Quan Values
[R].KGKAGAAAGGPGVSGVCVC.[K]	2xCarbamidomethyl [C17; C19]; 2xTMTpro16plex [K1; K3]; 1xTMTpro16plex [N-Term]	3	Q16270-1	Q16270-1 [95-113]	0	2615.46	251.8	181.3	229.5	278.6	288.5	248.4	267.5	127.1	110.1	119.8	112	112	101	85.2
[G].KGGSDGGGSHR.[K]	1xTMTpro16plex [K1]; 1xTMTpro16plex [N-Term]	1	P14209	P14209 [105-115]	0	1622.89	115.3	101.9	112.4	129.6	115.2	114.9	118	79.7	75.7	86.9	82.8	77.3	66.6	62.5
[G].KGFKFDETEQALANER.[K]	2xTMTpro16plex [K1; K4]; 1xTMTpro16plex [N-Term]	1	Q7L014	Q7L014 [776-791]	0	2795.55	308.6	214.9	256.9	280.4	262.1	222.4	236.2	491.2	451.8	438.3	447.6	401.5	348	274.9
[A].KGDAKPEDNLLVLTVATKETEGFR.[R]	3xTMTpro16plex [K1; K5; K18]; 1xTMTpro16plex [N-Term]	1	Q02809	Q02809 [19-42]	0	3848.23	100	41.2	62.6	78.3	79.6	53.4	82.2	60.8	52.4	47.9	50.8	44.6	40.3	29
[N].KGAPSQDDESGGIEDSPDR.[G]	1xTMTpro16plex [K1]; 1xTMTpro16plex [N-Term]	1	Q9H4G0-1	Q9H4G0-1 [663-681]	0	2568.27	40.4	27.1	36	43.5	40.2	36.8	36	26.2	28.2	30.4	24.5	30.4	27.5	22.9
[Q].KFQDLGVKNSEPSAR.[H]	1xDeamidated [N9]; 2xTMTpro16plex [K1; K8]; 1xTMTpro16plex [N-Term]	1	Q9UHD8-1	Q9UHD8-1 [62-76]	0	2589.48	116.9	80.2	100.3	109.9	119.9	104.9	116.6	150.8	141.4	145.1	145.4	142.5	127.9	113
[Q].KFQDLGVKNSEPSAR.[H]	2xTMTpro16plex [K1; K8]; 1xTMTpro16plex [N-Term]	1	Q9UHD8-1	Q9UHD8-1 [62-76]	0	2588.5	215.7	165.5	194.8	214.1	203.7	175.3	185.7	265.3	260	263.7	272.7	245.8	227.7	177.4
[T].KFLEEHPGGEEVLR.[E]	1xTMTpro16plex [K1]; 1xTMTpro16plex [N-Term]	1	P00167-1	P00167-1 [39-52]	0	2248.26	100.9	73.3	81.3	95.9	89	83.1	88.3	88.6	88.9	89.3	94.4	89.9	83.2	65.3
[K].KKKASKTAENATSGETLEENEAGD.[-]	1xDeamidated [N20]; 4xTMTpro16plex [K1; K2; K3; K6]; 1xTMTpro16plex [N-Term]	1	Q9UQ80	Q9UQ80 [371-394]	0	4030.23	16.8	12.6	14.7	21.6	16.8	18.5	16.3	23.4	18.1	20	17.6	16.8	18	17.9
[P].KKLEKEEEEGISQESSEEEQ.[-]	3xTMTpro16plex [K1; K2; K5]; 1xTMTpro16plex [N-Term]	1	P17096-1	P17096-1 [88-107]	0	3581.92	31.1	22.8	30.9	39.5	46	43.8	37.1	42.5	38.2	37.9	49	46.2	50.4	26.9
[L].KKPSQLSSFSWDNCDEGKDPAVIR.[S]	1xCarbamidomethyl [C14]; 3xTMTpro16plex [K1; K2; K18]; 1xTMTpro16plex [N-Term]	1	P17900	P17900 [26-49]	0	3981.16	100.4	46	65.8	71.7	72.9	69.2	82.4	91.2	87.3	88.7	70.4	81.6	78.7	64.5
[K].KKQGEDNSTAQDTEELEKEIR.[E]	3xTMTpro16plex [K1; K2; K18]; 1xTMTpro16plex [N-Term]	2	Q86UE4	Q86UE4 [450-470]	0	3665.01	81.7	50.9	76.2	82.5	85.8	86.4	81.9	92.9	105.5	95.5	113.7	113.6	96.4	65
[L].KLNSSGSSEDSFVEIR.[M]	1xTMTpro16plex [K1]; 1xTMTpro16plex [N-Term]	1	Q96CV9-1	Q96CV9-1 [167-182]	0	2363.27	71.2	49.3	55.1	64.7	71.3	62.2	76.2	68.3	61.8	71	65.7	81.7	73.7	64.7
[E].KLKPEDITQIQPQQLVLR.[L]	2xTMTpro16plex [K1; K3]; 1xTMTpro16plex [N-Term]	1	P05556-1	P05556-1 [105-122]	0	3059.88	37.9	33.7	41.4	38.9	43	47.1	46.5	107.1	94.3	96.4	101.2	104	91.4	84.4
[Q].KLKDSEAELQR.[R]	2xTMTpro16plex [K1; K3]; 1xTMTpro16plex [N-Term]	2	Q16181	Q16181 [371-381]	0	2229.34	360.7	270.5	311.6	321.7	330.3	334.7	333.2	397.8	347.4	352.2	356.5	343.4	326	284.1
[F].KIHGQNVPFDAVVVDKSTGEGVIR.[S]	2xTMTpro16plex [K1; K16]; 1xTMTpro16plex [N-Term]	1	O94985-1	O94985-1 [88-111]	0	3478	28	21.4	29.1	26.3	34.9	40.2	25.6	32.8	27	24.3	23.6	27.2	23.7	29.5
[N].KIGFEEKDIAANEENR.[K]	2xTMTpro16plex [K1; K7]; 1xTMTpro16plex [N-Term]	1	O75368	O75368 [31-46]	0	2775.55	115.8	71.5	103.9	100.7	106.1	175	118.6	163.8	132.9	122.2	144.9	131.9	112.3	132.4
[C].KIQIAPDSGGLPER.[S]	1xTMTpro16plex [K1]; 1xTMTpro16plex [N-Term]	1	Q96AE4-2	Q96AE4-2 [132-145]	0	2089.23	130.8	92.1	111.7	122.5	122.3	124	121.1	188.1	148.4	149.6	155.7	154.7	141.7	129.6
[M].KLGDQGPPEEAEDR.[F]	1xTMTpro16plex [K1]; 1xTMTpro16plex [N-Term]	1	O00592	O00592 [444-457]	0	2149.14	151.3	128.6	145.9	176.8	183.2	168.3	193	95.2	90.5	105.3	110.4	118.1	103.3	96.4
[K].KLEKEEEEGISQESSEEEQ.[-]	2xTMTpro16plex [K1; K4]; 1xTMTpro16plex [N-Term]	1	P17096-1	P17096-1 [89-107]	0	3149.62	21.3	16.7	18.8	25.5	21.4	23.6	24	33.2	30.2	32.7	38.4	40.3	32.5	21.5
[P].KIEGEMQVPDVDIR.[G]	1xOxidation [M6]; 1xTMTpro16plex [K1]; 1xTMTpro16plex [N-Term]	1	Q09666-1	Q09666-1 [1091-1104]	0	2253.24	90.7	66.2	84.6	91.5	76.8	79.2	89.8	90.4	81.6	87.2	79.5	78.2	77.4	73.5
[C].KLDYDEDASAMLKEVQPR.[A]	1xOxidation [M11]; 2xTMTpro16plex [K1; K13]; 1xTMTpro16plex [N-Term]	2	P50502	P50502 [210-227]	0	3036.65	292.9	185.7	237.8	250.5	245.3	235.6	258.8	363.5	305.1	294.1	349.1	296.8	253.4	180
[C].KLDYDEDASAMLKEVQPR.[A]	2xTMTpro16plex [K1; K13]; 1xTMTpro16plex [N-Term]	1	P50502	P50502 [210-227]	0	3020.65	62.5	36.8	53.4	45.7	42.9	52.1	45.5	75.2	60.6	61.6	57.9	60.8	54.4	36.7
[L].KLDKENAIDR.[A]	2xTMTpro16plex [K1; K4]; 1xTMTpro16plex [N-Term]	1	P67936-2	P67936-2 [12-21]	0	2114.27	85.8	61.5	97.1	89.3	122.9	175.9	153.4	156.6	147.7	158.9	163.5	198.8	195.7	159.6
[C].KLAQSNGWGVMVSHR.[S]	1xAcetyl [N-Term]; 1xDeamidated [N6]; 1xOxidation [M11]; 1xTMTpro16plex [K1]	2	P13929-1	P13929-1 [358-372]	0	2033.06	137.5	137.5	145	126.3	133.5	140	144.6	162.9	126.8	132.9	123.7	140.5	129.8	153.7
[C].KLEPGGGAEAQAVR.[Y]	1xTMTpro16plex [K1]; 1xTMTpro16plex [N-Term]	1	Q14315	Q14315 [1014-1027]	0	1991.15	164.5	113	157.5	150	153.2	155.4	168.8	186.7	158.5	155.2	173	164.2	165.9	109.5
[K].HPPAPAEPSSDLASKLR.[E]	1xTMTpro16plex [K15]; 1xTMTpro16plex [N-Term]	1	Q9P2E9-1	Q9P2E9-1 [1099-1115]	0	2381.34															No Quan Values
[A].HPLSPQGHPAR.[L]	1xTMTpro16plex [N-Term]	10	P17405-1	P17405-1 [60-70]	0	1500.84	355.1	263.5	288.6	307.2	315.3	289.3	338.5	317.9	278.9	278.7	270	264.5	242.9	252.7
[Y].HPLDEGGKGQLSFNLR.[D]	1xTMTpro16plex [K8]; 1xTMTpro16plex [N-Term]	1	P32004-3	P32004-3 [951-966]	0	2376.33	137.4	93.1	122.6	122.8	121.6	119.7	121.8	111.9	116.3	106.5	101	103.6	92.5	76.5
[D].GSSDPEVLLNIENQR.[R]	1xTMTpro16plex [N-Term]	1	O95425	O95425 [192-206]	0	1975.04	63.7	41.5	48.9	63.3	64.3	53	67	56.9	58.9	58.7	60.9	56.4	47.7	43.8
[Y].GSSAKTSSVSNPQDSVGSPCSR.[V]	1xCarbamidomethyl [C20]; 1xTMTpro16plex [K5]; 1xTMTpro16plex [N-Term]	2	P49023	P49023 [89-110]	0	2803.41	133.9	108.6	110.9	104.4	108.9	110	108.1	212.3	186.6	190.1	166.9	158.9	145.4	137.3
[D].GSSAGLAPSNSGNSGHHSTR.[N]	1xTMTpro16plex [N-Term]	1	Q8IX21	Q8IX21 [402-421]	0	2185.07															No Quan Values
[D].GSPVPSSPFQVPVTEGCDPSR.[V]	1xCarbamidomethyl [C17]; 1xTMTpro16plex [N-Term]	1	P21333	P21333 [1337-1357]	0	2504.24	152.9	125.8	135	125.1	115.7	141.9	146.1	186.9	125.8	127.4	139.4	129.7	140.5	114.9
[S].GSPVALSPQPR.[C]	1xTMTpro16plex [N-Term]	1	O94842	O94842 [561-571]	0	1412.82	116.9	96.6	103.2	106.9	107	100.1	113.2	146.4	137	129.5	131.2	137.6	115.7	127
[C].GSPTAAGKKTEKEESTEVLKAQSAGTVR.[S]	4xTMTpro16plex [K8; K9; K12; K20]; 1xTMTpro16plex [N-Term]	1	P20810-1	P20810-1 [242-269]	0	4381.54	40.1	24.9	42	44.4	43.7	35.2	37.9	31.9	40.4	38.6	38.7	33.5	27.9	19.3
[F].GSPEEATPSSRPNR.[M]	1xTMTpro16plex [N-Term]	3	Q9H910-2; Q9H910-1	Q9H910-2 [13-26]; Q9H910-1 [29-42]	0	1788.92	178.1	155.5	184.9	187.4	184.9	179	195.1	205.8	180.5	204.5	180.6	206.4	185.2	181.1	Shared
[H].GSPDQSHQVTGNHQQPPQQNTGFPR.[S]	1xDeamidated [N12]; 1xTMTpro16plex [N-Term]	2	Q14444-1	Q14444-1 [575-599]	0	3047.46	28.1	19.4	16.9	24.4	26.2	18.6	25	30.9	24.9	27.1	23.2	31.9	24.9	22.5
[H].GSPDQSHQVTGNHQQPPQQNTGFPR.[S]	1xTMTpro16plex [N-Term]	3	Q14444-1	Q14444-1 [575-599]	0	3046.48	80.3	55.9	79.2	83.5	72.6	73.1	80.7	108.1	102.1	94.9	94.6	88.9	71.2	65.9
[A].GSPAPSGHPKAGHSENGVEEDTEGR.[T]	1xDeamidated [N16]; 1xTMTpro16plex [K10]; 1xTMTpro16plex [N-Term]	2	Q9NZT2-1	Q9NZT2-1 [483-507]	0	3111.52	40.9	34.3	38.6	43	41.6	43.3	46.9	54	49.2	50.8	48.5	49.8	50.5	46.8
[A].GSPAPSGHPKAGHSENGVEEDTEGR.[T]	1xTMTpro16plex [K10]; 1xTMTpro16plex [N-Term]	2	Q9NZT2-1	Q9NZT2-1 [483-507]	0	3110.54	60.9	42.1	58.5	54.4	60.5	55.9	55.3	82.9	66.8	67.3	79.1	68.8	70.9	64.5
[G].GSNSAAAIGQSSGELR.[T]	1xTMTpro16plex [N-Term]	2	P15291	P15291 [63-78]	0	1808.94	159.7	111.8	139.3	153.7	145.1	144.9	152.5	154.6	146.7	148.6	142.9	144.2	127.4	122.6
[K].GSLGGGFSSGGFSGGSFSR.[G]	1xTMTpro16plex [N-Term]	2	P13645	P13645 [41-59]	0	2011.98	217.7	171.7	96.5	87	126.1	89.3	114.1	135.3	150.2	80.7	120.9	97.6	85.4	151
[N].GSLDLGGDSAGR.[S]	1xTMTpro16plex [N-Term]	2	Q00839-2	Q00839-2 [58-69]	0	1408.74	139.4	112.9	138.5	125.4	153.7	134.3	152.8	155.1	151.7	145	159.5	157.6	155.1	155.5
[I].GSKLQDAEIAR.[L]	1xTMTpro16plex [K3]; 1xTMTpro16plex [N-Term]	1	P06703	P06703 [45-55]	0	1796.05	200.8	170.3	205.2	174.9	168.4	197.6	201.9	278.7	212.9	212	222	218.1	211.3	199
[Q].GSKDPAEGDGAQPEETPR.[D]	1xTMTpro16plex [K3]; 1xTMTpro16plex [N-Term]	2	Q14697-1	Q14697-1 [189-206]	0	2449.25	73.3	56	61.3	61.7	72.4	64.9	66.5	106.1	94.3	100.4	101.3	102	103.8	93.4
[D].GSGYGSTLPPEKLPYLVELSPDGSDSR.[D]	1xTMTpro16plex [K12]; 1xTMTpro16plex [N-Term]	1	P55196-1	P55196-1 [371-397]	0	3429.8	30.1	20.9	23.5	28.9	23.7	24.2	25.4	26.4	21.1	19.2	24	23.3	23.3	18.4
[G].GSGYDYSYAGGR.[G]	1xTMTpro16plex [N-Term]	3	P61978	P61978 [366-377]	0	1556.73	165.6	135.2	146.7	159.7	144.6	165.2	166.8	272.7	261.9	262.1	232	239.7	228.7	216.6
[Y].GSGSSSGGYR.[G]	1xTMTpro16plex [N-Term]	1	P04264	P04264 [579-588]	0	1218.6	62.6	91.1	82.9	44.4	57	104.6	60.3	71	63.8	75.7	94.6	63.3	42.5	77.8
[H].GSGSGHSSSYEQHGSR.[S]	1xTMTpro16plex [N-Term]	1	Q86YZ3	Q86YZ3 [948-963]; [1418-1433]; [1888-1903]; [2358-2373]	0	1923.89															No Quan Values
[H].GSGSGHSSGYGQHGSR.[S]	1xTMTpro16plex [N-Term]	1	Q86YZ3	Q86YZ3 [248-263]; [1184-1199]; [1654-1669]; [2124-2139]; [2594-2609]	0	1821.85															No Quan Values
[L].GSSFGSGAGSSSFSR.[T]	1xTMTpro16plex [N-Term]	1	P05787	P05787 [440-454]	0	1681.81	38.1	29.2	41.8	47	59.5	65.2	67.9	36.5	35.8	39.9	45.7	45.6	54.8	45.3
[A].GSSGPGASSGTSGDHGELVVR.[I]	1xTMTpro16plex [N-Term]	1	P29692	P29692 [63-83]	0	2218.1	25.1	25.1	24.8	24.9	32.5	25.2	29.1	30.9	24.7	33.1	26.4	28.7	24	27.8
[D].GSSKPAVLAAPSGLER.[Y]	1xTMTpro16plex [K4]; 1xTMTpro16plex [N-Term]	1	Q9H1B7	Q9H1B7 [133-148]	0	2148.26	100.1	83.3	87.5	88	90.1	80.9	91.9	159.6	140.7	138.1	134	121.2	121.2	113.2
[D].GSSLEALLR.[T]	1xTMTpro16plex [N-Term]	1	Q92785	Q92785 [116-124]	0	1249.74															No Quan Values
[F].GTPEENQASWAKSAGAKSSGGR.[E]	2xTMTpro16plex [K12; K17]; 1xTMTpro16plex [N-Term]	10	Q9UK76	Q9UK76 [53-74]	0	3088.66	632.5	445.6	568.8	612.8	610.8	575.2	588.7	841	786.1	851.7	827.1	827.6	736.9	607.2
[M].GTNKGASQAGMLAPGTR.[R]	1xOxidation [M11]; 1xTMTpro16plex [K4]; 1xTMTpro16plex [N-Term]	8	Q15417	Q15417 [209-225]	0	2241.23	1042.6	896.7	1000.9	972.5	961.3	909.7	913.4	984	890.3	899	851.3	807.2	746.9	683.9
[D].GTLSTLEFQR.[E]	1xTMTpro16plex [N-Term]	2	Q9BY43	Q9BY43 [81-90]	0	1455.81	375	338	349.6	353.5	373.1	348	374.2	367.6	325.4	331.4	339.8	338.2	302.8	324.2
[N].GTLEDQLSHLKQYER.[S]	1xTMTpro16plex [K11]; 1xTMTpro16plex [N-Term]	2	O43707	O43707 [681-695]	0	2425.33	117.3	76.9	101.3	108.9	124.4	129.2	156.9	161.6	135.8	134.9	133.2	164.5	149.3	161.5
[D].GTKHITTISDETSEQVTR.[W]	1xTMTpro16plex [K3]; 1xTMTpro16plex [N-Term]	1	Q06546	Q06546 [148-165]	0	2611.42	145.6	112.3	140.8	124.8	112.5	98.1	129.1	99.7	82.3	71.5	73.9	77.9	70.8	72.6
[D].GTHTVTYTPSQEGPYMVSVKYADEEIPR.[S]	1xOxidation [M16]; 1xTMTpro16plex [K20]; 1xTMTpro16plex [N-Term]	1	O75369-1	O75369-1 [1477-1504]	0	3779.91	34.4	26.9	32.4	33.9	32.3	31.5	40.6	37.2	27.7	29.3	37.7	29.8	36.9	31.1
[V].GTESGSESGSSNAKEPKTR.[A]	2xTMTpro16plex [K14; K17]; 1xTMTpro16plex [N-Term]	1	Q9Y2Q9	Q9Y2Q9 [30-48]	0	2821.51	44.7	31.5	44.2	43.5	41.5	42.6	40.7	59.8	52.4	48.3	58.3	57.5	54.6	45.2
[T].GTEFMQDPDEEHLKKSSQVPR.[T]	1xOxidation [M5]; 2xTMTpro16plex [K14; K15]; 1xTMTpro16plex [N-Term]	1	Q9NR12-1	Q9NR12-1 [175-195]	0	3386.78	90.3	65.2	89.1	91.2	101.4	88.4	90.9	89.4	86	86	76.8	87.2	86.6	63.1
[D].GTDPGTETEESMGGGEGNHR.[A]	1xOxidation [M12]; 1xTMTpro16plex [N-Term]	2	P12270	P12270 [2011-2030]	0	2338.02	16.3	19.2	13.1	19.3	14.5	18.9	17.7	16.2	12.2	15.5	13.9	13.2	14.4	11.7
[N].GSGMCKAGFAGDDAPR.[A]	1xCarbamidomethyl [C5]; 1xOxidation [M4]; 1xTMTpro16plex [K6]; 1xTMTpro16plex [N-Term]	3	A5A3E0; P60709; P63261	A5A3E0 [713-728]; P60709 [13-28]; P63261 [13-28]	0	2221.1	347.8	236.4	285.6	305.1	357.6	338.8	457.3	297	272.9	266.1	260.9	277.8	287	343	Shared
[F].GTDPEVTDLVHNTR.[I]	1xTMTpro16plex [N-Term]	1	O75976	O75976 [586-599]	0	1857.96	54.2	36.1	52.3	48.8	42.6	49.1	49.7	58.1	46.2	47	48.1	42.3	43.3	42.4
[A].GTCVDHAVVPPGGEEPR.[M]	1xCarbamidomethyl [C3]; 1xTMTpro16plex [N-Term]	1	P29317	P29317 [228-244]	0	2081.04	28.4	28.7	38.2	24.2	36.2	32.3	39.7	37.5	41.3	36.8	38.1	37.3	32.8	29.9
[M].GTASGSNSPTSDSASVQR.[A]	1xTMTpro16plex [N-Term]	1	O76080	O76080 [51-68]	0	2012.98	11.2	8.9	9.1	12.1	13.4	9.6	11.4	10.1	11.3	12	12.4	13.1	10.7	15.2
[S].GTAPAAGVVPSR.[V]	1xTMTpro16plex [N-Term]	4	P27816-1	P27816-1 [877-888]	0	1386.8	350.4	306.2	326.5	337.1	314.1	300.1	325.9	396.4	381.8	391.7	375.5	358.3	320.2	329.6
[K].GTAEKLKPEDITQIQPQQLVLR.[L]	2xTMTpro16plex [K5; K7]; 1xTMTpro16plex [N-Term]	1	P05556-1	P05556-1 [101-122]	0	3418.02	48.8	37.5	30.9	37.7	43.5	37.9	42.6	58.3	50.2	45.1	40.2	38.9	34.7	32.5
[E].GSVTSVGSVNPAENFR.[V]	1xTMTpro16plex [N-Term]	2	P13010	P13010 [584-599]	0	1925	154.9	137.7	162.3	162	157.6	154.9	154.3	174.8	156.2	155.9	151.5	153.9	147.3	122.9
[D].GSTVVPAGPEPPPQSSR.[A]	1xTMTpro16plex [N-Term]	1	Q68EM7	Q68EM7 [532-548]	0	1967.05	64.8	54.8	68.6	74.4	75	64.9	74.9	77.1	72.1	72.1	76.3	74.8	68.6	58.8
[D].GSTQVTVEEPVQQPSVVDR.[V]	1xTMTpro16plex [N-Term]	2	O60664-1	O60664-1 [10-28]	0	2359.24	62	43.3	51.1	53.4	57.9	52.7	58.1	65.3	63.8	54.8	61.8	66.4	49.9	51.9
[N].GSTAEDEEQTR.[S]	1xTMTpro16plex [N-Term]	1	Q0ZGT2	Q0ZGT2 [568-578]	0	1526.73	35	31.5	31.9	35.1	40.5	33.1	34.8	33.8	27.9	29.1	30.2	25	23	30.6
[SA].GSSSSYGQHGSGSR.[Q]	1xTMTpro16plex [N-Term]	1	Q86YZ3	Q86YZ3 [278-291]; [512-525]; [978-991]; [1448-1461]; [1918-1931]; [2388-2401]	0	1657.78	9.2	7.9	14.7	9.8	11.1	17.7	16.1	10.6	11.6	11.3	13.4	18.3	7.6	23
[L].GSSIQGLPTNVKDQVQQAR.[R]	1xTMTpro16plex [K12]; 1xTMTpro16plex [N-Term]	1	O60664-1	O60664-1 [345-363]	0	2634.48	51.9	55.9	100	34.6	47.7	54.6	79.1	55.1	40	53.2	45.2	51.9	42.1	77.8
[D].GTDEYNSGVICENTCKEKGR.[K]	2xCarbamidomethyl [C11; C15]; 2xTMTpro16plex [K16; K18]; 1xTMTpro16plex [N-Term]	1	P14314	P14314 [102-121]	0	3229.64	119.1	95.6	110.9	128.3	108.3	102.9	95.3	165.7	165.6	175	161.6	160.6	137.9	122.5
[F].GTPEENQASWAKSAGAKSSGGR.[E]	1xDeamidated [N6]; 2xTMTpro16plex [K12; K17]; 1xTMTpro16plex [N-Term]	1	Q9UK76	Q9UK76 [53-74]	0	3089.64	41	28.7	38.3	39.8	41.8	46.9	48.4	54.7	48.9	50.9	50.5	54	53.5	44.3
[N].GSGMCKAGFAGDDAPR.[A]	1xCarbamidomethyl [C5]; 1xTMTpro16plex [K6]; 1xTMTpro16plex [N-Term]	1	A5A3E0; P60709; P63261	A5A3E0 [713-728]; P60709 [13-28]; P63261 [13-28]	0	2205.1	178	119.2	155	143.6	163.2	152.9	217.4	149.2	129	123.3	119.9	147.4	135.4	171.2	Shared
[Y].GSGGGSYGSGGGGGGGR.[G]	1xTMTpro16plex [N-Term]	3	P04264	P04264 [533-549]	0	1587.74	44.2	58.1	115.9	38.2	65.2	259.5	134.8	84.2	60.2	74.6	133.3	157.3	44.3	213.9
[C].GQAGDASLMELEKR.[K]	1xOxidation [M9]; 1xTMTpro16plex [K13]; 1xTMTpro16plex [N-Term]	2	Q9P0K1	Q9P0K1 [26-39]	0	2129.15	221	172	185.7	197.6	191.1	195.4	220.4	322	277.8	278	284.5	291.1	292.5	276.5
[C].GQAGDASLMELEKR.[K]	1xTMTpro16plex [K13]; 1xTMTpro16plex [N-Term]	1	Q9P0K1	Q9P0K1 [26-39]	0	2113.16	131.1	89.6	111.6	110.8	105.1	119.1	132.2	186.1	169.4	166.2	167.9	160.3	158.6	151.1
[S].GQAFELILSPR.[S]	1xTMTpro16plex [N-Term]	1	P16949-1	P16949-1 [17-27]	0	1534.89	23.8	24.9	31	36.3	70.7	94.5	107.7	36.4	37.3	37	48.5	99.3	116.4	138.9
[G].GPYGGGNYGPGGSGGSGGYGGR.[S]	1xTMTpro16plex [N-Term]	1	P22626	P22626 [329-350]	0	2192.01	25.3	23.8	27.4	23.2	24.9	25.9	29.5	24.9	26.3	29.9	29.3	29	28.6	25.1
[D].GPVVTDPKAPNVVVTR.[L]	1xTMTpro16plex [K8]; 1xTMTpro16plex [N-Term]	1	P52566	P52566 [56-71]	0	2257.35	57.2	37.8	57.2	56.5	63.6	52.1	57.2	77.3	74.2	67.4	75.2	80.9	69.6	73.6
[A].GPVLGLKECTR.[G]	1xCarbamidomethyl [C9]; 1xTMTpro16plex [K7]; 1xTMTpro16plex [N-Term]	21	P07602-1	P07602-1 [17-27]	0	1838.08	3261.3	2566.8	2769.2	2980.4	3114	2773.4	3317.1	3056.1	2981	2957.5	2622.7	2793.8	2586.3	2954.9
[V].GPVDPSSGQQSR.[D]	1xTMTpro16plex [N-Term]	1	Q12913-1	Q12913-1 [315-326]	0	1518.78	29.3	21.8	23.7	23	25	22.6	25.2	92.3	91.5	81.8	81	88.6	90.6	94.1
[G].GPSPDTCSQDLNSR.[V]	1xCarbamidomethyl [C7]; 1xDeamidated [N12]; 1xTMTpro16plex [N-Term]	12	O76096	O76096 [20-33]	0	1838.85	633.8	502.2	540.7	556	609.2	577.4	709.2	700.9	657	640.5	613.7	642.9	622	717
[G].GPSPDTCSQDLNSR.[V]	1xCarbamidomethyl [C7]; 1xTMTpro16plex [N-Term]	32	O76096	O76096 [20-33]	0	1837.87	2020.1	1612.6	1759.3	1765.2	1830.2	1737.9	2005.1	2287	2066.8	2033	1883.6	1954.5	1867.2	1999
[Y].GPQGGCADHSVFER.[M]	1xCarbamidomethyl [C6]; 1xTMTpro16plex [N-Term]	1	O14672	O14672 [168-181]	0	1820.87	48.2	43.2	47.6	51.9	51	54.7	63.2	36.8	37.2	33.9	32.7	35.1	35.7	32.7
[L].GPQEEGEGVVDVKGQVR.[M]	1xTMTpro16plex [K13]; 1xTMTpro16plex [N-Term]	1	O75381-1	O75381-1 [294-310]	0	2391.31	77.8	52.4	67.6	67.6	69.8	61.1	70.6	111	106.6	111	109.3	100.9	96.3	82.7
[M].GPPGPALPATMNNSSSETR.[G]	1xOxidation [M11]; 1xTMTpro16plex [N-Term]	1	Q15003	Q15003 [2-20]	0	2204.09	52.7	34.3	46.5	45.9	50.3	47.3	47.3	54.8	51	51	59.2	52	47.3	48.6
[Y].GPNICDGNFDTVAMLR.[G]	1xCarbamidomethyl [C5]; 1xOxidation [M14]; 1xTMTpro16plex [N-Term]	2	P50281	P50281 [315-330]	0	2100.02	102	93.9	98.3	109.9	97.8	97.1	110.9	119.6	107.6	113.8	102.4	117.4	105.4	113.9
[G].GPMDASVEEEGVR.[R]	1xOxidation [M3]; 1xTMTpro16plex [N-Term]	3	P01034	P01034 [38-50]	0	1695.82	172	142.8	165.6	157.8	160.8	167.7	197.3	167.7	157.5	156.1	164.7	173.3	161.2	156.3
[G].GPISSGSSASSVTVTR.[S]	1xTMTpro16plex [N-Term]	1	P02545	P02545 [609-624]	0	1796.97	47.6	30	39	33.4	34.5	29.6	33.4	58.1	46	41.8	40.9	39.6	37	40.4
[C].GPKYPEAPPSVR.[F]	1xTMTpro16plex [K3]; 1xTMTpro16plex [N-Term]	6	Q15819	Q15819 [70-81]	0	1906.1	830.3	577.2	693.4	707.6	682.7	717.6	820.1	1160.7	884.8	921.1	912	978.6	938.8	855.3
[L].GPKPALPAGTEDTAKEDAANR.[K]	2xTMTpro16plex [K3; K15]; 1xTMTpro16plex [N-Term]	3	P06396; P06396-3	P06396 [275-295]; P06396-3 [235-255]	0	3021.68	562.8	411.7	497.7	541.9	540.5	506	556.8	334.1	292.8	307.6	291.1	305.2	290.4	256.9	Shared
[G].GPKETPPNGNLSPAPR.[L]	1xDeamidated [N8]; 1xTMTpro16plex [K3]; 1xTMTpro16plex [N-Term]	1	P48634-1	P48634-1 [993-1008]	0	2241.25	91.2	74.4	84.3	81.7	70.1	76.6	80.6	89.1	84.1	86.2	88.4	80.9	65.2	61.5
[G].GPGVSGVCVCKSR.[Y]	2xCarbamidomethyl [C8; C10]; 1xTMTpro16plex [K11]; 1xTMTpro16plex [N-Term]	1	Q16270-1	Q16270-1 [104-116]	0	1971.08	149.5	129.3	141.6	162.8	149.4	145.5	163.9	231.8	250	222.3	227	220.2	190.6	187.5
[K].GPEVDLKGPR.[L]	1xTMTpro16plex [K7]; 1xTMTpro16plex [N-Term]	1	Q09666-1	Q09666-1 [4880-4889]	0	1676	182	146.8	160.3	169	165.1	158.8	184.7	218.1	172.3	190.9	186.7	192.8	164.2	173.4
[C].GQAPLDPVYLPAALELLDAPEHFR.[V]	1xTMTpro16plex [N-Term]	1	Q24JP5	Q24JP5 [37-60]	0	2936.58	15	11.3	13.4	12.7	11	13.1	18.1	23.1	23.6	25.3	20	18.3	22.2	22.2
[D].GQASGGSDSGDWIFTIR.[E]	1xTMTpro16plex [N-Term]	1	Q9Y6E0	Q9Y6E0 [326-342]	0	2058.02	24.1	14.9	21	19.3	17.7	19.1	22.3	23.3	22	21.6	20	22.2	24	21.5
[S].GQEVQSSAKEVTQLR.[H]	1xTMTpro16plex [K9]; 1xTMTpro16plex [N-Term]	2	P35527	P35527 [360-374]	0	2268.28	146.2	67.8	111.6	84.8	103.3	206.7	300.9	117.3	95.7	204.6	99.9	211.4	90.3	638.6
[F].GQGAHHAAGQAGNEAGR.[F]	1xTMTpro16plex [N-Term]	2	Q6UWP8-1	Q6UWP8-1 [243-259]; [297-313]; [315-331]	0	1892.94															No Quan Values
[G].GSGGGSFGDNLVTR.[S]	1xTMTpro16plex [N-Term]	1	P02545	P02545 [631-644]	0	1627.84	100.4	93.5	95.9	87.3	85.2	73.4	75.7	128.1	120.5	107.5	105.7	90.9	74.6	72.3
[Y].GSGGGGGGHGSYGSGSSSGGYR.[G]	1xTMTpro16plex [N-Term]	3	P04264	P04264 [567-588]	0	2148.96															No Quan Values
[F].GSGAGSSSFSR.[T]	1xTMTpro16plex [N-Term]	1	P05787	P05787 [444-454]	0	1303.66	63.9	55.1	60.3	61.8	67	76.3	66.8	71	62.9	71.2	63.5	60.3	58.7	58.6
[S].GSFSDADLADGVSGGEGKGGSDGGGSHR.[K]	1xTMTpro16plex [K18]; 1xTMTpro16plex [N-Term]	8	P14209	P14209 [88-115]	0	3144.51	485.7	392	456.9	485.3	510.3	489	503.1	364.1	330.7	321.3	360.2	379	334.3	425.6
[S].GSFPEDSSKER.[N]	1xTMTpro16plex [K9]; 1xTMTpro16plex [N-Term]	3	O15400	O15400 [130-140]	0	1846.98	369.6	328.3	346.8	358.9	371.4	343.9	347.7	448.1	411.9	408.4	440.7	396.6	360.6	317.7
[D].GSETPQLFTVLPEKR.[T]	1xTMTpro16plex [K14]; 1xTMTpro16plex [N-Term]	1	Q13435	Q13435 [777-791]	0	2310.33	195.7	173.7	193.5	200.4	178.5	169.5	167.2	208.1	193.2	201.9	178.3	187.8	153.9	150.4
[N].GSEADIDEGLYSR.[Q]	1xTMTpro16plex [N-Term]	1	P22314	P22314 [45-57]	0	1715.84															No Quan Values
[M].GSEAAQLLEAADFAAR.[K]	1xTMTpro16plex [N-Term]	2	Q8N4P3	Q8N4P3 [2-17]	0	1924.01	28.4	24.7	30.2	30.2	31.5	26.1	31	19	14.6	13.7	11.6	12.9	12.2	15.6
[F].GSDQSENVDR.[G]	1xTMTpro16plex [N-Term]	26	Q9UII2-1	Q9UII2-1 [26-35]	0	1410.68	1950.3	1711.7	1870.2	1892.2	1912.5	1855	1979.6	2078.3	1895.7	1911	1938	1910.5	1779.8	1745.6
[D].GQVITIGNER.[F]	1xTMTpro16plex [N-Term]	2	A5A3E0; Q9BYX7; P60709; P62736; P68133; Q562R1; P68032; P63261	A5A3E0 [945-954]; Q9BYX7 [245-254]; P60709 [245-254]; P62736 [247-256]; P68133 [247-256]; Q562R1 [246-255]; P68032 [247-256]; P63261 [245-254]	0	1390.8	511.3	393.3	412.1	426.9	445.5	429.5	497.7	377.8	309.8	322.2	317.2	307.1	308	293.8	Shared
[Y].GSGGGSYGSGGGGGGHGSYGSGSSSGGYR.[G]	1xTMTpro16plex [N-Term]	4	P04264	P04264 [560-588]	0	2714.17	22	28.5	57.6	17.3	27.7	104.7	48.9	41.5	29.3	31.5	36.3	71.8	13.4	85
[D].GQVINETSQHHDDLE.[-]	1xTMTpro16plex [N-Term]	1	P08670	P08670 [452-466]	0	2025.98	46.2	38.9	49	49.2	42.6	44.5	55.9	60.7	50.2	47.6	56.6	52.7	45.9	42.2
[N].GQSVVSANDVSDVIKR.[E]	1xTMTpro16plex [K15]; 1xTMTpro16plex [N-Term]	1	Q92743	Q92743 [439-454]	0	2282.3	80.4	67.2	93.8	84.2	84.2	98.5	88.7	70.4	63.1	64.2	69.6	64.3	66.8	63.8
[L].GQSEEKPVPAAPVPSPVAPAPVPSR.[R]	1xTMTpro16plex [K6]; 1xTMTpro16plex [N-Term]	1	Q9UK76	Q9UK76 [117-141]	0	3072.73	53.1	37.7	46.4	45	48	51.1	55.2	67.2	53.6	63.9	57	60.3	56.7	55.7
[L].GQMTDQVADLR.[A]	1xOxidation [M3]; 1xTMTpro16plex [N-Term]	1	P18206	P18206 [329-339]	0	1553.79	14.8	10.9	22.5	13.7	18.1	22.8	20.1	19.2	18.1	18	19.3	16.5	13.7	25.4
[M].GQKDSYVGDEAQSKR.[G]	2xTMTpro16plex [K3; K14]; 1xTMTpro16plex [N-Term]	8	P60709; P62736; P68133; P68032; P63261	P60709 [48-62]; P62736 [50-64]; P68133 [50-64]; P68032 [50-64]; P63261 [48-62]	0	2580.42	326.5	222.2	414.6	292.4	483.3	889.4	551.9	319.8	323.1	302.7	330	421.1	387.2	473.5	Shared
[S].GQKDGGQTESNEEGKENR.[D]	2xTMTpro16plex [K3; K15]; 1xTMTpro16plex [N-Term]	1	Q14157-1	Q14157-1 [107-124]	0	2875.5	27.8	18.6	30.8	32.2	30.7	28.8	31	47.7	40.5	45.4	43.9	40.3	37.6	29.5
[D].GQHPAQEEVPESPQTSGPEAENR.[C]	1xTMTpro16plex [N-Term]	2	Q6JBY9	Q6JBY9 [273-295]	0	2778.32	36.1	27.5	26.8	26.9	26	28.1	29.4	41.1	35.2	40.4	38.1	42.1	28.9	31.2
[K].GQHEKEAADR.[K]	1xTMTpro16plex [K5]; 1xTMTpro16plex [N-Term]	3	O75475-1	O75475-1 [305-314]	0	1748.95	171.7	140.5	138.8	147.5	148.4	141.9	149.9	272.2	236.1	251.5	252.7	244.8	217.4	218.2
[C].GQGQEDPNSLR.[H]	1xTMTpro16plex [N-Term]	1	Q92743	Q92743 [156-166]	0	1504.77	60.4	36.6	46.1	42.6	45.6	45.7	56.5	45.9	28.2	29.9	33.9	34	27.5	27.4
[C].GQVFEKSPLR.[V]	1xTMTpro16plex [K6]; 1xTMTpro16plex [N-Term]	1	Q02543	Q02543 [65-74]	0	1769.06	178.2	138.9	142.3	151.6	152.5	137.6	148.9	173.8	159.2	168.4	161.6	145.7	137.9	111.1
[C].GTQAVDKLPDGQEYQR.[I]	1xTMTpro16plex [K7]; 1xTMTpro16plex [N-Term]	1	Q14694	Q14694 [41-56]	0	2413.3	47.2	39.7	44.6	43.7	45	43	50.2	57.2	61.8	60.9	60.9	57.1	53	43.6
[D].GTQTVNYVPSR.[E]	1xTMTpro16plex [N-Term]	2	P21333	P21333 [1505-1515]	0	1525.83	146.6	124.1	134.4	142.1	134.2	126	153.7	157.9	138	120.1	129.8	137.7	116	129.4
[F].GTSLPKEQPAVVGLDSEEMER.[L]	1xOxidation [M19]; 1xTMTpro16plex [K6]; 1xTMTpro16plex [N-Term]	1	Q9NPI6	Q9NPI6 [224-244]	0	2896.52	37.4	28.6	42.3	39.9	38.4	38.3	42.9	47.6	49.2	52.4	51.4	44.4	46.4	39.9
[L].HGEGSSSGKATGDETGAKVER.[A]	2xTMTpro16plex [K9; K18]; 1xTMTpro16plex [N-Term]	1	P61247	P61247 [232-252]	0	2972.59	63.8	47.4	66.5	79.7	86.8	87	80.5	74.9	68.3	74.5	84.7	92.4	79.1	56.3
[C].HGDLLECADDR.[A]	1xCarbamidomethyl [C7]; 1xTMTpro16plex [N-Term]	2	P02768-1	P02768-1 [271-281]	0	1604.77	81.9	59	64.5	75.8	81.5	67.8	76.7	88.4	81.3	83.9	80.1	84.7	79.7	86.3
[L].HFVISEYNKATEDEYYR.[R]	1xTMTpro16plex [K9]; 1xTMTpro16plex [N-Term]	1	P09228	P09228 [49-65]	0	2772.41	29.7	21.5	30.3	30	34.7	33.4	35.7	35.2	36.7	29.1	37.9	36.3	28.5	28.4
[A].HFSPSNIILDFPAAGSAAR.[R]	1xTMTpro16plex [N-Term]	1	O00391	O00391 [534-552]	0	2275.22	34.8	23.4	26.8	25.5	34.6	33.7	36.2	41.4	28.6	28.7	28.9	34.3	30.3	22.3
[I].HFSGYDNDRPGNLVYR.[F]	1xDeamidated [N7]; 1xTMTpro16plex [N-Term]	1	O95084	O95084 [278-293]	0	2215.09	87.2	49.5	58.6	59.1	58.6	55.3	65.8	62.9	56.9	51.5	50.7	62.9	41.4	48.4
[I].HFSGYDNDRPGNLVYR.[F]	1xTMTpro16plex [N-Term]	4	O95084	O95084 [278-293]	0	2214.1	359.4	202.1	226.7	235.5	236.8	238.7	244.5	236.7	195.7	180.2	175.8	179.5	173	137.9
[N].HEQESLEVDMAR.[L]	1xOxidation [M10]; 1xTMTpro16plex [N-Term]	1	O94985-1	O94985-1 [731-742]	0	1763.86	48.2	47.9	63.4	52.8	54.7	59.1	59.2	50.9	48.4	42.2	49.6	49.1	44.9	43.9
[G].HEGKQLVNGEVSDER.[V]	1xDeamidated [N8]; 1xTMTpro16plex [K4]; 1xTMTpro16plex [N-Term]	1	Q96T23	Q96T23 [436-450]	0	2306.22	70.6	52.3	66.4	81.1	83.9	83.4	83.2	84.4	75	84.5	84.9	95.9	88.3	72.3
[G].HEGKQLVNGEVSDER.[V]	1xTMTpro16plex [K4]; 1xTMTpro16plex [N-Term]	1	Q96T23	Q96T23 [436-450]	0	2305.24	55.9	35.2	49.8	46.5	49.4	41.2	46.1	59.7	53.2	53.4	52.2	63.4	51.8	45.4
[C].HEASAAQKENAGEDPGLAR.[Q]	1xTMTpro16plex [K8]; 1xTMTpro16plex [N-Term]	1	P81605	P81605 [35-53]	0	2559.34	47.4	30.2	42.7	47.2	40.9	42.4	40.1	44.5	37.1	43	37.2	43.7	40.4	34.2
[K].HEANNPQLKEGLQNMEAR.[L]	1xOxidation [M15]; 1xTMTpro16plex [K9]; 1xTMTpro16plex [N-Term]	4	P31948	P31948 [101-118]	0	2703.41	182	121.3	158.4	156.2	171.6	158.1	174.2	208.2	186.1	192.3	189.9	196.8	184.5	148.3
[K].HEANNPQLKEGLQNMEAR.[L]	1xTMTpro16plex [K9]; 1xTMTpro16plex [N-Term]	1	P31948	P31948 [101-118]	0	2687.42	90.6	72.6	84.1	82.1	93.4	78.4	85.3	97.4	91.2	92.2	89.2	88.3	89.3	75.6
[K].HEAMITDLEER.[L]	1xOxidation [M4]; 1xTMTpro16plex [N-Term]	2	P35579-1	P35579-1 [1025-1035]	0	1663.83	71.8	51.9	66.4	72.5	72.7	75	77.4	80.7	68.2	70	71.8	65.4	61	52.8
[L].HDSNPYPR.[R]	1xTMTpro16plex [N-Term]	1	P39060-1	P39060-1 [1278-1285]	0	1289.66	29.9	25.2	27.2	36.1	33.9	30.8	28.9	43.3	41.9	41.4	42.3	42.8	34.4	34
[T].HDQLSEPSEVR.[S]	1xTMTpro16plex [N-Term]	1	Q15149-4; Q15149-9	Q15149-4 [3834-3844]; Q15149-9 [3820-3830]	0	1600.83	49.2	42.3	49.7	51.9	47.9	51.9	55.7	60.5	59.6	56.8	57.6	60.6	51.4	48.6	Shared
[D].HDNTSPLFR.[T]	1xTMTpro16plex [N-Term]	1	Q05209-1	Q05209-1 [584-592]	0	1390.74															No Quan Values
[C].HCPLEAPKCAPGVGLVR.[D]	2xCarbamidomethyl [C2; C9]; 1xTMTpro16plex [K8]; 1xTMTpro16plex [N-Term]	1	O00622	O00622 [31-47]	0	2469.37	51.5	33.5	48.6	43.9	47.8	75	45	46.8	43.3	42.2	43.6	41.1	39.6	40.2
[H].HAAGQAGNEAGR.[F]	1xTMTpro16plex [N-Term]	1	Q6UWP8-1	Q6UWP8-1 [176-187]; [194-205]; [248-259]; [302-313]; [320-331]	0	1442.74															No Quan Values
[C].GYYDLQAVLTHQGR.[S]	1xTMTpro16plex [N-Term]	2	P54578	P54578 [416-429]	0	1925.02	72.3	57.5	69.3	67	67.7	76.4	73.2	95	67.8	80.6	77.2	74.9	80.2	55.4
[VM].GYVDDTQFVR.[F]	1xTMTpro16plex [N-Term]	1	P01892; P01889; P01891; P17693; P13747	P01892 [50-59]; P01889 [50-59]; P01891 [50-59]; P17693 [50-59]; P13747 [47-56]	0	1503.78	74.1	66.6	66.5	56.2	70	76	72.7	66.8	58.7	58.8	62.1	61.1	57.7	57.9	Shared
[Q].HGKVEIIANDQGNR.[T]	1xTMTpro16plex [K3]; 1xTMTpro16plex [N-Term]	3	P11142-1; P0DMV8	P11142-1 [23-36]; P0DMV8 [23-36]	0	2159.22	113.2	73.3	100.1	95.2	95.3	99.6	101.1	135.9	106.5	111.3	123.3	108.2	91.4	86.4	Shared
[E].HGIDPTGTYHGDSDLQLDR.[I]	1xTMTpro16plex [N-Term]	1	P07437	P07437 [28-46]	0	2401.17	60.3	54.8	71.6	74.3	72.3	76.6	75.9	70.1	66.9	71.6	68.4	76.4	69.3	61.5
[G].HGLLSGEYSKPVPESGDGER.[V]	1xTMTpro16plex [K10]; 1xTMTpro16plex [N-Term]	2	P45974-1	P45974-1 [382-401]	0	2722.43	218.7	148.7	180.7	194.8	180.4	179.8	189.3	222.8	191.6	192.2	199.9	189.9	182.3	155.1
[RQ].HGSGSGQSPSPSR.[G]	1xTMTpro16plex [N-Term]	1	Q86YZ3	Q86YZ3 [533-545]; [999-1011]; [1469-1481]; [1939-1951]; [2409-2421]	0	1544.77															No Quan Values
[F].HPEQLITGKEDAANNYAR.[G]	1xTMTpro16plex [K9]; 1xTMTpro16plex [N-Term]	2	P68363; Q9BQE3	P68363 [88-105]; Q9BQE3 [88-105]	0	2635.41	147.4	107.3	107.4	130.5	103.4	113.1	111.8	100.1	73.8	69.6	63	60	57.1	67.9	Shared
[F].HNPHVNPLPTGYEDE.[-]	1xTMTpro16plex [N-Term]	1	P12074	P12074 [95-109]	0	2022.98	91.2	66.8	68.1	74.9	73.7	76.3	85.5	78.1	73.7	65.5	75.8	68.8	56.7	57
[E].HNPDQLDSDSDR.[I]	1xTMTpro16plex [N-Term]	3	P07996	P07996 [840-851]	0	1702.8	143	102.9	133.3	138.5	130.6	134.2	143.4	181.3	163.8	169.1	171.7	177.5	148.7	123.7
[Y].HNLLEGGQEDFESSGAGKIGLGGR.[G]	1xTMTpro16plex [K18]; 1xTMTpro16plex [N-Term]	1	P35527	P35527 [455-478]	0	3036.6	45.2	26.2	69.4	40.3	62.8	125.1	88.3	48.1	54.2	52.2	56.4	93.9	28.2	73.4
[Y].HLQLFEELR.[R]	1xTMTpro16plex [N-Term]	2	P14618	P14618 [391-399]	0	1488.85															No Quan Values
[G].HLQEGFGCVVTNR.[F]	1xCarbamidomethyl [C8]; 1xTMTpro16plex [N-Term]	2	Q8NC51-1	Q8NC51-1 [4-16]	0	1820.94	201.9	135.1	169.6	185.9	206	195	218.3	238.2	203.6	219.9	205.8	192.4	183.4	156.4
[T].HLPSGASSGTGSASATHGGGSPPGTR.[G]	1xTMTpro16plex [N-Term]	1	P46379-1	P46379-1 [93-118]	0	2595.28	33.4	29.5	27.2	36.7	24.6	29.8	33.8	32.9	32.8	29.7	34.7	35.3	27	18.8
[N].HLPLTDAELAR.[I]	1xTMTpro16plex [N-Term]	1	O60664-1	O60664-1 [203-213]	0	1539.88	55.4	39	33.7	49.8	46.6	53	54.5	59.5	45.6	47.1	53.3	45.7	38	36.7
[E].HIPESPYLVPVIAPSDDAR.[R]	1xTMTpro16plex [N-Term]	1	O75369-1	O75369-1 [2270-2288]	0	2380.28															No Quan Values
[V].GYVDDTLFVR.[F]	1xTMTpro16plex [N-Term]	1	P30479	P30479 [50-59]	0	1488.8	131.4	110.1	109.1	115.5	109.8	117.6	128.7	229.7	180.7	169.8	171.7	164.6	150.1	155.9
[L].HLIEPLDEGGEGGR.[H]	1xTMTpro16plex [N-Term]	1	P78325-1	P78325-1 [138-151]	0	1782.93	41.1	33.4	47.2	52.8	50.3	53.4	53.1	39.2	39.4	41.1	45.5	41.2	36.1	34
[L].HLGVTPSVIR.[K]	1xTMTpro16plex [N-Term]	1	O14773	O14773 [197-206]	0	1382.84	45.5	36.8	41.6	46	46.8	46.2	53.4	34.1	30.8	22.7	31.4	31.8	30	24.1
[L].HIENLNMEADPGQYR.[C]	1xOxidation [M7]; 1xTMTpro16plex [N-Term]	1	P35613	P35613 [286-300]	0	2107.02	39	30.2	37.6	44.4	37.4	42.1	33.8	36.4	35.8	38.1	38.2	44.5	33.9	32.3
[L].HIENLNMEADPGQYR.[C]	1xTMTpro16plex [N-Term]	1	P35613	P35613 [286-300]	0	2091.02	49.6	39.1	52.6	50.6	49.3	57.8	54.9	54.8	45.7	57.8	49.9	48.3	46.9	43.1
[V].HIEIGPDGR.[V]	1xTMTpro16plex [N-Term]	2	P31943; P52597	P31943 [318-326]; P52597 [318-326]	0	1297.72	67.2	53.7	75.3	67.1	73.4	71.6	72.6	81.3	64.3	70.5	72.2	75.9	68.2	65.8	Shared
[R].HLAPTGNAPASR.[G]	1xTMTpro16plex [N-Term]	1	Q13310-3	Q13310-3 [464-475]	0	1495.83	89.2	67.8	86.3	80.3	85.9	81.4	88.6	92.3	83.8	83.3	91.1	89.6	79.5	78.3
[L].HIALDLLPR.[L]	1xTMTpro16plex [N-Term]	1	Q8IXL6-1	Q8IXL6-1 [24-32]	0	1351.84															No Quan Values
[F].HLAGDVDER.[G]	1xTMTpro16plex [N-Term]	1	Q8WUJ3-1	Q8WUJ3-1 [560-568]	0	1315.69	47.8	51.5	48.8	57.8	65.9	63.3	54.6	41	31.8	34.5	34.9	35.7	35.3	29.1
[G].HKTPEPAPR.[R]	1xTMTpro16plex [K2]; 1xTMTpro16plex [N-Term]	5	Q9UHD8-1	Q9UHD8-1 [140-148]	0	1640.97	497.1	378.1	453.5	470.5	473.5	442.3	473.4	525.4	480.5	509.1	527.2	472.3	437.6	395.7
[S].HKDDVKEGEGGQESFPELPSEE.[-]	2xTMTpro16plex [K2; K6]; 1xTMTpro16plex [N-Term]	1	Q9BZQ8	Q9BZQ8 [907-928]	0	3355.71	32.4	25.1	34.4	42.7	47.4	39.3	52.9	42	42.1	50.2	58.8	67.4	56.4	48.2
[T].HHAVSDHEATLR.[C]	1xTMTpro16plex [N-Term]	2	P01892; P01891	P01892 [215-226]; P01891 [215-226]	0	1676.88	71.3	58	57.8	64.4	66.9	68.6	75.4	44.4	47.5	43.3	40.3	37.5	40.7	31.5	Shared
[A].HIKDQKEGLHSLQEIR.[V]	2xTMTpro16plex [K3; K6]; 1xTMTpro16plex [N-Term]	1	Q29983	Q29983 [102-117]	0	2843.67	67.7	44.1	61.6	59.4	68.2	66.3	64.8	46.7	41.8	40.5	44.7	34.4	36.3	29.2
[T].GYTLDVTTGQR.[K]	1xTMTpro16plex [N-Term]	1	O43390-1; O60506	O43390-1 [135-145]; O60506 [132-142]	0	1514.81	105.6	70	81.3	91.5	114.5	120.8	150.5	95.1	80.5	86.5	82.2	102.1	93.3	97.7	Shared
[D].GYSSSDSFTSDPEQIGSNVTR.[Q]	1xTMTpro16plex [N-Term]	1	Q96D71	Q96D71 [512-532]	0	2538.19	32	26.4	29.4	27.3	32.1	27.3	35.3	33.4	31.7	33.6	30.4	27.6	29.5	31.5
[R].GYSFTTTAER.[E]	1xTMTpro16plex [N-Term]	1	P60709; P63261	P60709 [197-206]; P63261 [197-206]	0	1436.73	129.6	106.6	130.5	121.3	122.7	159.1	172.3	125.8	104.6	111.6	103.6	110.9	107.1	113.4	Shared
[Q].GVMVGMGQKDSYVGDEAQSKR.[G]	2xTMTpro16plex [K9; K20]; 1xTMTpro16plex [N-Term]	1	P60709; P62736; P68133; P68032; P63261	P60709 [42-62]; P62736 [44-64]; P68133 [44-64]; P68032 [44-64]; P63261 [42-62]	0	3154.68															Shared
[D].GVMNGEYYQESNGPTDSYAAISQVDR.[L]	1xOxidation [M3]; 1xTMTpro16plex [N-Term]	1	P09496-1	P09496-1 [77-102]	0	3171.45	18.7	15.7	20.7	17.9	25.2	18.1	18.8	25.8	23	18.3	19.2	23.1	17.6	16.5
[G].GVISAISEAAAQYNPEPPPPR.[T]	1xTMTpro16plex [N-Term]	7	P04632	P04632 [64-84]	0	2468.31	77.7	59.3	68.7	73.9	70.6	72.5	83.6	97.3	73.1	67.6	76.4	74.6	68.1	72.1
[D].GVLDINHEQENTPSTSGKR.[S]	1xTMTpro16plex [K18]; 1xTMTpro16plex [N-Term]	1	Q13136	Q13136 [219-237]	0	2690.44	137.1	108.9	127.2	123.8	127.4	112.3	109	135.1	112.2	114	117.2	107.6	99.5	89.8
[K].GVGKGSLAADKVVEEIR.[R]	2xTMTpro16plex [K4; K11]; 1xTMTpro16plex [N-Term]	1	P51659-1	P51659-1 [47-63]	0	2640.59	70	48	57.1	63.7	61.8	58.8	66.1	169.3	138.5	157.1	152.7	146.6	140.8	134.3
[L].GVGGEDDDGEVHR.[S]	1xTMTpro16plex [N-Term]	1	O14683	O14683 [29-41]	0	1645.77	49.2	54.4	58.1	68.9	77.8	75	84.7	56.1	45.1	46.7	48.3	45.2	45.8	39.3
[A].GVGEFEAGISKNGQTR.[E]	1xDeamidated [N12]; 1xTMTpro16plex [K11]; 1xTMTpro16plex [N-Term]	1	P68104	P68104 [119-134]	0	2259.22	49.5	36.1	136		59.3	159.5	59.6	56	64.2	51.8	51.3	56.8	48.5	83
[A].GVGEFEAGISKNGQTR.[E]	1xTMTpro16plex [K11]; 1xTMTpro16plex [N-Term]	2	P68104	P68104 [119-134]	0	2258.24	80.2	66.2	126.4	44	101.5	156.6	95.5	98	91	83.4	93.2	82.6	78.1	98.5
[R].GVGDDQLGEESEER.[D]	1xTMTpro16plex [N-Term]	1	P20645	P20645 [257-270]	0	1823.86	51.3	37.9	46	50.4	47.1	47.7	45.3	59.2	53	54.2	57.6	51.5	49.2	44.7
[V].GVFQHGKVEIIANDQGNR.[T]	1xTMTpro16plex [K7]; 1xTMTpro16plex [N-Term]	1	P11142-1; P0DMV8	P11142-1 [19-36]; P0DMV8 [19-36]	0	2590.43	51.2	35.5	48.7	44.5	43.9	69.3	54	54.7	55.2	56.7	56.3	50.1	54.1	49.7	Shared
[Q].GVMVGMGQKDSYVGDEAQSKR.[G]	1xOxidation [M6]; 2xTMTpro16plex [K9; K20]; 1xTMTpro16plex [N-Term]	1	P60709; P62736; P68133; P68032; P63261	P60709 [42-62]; P62736 [44-64]; P68133 [44-64]; P68032 [44-64]; P63261 [42-62]	0	3170.68	83.3	50.1	58.7	65.2	79.7	79.2	112.1	70.7	52.1	50.9	51.9	59.4	52.1	47.6	Shared
[L].GVEVHPLVFHTNR.[G]	1xTMTpro16plex [N-Term]	1	P62826	P62826 [44-56]	0	1809.01	12.8	12.3	14.8	15.8	10.2	14.2	14.6	12.8	10.5	11.9	10.8	10.6	9.2	16.1
[T].GVEGPKGDTGPR.[G]	1xTMTpro16plex [K6]; 1xTMTpro16plex [N-Term]	1	P02452	P02452 [109-120]	0	1778.01	76.9	58.1	70.2	83.6	80.5	91.1	91.6	262.6	258.7	261.5	265.8	280.3	245.2	235.6
[N].GVEEDTEGR.[T]	1xTMTpro16plex [N-Term]	1	Q9NZT2-1	Q9NZT2-1 [499-507]	0	1295.64	487.4	193.8	363.2	280.1	186	154.1	129.3	144.5	113.8	124.4	133.4	121.1	122.7	103.4
[D].GVDDGTESDTSVTATTR.[K]	1xTMTpro16plex [N-Term]	3	Q03164	Q03164 [2719-2735]	0	2015.97	89	72.5	85.6	87.1	96.3	82.3	108.8	109.6	91.6	96.9	100.8	107.6	95.8	86.8
[T].GTYHGDSDLQLDR.[I]	1xTMTpro16plex [N-Term]	1	P07437	P07437 [34-46]	0	1780.88	82.7	62	72.8	72.8	69	83.5	78.1	70.3	65.9	59.6	57.6	65.7	55.2	52.7
[D].GTYEPGFVGIR.[F]	1xTMTpro16plex [N-Term]	2	P36954	P36954 [5-15]	0	1499.82	255.4	208.2	230.6	228.8	226.6	226.7	238.4	333.4	273.7	281	295.9	284.2	261.4	257.1
[M].GTYDDGATKLNDEAR.[R]	1xTMTpro16plex [K9]; 1xTMTpro16plex [N-Term]	1	Q92520	Q92520 [148-162]	0	2234.15	22.4	16.9	59.4		26.9	95.1	27.2	19.8	20.9	23.1	22.4	24.2	21.9	29.5
[G].GTVSDQALLFGDDDAGEGPSSLIR.[E]	1xTMTpro16plex [N-Term]	1	Q9GZR7	Q9GZR7 [323-346]	0	2724.36	19.6	17.7	14.8	20.6	16.8	16.9	16.5	22.2	22.1	21.2	23	30.4	17.5	20.3
[F].GTVSATPSSSLPKR.[T]	1xTMTpro16plex [K13]; 1xTMTpro16plex [N-Term]	2	P12270	P12270 [1817-1830]	0	1996.17	160.3	119.2	150.8	155.2	168.9	172.3	191.5	166.5	164.6	155.8	163.7	173.3	176.2	158.4
[N].GTVEGGSGAGR.[L]	1xTMTpro16plex [N-Term]	1	O00499	O00499 [504-514]	0	1251.66	194.5	182.7	180.5	186	191.7	188.9	198	226.8	197.1	197.4	207.8	209.7	198.8	208.2
[D].GTVEEDLGKSR.[E]	1xTMTpro16plex [K9]; 1xTMTpro16plex [N-Term]	6	P14625	P14625 [29-39]	0	1799.02	725.1	490.9	571.7	608.9	620.9	591.4	683.6	967.6	821.4	828.7	783.4	795.3	696.7	691.3
[R].GVEVAAGASSGGETR.[Q]	1xTMTpro16plex [N-Term]	1	Q969Z4	Q969Z4 [131-145]	0	1651.86	94.3	63.2	82	84.4	81.3	96.8	89.5	97.3	74.5	78.8	72.9	79.5	81.7	73.5
[K].KTLEEEAKTHEAQIQEMR.[Q]	1xOxidation [M17]; 2xTMTpro16plex [K1; K8]; 1xTMTpro16plex [N-Term]	1	P35579-1	P35579-1 [1174-1191]	0	3099.69	102.3	68	81.5	104.7	99	77.8	93.7	126.5	114.6	118.2	113	105.1	91.5	76.5
[A].GVNPQLQNPEVR.[F]	1xTMTpro16plex [N-Term]	3	Q9UMX0-1	Q9UMX0-1 [535-546]	0	1654.92	140.5	114.7	131.8	137.5	141.9	128.4	139.7	159.4	156	157.2	172.8	170.3	156.7	136.8
[D].GVPSDSVEAAKNASNTEKLTDQVMQNPR.[V]	2xTMTpro16plex [K11; K18]; 1xTMTpro16plex [N-Term]	1	Q99733	Q99733 [9-36]	0	3899.07	79.6	53.8	63.6	69.1	63.1	56.4	64.2	74.6	57.7	60.1	65.8	53	55.2	44.9
[IL].GYPITLYLEKER.[E]	1xTMTpro16plex [K10]; 1xTMTpro16plex [N-Term]	1	P08238	P08238 [210-221]	0	2090.21	55.8	53.8	56.9	58.5	61.3	66.9	69.3	53.5	50.1	48.3	56.3	39	47.4	49.5
[N].GYNEDINQESAPKASLR.[L]	1xTMTpro16plex [K13]; 1xTMTpro16plex [N-Term]	1	Q14566	Q14566 [698-714]	0	2500.33	104.2	66.3	81.7	80.7	87.3	79	98.4	99.5	85.7	91	89.7	86.7	83.6	83.5
[S].GYLSQDTVSVPCQSASSASALGGVKVER.[Q]	1xCarbamidomethyl [C12]; 1xTMTpro16plex [K25]; 1xTMTpro16plex [N-Term]	1	P07339	P07339 [149-176]	0	3461.82	50.4	41.1	62.9	58.8	49.4	61.6	58.7	52.5	58.2	49.3	47.5	44.5	36.4	43.5
[N].GYISAAELR.[H]	1xTMTpro16plex [N-Term]	1	P62158	P62158 [99-107]	0	1283.73	166.7	163.5	160.6	169.9	164	164	165.8	163.3	158.4	162.3	154	153.6	142.7	112.3
[Y].GYGNDGFDDR.[M]	1xTMTpro16plex [N-Term]	2	P31942	P31942 [160-169]	0	1419.65	195.2	175.4	206.9	196.3	199.2	193	202	220.9	186.1	178.1	192.5	199.4	180.8	156.6
[GA].GYDVEKNNSR.[I]	1xTMTpro16plex [K6]; 1xTMTpro16plex [N-Term]	1	P10412	P10412 [70-79]	0	1789.97	115.3	87.4	113.9	99.3	98.1	143.9	135.6	115.6	110.8	101.6	117.4	126.3	121.9	118
[S].GYDNDRPGNLVYR.[F]	1xDeamidated [N4]; 1xTMTpro16plex [N-Term]	1	O95084	O95084 [281-293]	0	1843.93	178.1	117.8	118.5	88.9	88	83.6	102.1	96	77.3	68.2	61.2	54.9	66	58.5
[S].GYDNDRPGNLVYR.[F]	1xTMTpro16plex [N-Term]	2	O95084	O95084 [281-293]	0	1842.94															No Quan Values
[A].GWGISDGTEYWIVR.[N]	1xTMTpro16plex [N-Term]	1	Q9UBR2	Q9UBR2 [247-260]	0	1943	28	27.8	35.7	26.8	33.3	38	35.1	37.3	33.3	36	32.1	37.7	36	38
[Y].GVPASLPVDFAIDAR.[D]	1xTMTpro16plex [N-Term]	2	O75369-1	O75369-1 [1531-1545]	0	1832.02	43.6	33.3	45.6	32.5	32.9	51.5	43.2	47.8	39.9	37.2	38	44.5	41.1	40
[L].GVVGSTTTQLYTDR.[T]	1xTMTpro16plex [N-Term]	1	Q15582	Q15582 [111-124]	0	1801.96	35.2	25.3	32.3	31.6	37	42.9	37.8	41.2	40.1	34	38.1	38.9	31.3	26.6
[M].GVTCVSQMPVAEGKSVQQTVELLTR.[K]	1xCarbamidomethyl [C4]; 1xOxidation [M8]; 1xTMTpro16plex [K14]; 1xTMTpro16plex [N-Term]	2	Q9H944	Q9H944 [2-26]	0	3341.81	38	25.6	31.7	38.8	40.4	25.5	47.4	32.3	32.8	31.6	25.8	26.1	26.5	29.1
[H].GVSSYDTVISR.[D]	1xTMTpro16plex [N-Term]	1	P01130	P01130 [461-471]	0	1487.8	106	63.8	85.6	90.3	94.9	87	100.3	132.7	113.3	106.6	113.8	104.2	109.7	103.9
[D].GVSGGEGKGGSDGGGSHR.[K]	1xTMTpro16plex [K8]; 1xTMTpro16plex [N-Term]	2	P14209	P14209 [98-115]	0	2166.11	196.6	148.5	166	157.1	158.7	144.9	152.5	125	112.7	103	90.1	94.6	94	76.3
[M].GVQVETISPGDGRTFPKR.[G]	1xTMTpro16plex [K17]; 1xTMTpro16plex [N-Term]	2	P62942	P62942 [2-19]	1	2552.44	230.8	172.8	195.9	193.7	202.5	195.2	222.2	179.6	155	159.5	166.3	176.4	159	150.4
[M].GVQVETISPGDGR.[T]	1xTMTpro16plex [N-Term]	100	P62942	P62942 [2-14]	0	1618.87	8805.1	7233.2	7886	7891	7915	8057.2	9028	7465.5	6332.8	6395.6	6408.5	6714.5	6334.6	6518.8
[M].GVQVETISPGDGR.[T]	1xAcetyl [N-Term]	4	P62942	P62942 [2-14]	0	1356.68															No Quan Labels
[D].GVQLPPGDYSTTPGGTLFSTTPGGTR.[I]	1xTMTpro16plex [N-Term]	4	Q13541	Q13541 [26-51]	0	2868.47	139.5	106.7	136	148.6	142	131.8	143.5	165.1	161.8	151.7	149.9	153.1	144.8	113
[R].GVVDSEDIPLNLSR.[E]	1xTMTpro16plex [N-Term]	1	Q12931	Q12931 [389-402]	0	1817.99	67.8	48.2	60.8	56.8	55.8	58.8	60.5	84.7	72.5	70.4	67.3	64.5	60.9	67
[I].KTLIEKTNEER.[K]	2xTMTpro16plex [K1; K6]; 1xTMTpro16plex [N-Term]	1	P10909-1	P10909-1 [57-67]	0	2273.36	208.1	138.4	187.1	215.3	221.6	216.5	235.7	118.5	110.4	113.8	120.7	112.6	104.5	79.6
[T].KTPEDGDYSYEIIEKTTR.[T]	2xTMTpro16plex [K1; K15]; 1xTMTpro16plex [N-Term]	2	P46821	P46821 [1931-1948]	0	3057.66	263.1	167.8	227	260	240	242.3	235.6	328.3	319	318	351.8	324.5	304.6	203.4
[A].KTTTAAAVASTGPSSR.[S]	1xTMTpro16plex [K1]; 1xTMTpro16plex [N-Term]	1	P27816-1	P27816-1 [809-824]	0	2114.21	76	59	70.6	68.3	69.6	78.5	75.7	100.8	88	89.9	83.6	86.8	82.8	81.9
[A].LQPAADHKPGPGAR.[A]	1xTMTpro16plex [K8]; 1xTMTpro16plex [N-Term]	1	P33908	P33908 [80-93]	0	2023.17	102.9	57.6	80.9	80.1	82.7	85.9	88.3	129.5	107.3	110.6	118	124	108.6	98.2
[C].IQNKPLYFADR.[L]	1xTMTpro16plex [K4]; 1xTMTpro16plex [N-Term]	1	P07355	P07355 [263-273]	0	1973.15	275.8	166	192.5	196.3	215.9	195.6	239	249.3	181.3	169.9	172.8	158.6	176.6	110.7
[C].IQMVTDIQTAVR.[T]	1xOxidation [M3]; 1xTMTpro16plex [N-Term]	5	P07602-1	P07602-1 [202-213]	0	1694.94	315.6	210.9	253.2	251.6	259.5	258.5	286.2	356.6	274.4	280.6	310.6	307.5	289.7	235.4
[L].IQIPEELMEPPVITEQSPR.[R]	1xOxidation [M8]; 1xTMTpro16plex [N-Term]	17	P32004-3	P32004-3 [20-38]	0	2526.34	927.1	684.4	822.3	909.8	892.5	859	978.9	640.7	596.3	560.2	578	611.6	556.5	494.7
[L].IQIPEELMEPPVITEQSPR.[R]	1xTMTpro16plex [N-Term]	5	P32004-3	P32004-3 [20-38]	0	2510.35	79	63	77.1	80.1	83.1	81.9	86.3	59.1	50.4	51.8	47.5	49.2	43.2	37.8
[K].IQLGKDNQHQGSYSEGAQMNGIQPEEIGR.[L]	1xOxidation [M19]; 1xTMTpro16plex [K5]; 1xTMTpro16plex [N-Term]	1	O60763-1	O60763-1 [706-734]	0	3808.92	19.5	18.4	21.4	21.8	18.5	22	19.2	32.2	34.8	27.3	24.1	27.7	20	18
[N].IQKSLAGSSGPGASSGTSGDHGELVVR.[I]	1xTMTpro16plex [K3]; 1xTMTpro16plex [N-Term]	1	P29692	P29692 [57-83]	0	3162.7	30.9	24.5	26.7	28.6	30.9	28	34.4	40.7	32.5	35	42	34.4	33.2	32.7
[G].LQKQASAAEDR.[I]	1xTMTpro16plex [K3]; 1xTMTpro16plex [N-Term]	1	Q03252	Q03252 [324-334]	0	1825.04	104.3	79.3	91.6	97.8	94.6	92	101.1	132.4	122.4	120.6	120.1	113.1	106	96.1
[A].LQKLEEAEKAADESER.[G]	2xTMTpro16plex [K3; K9]; 1xTMTpro16plex [N-Term]	2	P67936-2; P09493-5; P09493-10; P67936; P06753-2; P06753	P67936-2 [110-125]; P09493-5 [74-89]; P09493-10 [110-125]; P67936 [74-89]; P06753-2 [74-89]; P06753 [111-126]	0	2758.54	257.3	157.1	221.6	241.4	242.8	215	232.4	265.2	229.1	245.4	243.7	245.6	205.2	164.4	Shared
[P].LQGGSNSAAAIGQSSGELR.[T]	1xTMTpro16plex [N-Term]	5	P15291	P15291 [60-78]	0	2107.11	426	297.2	369.7	372.8	374	370.9	412.6	363.7	318.3	321.9	319.9	315.8	303.9	277.6
[G].LQGGMLYPQESPSR.[E]	1xOxidation [M5]; 1xTMTpro16plex [N-Term]	19	P08236	P08236 [23-36]	0	1882.97	1387.4	1007.1	1214.6	1231.3	1280.9	1223.3	1388.7	1136.2	938.5	1031.3	994.6	990.3	970.1	883.4
[G].LQGGMLYPQESPSR.[E]	1xTMTpro16plex [N-Term]	4	P08236	P08236 [23-36]	0	1866.97	323.7	234.8	305.9	296.4	314	301.7	364.5	266.9	221.7	235	240.4	236.9	220.8	203.2
[Q].LQGEGKIIDR.[R]	1xTMTpro16plex [K6]; 1xTMTpro16plex [N-Term]	1	Q8NC51-1	Q8NC51-1 [117-126]	0	1737.05	129.7	87.9	119.3	125	121.1	122.1	119.4	126.7	115.9	122.6	123.5	124.2	116.3	83.6
[S].IQEIQELDKDDESLR.[K]	1xTMTpro16plex [K9]; 1xTMTpro16plex [N-Term]	1	P52565-1	P52565-1 [35-49]	0	2439.32	100	72.9	85.5	83.1	94.8	91.4	98.3	103.1	96.4	116.6	110.4	118.7	110.1	94.1
[L].LQEEVAELQGQVQR.[T]	1xTMTpro16plex [N-Term]	1	Q6P4E1	Q6P4E1 [42-55]	0	1931.05	27	24.8	26.5	27.2	22.4	29.2	26.9	26.6	27.5	26.6	29.5	25.6	19.3	22.3
[G].IQDGYLSLLQDSGEVR.[E]	1xTMTpro16plex [N-Term]	3	P63241-1	P63241-1 [94-109]	0	2097.11	61.3	47.4	58.5	57.7	60.8	49.2	60.4	74.6	68.9	64.1	61	62.9	58.6	56
[S].LQDEGAEPTGYSAELSSEGIR.[D]	1xTMTpro16plex [N-Term]	1	P15311	P15311 [489-509]	0	2513.23	54.3	41.6	47.9	43.1	54.3	48.4	60	60.4	54.5	53.5	56.5	60.9	48.6	54.5
[Q].LQATTKEGPGEAIVR.[E]	1xTMTpro16plex [K6]; 1xTMTpro16plex [N-Term]	1	P32004-3	P32004-3 [988-1002]	0	2178.27	83.4	65.6	88.6	81.1	86.2	78.8	88.3	88	76.3	78.9	80.8	86.9	65.3	63.4
[G].LQASDLPASASLPAKADLLLSTQPGR.[E]	1xTMTpro16plex [K15]; 1xTMTpro16plex [N-Term]	2	P08195	P08195 [578-603]	0	3228.84	27.6	16.6	15.6	15.9	11.2	11	11.1	24.2	17.9	18.2	17.2	13.8	9.2	8.6
[C].IQALPEFDGKR.[F]	1xTMTpro16plex [K10]; 1xTMTpro16plex [N-Term]	1	P14625	P14625 [577-587]	0	1882.1	222.8	168.7	203.3	208	205.8	217.7	218	291	225.1	234.2	233.2	231.6	215.9	177
[Y].LQPDAYGSLDR.[A]	1xTMTpro16plex [N-Term]	1	Q8WUF5	Q8WUF5 [127-137]	0	1538.81	92.7	69.7	77.6	89.1	78.9	77.9	84.9	96.2	82.7	81.2	91.9	90.9	87.4	70.5
[R].LQQEDGISFEYHR.[Y]	1xTMTpro16plex [N-Term]	1	P16870	P16870 [43-55]	0	1925.97	153.1	124.6	140.2	129.3	148.5	142.3	153.4	160.7	144.1	147.2	146.9	157.7	148.2	133.5
[R].IQQKQQEEEER.[A]	1xTMTpro16plex [K4]; 1xTMTpro16plex [N-Term]	1	Q9UPT8	Q9UPT8 [773-783]	0	2053.12	60	40	61.9	64.5	69.1	56.9	62.8	86.7	78.3	79.9	77	83.5	67.6	60.8
[S].LQSTAKHVESR.[KN]	1xTMTpro16plex [K6]; 1xTMTpro16plex [N-Term]	1	Q9UKY7	Q9UKY7 [198-208]	0	1864.09															No Quan Values
[M].LSGPGQFAENETNEVNFR.[E]	1xTMTpro16plex [N-Term]	1	Q15369-1	Q15369-1 [46-63]	0	2313.14	40.2	33.1	41.8	41.9	37	43.2	39.3	47.5	34.8	44.1	33.5	43.7	40.8	43.1
[V].LSGGTTMYPGIADR.[M]	1xOxidation [M7]; 1xTMTpro16plex [N-Term]	6	P60709; P62736; P68032; P63261	P60709 [299-312]; P62736 [301-314]; P68032 [301-314]; P63261 [299-312]	0	1758.9	365.7	268.4	352.9	403.5	506.9	491.8	681.9	326.3	283.4	298.1	314.1	364.9	334	347.3	Shared
[Q].ISGDHSINATQPSKPYAEPVR.[S]	1xTMTpro16plex [K14]; 1xTMTpro16plex [N-Term]	1	Q52LW3	Q52LW3 [1113-1133]	0	2875.56	55.1	41.5	47.1	55.8	49.9	47.5	47.4	56.5	54	56.3	51.3	57.6	55.4	43.9
[S].LSGAQIDDNIPR.[R]	1xTMTpro16plex [N-Term]	1	Q16555-1	Q16555-1 [541-552]	0	1602.88	85.4	62	71.6	82.5	90.8	88.1	72.5	125.9	104	130.9	128.1	108.7	119.7	85.8
[S].ISETPVDVR.[V]	1xTMTpro16plex [N-Term]	2	Q06481	Q06481 [579-587]	0	1319.75	203.9	153.7	176.8	190.5	187.2	196.3	180.2	249.8	207.2	204.7	225.8	228.9	199.9	189.8
[L].LSEPEEAAALYR.[G]	1xTMTpro16plex [N-Term]	3	P13798	P13798 [7-18]	0	1652.88	211.4	135	158.2	177.5	175.8	156.9	194.9	520.5	464.5	436.7	484.2	460.8	421	382.1
[G].LSEDTTEETLKESFDGSVR.[A]	1xTMTpro16plex [K11]; 1xTMTpro16plex [N-Term]	1	P19338	P19338 [579-597]	0	2751.42	39.2	30.4	42.6	41	52.3	45.9	44	50.2	49.2	57.7	62.4	61.6	51.2	48.4
[A].ISEAAAQYNPEPPPPR.[T]	1xTMTpro16plex [N-Term]	1	P04632	P04632 [69-84]	0	2041.07															No Quan Values
[L].LSDSMTDVPVDTGVAAR.[T]	1xOxidation [M5]; 1xTMTpro16plex [N-Term]	1	O43399	O43399 [18-34]	0	2054.04	49.1	32.5	41.5	43.5	45.8	57.9	48.5	52.8	40.2	42.3	48.9	52	43	50.3
[R].LSAQDPVVAVAEDGR.[E]	1xTMTpro16plex [N-Term]	2	Q9HBR0	Q9HBR0 [428-442]	0	1830.99	173.6	164.6	164.6	184.1	181.6	180.3	193.9	172	148	144.2	116.7	118.8	117.6	99.7
[R].LQAEEVAQQKSLAQAEAEKQKEEAER.[E]	3xTMTpro16plex [K10; K19; K21]; 1xTMTpro16plex [N-Term]	1	Q15149-4; Q15149-9	Q15149-4 [1646-1671]; Q15149-9 [1632-1657]	0	4158.31	58.1	39	47.4	60.2	57.1	56.6	55.3	67	63.5	64.8	68.3	71.8	64.6	43.6	Shared
[Q].ISALEEQLQQIR.[A]	1xTMTpro16plex [N-Term]	2	P13645	P13645 [411-422]	0	1731.99	18.6	10.9	14.8	17.7	18.7	23.5	28.5	25.5	28	22	24.9	25	11.5	27.7
[N].LSADQSPSALSAGKTAVNVPR.[Q]	1xTMTpro16plex [K14]; 1xTMTpro16plex [N-Term]	1	Q96HC4	Q96HC4 [185-205]	0	2677.51	53.2	45.7	55.6	55.5	52.5	54.2	60.5	136.5	128.3	134.9	138.4	137.8	119.8	103.6
[F].LSADDKASGR.[G]	1xTMTpro16plex [K6]; 1xTMTpro16plex [N-Term]	3	P46821	P46821 [1414-1423]	0	1627.93	372	281.2	342	397.1	377.6	353	362.9	576.6	550.9	574.2	593.8	566.1	511.5	388.9
[G].LSAAPVPTAPAAGAPLMDFGNDFVPPAPR.[G]	1xOxidation [M17]; 1xTMTpro16plex [N-Term]	1	Q9NQC3	Q9NQC3 [63-91]	0	3167.65															No Quan Values
[A].LRPGDCEVCISYLGR.[F]	2xCarbamidomethyl [C6; C9]; 1xTMTpro16plex [N-Term]	6	P55145	P55145 [25-39]	0	2099.07	892.6	596.7	758.8	798.4	792.8	842.3	955.4	986.9	877.7	849.8	803.6	847.9	827.1	792.6
[Q].LRPEHFQEVGYAAPPSPPLSR.[S]	1xTMTpro16plex [N-Term]	1	Q16610	Q16610 [33-53]	0	2652.42	44.7	33.1	37	31.1	39	41.1	42	36.6	40.5	37.2	43.1	47.2	37.2	30.9
[Y].IQVTPQEKEAIER.[L]	1xTMTpro16plex [K8]; 1xTMTpro16plex [N-Term]	1	P54725-3; P54727	P54725-3 [313-325]; P54727 [360-372]	0	2149.25	74.5	71.6	81.4	77.1	80.3	84	91.4	117.8	99.9	110.6	106.2	105.2	103.2	88.1	Shared
[F].IQVPQDDDAR.[T]	1xTMTpro16plex [N-Term]	3	Q7KZF4	Q7KZF4 [801-810]	0	1460.77	150.8	104.5	132.7	125.6	136.8	139.2	139.6	171.8	145.6	156.9	162.7	158.1	156.1	139
[E].LQVKFNEGER.[V]	1xTMTpro16plex [K4]; 1xTMTpro16plex [N-Term]	1	P35579-1	P35579-1 [1257-1266]	0	1828.06	158.5	126.8	142.6	159.6	137.3	130.9	144.4	180.8	165.1	178.9	179.5	167.1	130	129.2
[P].LQVGAVYLGEEELLHDPMGQDR.[A]	1xOxidation [M18]; 1xTMTpro16plex [N-Term]	1	Q96J42-1	Q96J42-1 [52-73]	0	2789.41															No Quan Values
[L].ISAHDQFKSTLPDADR.[E]	1xTMTpro16plex [K8]; 1xTMTpro16plex [N-Term]	1	O43707	O43707 [567-582]	0	2409.3	73.4	52.4	79.2	65.1	63.3	103.3	73.4	82.9	77.6	74.4	72.9	67.1	59.9	72.3
[S].LSKLGDVYVNDAFGTAHR.[A]	1xTMTpro16plex [K3]; 1xTMTpro16plex [N-Term]	1	P07205; P00558	P07205 [154-171]; P00558 [154-171]	0	2571.42	13.8	10.2	13.5	12.6	14.9	19.3	14.2	16.6	7	12.7	14.5	17	11.6	12.8	Shared
[R].LQAEEAER.[R]	1xTMTpro16plex [N-Term]	1	Q15149-4; Q15149-9	Q15149-4 [1543-1550]; Q15149-9 [1529-1536]	0	1249.67	89.6	57.7	81.8	85	79.9	76.4	80.2	129.1	100	112	130.6	117.7	102.1	95.8	Shared
[G].LPSAQVAAAER.[R]	1xTMTpro16plex [N-Term]	1	P55196-1	P55196-1 [1382-1392]	0	1416.81	102.6	84.3	91.7	94.2	92.3	94.8	92.3	99.1	99	90.9	87.3	92.5	87.4	76.9
[V].INGNPITIFQER.[D]	1xTMTpro16plex [N-Term]	1	P04406-1	P04406-1 [69-80]	0	1705.96	28	22.8	21.7	18.2	23.6	22.2	28.6	28.5	20.7	21.4	19.9	20.1	19.9	16.1
[V].INAIAPEKDVDGLTSINAGR.[L]	1xDeamidated [N2]; 1xTMTpro16plex [K8]; 1xTMTpro16plex [N-Term]	1	P11586	P11586 [115-134]	0	2663.49	117.1	69.4	94.5	106.9	117.7	97.5	125.9	111.1	91.2	82.3	85.9	88.3	83.8	71.1
[C].IMLSGETAKGDYPLEAVR.[M]	1xOxidation [M2]; 1xTMTpro16plex [K9]; 1xTMTpro16plex [N-Term]	7	P14618-2; P14618	P14618-2 [359-376]; P14618 [359-376]	0	2574.41	894.9	470.6	634.3	644.4	624.4	616.8	768.3	1163.4	808.7	799.7	870	838.8	809.6	578.5	Shared
[C].IMLSGETAKGDYPLEAVR.[M]	1xTMTpro16plex [K9]; 1xTMTpro16plex [N-Term]	1	P14618-2; P14618	P14618-2 [359-376]; P14618 [359-376]	0	2558.41	185.2	117.4	133.9	128.5	137.6	133.9	165.5	272.2	177.1	177.5	178.4	183.2	177.6	123.3	Shared
[C].IMLSGETAKGDYPLEAVR.[M]	1xAcetyl [N-Term]; 1xOxidation [M2]; 1xTMTpro16plex [K9]	1	P14618-2; P14618	P14618-2 [359-376]; P14618 [359-376]	0	2312.21	50.1	28.3	30.9	32.2	34.5	29.2	38.9	51.3	45.6	39.8	43.4	39	39.1	33.9	Shared
[K].LMELHGEGSSSGKATGDETGAKVER.[A]	1xOxidation [M2]; 2xTMTpro16plex [K13; K22]; 1xTMTpro16plex [N-Term]	1	P61247	P61247 [228-252]	0	3474.83	52.5	36.6	43.6	50.8	55.8	52.7	52.6	55	48.4	55.2	55.4	56.8	49.8	47.8
[A].IIVPIPKSHEAEAEPSEPR.[S]	1xTMTpro16plex [K7]; 1xTMTpro16plex [N-Term]	1	Q9NQG1	Q9NQG1 [40-58]	0	2707.53	135.5	113.7	134.9	128.1	120.1	123.2	132.1	126.6	123.1	129.4	119.1	122	113.7	102
[A].ILVDLEPGTMDSVR.[S]	1xOxidation [M10]; 1xTMTpro16plex [N-Term]	1	P07437	P07437 [64-77]	0	1865	72.1	58.5	78.6	81.2	91.9	89	81.1	91.1	81.1	87.7	78.2	95.5	92.6	71.9
[Q].LITGKEDAANNYAR.[G]	1xTMTpro16plex [K5]; 1xTMTpro16plex [N-Term]	2	P68363; Q9BQE3	P68363 [92-105]; Q9BQE3 [92-105]	0	2144.2	105.5	145.7	194.4	279.4	507.7	545.3	131.4	136.1	225.5	279.5	337.1	625.9	779.1	105	Shared
[TIV].LLTEAPLNPKANR.[E]	1xTMTpro16plex [K10]; 1xTMTpro16plex [N-Term]	2	Q9BYX7; P60709; P62736; P68133; P68032; P63261	Q9BYX7 [104-116]; P60709 [104-116]; P62736 [106-118]; P68133 [106-118]; P68032 [106-118]; P63261 [104-116]	0	2045.24	188.5	113.8	173.1	196.9	300.3	308.8	575.3	155.2	142.3	114.1	122	181.5	181.2	229.5	Shared
[Y].ILSSSGDGAQHR.[D]	1xTMTpro16plex [N-Term]	4	O95084	O95084 [105-116]	0	1531.81	166	133	180.2	177.7	180.4	193	197.3	197.8	164.1	175.4	163.5	174.1	161.6	168.6
[A].LLSSGFSLEDPQTHSNR.[I]	1xTMTpro16plex [N-Term]	2	P08238	P08238 [663-679]	0	2192.13	76.9	61.1	83.4	78.7	89	130.4	86.6	95.7	81.9	84.8	72.7	93.3	91.6	83.3
[A].LLSSGFSLEDPQTHANR.[I]	1xTMTpro16plex [N-Term]	1	P07900	P07900 [671-687]	0	2176.13	37.6	25.4	33.4	32.3	31.1	57.2	38	37.1	34.1	33.3	38.3	37.4	36.6	34.2
[C].LISLGYDVENDR.[Q]	1xDeamidated [N10]; 1xTMTpro16plex [N-Term]	3	O43707	O43707 [794-805]	0	1698.89	212.6	160.9	193.2	202.8	198.8	220.6	243.3	277.5	223.3	244.1	247.3	237.6	243.7	200.1
[C].LISLGYDVENDR.[Q]	1xTMTpro16plex [N-Term]	8	O43707	O43707 [794-805]	0	1697.9	519.9	343.6	467	434.5	459.1	464.1	490.1	634.6	507.5	518.9	514.2	568.6	520.8	416.9
[C].LISLGYDIGNDPQGEAEFAR.[I]	1xTMTpro16plex [N-Term]	1	P12814-1	P12814-1 [775-794]	0	2469.26	16.1	11.5	11.8	15.5	15.1	17	17.6	27.4	20.9	18.4	15.5	15.5	17.3	12.4
[G].LISGAGGGGGGGGGGGGGGGGGGGGTAMR.[I]	1xOxidation [M28]; 1xTMTpro16plex [N-Term]	1	P04632	P04632 [32-60]	0	2380.13	24.9	18.8	26.5	22.1	24	23.6	21.8	22.7	23.6	25.1	25.3	25	18.4	20.4
[V].INGNPITIFQER.[D]	1xDeamidated [N2]; 1xTMTpro16plex [N-Term]	3	P04406-1	P04406-1 [69-80]	0	1706.94	244.5	190.2	197.5	191.8	220.8	224.9	227.1	228.4	202.3	177.9	175.7	172.1	159.3	137.3
[L].LNHLDVGVGR.[G]	1xTMTpro16plex [N-Term]	1	Q15043	Q15043 [66-75]	0	1383.8	24.4	18.2	21.3	28.2	24.4	25.5	30.8	53.5	57.6	55.9	57.5	52.9	42.9	39.5
[F].LNKSVEEPTQPGGTGLSDSR.[T]	1xTMTpro16plex [K3]; 1xTMTpro16plex [N-Term]	1	Q9H0B6	Q9H0B6 [586-605]	0	2680.44	102.9	64.9	77.4	77.2	68.9	67.2	68.3	104.2	83.2	81.5	81.6	71.6	55.9	51.4
[A].LNPDFKPPADYKPPATR.[V]	2xTMTpro16plex [K6; K12]; 1xTMTpro16plex [N-Term]	1	Q15637	Q15637 [119-135]	0	2839.63	123.1	77.7	91.1	98.5	105.6	96.1	104.7	137.1	115.8	116.6	120.8	113.3	111.9	103.9
[A].IPSAAAAAAAAGR.[I]	1xTMTpro16plex [N-Term]	1	P26599	P26599 [313-325]	0	1401.81	86.5	70.5	62.5	68.4	77.6	60	85.5	96.2	72.1	77.8	74.6	77.4	75.1	82.3
[R].LPPPTHGPQEYPPPPAVR.[D]	1xTMTpro16plex [N-Term]	1	Q5JRA6-1	Q5JRA6-1 [1860-1877]	0	2254.23	53.8	38.6	56.5	60.2	60.7	53.5	56.3	74.8	67.9	72.1	76.6	73.1	75.1	56.4
[E].IPPLEGDEDASR.[M]	1xTMTpro16plex [N-Term]	5	P08238	P08238 [708-719]	0	1602.83	402.9	321.3	368.8	404.5	391.2	378.3	396.5	397.5	366	376.3	377.1	371.8	346.4	317.8
[Q].LPPGDYSTTPGGTLFSTTPGGTR.[I]	1xTMTpro16plex [N-Term]	1	Q13541	Q13541 [29-51]	0	2584.32	58.9	43.9	61.3	57.2	66.8	52.9	60.4	63.7	57.9	70.4	66.7	64	59.1	54.5
[S].LPPDLPDLDPECR.[E]	1xCarbamidomethyl [C12]; 1xTMTpro16plex [N-Term]	5	Q86WC4	Q86WC4 [73-85]	0	1840.94	83.8	61.3	81.4	80.5	81.2	78.6	83.2	98.5	86.1	91.1	91	96.4	93.1	95.7
[C].IPNHYAEDLER.[V]	1xTMTpro16plex [N-Term]	1	P00492	P00492 [24-34]	0	1660.86	141.2	86.2	102.9	95.8	89.4	95.8	129.8	145.2	106.9	108.5	98.9	104.4	102.3	100.2
[P].LPMEVEKNSTPSEPGSGR.[G]	1xTMTpro16plex [K7]; 1xTMTpro16plex [N-Term]	1	P51858	P51858 [191-208]	0	2523.34															No Quan Values
[G].LPFEASPESPPPASPDGVTEIR.[G]	1xTMTpro16plex [N-Term]	1	Q96TA1	Q96TA1 [633-654]	0	2597.34															No Quan Values
[R].IPESGGDNSVFDIFELTGAAR.[K]	1xTMTpro16plex [N-Term]	5	P07996	P07996 [21-41]	0	2499.27	141	89.6	105.5	115.2	126.5	121.2	150.5	172.5	138.9	148.6	150.5	157.9	147.5	131
[A].LPENVKLAER.[S]	1xTMTpro16plex [K6]; 1xTMTpro16plex [N-Term]	6	Q86VD1	Q86VD1 [660-669]	0	1777.08	909.8	583.1	752.2	805.6	832	746.4	882.8	880.2	761.3	795.2	763.6	780.3	733.5	669.8
[S].LPSGDAFSSVGTHR.[F]	1xTMTpro16plex [N-Term]	1	Q9Y5P4-1	Q9Y5P4-1 [353-366]	0	1734.91	54.8	40.4	47	46.9	51.5	49	51.2	66.1	57.8	60.5	61.5	60.9	61.1	49
[Q].IPEELMEPPVITEQSPR.[R]	1xOxidation [M6]; 1xTMTpro16plex [N-Term]	1	P32004-3	P32004-3 [22-38]	0	2285.2	43.1	38.7	37.2	47.4	45.8	43.5	41.8	49	39.6	42.3	38.2	39.8	39.7	37.1
[S].LPDPQALKR.[D]	1xTMTpro16plex [K8]; 1xTMTpro16plex [N-Term]	5	P28799	P28799 [354-362]	0	1646.02	534.3	380.4	453.7	503.6	552.6	486.3	507	772.4	785.6	815.6	863.5	800.8	740.3	595.2
[P].LPDPGPPSLAVAPEPCPQPLR.[S]	1xCarbamidomethyl [C16]; 1xTMTpro16plex [N-Term]	1	Q14653	Q14653 [152-172]	0	2512.36	71.9	46.7	55.7	55.7	62.4	57.3	68.1	72.3	56.3	51.6	53.9	51.6	49.4	50
[A].LPAQVAFTPYAPEPGSTCR.[L]	1xCarbamidomethyl [C18]; 1xTMTpro16plex [N-Term]	2	P20333	P20333 [23-41]	0	2366.21	116.9	78.3	97.2	103.6	106.7	94.2	102.1	125.3	92.3	90	102.9	97.9	95	77.6
[S].LPAEEDSVLEKLGER.[K]	1xTMTpro16plex [K11]; 1xTMTpro16plex [N-Term]	1	P27816-1	P27816-1 [637-651]	0	2293.29	59.3	39.2	50.8	58.5	49.9	45.9	47.3	61.6	60.9	65.9	70.3	65.2	56	45.8
[G].INYQPPTVVPGGDLAKVQR.[A]	1xTMTpro16plex [K16]; 1xTMTpro16plex [N-Term]	1	P68363; Q9BQE3	P68363 [355-373]; Q9BQE3 [355-373]	0	2660.54	77.4	65.3	70.7	78.5	78.3	76.7	94.4	116.3	113	111.2	110.4	110.9	100.4	87	Shared
[A].INTEFKNTR.[T]	1xTMTpro16plex [K6]; 1xTMTpro16plex [N-Term]	2	P08670	P08670 [92-100]	0	1731	302.3	196.1	269.2	320	356.4	350.8	379.1	307.7	281	291.5	323.2	399.4	370.4	281.4
[E].LNQVDQVGYVTYDILQCPED.[-]	1xCarbamidomethyl [C17]; 1xTMTpro16plex [N-Term]	3	P14780	P14780 [688-707]	0	2673.3	12.7	29.8	32.8	37.2	34.7	32	15.9	18	32.4	30.4	35.1	30.7	26	11.9
[H].LNPPGGKTSDIFGSPVTATSR.[L]	1xTMTpro16plex [K7]; 1xTMTpro16plex [N-Term]	1	Q9H910-2; Q9H910-1	Q9H910-2 [68-88]; Q9H910-1 [84-104]	0	2710.5	51	38.8	54.5	59.8	86.7	79.9	83.1	63	55.9	48.7	65.1	90.8	83.7	77.5	Shared
[E].INPDHPIVETLR.[Q]	1xTMTpro16plex [N-Term]	1	P08238	P08238 [628-639]	0	1707.97	109.2	68.7	85	99.9	96.9	86.6	103.5	104.3	71.6	76.3	75.4	82.9	78	75.9
[C].LPDQQPIPTETFQVADR.[H]	1xTMTpro16plex [N-Term]	1	O75326-1	O75326-1 [367-383]	0	2259.19	69.4	48.5	58.6	63.8	64.8	66	77.9	72.4	63.8	62.3	65	66.6	55.4	51.5
[W].ISKQEYDESGPSIVHR.[K]	1xTMTpro16plex [K3]; 1xTMTpro16plex [N-Term]	1	A5A3E0; Q9BYX7; P60709; P63261	A5A3E0 [1057-1072]; Q9BYX7 [357-372]; P60709 [357-372]; P63261 [357-372]	0	2453.33	78.1	57.7	67.3	82.8	64.2	66.6	78.8	88.8	77.3	79.2	66.7	68.2	58.2	48.5	Shared
[L].ISLGYDVENDR.[Q]	1xTMTpro16plex [N-Term]	2	O43707	O43707 [795-805]	0	1584.82	233.8	160	197.1	205.1	194.5	187	205.9	251.6	222.2	232.2	224.4	243.7	212.5	184.2
[H].LSLPDPQALKR.[D]	1xTMTpro16plex [K10]; 1xTMTpro16plex [N-Term]	3	P28799	P28799 [352-362]	0	1846.14	244.9	181	246.8	266.5	264.5	251.2	262.5	538.9	545.9	586.4	589.7	571.4	509.2	405.2
[R].LVGGPMDASVEEEGVRR.[A]	1xOxidation [M6]; 1xTMTpro16plex [N-Term]	3	P01034	P01034 [35-51]	1	2121.09	124	99.7	116.4	127	163	172.3	176.1	106.1	87	102.9	106.4	124.1	132.2	102.5
[R].LVGGPMDASVEEEGVRR.[A]	1xTMTpro16plex [N-Term]	2	P01034	P01034 [35-51]	1	2105.1	150.9	108	138.1	152.1	166.1	174.6	194.4	140.3	124.6	137.3	144.5	135.7	132.9	131.6
[R].LVGGPMDASVEEEGVR.[R]	1xOxidation [M6]; 1xTMTpro16plex [N-Term]	11	P01034	P01034 [35-50]	0	1964.99	737.3	554.1	695	753.2	896	914.6	922.8	634.7	594.2	593	623.5	693.7	722.4	582.4
[R].LVGGPMDASVEEEGVR.[R]	1xTMTpro16plex [N-Term]	2	P01034	P01034 [35-50]	0	1949	138.4	108.7	126.5	142.7	170	176.1	196.9	104.6	92	95.9	110.2	131.5	124.1	113.5
[N].LVGAAHEELQQSR.[I]	1xTMTpro16plex [N-Term]	1	P02545	P02545 [284-296]	0	1741.95	52.3	44.2	51.9	52.2	58.7	61.5	59.4	72.1	63.4	58.8	58.5	63.4	57.3	58.2
[G].LVEPVDVVDNADGTQTVNYVPSR.[E]	1xTMTpro16plex [N-Term]	1	P21333	P21333 [1493-1515]	0	2791.44	24.4	17.9	21.1	29.3	30.9	32.2	25.9	29.5	24.9	27.7	28.3	27.6	32	22.2
[R].LVEPGSPAEKAGLLAGDR.[L]	1xTMTpro16plex [K10]; 1xTMTpro16plex [N-Term]	1	O14745	O14745 [41-58]	0	2388.37	49.4	44.8	42.9	48.6	50.8	52.3	54.8	112	94.1	105.4	110.6	123.2	109.3	102.3
[H].LVDPKDLEPR.[A]	1xTMTpro16plex [K5]; 1xTMTpro16plex [N-Term]	2	O94766	O94766 [288-297]	0	1790.07	219.8	162.1	201.2	221.6	234.8	214.9	213.3	260.9	246.1	267.2	269.4	261.3	240.9	209.4
[Q].LVDISQDNALR.[D]	1xTMTpro16plex [N-Term]	1	Q9H299	Q9H299 [37-47]	0	1547.87	33.6	27.2	47.2		37.1	63.2	37.8	47.3	43.2	37.5	41.7	37.5	33.7	65.8
[Q].LVDIPEGQLEAR.[A]	1xTMTpro16plex [N-Term]	5	O00391	O00391 [678-689]	0	1643.93	573.7	472.4	514.1	534.8	472.7	436.8	471.1	368.4	334.4	334.1	337.1	309.9	272.3	267.8
[IVA].LVDLEPGTMDSVR.[S]	1xOxidation [M9]; 1xTMTpro16plex [N-Term]	5	Q3ZCM7; P07437; P68371	Q3ZCM7 [65-77]; P07437 [65-77]; P68371 [65-77]	0	1751.92	708.3	577.2	696.1	713.6	696.1	661.5	744.3	713.4	636.8	655.7	616.2	627.9	568.7	527.2	Shared
[C].IVDKPAEFTIDAR.[A]	1xTMTpro16plex [K4]; 1xTMTpro16plex [N-Term]	1	Q14315	Q14315 [683-695]	0	2083.2	156.6	102.9	132	125.1	143.9	142.6	160.9	206.7	138.1	153.1	175	187	167.4	123.2
[A].LVCLPCDESKCEEPR.[N]	3xCarbamidomethyl [C3; C6; C11]; 1xTMTpro16plex [K10]; 1xTMTpro16plex [N-Term]	6	Q9NZV1	Q9NZV1 [35-49]	0	2500.25	997.8	800.7	915.4	1149.1	1137.6	923.5	945.7	455.2	563.5	509.1	484.4	482.6	431.8	377.3
[G].LVASNLNLKPGECLR.[V]	1xCarbamidomethyl [C13]; 1xTMTpro16plex [K9]; 1xTMTpro16plex [N-Term]	2	P09382	P09382 [5-19]	0	2292.34	339.9	230.1	290.6	296.5	310.7	304.5	348.9	577	489.3	473.2	474.4	509	490.5	470.9
[C].IVAPDTVIHCEGEPIKR.[E]	1xCarbamidomethyl [C10]; 1xTMTpro16plex [K16]; 1xTMTpro16plex [N-Term]	1	P55072	P55072 [175-191]	0	2542.43	126.2	69.2	100.4	117.4	106.3	111.2	106.9	157.6	127.7	141.3	149.8	156.7	133.4	85
[L].IVAAGVGEFEAGISKNGQTR.[E]	1xDeamidated [N16]; 1xTMTpro16plex [K15]; 1xTMTpro16plex [N-Term]	1	P68104	P68104 [115-134]	0	2613.45	21.8	19.8	25	22.7	24.2	44.8	30	29.4	26.2	30.9	30.8	32.9	23.3	28.4
[F].ITVGYVDDTLFVR.[F]	1xTMTpro16plex [N-Term]	2	P30479	P30479 [47-59]	0	1802	79.9	57.7	66.3	61.5	55.2	55.9	57.6	145.1	117.5	111.8	106.8	94.2	90.2	87.8
[A].LVGSQKEPSEVPTPKRPR.[G]	2xTMTpro16plex [K6; K15]; 1xTMTpro16plex [N-Term]	1	P17096-1	P17096-1 [41-58]	0	2917.74	67.8	50.5	64.5	76.2	86.5	75.1	79.5	85.4	82.8	76.3	77.2	88.3	83.3	57.5
[Q].LVGVSTPLQGGSNSAAAIGQSSGELR.[T]	1xTMTpro16plex [N-Term]	7	P15291	P15291 [53-78]	0	2760.48	290.3	184.9	256.5	253.8	264.9	250.9	289.6	244.1	227.6	213.5	236.8	230.9	211	213.9
[Q].LVGVSTPLQGGSNSAAAIGQSSGELR.[T]	1xDeamidated [N13]; 1xTMTpro16plex [N-Term]	1	P15291	P15291 [53-78]	0	2761.47	44.6	38.4	47.5	40.2	55	52.7	53.4	54.3	38.6	49.1	39.5	42.8	40.5	53.5
[P].LVLEVDPNIQAVR.[T]	1xTMTpro16plex [N-Term]	2	P05787	P05787 [76-88]	0	1770.04	199	138	174	160.5	172.1	180.1	195.5	168	143.6	135.9	142.3	144.1	147	142.4
[D].LYPQEDEDEEEER.[E]	1xTMTpro16plex [N-Term]	1	Q8N4Q1	Q8N4Q1 [104-116]	0	1984.89	31	28.4	29.5	24.9	23.6	29.3	26.8	37.6	35.1	32.6	44.2	38.4	36	26.6
[L].LYETALLSSGFSLEDPQTHANR.[I]	1xTMTpro16plex [N-Term]	1	P07900	P07900 [666-687]	0	2753.41															No Quan Values
[V].LYENKAAYER.[Q]	1xTMTpro16plex [K5]; 1xTMTpro16plex [N-Term]	1	Q96TA1	Q96TA1 [100-109]	0	1865.04	144.5	100.9	120.8	142.1	202.7	205.2	241.7	129.2	111	111.2	119.6	144.8	142.2	117.4
[D].LYDDVLTATSQPSDDR.[S]	1xTMTpro16plex [N-Term]	3	Q8N684-1	Q8N684-1 [30-45]	0	2100.04	134.5	113.9	125.6	130.5	138.2	125	127.6	154.6	143.6	138.4	149.1	146	128.5	113.3
[C].LWTDQLLQGSEKGFQSR.[H]	1xTMTpro16plex [K12]; 1xTMTpro16plex [N-Term]	2	P01033	P01033 [169-185]	0	2601.43	73.4	58	86.9	83.7	77.9	97.7	76.1	54.1	41.7	47.4	53.6	66.4	53.6	42.3
[A].LWPWPQNFQTSDQR.[Y]	1xTMTpro16plex [N-Term]	3	P06865	P06865 [23-36]	0	2107.07	38.1	28.2	32.1	34.1	36.2	24.9	42.2	26.8	26.6	18.8	26.5	27.8	25.5	22
[A].LVVDNGSGMCKAGFAGDDAPR.[A]	1xCarbamidomethyl [C10]; 1xOxidation [M9]; 1xTMTpro16plex [K11]; 1xTMTpro16plex [N-Term]	1	P60709	P60709 [8-28]	0	2761.39	48.7	38.5	57.9	73.2	129.7	132.7	61.7	61.1	72.1	78.6	78.1	128.7	147.4	41.4
[K].LTVEDLEKER.[D]	1xTMTpro16plex [K8]; 1xTMTpro16plex [N-Term]	1	Q15691	Q15691 [205-214]	0	1840.07	192.9	125.7	159.7	142.2	142.7	130	130.2	220.3	180.9	186	164.3	170.9	139.8	114.8
[R].LVQDVSGPLR.[E]	1xTMTpro16plex [N-Term]	1	Q15599-3	Q15599-3 [25-34]	0	1387.82	97.5	81.3	93.4	98.9	108.3	108.7	101.3	122.4	113.2	125.1	133	147.3	131.6	105.2
[R].LVPVHYDETEAER.[E]	1xTMTpro16plex [N-Term]	1	Q8NEJ9	Q8NEJ9 [176-188]	0	1861.96	70.8	48.3	55.1	56.9	56.3	51.9	68	77.5	62.8	58.9	65.4	57.8	62.4	57.3
[R].LVPNPDQKDSDGDGR.[G]	1xTMTpro16plex [K8]; 1xTMTpro16plex [N-Term]	1	P07996	P07996 [912-926]	0	2221.17															No Quan Values
[P].LVPLDNHIPER.[A]	1xTMTpro16plex [N-Term]	1	P31431-1	P31431-1 [82-92]	0	1606.92															No Quan Values
[L].LVPEKCQFFHKER.[M]	1xCarbamidomethyl [C6]; 2xTMTpro16plex [K5; K11]; 1xTMTpro16plex [N-Term]	1	Q06481	Q06481 [144-156]	0	2630.51	56.7	53.3	73.5	73.3	74.5	68.7	69.1	103.6	118.1	116.2	108.8	115.4	99.5	99.2
[G].LVPDTAEPHVAPSPTLPSTEDVIR.[K]	1xTMTpro16plex [N-Term]	1	Q14161-1	Q14161-1 [622-645]	0	2845.53	31.4	23.7	26.8	31.1	26.6	36	34.4	34.4	36.6	32.8	33.9	32.7	32.5	34.7
[H].LVNKESSETPDQFMTADETR.[N]	1xOxidation [M14]; 1xTMTpro16plex [K4]; 1xTMTpro16plex [N-Term]	6	P16070	P16070 [712-731]	0	2922.46	507	369.1	466.7	467.5	456	422.6	422.3	457.5	424.4	422	401.5	391.2	350.7	284.3
[H].LVNKESSETPDQFMTADETR.[N]	1xTMTpro16plex [K4]; 1xTMTpro16plex [N-Term]	2	P16070	P16070 [712-731]	0	2906.47	196.1	155.8	184.7	198.5	199.3	173.7	182.6	186.2	164.1	186.6	178.9	174.1	141.8	123.2
[A].LVNDPQPEHPLR.[A]	1xTMTpro16plex [N-Term]	1	P68036	P68036 [111-122]	0	1718.95	82.9	67.7	81.7	81.1	88.6	83	92.2	98.5	92	97.1	85.6	97.6	83.6	86.5
[K].LVIIEGDLER.[T]	1xTMTpro16plex [N-Term]	1	P06753-2; P06753	P06753-2 [133-142]; P06753 [170-179]	0	1460.86	57.6	49	56.7	54.3	67.9	62.2	71.6	74.9	71	66.8	72.2	69.4	71.1	70.9	Shared
[F].LVQEDKPACVCHSGYVGAR.[C]	2xCarbamidomethyl [C9; C11]; 1xTMTpro16plex [K6]; 1xTMTpro16plex [N-Term]	1	P01135-1	P01135-1 [63-81]	0	2754.43	125.2	95.8	99	112.2	97.6	89.7	83.1	66.1	70.2	64.9	70.8	60.2	61.9	49
[C].LTTDEYDGHSTYPSHQYQ.[-]	1xTMTpro16plex [N-Term]	1	P30043	P30043 [189-206]	0	2446.11	41.4	26.6	31.2	40.7	31.2	36.2	35.3	36.2	31.1	37.3	36.2	33.2	33.8	29
[L].LTQQTELQSLR.[R]	1xTMTpro16plex [N-Term]	1	O75888-1	O75888-1 [49-59]	0	1620.92	83.3	61.4	78.2	71.7	65.4	70.3	77.2	76.3	66.9	69.6	66.6	65.8	56.1	51
[L].ITQQDLAPQQR.[A]	1xTMTpro16plex [N-Term]	1	O14763	O14763 [56-66]	0	1601.89	65.2	45.2	51	55.9	59.8	56.1	57.7	86.6	74.7	75.9	82.9	68.3	69.4	57.4
[P].LSSSLGTAGHR.[A]	1xTMTpro16plex [N-Term]	1	Q96B97-3	Q96B97-3 [336-346]	0	1389.78	48.1	35.3	42.8	47.3	54.4	49.9	51.4	38.9	40.2	28.6	31.8	39.8	38.4	25.1
[R].ISSSKGSLGGGF.[S]	1xTMTpro16plex [K5]; 1xTMTpro16plex [N-Term]	2	P13645	P13645 [36-47]	0	1704.98	262.8	166.1	103.4	96.2	184.8	130	151	168.7	209.2	90.9	148.7	139.2	98.2	133.4
[A].ISSSGPAGSYRPYDEGLR.[R]	1xTMTpro16plex [N-Term]	2	P10253	P10253 [446-463]	0	2216.13	255.6	188.5	233.9	245.5	247	237.1	260.6	141	119.6	126.3	135.1	133.1	125.5	128.2
[F].LSSLTETIEGVDAEDGHGPGEQQKR.[K]	1xTMTpro16plex [K24]; 1xTMTpro16plex [N-Term]	1	P00751-1	P00751-1 [235-259]	0	3261.68	22.9	14.3	23.8	22.4	25	31	21.9	28.4	24	22.7	32.5	27.3	23.1	19.2
[D].ISSKQVENAGAIGPSR.[F]	1xTMTpro16plex [K4]; 1xTMTpro16plex [N-Term]	1	Q9UHD8-1	Q9UHD8-1 [114-129]	0	2222.27	81.2	55.1	70.5	71.6	82.3	64.8	71.4	82.5	75.2	88.5	81.7	73.1	66.6	49.7
[A].LSSGSGSEYKTHFAASVTDPER.[F]	1xTMTpro16plex [K10]; 1xTMTpro16plex [N-Term]	1	Q9H6R3	Q9H6R3 [54-75]	0	2934.51	55.7	35.5	47.6	44.7	46.1	48.4	59	87.9	75.6	71	63.9	68.4	66.8	58.3
[Q].ISSEKEEDDNEKR.[Q]	2xTMTpro16plex [K5; K12]; 1xTMTpro16plex [N-Term]	1	Q9UKY7	Q9UKY7 [105-117]	0	2491.35	261.3	144.6	201.4	261	263	228.3	219.9	324.2	353.9	344.3	387.1	408.5	316.2	190
[L].LSQTQGPPDYPR.[F]	1xTMTpro16plex [N-Term]	1	Q13405	Q13405 [26-37]	0	1662.88	63.5	45	52	62.9	51.3	52	64.3	59.9	55.4	51.7	56.4	59.2	47.8	50.9
[A].LSQSEAEEKER.[L]	1xTMTpro16plex [K9]; 1xTMTpro16plex [N-Term]	1	O14964	O14964 [269-279]	0	1914.04	122.1	95.9	116.6	120.1	125.3	118.9	120.1	131.2	129.9	128.1	139.1	128.1	115	89.4
[R].LSQETEALGR.[S]	1xTMTpro16plex [N-Term]	2	Q02818	Q02818 [368-377]	0	1407.78	132	102.3	125.3	140.1	134	145.3	139	149.7	145.6	155.6	151.2	153.5	134.6	126.7
[A].LSSSVMCPDAR.[S]	1xCarbamidomethyl [C7]; 1xTMTpro16plex [N-Term]	4	P28799	P28799 [202-212]	0	1526.76	448.7	371.5	412.3	452	465.4	415.1	442.4	554.6	573.7	596.1	543.9	533.2	499.8	484.5
[E].LSPSAPPGGSPHLDSSR.[S]	1xTMTpro16plex [N-Term]	2	Q13586	Q13586 [599-615]	0	1966.03	106.1	86.3	100.3	113.2	111.1	107.4	116.5	132.9	114.9	114.8	117.4	126.1	106.4	91.3
[F].ISPPTPQPKTPSSSQPER.[L]	1xTMTpro16plex [K9]; 1xTMTpro16plex [N-Term]	2	O43395	O43395 [163-180]	0	2542.41	94.6	67.2	89.7	94.6	92.8	97.9	85.8	105.9	98.5	108.4	98.9	104.7	92	82.9
[L].LSPLVLEVDPNIQAVR.[T]	1xDeamidated [N11]; 1xTMTpro16plex [N-Term]	1	P05787	P05787 [73-88]	0	2068.2	9.4	9.2	12.5	8.8	10.8	9.6	12.1	15.1	9.3	10.8	10.2	10.3	10.8	9.9
[L].LSPLVLEVDPNIQAVR.[T]	1xTMTpro16plex [N-Term]	12	P05787	P05787 [73-88]	0	2067.21	410.6	286.6	337.9	343.6	342.6	328.4	389	354.1	308.6	293.2	294.8	311.7	283.2	271.4
[C].LSPEAQKLAEAR.[L]	1xTMTpro16plex [K7]; 1xTMTpro16plex [N-Term]	1	Q32MZ4	Q32MZ4 [15-26]	0	1921.14	226.8	240.5	179.7	202.8	190.4	178.2	183.5	258.2	224.8	201.8	232.3	222.7	201.1	187.2
[M].LSNTTAIAEAWAR.[L]	1xTMTpro16plex [N-Term]	1	P68363	P68363 [378-390]	0	1707.93	34.7	29.5	35.5	38.3	42.5	36.1	41.2	45.4	41.1	37.2	38.3	39.4	35.5	37.6
[S].LSNQVEQPDDRPPAR.[W]	1xTMTpro16plex [N-Term]	1	Q8TE58	Q8TE58 [828-842]	0	2026.06	42.7	30.9	43.8	42.4	40.3	42.1	42.9	43.3	41.9	41.9	42.2	39.1	36.9	31.7
[Q].ISNIKYHEEFEKSR.[M]	2xTMTpro16plex [K5; K12]; 1xTMTpro16plex [N-Term]	6	Q14847	Q14847 [117-130]	0	2692.52	621.8	362.5	488	574.1	544.4	466.9	485	756.1	725.1	714.3	750.6	660.9	593.2	396.5
[E].LSLPNLGCPNPR.[L]	1xCarbamidomethyl [C8]; 1xTMTpro16plex [N-Term]	1	O00622	O00622 [138-149]	0	1641.91	46.5	34.1	42	47.1	47.7	33	47.6	38.7	38.9	34.1	34.8	36.2	32.8	30.1
[L].LSPSGPVCTCPNGKR.[L]	2xCarbamidomethyl [C8; C10]; 1xDeamidated [N12]; 1xTMTpro16plex [K14]; 1xTMTpro16plex [N-Term]	1	Q07954	Q07954 [4162-4176]	0	2239.18	52.4	45.8	56	50.4	58.4	55.7	57.7	109.5	109	110	111.4	115.3	110	73.4
[G].LLSDSMTDVPVDTGVAAR.[T]	1xOxidation [M6]; 1xTMTpro16plex [N-Term]	2	O43399	O43399 [17-34]	0	2167.12	80.4	62.8	67.9	79.6	81.4	78.7	79.1	116.9	118.9	118.7	119.5	115.3	109.1	104
[A].LSSSVMCPDAR.[S]	1xCarbamidomethyl [C7]; 1xOxidation [M6]; 1xTMTpro16plex [N-Term]	15	P28799	P28799 [202-212]	0	1542.76	981.4	783.8	891.5	1031	1046.5	921.3	965.8	1372.7	1542.3	1490.2	1441.5	1431.9	1326.2	1191
[S].LSTCSTLDMDQFMR.[K]	1xCarbamidomethyl [C4]; 1xOxidation [M]; 1xTMTpro16plex [N-Term]	4	P61812	P61812 [21-34]	0	2024.94	394.2	288	330.4	335.4	370.7	318.6	396.4	301.7	271.8	270.2	269.3	268.6	257.6	234.9
[S].LTQEELDSGLDELSVR.[S]	1xTMTpro16plex [N-Term]	1	Q9Y2D5-4	Q9Y2D5-4 [697-712]	0	2108.1	13.9	13.5	13.5	16.4	13.5	14.2	17.4	18.8	17.4	14.1	16.2	13.9	13.9	17.3
[A].LTPTHYLTKHDVER.[L]	1xTMTpro16plex [K9]; 1xTMTpro16plex [N-Term]	2	P04844-1	P04844-1 [23-36]	0	2318.31	130	79.7	101.2	99	107.1	102	128.9	105.5	102.9	93	81.7	78.7	90.4	82.4
[A].ITPDHLEPR.[L]	1xTMTpro16plex [N-Term]	1	P12109	P12109 [191-199]	0	1381.78	57.8	48.5	68	56	62.3	71.9	59.2	67.2	66.9	63.7	58.2	64.2	68.5	71.9
[Q].LTPDDDDIVR.[K]	1xTMTpro16plex [N-Term]	1	P41743	P41743 [563-572]	0	1462.77															No Quan Values
[K].LTIYSEADLR.[K]	1xTMTpro16plex [N-Term]	1	Q15154-1	Q15154-1 [1973-1982]	0	1484.83	99.2	85.4	81.9	94.1	75.9	95.1	88.3	125.5	108.7	102.4	111.6	105.4	95.2	105
[G].LTLDPEADSEYLSR.[Y]	1xTMTpro16plex [N-Term]	1	O95425	O95425 [122-135]	0	1912.98	39.4	30.9	35.3	36	34.3	36.4	42.1	47.8	41.7	48.2	42.8	40.7	42.5	31.9
[N].LTKDDLDEEEDTHL.[-]	1xTMTpro16plex [K3]; 1xTMTpro16plex [N-Term]	3	O00592	O00592 [545-558]	0	2281.17	307.1	290.2	362.6	430.5	418.1	356.1	379.6	257.3	296	320.4	355.1	320.4	265.8	224.9
[T].LTGKEIEIDIEPTDKVER.[I]	2xTMTpro16plex [K4; K15]; 1xTMTpro16plex [N-Term]	2	Q15843	Q15843 [8-25]	0	2997.73	71.2	50.4	53.6	65.5	67.5	58	60.8	138	144.8	130.8	143.8	124.6	128.4	101.9
[L].ITGKEDAANNYAR.[G]	1xDeamidated [N9]; 1xTMTpro16plex [K4]; 1xTMTpro16plex [N-Term]	2	P68363; Q9BQE3	P68363 [93-105]; Q9BQE3 [93-105]	0	2032.1	269.8	145.5	207.6	213.5	286.6	274.8	435.4	266.2	196.7	195.5	204.5	227.8	238.5	262.2	Shared
[S].LSTCSTLDMDQFMR.[K]	1xCarbamidomethyl [C4]; 1xTMTpro16plex [N-Term]	1	P61812	P61812 [21-34]	0	2008.95	29.2	21.7	27.5	33.2	29.1	26.4	29.1	26.2	22.4	22.1	22.9	25.5	22.7	19.9
[L].ITGKEDAANNYAR.[G]	1xTMTpro16plex [K4]; 1xTMTpro16plex [N-Term]	7	P68363; Q9BQE3	P68363 [93-105]; Q9BQE3 [93-105]	0	2031.11	965.4	522.9	700	800.5	1015.7	985.2	1747.4	809	641.8	632.4	673.3	775.2	783.2	916.6	Shared
[D].LTECSFKDGAGNSFDLSSLSR.[Y]	1xCarbamidomethyl [C4]; 1xTMTpro16plex [K7]; 1xTMTpro16plex [N-Term]	1	P11717	P11717 [1366-1386]	0	2899.48	108.3	71.4	90	102.5	100.6	101.3	97.3	102	102.6	108.2	102	116.5	101	81.8
[L].LTEAPLNPKANR.[E]	1xTMTpro16plex [K9]; 1xTMTpro16plex [N-Term]	2	Q9BYX7; P60709; P62736; P68133; P68032; P63261	Q9BYX7 [105-116]; P60709 [105-116]; P62736 [107-118]; P68133 [107-118]; P68032 [107-118]; P63261 [105-116]	0	1932.15	155.2	106.4	129.1	164	220.4	238	170.9	195.8	165.3	166.5	184.5	251.3	257.8	133.4	Shared
[M].LTDGDANVGESRPEKIQENVR.[N]	1xTMTpro16plex [K15]; 1xTMTpro16plex [N-Term]	2	Q06033-1	Q06033-1 [393-413]	0	2935.57	42.2	40	51.3	44.1	52.7	117.3	55.5	62.9	48.1	51.4	48.8	49.7	41.4	60
[G].LTDDQVSGPPSAPAEDR.[S]	1xTMTpro16plex [N-Term]	3	Q92734-1	Q92734-1 [187-203]	0	2059.03	123.6	79.2	118.4	114.3	115.7	123.5	121.7	183.5	178.4	175.5	166.2	177.9	156.6	152.9
[S].LTCEVDALKGTNESLER.[Q]	1xCarbamidomethyl [C3]; 1xTMTpro16plex [K9]; 1xTMTpro16plex [N-Term]	1	P08670	P08670 [326-342]	0	2543.36	86.5	50.7	70.3	72.4	77.8	74	85.4	91.3	86.7	80.4	79.9	90.8	85.2	83.1
[A].LSVSQENPEMEGPER.[D]	1xOxidation [M10]; 1xTMTpro16plex [N-Term]	1	Q8NBJ4	Q8NBJ4 [306-320]	0	2021.98	53.8	37.7	50.1	66.3	54.5	51.4	53.2	65.1	55.7	46.4	62	61.4	48.4	44.4
[K].LSVPTSDEEDEVPAPKPR.[G]	1xTMTpro16plex [K16]; 1xTMTpro16plex [N-Term]	1	Q8NE71-1	Q8NE71-1 [104-121]	0	2574.39	95.5	58	64	77.9	73.5	66.8	77.7	88.4	78.4	81.7	84.2	84.9	86.1	72.9
[S].LSTKLKQVEDEKNSFR.[E]	3xTMTpro16plex [K4; K6; K12]; 1xTMTpro16plex [N-Term]	2	P35579-1	P35579-1 [1327-1342]	0	3138.86	309.6	191.1	236.5	284.6	287.3	258.2	262.1	330.3	315.8	311.6	329.5	322.1	292.3	223.5
[A].ISTGESTHFVAGAPR.[A]	1xTMTpro16plex [N-Term]	1	P17301	P17301 [444-458]	0	1833.98															No Quan Values
[N].LTETYVQDR.[G]	1xTMTpro16plex [N-Term]	1	P21333	P21333 [1304-1312]	0	1428.77	77	62.3	68	68.4	70.7	72.6	72.4	72.7	64.6	67.3	66.7	68.4	63.5	56.6
[Y].QSSPAGGHAPTPPTPAPR.[T]	1xGln->pyro-Glu [N-Term]	5	Q8WUM4	Q8WUM4 [728-745]	0	1708.84															No Quan Labels
[G].LLSDSMTDVPVDTGVAAR.[T]	1xTMTpro16plex [N-Term]	1	O43399	O43399 [17-34]	0	2151.13	58.6	46.7	49.9	57	61.9	62.2	63.2	73.7	57.1	65.7	65.7	65.4	60.4	58.1
[H].LLQTAGTCGVSDDSLGSLLGPR.[T]	1xCarbamidomethyl [C8]; 1xTMTpro16plex [N-Term]	1	P78325-1	P78325-1 [160-181]	0	2521.33	45.5	29.5	33.4	43.3	33.2	40.2	36.3	26.7	25.9	25.3	27.4	26.7	22	21.3
[C].LEDNVLMSGVKNNVGR.[G]	1xOxidation [M7]; 1xTMTpro16plex [K11]; 1xTMTpro16plex [N-Term]	4	Q92520	Q92520 [87-102]	0	2369.31	559.6	347.3	456.5	479.4	451.3	480.6	513.8	359.3	297.4	298.9	319.9	314.9	292.4	258.2
[L].LEAQAGTGHIIDPATSAR.[L]	1xTMTpro16plex [N-Term]	1	Q15149-4; Q15149-9	Q15149-4 [3058-3075]; Q15149-9 [3044-3061]	0	2112.14	50.7	39.9	46.5	48.1	51.3	50.1	55.4	58.4	56.7	61.8	58.4	61.7	56.4	51	Shared
[N].IEANESEEVR.[Q]	1xTMTpro16plex [N-Term]	2	P04632	P04632 [90-99]	0	1479.76	142.7	90.9	126.6	122.9	128	113.1	144.2	190.3	171.1	167.7	158.4	161	165.3	141.4
[V].LDYDHGSR.[S]	1xTMTpro16plex [N-Term]	2	P43243	P43243 [200-207]	0	1266.64															No Quan Values
[N].IDVFNVEDQKR.[D]	1xTMTpro16plex [K10]; 1xTMTpro16plex [N-Term]	1	Q8NBJ4	Q8NBJ4 [375-385]	0	1971.12	124.4	82	104	105.7	109.9	112.4	113.6	136.4	122.8	133.6	139.9	129.4	121.6	90.7
[D].IDVEHGGKR.[S]	1xTMTpro16plex [K8]; 1xTMTpro16plex [N-Term]	15	Q13501-1	Q13501-1 [257-265]	0	1618.95	952.1	773.6	852.1	897.7	884.6	831.4	938	1525.7	1429.4	1467.5	1541.6	1449.6	1334.5	1116
[C].IDSVSLEAEPR.[S]	1xTMTpro16plex [N-Term]	1	Q8IWE2	Q8IWE2 [95-105]	0	1519.83	92.8	57.4	82.2	80.8	84	69.4	84.5	91.8	77.9	71.6	89.3	77.8	69	59.7
[Y].IDQEELNKTKPIWTR.[N]	2xTMTpro16plex [K8; K10]; 1xTMTpro16plex [N-Term]	1	P07900; P08238	P07900 [285-299]; P08238 [277-291]	0	2783.62	160.8	72.8	110	133.6	131.6	111.7	143	163.3	131.7	138.8	147.3	139.5	122.2	106.2	Shared
[S].LDPSELPGKQGLPESGR.[V]	1xTMTpro16plex [K9]; 1xTMTpro16plex [N-Term]	1	Q86V48-1	Q86V48-1 [1043-1059]	0	2388.34															No Quan Values
[L].IDNLDTSAANR.[E]	1xTMTpro16plex [N-Term]	1	O75063	O75063 [25-35]	0	1493.79	90.6	59.2	60.2	73.9	69.8	63.5	76.2	100.8	78.8	76.5	75.6	72.5	75.5	71.5
[V].IDNGSGMCKAGFAGDDAPR.[A]	1xCarbamidomethyl [C8]; 1xOxidation [M7]; 1xTMTpro16plex [K9]; 1xTMTpro16plex [N-Term]	4	A5A3E0; P63261	A5A3E0 [710-728]; P63261 [10-28]	0	2563.25	320.6	221.2	296.5	323.8	366.2	365.7	402.2	242.7	227	229.4	245	243.7	220.1	189	Shared
[V].IDNGSGMCKAGFAGDDAPR.[A]	1xCarbamidomethyl [C8]; 1xDeamidated [N3]; 1xTMTpro16plex [K9]; 1xTMTpro16plex [N-Term]	1	A5A3E0; P63261	A5A3E0 [710-728]; P63261 [10-28]	0	2548.24	159.1	114.9	142.8	180	240.2	210.8	250.8	111.8	118.7	128.8	127.6	148.7	137	116.2	Shared
[K].LDLTENLTGSKR.[R]	1xTMTpro16plex [K11]; 1xTMTpro16plex [N-Term]	1	P46013	P46013 [1320-1331]; [1562-1573]	0	1955.14	163.7	122.3	152.1	155.4	157.8	144.9	147.9	246.6	235.8	245.4	224.9	222.2	202.6	165.2
[G].LDLNDTYSGKR.[E]	1xTMTpro16plex [K10]; 1xTMTpro16plex [N-Term]	2	P15514	P15514 [27-37]	0	1890.06	643	470.4	562.8	619.9	607	554.4	585.2	358.8	353.9	350	348.1	354.2	325.6	279.3
[Q].LDIDYCEPNPCQNGAQCYNR.[A]	3xCarbamidomethyl [C6; C11; C17]; 1xDeamidated [N13]; 1xTMTpro16plex [N-Term]	1	P78504	P78504 [524-543]	0	2792.2															No Quan Values
[R].LDIDSPPITAR.[N]	1xTMTpro16plex [N-Term]	1	P14618-2; P14618	P14618-2 [33-43]; P14618 [33-43]	0	1501.85	93.6	65.8	79.5	80.3	81.8	87.8	84.9	204.8	170.7	178.8	171.3	184.7	165.2	159.9	Shared
[A].LDICSKNPCHNGGLCEEISQEVR.[G]	3xCarbamidomethyl [C4; C9; C15]; 1xDeamidated [N11]; 1xTMTpro16plex [K6]; 1xTMTpro16plex [N-Term]	2	Q08431	Q08431 [24-46]	0	3324.63	195.3	105.4	139.3	173.5	167.6	139.6	188.5	131.3	131.6	121.7	116.5	111.2	100.3	105.4
[A].LDICSKNPCHNGGLCEEISQEVR.[G]	3xCarbamidomethyl [C4; C9; C15]; 1xTMTpro16plex [K6]; 1xTMTpro16plex [N-Term]	1	Q08431	Q08431 [24-46]	0	3323.64	111	71.8	86.3	102.5	96.2	87.5	113.4	74.5	72.6	78.8	73.9	72.6	62.3	62.9
[G].LDLADALDDQDDGRR.[K]	1xTMTpro16plex [N-Term]	1	Q8TCZ2	Q8TCZ2 [71-85]	1	1992	108.6	85.3	98.8	111.4	103.4	109.5	100.9	125.8	115.5	121.7	132.6	120.6	108.1	98.7
[R].LEDTFGPDPTMIR.[A]	1xTMTpro16plex [N-Term]	1	P29279-1	P29279-1 [184-196]	0	1795.92	66.4	50.5	61.1	62.2	71.1	69	72.2	79	62	70.1	64.6	65.7	57.7	54.5
[R].LEDTFGPDPTMIR.[A]	1xOxidation [M11]; 1xTMTpro16plex [N-Term]	1	P29279-1	P29279-1 [184-196]	0	1811.92	72	52.8	68.9	68.4	73	70.7	77.3	64.6	66.6	52.8	69.5	72.8	53.1	50.8
[T].LEEAVGDTSAAGSSEQPR.[A]	1xTMTpro16plex [N-Term]	1	Q7Z6Z7	Q7Z6Z7 [2867-2884]	0	2108.04															No Quan Values
[H].LEEEHDPSPEEQDR.[E]	1xTMTpro16plex [N-Term]	1	O00461	O00461 [357-370]	0	2013.93	77.4	46.3	68.8	67.7	65.8	72.4	67	67.1	66.4	65.1	72.1	76.1	65.4	51.3
[D].LEPTVIDEVR.[T]	1xTMTpro16plex [N-Term]	1	P68363; Q9BQE3	P68363 [70-79]; Q9BQE3 [70-79]	0	1474.84	199.2	153	192.8	206.5	206.6	205.3	214.4	190.7	181.7	171.8	176.2	196	170.2	164.4	Shared
[T].IEPPSDSSVDLSDR.[S]	1xTMTpro16plex [N-Term]	2	Q5JU85-1	Q5JU85-1 [586-599]	0	1820.92	96.3	72.8	85.1	89.7	95.8	88.6	91.6	137.8	142.8	129.2	141.1	130.3	117.9	105.4
[D].LEPPPEHIPPPPRPPKR.[I]	1xTMTpro16plex [K16]; 1xTMTpro16plex [N-Term]	1	P18031	P18031 [299-315]	0	2562.52	32.1	22.7	29.3	29.5	35.6	28.6	34	35.2	25.3	32.4	31.8	30	26.9	23.6
[R].LEPKPQPPVAEATPR.[S]	1xTMTpro16plex [K4]; 1xTMTpro16plex [N-Term]	6	Q9UHD8-1	Q9UHD8-1 [223-237]	0	2238.31	544	417	526.6	534.1	549.3	524.4	532.7	626.9	613.1	637.5	629.1	627.4	564.2	468.2
[D].LEPGTMDSVR.[S]	1xTMTpro16plex [N-Term]	1	Q3ZCM7; P07437; P68371	Q3ZCM7 [68-77]; P07437 [68-77]; P68371 [68-77]	0	1408.74	90.2	58.3	76.8	79	89.2	86.1	86	93.3	84	88.3	84.9	88.8	82.2	85.6	Shared
[S].LEPGALDAKPVESPGDPNQLTR.[K]	1xTMTpro16plex [K9]; 1xTMTpro16plex [N-Term]	2	Q96QC0	Q96QC0 [370-391]	0	2912.6	181.5	113.6	141.2	161.7	148.5	143.3	143.5	225.4	218.2	222.3	228	203.2	178.7	140.1
[C].IENLEELQSLR.[E]	1xTMTpro16plex [N-Term]	1	Q15435	Q15435 [113-123]	0	1647.92															No Quan Values
[A].IENLDDNAQR.[Y]	1xTMTpro16plex [N-Term]	3	Q9NXH8	Q9NXH8 [138-147]	0	1491.77	283.1	191.8	225.6	233.2	235.6	219.7	251.4	248.8	204.3	214.8	199.8	212.8	190.6	184.5
[YH].LENGKETLQR.[TA]	1xTMTpro16plex [K5]; 1xTMTpro16plex [N-Term]	1	P30511-1; P01892; P01891	P30511-1 [193-202]; P01892 [196-205]; P01891 [196-205]	0	1796.05	150.6	110.8	133.9	141.2	125.5	132.2	119.9	164.2	153.8	150.4	146.9	132	118	94.1	Shared
[H].LEINPDHPIVETLR.[Q]	1xTMTpro16plex [N-Term]	1	P08238	P08238 [626-639]	0	1950.1	59.4	45.1	52.2	56.7	55.8	56.7	70.1	66	56.1	55.2	57.6	59.6	55.4	54.1
[R].LDKLGLGADVAQVTGALR.[S]	1xTMTpro16plex [K3]; 1xTMTpro16plex [N-Term]	1	P14780	P14780 [601-618]	0	2405.44	10.9	59.4	64.8	64.6	50.2	51.8	15	16.1	72.9	63.2	62.4	53.5	52.8	9.8
[G].LEGLPYFLEEPEDR.[T]	1xTMTpro16plex [N-Term]	1	P30530	P30530 [135-148]	0	2011.03															No Quan Values
[F].IEGHVVIPR.[I]	1xTMTpro16plex [N-Term]	1	P16070	P16070 [82-90]	0	1323.81	41	32	34.5	34.2	30	37.6	38.1	40.5	37.4	35.6	34.7	33	40.5	28.6
[L].LEGEGSSGGGGR.[G]	1xTMTpro16plex [N-Term]	1	P13645	P13645 [453-464]	0	1366.69	44.1	34.8	46	33.5	43.3	108.1	70.9	54.5	57.4	54.4	88.4	96	46.8	64.1
[S].LEGDHSTPPSAYGSVKAYTNFDAER.[D]	1xTMTpro16plex [K16]; 1xTMTpro16plex [N-Term]	1	P07355	P07355 [13-37]	0	3320.67	62.3	42.2	56.7	57.6	60.9	61.3	70.3	64.5	62.4	58.2	55.7	61.2	63	53.4
[C].IEFPAGLIDDGETPEAAALR.[E]	1xTMTpro16plex [N-Term]	1	Q9UKK9	Q9UKK9 [92-111]	0	2389.26	17.4	12.6	16.8	15.5	20.1	18.1	19.1	18.8	18	17.5	22	20	18.3	18.8
[E].LEEQLEEEESAR.[Q]	1xTMTpro16plex [N-Term]	1	P35579-1	P35579-1 [948-959]	0	1765.88	75.2	69.8	88.1	100.6	101.5	97.2	115.4	93.1	101.1	109.4	121.7	148.1	131.8	113.2
[K].LEENEVIPKR.[I]	1xTMTpro16plex [K9]; 1xTMTpro16plex [N-Term]	2	P31431-1	P31431-1 [106-115]	0	1835.09	477.7	325.4	400.3	465.9	453.9	420.8	431.8	359.5	351.3	338.7	361	345.5	315.5	242.4
[C].IEEIDVDGKFIR.[L]	1xTMTpro16plex [K9]; 1xTMTpro16plex [N-Term]	1	P20700	P20700 [444-455]	0	2042.18	220.2	136.1	170.7	186.8	194	191.9	188.4	322.2	268.5	274.3	288.2	298.6	273.2	181.2
[C].LEEKGPMFELLPGESNKIPR.[L]	1xOxidation [M7]; 2xTMTpro16plex [K4; K17]; 1xTMTpro16plex [N-Term]	2	P10124	P10124 [50-69]	0	3212.82	148.9	100.1	124.9	161.4	157.8	137.4	147.1	127.1	128.1	128.8	148.9	130.4	126.7	75.7
[S].LEKSYELPDGQVITIGNER.[F]	1xTMTpro16plex [K3]; 1xTMTpro16plex [N-Term]	4	A5A3E0; P60709; P62736; P68133; P68032; P63261	A5A3E0 [936-954]; P60709 [236-254]; P62736 [238-256]; P68133 [238-256]; P68032 [238-256]; P63261 [236-254]	0	2769.53	325.5	210.8	264	285	263.9	237.6	267.3	290.9	263.5	246.1	250.7	233.6	221.1	173.8	Shared
[K].LEQQCQKQQEQADSLER.[S]	1xCarbamidomethyl [C5]; 1xTMTpro16plex [K7]; 1xTMTpro16plex [N-Term]	1	Q14980-1	Q14980-1 [1132-1148]	0	2726.4	48.9	34.7	44.6	53.1	50.9	49.3	45.9	74.5	79	80.9	86.3	75.4	67.4	57.7
[R].LDETDDPDDYGDR.[E]	1xTMTpro16plex [N-Term]	3	P07384	P07384 [401-413]	0	1829.8	147.4	129.5	168.4	219.5	231.3	207.5	221.9	164.1	191.5	197.9	213.6	235.8	204.3	161.7
[P].LDEGGKGQLSFNLR.[D]	1xTMTpro16plex [K6]; 1xTMTpro16plex [N-Term]	2	P32004-3	P32004-3 [953-966]	0	2142.22	385.9	285.4	362.1	394.2	384.2	339.4	360.8	382	353.2	376	395.4	362.8	328.9	261.4
[V].KYSSDYFQAPSDYR.[Y]	1xTMTpro16plex [K1]; 1xTMTpro16plex [N-Term]	1	Q08380	Q08380 [441-454]	0	2335.19	300.8	217.4	261.4	298.6	324.6	287	315.8	241.1	245.5	252.6	240.8	250.3	244.8	195.3
[ST].KYEELQITAGR.[H]	1xTMTpro16plex [K1]; 1xTMTpro16plex [N-Term]	1	P04264; P04259	P04264 [376-386]; P04259 [359-369]	0	1916.11															Shared
[R].KVVDYSQFQESDDADEDYGR.[D]	1xTMTpro16plex [K1]; 1xTMTpro16plex [N-Term]	1	Q9H1E3	Q9H1E3 [9-28]	0	2974.42	35	29.7	37.2	41.9	57.1	65.1	64.8	70.5	68.1	70.9	87.3	102.8	107.9	98.9
[K].KVPQVSTPTLVEVSR.[N]	1xTMTpro16plex [K1]; 1xTMTpro16plex [N-Term]	8	P02768-1	P02768-1 [438-452]	0	2248.35	1158.1	840.5	979.3	1003.9	1047.5	1005.5	1198.6	1115.2	954.7	939.3	933.5	923.2	883.7	948.1
[K].KVPQVSTPTLVEVSR.[N]	1xAcetyl [N-Term]; 1xTMTpro16plex [K1]	3	P02768-1	P02768-1 [438-452]	0	1986.16	316.3	244.9	294.3	293.9	308.5	287.2	316.9	321.1	302.7	302.5	294.3	289.5	276.2	262.1
[K].KVPDPVLEESFQQLQR.[T]	1xTMTpro16plex [K1]; 1xTMTpro16plex [N-Term]	1	O60437	O60437 [940-955]	0	2521.43															No Quan Values
[A].KVPADTEVVCAPPTAYIDFAR.[Q]	1xCarbamidomethyl [C10]; 1xTMTpro16plex [K1]; 1xTMTpro16plex [N-Term]	1	P60174-1	P60174-1 [33-53]	0	2928.58	20.2	13.9	27.5		22.7	57.1	16.9	22	27.6	18.4	18.2	22.5	14.6	41.4
[P].KVNPFRPGDSEPPPAPGAQR.[A]	1xTMTpro16plex [K1]; 1xTMTpro16plex [N-Term]	1	Q15942	Q15942 [35-54]	0	2725.5	80.9	58.2	74.1	74.2	68.4	61.7	70.1	74.2	66.9	66.3	69.6	69.7	64.7	57.2
[L].KVLDNYLTSPLPEEVDETSAEDEGVSQR.[K]	1xTMTpro16plex [K1]; 1xTMTpro16plex [N-Term]	1	O00299	O00299 [138-165]	0	3728.9															No Quan Values
[F].KVLAGDKNFITAEELR.[R]	2xTMTpro16plex [K1; K7]; 1xTMTpro16plex [N-Term]	1	O43707	O43707 [853-868]	0	2716.62	62	49.3	92.3	46.1	59.1	116.4	64.2	68	68.9	62.6	79.9	64.3	58.1	83.7
[F].KVFPGSTTEDYNLIVIER.[G]	1xTMTpro16plex [K1]; 1xTMTpro16plex [N-Term]	4	Q13263	Q13263 [507-524]	0	2689.51	367.9	283.8	336.7	336.1	348.5	335	344.6	538	504.7	504	507.8	499.6	423.1	396.7
[A].KVEQAVETEPEPELR.[Q]	1xTMTpro16plex [K1]; 1xTMTpro16plex [N-Term]	1	P02649	P02649 [19-33]	0	2362.31	268.9	179.8	228.6	238.9	240.7	203.3	255.5	180.9	145.2	145.6	142.6	147.8	131	138.9
[C].KVEPGLGADNSVVR.[F]	1xTMTpro16plex [K1]; 1xTMTpro16plex [N-Term]	3	P21333	P21333 [1019-1032]	0	2049.19	446.8	323	408.6	381.8	393.8	409.7	420.9	490.4	403.1	417	416.2	400.5	387.9	314.2
[E].KVELQELNDR.[F]	1xTMTpro16plex [K1]; 1xTMTpro16plex [N-Term]	1	P08670	P08670 [104-113]	0	1852.08	111.2	74.5	87.4	100.4	92.4	94.8	103.9	114.9	87.8	109.3	115.8	111.1	87.1	76.9
[G].KVEIIANDQGNR.[T]	1xTMTpro16plex [K1]; 1xTMTpro16plex [N-Term]	1	P11142-1; P0DMV8	P11142-1 [25-36]; P0DMV8 [25-36]	0	1965.14	151.2	97.2	104.4	128.5	119	114.1	143.1	152.2	139.6	130.2	141.9	147.4	129.4	110.5	Shared
[R].KVDEGAGDSAAVASGGAQTL.[A]	1xTMTpro16plex [K1]; 1xTMTpro16plex [N-Term]	1	Q9NZT2-1	Q9NZT2-1 [460-479]	0	2412.29	47.8	35.2	40.8	53.8	57.4	53.9	57.6	36.8	31.4	35.4	33.4	42.2	37.7	37.4
[R].KVDEGAGDSAAVASGGAQ.[T]	1xTMTpro16plex [K1]; 1xTMTpro16plex [N-Term]	1	Q9NZT2-1	Q9NZT2-1 [460-477]	0	2198.15	33.4	38.3	39	36.2	43	43.8	45.7	44.2	31.7	35	39	45.4	39.8	40.4
[A].KVDCTAHSDVCSAQGVR.[G]	2xCarbamidomethyl [C4; C11]; 1xTMTpro16plex [K1]; 1xTMTpro16plex [N-Term]	1	Q8NBS9-1	Q8NBS9-1 [118-134]	0	2498.27	46.4	36.3	47.3	38.8	48.2	64.9	50.4	52.8	44.7	41.4	43.1	44.1	40.5	36.4
[Q].KTYGADLASVDFQHASEDAR.[K]	1xTMTpro16plex [K1]; 1xTMTpro16plex [N-Term]	1	P30740	P30740 [110-129]	0	2789.43	36.3	26.3	33.4	33.1	36	42.3	39.9	35	35.6	29.1	35.3	33.1	34.3	38.3
[D].LADALDDQDDGR.[R]	1xTMTpro16plex [N-Term]	1	Q8TCZ2	Q8TCZ2 [73-84]	0	1607.78	77.8	54.4	68.3	64.4	69.6	72.6	68.6	92	72.8	86.2	84.7	81.1	72.4	68.2
[S].LADAINTEFKNTR.[T]	1xAcetyl [N-Term]; 1xTMTpro16plex [K10]	2	P08670	P08670 [88-100]	0	1838.99	144.7	124	131.7	141.3	138.4	128.4	144.7	101.8	96.5	85.1	96.4	90.7	86.7	83.2
[S].LADAINTEFKNTR.[T]	1xTMTpro16plex [K10]; 1xTMTpro16plex [N-Term]	2	P08670	P08670 [88-100]	0	2101.19	363.3	235.8	309.8	348.5	363.9	326.1	332.8	264.7	242.2	261.7	273.3	274.6	247.2	207.8
[R].LADGGATNQGR.[V]	1xAcetyl [N-Term]	1	Q08380	Q08380 [26-36]	0	1101.53															No Quan Labels
[Q].LDEELGGTPVQSR.[V]	1xTMTpro16plex [N-Term]	2	P06396; P06396-3	P06396 [513-525]; P06396-3 [473-485]	0	1704.91	78.6	58.9	85.1	27.5	73.2	88.9	82.1	94.3	87.9	73.9	87.4	87.6	87.8	89	Shared
[Q].LDCVAVPSSR.[S]	1xCarbamidomethyl [C3]; 1xTMTpro16plex [N-Term]	1	Q13546	Q13546 [323-332]	0	1407.76	109.8	79.9	87.3	100.5	88.7	100.5	88.3	102	98.7	99.3	99	94.3	79.5	74.4
[R].LDAPPPPAAPLPR.[W]	1xTMTpro16plex [N-Term]	2	Q99523	Q99523 [37-49]	0	1615.95	144.7	113.6	125.4	128.5	146	130.7	148.7	119.5	108.6	110.8	109.2	111.4	113.8	91.5
[A].LAWSPQEEDR.[I]	1xTMTpro16plex [N-Term]	2	P09228	P09228 [19-28]	0	1534.78	308.4	236.9	286.3	302.2	295.4	285.7	308.5	142.3	127.5	122.7	121.2	120.8	108.9	104.1
[F].IAVGYVDDTQFVR.[F]	1xTMTpro16plex [N-Term]	2	P01892; P01891	P01892 [47-59]; P01891 [47-59]	0	1786.97	213.3	154.7	188.7	185.9	183.9	176.1	176.9	223.3	202.8	201.3	224.2	204.6	177.1	161.1	Shared
[R].LATNTSAPDLKNVR.[S]	1xTMTpro16plex [K11]; 1xTMTpro16plex [N-Term]	1	P27816-1	P27816-1 [923-936]	0	2108.23	73.7	47.4	65.6	69	73.6	77.8	73.8	123.9	113.2	118	119.1	100.4	123.3	91.4
[G].LATFEIDLKEAQR.[F]	1xTMTpro16plex [K9]; 1xTMTpro16plex [N-Term]	1	O43583	O43583 [134-146]	0	2142.24	45.4	29.8	33.4	38.8	40.4	36.6	44.2	54.7	40	37.8	51.7	45	47.1	28.3
[S].LAPLAGAGLELQLER.[R]	1xTMTpro16plex [N-Term]	2	Q9ULI3	Q9ULI3 [44-58]	0	1855.1															No Quan Values
[C].IANEAINTR.[E]	1xTMTpro16plex [N-Term]	1	Q12765	Q12765 [90-98]	0	1305.74	171.2	101	135.9	125.9	135.7	142.3	145	197.8	152.6	150.3	168.5	173.6	159.7	127
[D].LDEKKKEPAITSQNSPEAR.[E]	3xTMTpro16plex [K4; K5; K6]; 1xTMTpro16plex [N-Term]	1	P23193	P23193 [86-104]	0	3357.95	77.2	40.4	61.7	72.2	78	63.2	67	89.3	78.3	85	87	92.3	76.7	51.1
[K].LANAKQTTEDEQAR.[E]	1xTMTpro16plex [K5]; 1xTMTpro16plex [N-Term]	1	Q86W56	Q86W56 [216-229]	0	2183.19	79.4	60.7	75.4	82.6	76.5	76.3	78.6	107.3	95.8	109	103.5	104.4	98.1	83.1
[A].LALSQSEAEEKER.[L]	1xTMTpro16plex [K11]; 1xTMTpro16plex [N-Term]	1	O14964	O14964 [267-279]	0	2098.16	88.6	60.6	76.6	78.7	84.3	82.7	83.7	87.5	88.5	89	86.1	88	88.9	74
[D].LAKVDDLPPALR.[K]	1xTMTpro16plex [K3]; 1xTMTpro16plex [N-Term]	1	Q6P4E1	Q6P4E1 [259-270]	0	1916.18	65.1	51.9	58.8	58.7	60	60.8	68	76.1	77.7	79.6	91.8	80.5	71.6	62.3
[V].IAKADTLTLKER.[E]	2xTMTpro16plex [K3; K10]; 1xTMTpro16plex [N-Term]	1	Q15019	Q15019 [181-192]	0	2271.42	354.4	214.1	275.3	293.7	312.8	292.3	318.6	261.5	235.7	231.7	237.9	241	217.7	176.8
[G].LAHDEMKSPR.[E]	1xTMTpro16plex [K7]; 1xTMTpro16plex [N-Term]	2	Q9Y2W1	Q9Y2W1 [691-700]	0	1792	203.3	139.8	186.4	193.4	199.2	178.7	185.9	240	231.7	245.4	243.8	248.6	213.3	163.2
[A].LAGSPAPSGHPKAGHSENGVEEDTEGR.[T]	1xDeamidated [N18]; 1xTMTpro16plex [K12]; 1xTMTpro16plex [N-Term]	6	Q9NZT2-1	Q9NZT2-1 [481-507]	0	3295.64	206.8	156.8	194	210.8	194.5	202.5	217.5	263.8	233.6	245.8	261.6	255.7	235.9	188.9
[G].LAEDIDKGEVSAR.[Q]	1xTMTpro16plex [K7]; 1xTMTpro16plex [N-Term]	1	P13639	P13639 [613-625]	0	2011.13	70.9	58	77.9	80.3	85	90.7	77.6	105	107.9	122.4	121.5	111	118.5	86.5
[D].LAEDAPWKKIQQNTFTR.[W]	1xAcetyl [N-Term]; 2xTMTpro16plex [K8; K9]	1	P21333; O75369-1; Q14315	P21333 [35-51]; O75369-1 [8-24]; Q14315 [28-44]	0	2696.5															Shared
[V].LADPSDDTKGFFDPNTHENLTYR.[Q]	1xTMTpro16plex [K9]; 1xTMTpro16plex [N-Term]	1	Q15149-4; Q15149-9	Q15149-4 [3502-3524]; Q15149-9 [3488-3510]	0	3261.63	66.2	43.6	50.7	55.4	61.8	60.7	53	64.2	59.5	60	55.3	60.5	54.5	42.8	Shared
[L].IADKWPALPR.[K]	1xTMTpro16plex [K4]; 1xTMTpro16plex [N-Term]	1	P14780	P14780 [556-565]	0	1775.08	20.6	68.2	72.6	90.2	118.2	123.1	26.5	22.4	99.2	112.1	99.3	111.3	140.1	17.1
[D].LADGVSGGEGKGGSDGGGSHR.[K]	1xTMTpro16plex [K11]; 1xTMTpro16plex [N-Term]	4	P14209	P14209 [95-115]	0	2465.26	327.9	246.2	289	324.3	323.7	304.3	323.9	181	188.3	175.1	189.9	192.2	170.3	152.3
[L].IALVNDPQPEHPLR.[A]	1xTMTpro16plex [N-Term]	2	P68036	P68036 [109-122]	0	1903.07	106.8	77.2	94.4	102.5	101.2	128.8	106.2	111.3	94.6	100.5	100.6	101.1	86.6	93.7
[D].LERPPTTPQNEEIR.[A]	1xTMTpro16plex [N-Term]	1	Q9GZY8-1	Q9GZY8-1 [132-145]	0	1984.08	58.5	50.2	53	57.2	51	51	58.1	59.4	61.4	66.6	57.5	51.9	55.3	53.8
[Y].LESLGEEQR.[K]	1xTMTpro16plex [N-Term]	1	Q02818	Q02818 [191-199]	0	1364.73	167.1	132.5	150.2	167.5	164.2	165.2	169.9	144.3	132.7	134.3	143	144.8	125.7	114.4
[A].IESPAVAAPAYSR.[A]	1xTMTpro16plex [N-Term]	3	P04792	P04792 [63-75]	0	1635.9	94.8	103.5	142.6	187.3	327.3	337.6	99.4	112	181.9	230.2	289.4	509.1	562.1	70.6
[F].LIDNLDTSAANR.[E]	1xTMTpro16plex [N-Term]	3	O75063	O75063 [24-35]	0	1606.87	305.6	195	231.9	232.2	239.5	229.4	290.2	233.5	190.4	186.9	181.8	193.6	184.7	184.4
[P].LIDDTDAEDDAPTKR.[N]	1xTMTpro16plex [K14]; 1xTMTpro16plex [N-Term]	1	P20020	P20020 [1199-1213]	0	2283.2	67.2	41.3	63.2	68	61.2	72.7	65.7	76.3	76.1	77.7	75.5	83	67.2	60.5
[T].LIAVRPPVPLPAPSHPASTNEPIVLED.[-]	1xDeamidated [N20]; 1xTMTpro16plex [N-Term]	1	O94776	O94776 [642-668]	0	3134.74	20.2	14.7	20.5	18.8	18.7	20.6	19.4	20	17.5	18.1	18.7	18.2	17.7	17.1
[T].LIAVRPPVPLPAPSHPASTNEPIVLED.[-]	1xTMTpro16plex [N-Term]	1	O94776	O94776 [642-668]	0	3133.76	14	16.7	18.5	19.1	15.3	16	21.2	21.1	15.9	21.3	14.3	19.2	14.2	16.2
[N].IKYHEEFEKSR.[M]	2xTMTpro16plex [K2; K9]; 1xTMTpro16plex [N-Term]	4	Q14847	Q14847 [120-130]	0	2378.36	407.7	249.4	332.2	379.2	393.9	359.2	362.5	486.7	478.8	476.2	505.4	481.5	438.3	306.3
[K].LKQVEDEKNSFR.[E]	2xTMTpro16plex [K2; K8]; 1xTMTpro16plex [N-Term]	1	P35579-1	P35579-1 [1331-1342]	0	2405.4	138.2	94.9	123.4	123.3	122.5	130.3	137	204.5	196.7	214.7	198.1	209	194	159.9
[R].LKQQSELQSQVR.[Y]	1xTMTpro16plex [K2]; 1xTMTpro16plex [N-Term]	1	Q14847	Q14847 [74-85]	0	2052.21	103.8	80.9	90.5	113.9	106.5	117.9	107	108.9	91.3	101.3	105.5	115	110.9	90.7
[D].LKPPTGSNQASPAR.[R]	1xTMTpro16plex [K2]; 1xTMTpro16plex [N-Term]	1	Q9BZQ8	Q9BZQ8 [586-599]	0	2032.18	137	97.5	135.8	152.4	126	128.4	127.5	177.5	171.4	175.6	185.2	173.6	150.2	122.8
[K].LKPEDITQIQPQQLVLR.[L]	1xTMTpro16plex [K2]; 1xTMTpro16plex [N-Term]	1	P05556-1	P05556-1 [106-122]	0	2627.57	58.8	32.1	50.6	53.6	58.1	53.1	62.9	213.4	172.9	183.2	179.5	196.7	174.5	149.4
[V].LKHTGPNSPDTANDGFVR.[L]	1xTMTpro16plex [K2]; 1xTMTpro16plex [N-Term]	1	P31943	P31943 [97-114]	0	2534.36	55.3	41.6	51.1	55.7	54.1	53.9	58.4	53.8	51	48.3	56.9	61.1	50.2	40.5
[A].LKGQEFAPSHQQVYAPLR.[A]	1xTMTpro16plex [K2]; 1xTMTpro16plex [N-Term]	1	O95150	O95150 [72-89]	0	2677.51	159.2	91.4	123.1	119.8	126.6	113.3	143.9	88.6	81.9	72.9	72.6	81.1	66.1	64.7
[P].LKGGLNTPLHESDFSGVTPQR.[Q]	1xTMTpro16plex [K2]; 1xTMTpro16plex [N-Term]	1	Q99459	Q99459 [379-399]	0	2861.58	58.3	42.7	57.8	56.9	60.3	55.8	56.4	84	61.2	70.3	69.6	65.9	69.9	56.6
[D].LKEKKEVVEEAENGR.[D]	1xDeamidated [N13]; 3xTMTpro16plex [K2; K4; K5]; 1xTMTpro16plex [N-Term]	4	P06454-1	P06454-1 [17-31]	0	2975.75	355.3	200.8	278.9	341.4	354.8	291.7	315.8	446.9	448	456.9	502.1	501.1	417	262
[D].LKEKKEVVEEAENGR.[D]	3xTMTpro16plex [K2; K4; K5]; 1xTMTpro16plex [N-Term]	1	P06454-1	P06454-1 [17-31]	0	2974.77	226.9	128.2	172.1	207.1	188.7	166.9	193.9	274.3	289.7	270.2	301.4	267.1	235.5	125.6
[H].LKEDQTEYLEER.[RW]	1xTMTpro16plex [K2]; 1xTMTpro16plex [N-Term]	1	P07900; P08238	P07900 [190-201]; P08238 [185-196]	0	2161.16	94.8	92.1	110.9	124.2	150.6	134.7	140.1	109.9	134.6	145.9	166.5	191.4	175.1	138.1	Shared
[H].IKDQKEGLHSLQEIR.[V]	2xTMTpro16plex [K2; K5]; 1xTMTpro16plex [N-Term]	1	Q29983	Q29983 [103-117]	0	2706.61	259	151.2	220.3	257.8	266.2	219	222.7	132.6	135.6	138.1	141.1	125.7	111.8	82.8
[C].LKDGTFPLPIGESVTVTR.[D]	1xTMTpro16plex [K2]; 1xTMTpro16plex [N-Term]	1	P05362	P05362 [432-449]	0	2538.48	60.8	47	63.2	58.6	65.7	56.6	69.1	102.5	86.3	96.9	117.9	98.7	79	75.9
[T].LKAPDGLPALGPGLELAPFER.[R]	1xTMTpro16plex [K2]; 1xTMTpro16plex [N-Term]	2	Q5VSG8-1	Q5VSG8-1 [29-49]	0	2769.62	51.6	35.9	35.5	46.6	40.1	41.3	47.6	34.3	27.6	29.9	23	24.2	24.1	23.1
[S].LHTDGDKAFVDFLSDEIKEER.[K]	2xTMTpro16plex [K7; K18]; 1xTMTpro16plex [N-Term]	5	Q07021	Q07021 [74-94]	0	3376.82	377.1	187.4	263.2	304.5	319	276.4	334	398.2	367.4	376.5	384.2	394.2	316.3	243.1
[Y].LLDTSIQSDHR.[E]	1xTMTpro16plex [N-Term]	3	Q8NBP7-1	Q8NBP7-1 [184-194]	0	1588.86	118.3	99.5	121.9	117.4	119.9	130.3	118.6	137.8	121.9	123.1	126	120.7	99.1	106.8
[F].LLEPELPGSALR.[S]	1xTMTpro16plex [N-Term]	1	Q9BRR6-1	Q9BRR6-1 [22-33]	0	1598.94	117.6	53.8	61.3	65.6	65.3	57.3	109.3	110.1	60.8	55.6	64.4	58.3	52.9	74.3
[H].LIEPLDEGGEGGR.[H]	1xTMTpro16plex [N-Term]	1	P78325-1	P78325-1 [139-151]	0	1645.87	240.5	246.5	267.9	260.6	231.7	211.8	211.2	134.2	126.2	136.6	127.2	110.4	106.4	88.5
[C].ILESVSEKTER.[S]	1xTMTpro16plex [K8]; 1xTMTpro16plex [N-Term]	1	Q9H2G2-1	Q9H2G2-1 [359-369]	0	1899.1	169.9	111.6	133.2	153.4	136.4	141.5	158.8	177.2	148.4	140.8	147.4	144.1	133	123
[S].LLQDSGEVR.[E]	1xTMTpro16plex [N-Term]	3	P63241-1	P63241-1 [101-109]	0	1320.74	434.5	334.3	409.6	431.2	420	387.3	427.3	474.5	449.4	438.2	454.3	474.8	413.4	395.4
[Y].LIPPESQVEKPVAEDEPAAGDKPAAAEQ.[-]	2xTMTpro16plex [K10; K22]; 1xTMTpro16plex [N-Term]	1	Q9BV29	Q9BV29 [158-185]	0	3799.06	19.2	14.8	22.4	23.4	22.4	23.4	26.3	20.4	24.4	28.4	23.9	24.4	25.9	18.2
[P].ILPITEFSDIPR.[R]	1xTMTpro16plex [N-Term]	3	P42167	P42167 [308-319]	0	1704.99	115.1	93.7	95.5	109.1	104	87.7	112.7	168	162.4	151.7	154.7	147.4	133.7	117.5
[C].LLPLTDKAAKGGELVYTDSEAR.[D]	2xTMTpro16plex [K7; K10]; 1xTMTpro16plex [N-Term]	1	Q15149-4; Q15149-9	Q15149-4 [2881-2902]; Q15149-9 [2867-2888]	0	3259.87	62.8	40	49.2	41.6	49.3	43.3	61.1	97.8	74.6	74.3	90.6	83.6	74.6	56.3	Shared
[S].LLPLSEKAAR.[A]	1xTMTpro16plex [K7]; 1xTMTpro16plex [N-Term]	2	Q15149-4; Q15149-9	Q15149-4 [3209-3218]; Q15149-9 [3195-3204]	0	1706.08	438.5	279.2	323.7	323.3	329.5	329.8	420.2	682.3	541	542.2	509.4	574.8	542.3	540.5	Shared
[P].LLPEPEEKPKPR.[S]	2xTMTpro16plex [K8; K10]; 1xTMTpro16plex [N-Term]	1	P20810-1	P20810-1 [352-363]	0	2345.44	211.9	124.5	181.1	194.8	197.4	181.5	198.5	134.2	126	121.3	133.3	130.7	118.3	92.8
[A].LLNPSKECEPYR.[R]	1xCarbamidomethyl [C8]; 1xTMTpro16plex [K6]; 1xTMTpro16plex [N-Term]	4	Q9NV96	Q9NV96 [150-161]	0	2114.16	626.7	487.2	586.4	631.3	603.8	576.8	617.8	625.3	610.3	606.6	616.5	579.6	538.9	472.6
[L].ILNHIVPPEDER.[Q]	1xTMTpro16plex [N-Term]	1	Q13641	Q13641 [179-190]	0	1735.97	31.2	24.6	24.9	28.8	24.5	31.3	31	52	44.5	45.5	38.7	43.2	40.9	40.2
[G].LHSLQEIR.[V]	1xTMTpro16plex [N-Term]	1	Q29983; Q29980	Q29983 [110-117]; Q29980 [110-117]	0	1299.77	44.6	39.6	45.7	42	46.7	42.7	44.9	30.2	24.1	19.9	25.9	24.2	23.6	23.8	Shared
[Q].LLLTADDR.[V]	1xTMTpro16plex [N-Term]	1	P04075	P04075 [62-69]	0	1220.72	38.6	30.5	42.6	35.6	37	42.7	36.9	47.6	39.8	40.6	35.8	40.5	29.7	48.9
[N].IILDFPAAGSAAR.[R]	1xTMTpro16plex [N-Term]	1	O00391	O00391 [540-552]	0	1605.93															No Quan Values
[A].LLKIEDAPGDGPDVR.[E]	1xTMTpro16plex [K3]; 1xTMTpro16plex [N-Term]	1	Q96GU1	Q96GU1 [96-110]	0	2203.26	156.7	124.2	151.1	163.7	149.4	139.7	144.8	106	107.4	103.5	93	96.3	83.5	76.5
[P].IIHFGSDYEDR.[Y]	1xTMTpro16plex [N-Term]	3	P04156-1	P04156-1 [138-148]	0	1655.83	387.3	307.8	358.2	377.9	389.8	360.5	381.5	285.4	252.1	256.8	254.9	254.3	238.9	212.4
[S].LLGSSGPPGSSSSSSSR.[S]	1xTMTpro16plex [N-Term]	4	Q16186	Q16186 [194-210]	0	1853.95	181.1	137.2	174.3	173.8	176.3	175.2	179.3	247.7	227.7	244.5	240.6	253.4	210.3	196
[L].LIGQQSTVSDVPR.[D]	1xTMTpro16plex [N-Term]	1	P02751	P02751 [1440-1452]	0	1703.96	46.8	45.6	49.7	60.5	56	51.3	49.3	80	79.5	80.2	86.1	85.6	82	64.5
[D].LLGDHEENLAER.[L]	1xTMTpro16plex [N-Term]	1	Q86TB9	Q86TB9 [78-89]	0	1699.89	58.6	45.6	50.6	54.4	53	50.4	53.5	64.4	51.8	61.1	59.4	64	49.6	50.9
[E].ILETPATSEQEAEHQR.[A]	1xTMTpro16plex [N-Term]	1	P46940	P46940 [1407-1422]	0	2143.1	48	46.9	48.2	48.8	51.6	49.7	55	63.4	49.1	53.3	52.9	52.7	49.4	50.6
[M].LLLEVISGER.[L]	1xTMTpro16plex [N-Term]	1	P35609-2; P12814-1; O43707	P35609-2 [74-83]; P12814-1 [67-76]; O43707 [86-95]	0	1432.87	10.1	4.5	19.2		9.4	18.7	14.7	10.7	13.5	8.1	10.4	11.4	10.2	17	Shared
[N].LHQSGFSLSGAQIDDNIPR.[R]	1xTMTpro16plex [N-Term]	1	Q16555-1	Q16555-1 [534-552]	0	2359.23	62.1	47.7	52.5	60.3	61.4	61.9	59.4	76.1	72.1	70.7	76.4	57.4	61.7	51.3
[E].LHGEGSSSGKATGDETGAKVER.[A]	2xTMTpro16plex [K10; K19]; 1xTMTpro16plex [N-Term]	2	P61247	P61247 [231-252]	0	3085.67	149.1	109.5	140.8	163.7	185	171.1	152.5	142.6	156	158.2	173.9	188.9	178.6	116.5
[I].IHFGSDYEDR.[Y]	1xTMTpro16plex [N-Term]	2	P04156-1	P04156-1 [139-148]	0	1542.75	62.8	49.7	59.2	62.5	63.4	52.9	57.9	33.3	29.4	26	28.3	32.2	25.5	29.5
[M].LGETNPADSKPGTIR.[G]	1xTMTpro16plex [K10]; 1xTMTpro16plex [N-Term]	1	P15531	P15531 [91-105]	0	2164.22	61.7	41.5	75.9	55	59.3	158.7	60.2	93.1	86	88.3	82.6	93.2	81.4	105.3
[E].IGEGKPTPALSEEASSSSIR.[E]	1xTMTpro16plex [K5]; 1xTMTpro16plex [N-Term]	2	Q16891	Q16891 [176-195]	0	2624.44	166.2	113.7	144.9	166.4	157.4	140.6	153.7	193.9	162.9	175.4	186.1	179.4	147.8	108.5
[E].IGEGKPTPALSEASSSSIR.[E]	1xTMTpro16plex [K5]; 1xTMTpro16plex [N-Term]	2	Q16891-4	Q16891-4 [176-194]	0	2495.4	162.9	92.2	126.4	150.4	134.4	132.3	140.8	174.9	148.8	167.5	155.5	168.3	143.3	129.7
[Y].LGEEELLHDPMGQDR.[A]	1xOxidation [M11]; 1xTMTpro16plex [N-Term]	1	Q96J42-1	Q96J42-1 [59-73]	0	2059.01	61.8	48.9	60.2	55.8	59.2	65.6	66.8	60.2	61.7	60.7	66.4	65.6	65.5	60.4
[K].LGDQGPPEEAEDR.[F]	1xTMTpro16plex [N-Term]	1	O00592	O00592 [445-457]	0	1716.84															No Quan Values
[G].IGDACDDDDDNDKIPDDR.[D]	1xCarbamidomethyl [C5]; 1xTMTpro16plex [K13]; 1xTMTpro16plex [N-Term]	1	P07996	P07996 [734-751]	0	2672.22	57.6	33.1	52.9	64.3	59.9	48.4	56.8	73.2	78.6	84	89.8	88.8	74.1	62.3
[F].IFTDGEDEALAR.[H]	1xTMTpro16plex [N-Term]	1	Q8NES3-1	Q8NES3-1 [147-158]	0	1640.85	77.1	73.5	84.5	77.7	76.7	95.2	87.6	114.2	104.9	99	112.4	107.1	97.3	96.7
[S].LFTCEPITVPR.[C]	1xCarbamidomethyl [C4]; 1xTMTpro16plex [N-Term]	2	O60353-1	O60353-1 [21-31]	0	1636.91	109	89.1	95.4	103.9	102.8	103	114	138.2	110.6	127.7	118.5	109.5	105.7	119.4
[G].LFPEEPPPLSVAPR.[D]	1xTMTpro16plex [N-Term]	5	Q9H3T3	Q9H3T3 [26-39]	0	1853.05	399.5	280.3	332.8	327.4	333.6	310.4	386.6	430.2	332.4	351	347.3	361.2	321.9	313.7
[N].IFGPTEEPQNIPKR.[T]	1xTMTpro16plex [K13]; 1xTMTpro16plex [N-Term]	1	Q9H910-2; Q9H910-1	Q9H910-2 [31-44]; Q9H910-1 [47-60]	0	2234.28															Shared
[A].LGFIHEAQVGER.[L]	1xTMTpro16plex [N-Term]	1	Q86SJ2	Q86SJ2 [294-305]	0	1659.91	62.3	52.2	64.8	60	55.2	56.6	62.2	52.3	47.9	52.3	48.3	53.6	47.7	34.5
[S].LFGLGGEPGGGAAGPAAAADGGTVDLR.[E]	1xTMTpro16plex [N-Term]	3	Q9NX62	Q9NX62 [38-64]	0	2658.38	140.4	104.6	126	123.3	129.6	124.3	141.1	148.5	133	124.2	128.5	123.1	130.4	136.7
[L].LFETALLSSGFSLEDPQTHSNR.[I]	1xTMTpro16plex [N-Term]	2	P08238	P08238 [658-679]	0	2753.41															No Quan Values
[K].LFDSDPITVTVPVEVSR.[K]	1xTMTpro16plex [N-Term]	2	P10909-1	P10909-1 [409-425]	0	2178.2	9.8	7.3	11.6	9.5	9.5	29.3	15.8	11.4	10.3	8.9	6.9	8.2	9.7	11.3
[A].LEVPTDGNAGLLAEPQIAMFCGR.[L]	1xCarbamidomethyl [C21]; 1xOxidation [M19]; 1xTMTpro16plex [N-Term]	11	P05067-1	P05067-1 [18-40]	0	2779.41	218.9	160.9	189.9	190.8	206.4	197.9	220.5	152	139.3	143	148.4	149.5	139.9	130.2
[A].LEVPTDGNAGLLAEPQIAMFCGR.[L]	1xCarbamidomethyl [C21]; 1xTMTpro16plex [N-Term]	3	P05067-1	P05067-1 [18-40]	0	2763.41	40.6	29.7	32.1	41.1	39.3	37	39.3	31.2	25	21.7	23.7	24.3	24.6	27.1
[A].LEVPLDLVQPPTITQQSPKDYIIDPR.[E]	1xTMTpro16plex [K19]; 1xTMTpro16plex [N-Term]	1	Q92823-4	Q92823-4 [30-55]	0	3584.02	23.2	12.2	19.7	18.9	18.1	18.5	24.1	33.5	24.9	27.5	25.9	28.7	24.6	20.5
[C].LEVEGKMVSR.[T]	1xTMTpro16plex [K6]; 1xTMTpro16plex [N-Term]	1	P13693	P13693 [29-38]	0	1756.03	198.1	115.9	147	156.8	157.8	158	186.3	266.5	203	206.1	222.5	212.5	192.7	167.7
[D].LETTTSHMPR.[S]	1xOxidation [M8]; 1xTMTpro16plex [N-Term]	1	O43294-1	O43294-1 [11-20]	0	1492.77															No Quan Values
[N].LETQESTVPQSSR.[A]	1xTMTpro16plex [N-Term]	1	Q29980	Q29980 [145-157]	0	1765.93	32.6	26.5	34.4	35.4	31.2	27.4	32	24.4	33.2	25.9	28.7	32	25.8	22.9
[G].IETGAAEGAILGTQEIASR.[D]	1xTMTpro16plex [N-Term]	1	Q8N3D4	Q8N3D4 [764-782]	0	2191.19	54	44.6	54.7	49.2	50.4	60.6	59.4	58.7	55	60.5	54.5	50.9	46.7	40.5
[C].LETAEEVKR.[K]	1xTMTpro16plex [K8]; 1xTMTpro16plex [N-Term]	2	P35579-1	P35579-1 [1380-1388]	0	1682.99	152.1	122.1	127.3	132.9	120.2	130.3	132.4	159.9	127.3	133.2	127.2	116.4	134.1	108.3
[S].IFGGAKPVDTAAR.[E]	1xTMTpro16plex [K6]; 1xTMTpro16plex [N-Term]	1	P23588	P23588 [360-372]	0	1911.13	118.4	90.1	118.1	132.4	120.1	124.8	109.6	190.2	168.3	182.6	183.3	187.4	167.9	133.1
[C].LLSDHVDKR.[I]	1xTMTpro16plex [K8]; 1xTMTpro16plex [N-Term]	1	Q9UBQ7	Q9UBQ7 [58-66]	0	1691.01	81.4	40.5	56.2	52.7	56.4	49.4	78.8	97.6	63.8	62.8	62.8	59.3	66	41
[C].LGFTPEHQR.[D]	1xTMTpro16plex [N-Term]	2	P04062	P04062 [288-296]	0	1388.76	108.6	62.2	86.1	87.6	96.9	76.7	95.2	110.8	91.4	98.6	91.8	82.9	80	62.4
[G].LGGEPGGGAAGPAAAADGGTVDLR.[E]	1xTMTpro16plex [N-Term]	1	Q9NX62	Q9NX62 [41-64]	0	2341.21	31.1	21	26	34.5	28.5	25	29.5	37.8	34.4	34.5	31.8	34.6	26	19.8
[G].IHETTFNSIMKSDVDIR.[K]	1xTMTpro16plex [K11]; 1xTMTpro16plex [N-Term]	2	A5A3E0	A5A3E0 [974-990]	0	2614.42	256.2	136.8	193.1	183.4	184.5	194.8	220.8	261.9	174.8	165.4	193.3	177.2	166.8	117.9
[S].IHENATGDLATSR.[N]	1xTMTpro16plex [N-Term]	1	O43291-2	O43291-2 [34-46]	0	1688.89	53.5	39	46.6	46.9	43.7	46.2	47.6	51.4	49.2	47	47.6	51.6	47.7	42.5
[L].LHDFLLVPR.[E]	1xTMTpro16plex [N-Term]	1	P10253	P10253 [32-40]	0	1413.85	42.8	25.8	23	30.5	27.2	28.5	30.8	21	15.4	13.6	13.3	14.1	15.5	10.2
[A].IHCPPCSEEKLAR.[C]	2xCarbamidomethyl [C3; C6]; 1xTMTpro16plex [K10]; 1xTMTpro16plex [N-Term]	1	P22692	P22692 [25-37]	0	2205.18															No Quan Values
[C].LGVCAEHKECVQCR.[A]	3xCarbamidomethyl [C4; C10; C13]; 1xTMTpro16plex [K8]; 1xTMTpro16plex [N-Term]	1	P05556-1	P05556-1 [637-650]	0	2354.2	71.2	61.6	74.4	74.9	72	75	78.9	117.2	123.3	122.8	109	111.1	99.5	95.9
[Q].LGTFEDHFLSLQR.[M]	1xTMTpro16plex [N-Term]	1	P00533-1	P00533-1 [41-53]	0	1867	12.8	4.9	6.1	7.3	9.1	10.8	9.6	19.3	21.5	18.1	19.8	15.5	14.4	14.3
[G].LGSDAELQIER.[R]	1xTMTpro16plex [N-Term]	4	O95302	O95302 [30-40]	0	1534.84	534.8	341.7	413.1	436.2	425.7	379.7	475.5	481.1	389.1	395.1	376.6	367.1	330.7	330.7
[L].IGQQSTVSDVPR.[D]	1xTMTpro16plex [N-Term]	2	P02751	P02751 [1441-1452]	0	1590.88	97.5	64	83.5	95	91.9	84.1	91.3	147.9	138.8	133.9	150.5	149.1	136.2	119.3
[D].LGGDIHSGTALPTSKSTTR.[L]	1xTMTpro16plex [K15]; 1xTMTpro16plex [N-Term]	1	P55196-1	P55196-1 [520-538]	0	2507.41	145.5	99	118.4	134.6	138.1	119.7	123	111.4	110.5	109.4	103.9	102.4	93.1	80.1
[C].IGQIVLLKDQR.[K]	1xTMTpro16plex [K8]; 1xTMTpro16plex [N-Term]	1	O75083	O75083 [426-436]	0	1891.2															No Quan Values
[A].LGQAASDNSGPEDAKR.[Q]	1xDeamidated [N8]; 1xTMTpro16plex [K15]; 1xTMTpro16plex [N-Term]	1	Q5JPE7	Q5JPE7 [1197-1212]	0	2225.17															No Quan Values
[A].LGQAASDNSGPEDAKR.[Q]	1xTMTpro16plex [K15]; 1xTMTpro16plex [N-Term]	3	Q5JPE7	Q5JPE7 [1197-1212]	0	2224.18	357.9	288.4	330.8	330.7	327.7	317.6	315.5	258.8	238	232.4	233.9	223.3	204.6	176.7
[V].LGPKPALPAGTEDTAKEDAANR.[K]	2xTMTpro16plex [K4; K16]; 1xTMTpro16plex [N-Term]	1	P06396; P06396-3	P06396 [274-295]; P06396-3 [234-255]	0	3134.76	96.1	68.2	87.8	94.2	93.3	85	82.6	79.6	73.5	74.2	79.5	81.2	70.6	68	Shared
[C].LGPEVTTQYGGQYR.[T]	1xTMTpro16plex [N-Term]	1	P13798	P13798 [31-44]	0	1872.98															No Quan Values
[K].LGPAGNKVISPSEDR.[K]	1xTMTpro16plex [K7]; 1xTMTpro16plex [N-Term]	1	P17252	P17252 [310-324]	0	2148.23	145.1	71.7	98.6	115.2	100.2	100.6	116.4	189.4	142.2	155.5	157.9	144.5	135.5	109.3
[C].LGNGNPPPEEFLFYLPGQPEGIR.[S]	1xDeamidated [N3]; 1xTMTpro16plex [N-Term]	1	Q13740-1	Q13740-1 [271-293]	0	2846.47	12.7	12.9	13.7	13.4	10.8	15	14.9	9.6	10.2	12.6	10	4.4	12	8.7
[C].LGNGNPPPEEFLFYLPGQPEGIR.[S]	1xTMTpro16plex [N-Term]	1	Q13740-1	Q13740-1 [271-293]	0	2845.48	24.3	19.3	24.5	23.9	22.3	24.4	20.6	19.5	21.4	20.3	22.8	18	24	13.2
[C].LGILANDGVLLAAER.[R]	1xTMTpro16plex [N-Term]	2	P25789	P25789 [35-49]	0	1829.08	39.5	27.2	33.9	35.4	44.1	38.8	41	41.7	36	34.8	39.9	33.4	37.9	23.4
[F].LGKDLGGFDEDAEPR.[R]	1xTMTpro16plex [K3]; 1xTMTpro16plex [N-Term]	1	Q9BRK5-1	Q9BRK5-1 [83-97]	0	2227.19	177.6	132.8	167.2	180.1	206.3	208.8	225	177.6	152.2	163.5	152.5	185.4	172.6	146.1
[K].IGGIGTVPVGR.[V]	1xTMTpro16plex [N-Term]	2	P68104	P68104 [256-266]	0	1329.82	303.3	197.7	230.1	246.9	232.1	217.6	257.9	351.2	314.2	305.1	311.9	287.8	263.1	246
[G].IGQEEMEASSSQDQSKVSAPGVLTAQDR.[V]	1xOxidation [M6]; 1xTMTpro16plex [K16]; 1xTMTpro16plex [N-Term]	1	Q9C0C2	Q9C0C2 [796-823]	0	3572.8	29.6	18	31.8	24.9	32	29.6	29.1	36.2	30.9	34.3	38.3	34.4	34.9	24.6
[C].GPESSKKYAEAVTR.[A]	2xTMTpro16plex [K6; K7]; 1xTMTpro16plex [N-Term]	6	P00558	P00558 [317-330]	0	2435.41	931.7	497.5	638.5	670.3	633	620.9	807.3	1098.5	766.1	786.3	799.6	795.1	711.1	642.8
[Y].QSSPAGGHAPTPPTPAPR.[T]	1xTMTpro16plex [N-Term]	1	Q8WUM4	Q8WUM4 [728-745]	0	2030.07	39.8	27.1	35.2	33.3	38.5	31.5	28.9	30	32	26.2	31.2	31.6	30.4	27.6
[A].QSSSFSPEAWLQQYGYLPPGDLR.[T]	1xGln->pyro-Glu [N-Term]	2	P50281	P50281 [29-51]	0	2609.23															No Quan Labels
[R].TKPPLDHNASATDYKFSSSIENSDSPVR.[S]	2xTMTpro16plex [K2; K15]; 1xTMTpro16plex [N-Term]	1	O95425	O95425 [896-923]	0	3976.09	60.3	37.5	57.4	63.1	57.5	58.7	56.1	68	70.1	73.2	75.1	65.4	60.9	47.1
[N].TKPEKTEEDSEEVR.[E]	2xTMTpro16plex [K2; K5]; 1xTMTpro16plex [N-Term]	1	Q16543	Q16543 [131-144]	0	2589.42	50.9	29.5	38.3	37.1	37.7	39.6	43.4	47.8	40.8	47.9	55.6	48.4	50.2	36
[E].TKLPLSPPLVEDSAFEPSR.[K]	1xTMTpro16plex [K2]; 1xTMTpro16plex [N-Term]	1	O96007	O96007 [15-33]	0	2691.52	98.2	62.2	76.4	84.8	77.8	80	98.8	156.5	106.6	115.5	120.4	111.4	106.2	92
[S].TKLKQVEDEKNSFR.[E]	3xTMTpro16plex [K2; K4; K10]; 1xTMTpro16plex [N-Term]	1	P35579-1	P35579-1 [1329-1342]	0	2938.75	172.7	104	133.8	176.6	156.5	145.9	155.2	178.2	177.8	172.7	178.6	169.9	146.1	107
[M].TKIKADPDGPEAQAEACSGER.[T]	1xCarbamidomethyl [C17]; 2xTMTpro16plex [K2; K4]; 1xTMTpro16plex [N-Term]	2	Q9NX24	Q9NX24 [2-22]	0	3142.66	92.5	58.8	71.2	85.2	80.9	82.8	78.8	106.2	99.1	105.5	114.1	99.3	95.3	77.3
[V].TKDNPGVVTCLDEAR.[H]	1xCarbamidomethyl [C10]; 1xTMTpro16plex [K2]; 1xTMTpro16plex [N-Term]	1	P22314	P22314 [225-239]	0	2283.23	168.9	108.4	142	162.9	203.9	209.6	249	91.1	89.9	85.7	83.5	97.3	95.8	82.3
[T].TKDLKEKKEVVEEAENGR.[D]	1xDeamidated [N16]; 4xTMTpro16plex [K2; K5; K7; K8]; 1xTMTpro16plex [N-Term]	2	P06454-1	P06454-1 [14-31]	0	3624.13	195.1	97.9	143.3	185.3	185.1	155.5	167.5	200.1	220.3	216.5	243.3	220.3	193.3	118.7
[K].TKDGVVEITGKHEER.[Q]	2xTMTpro16plex [K2; K11]; 1xTMTpro16plex [N-Term]	1	P04792	P04792 [113-127]	0	2610.5	70.5	58.1	71.2	73.7	83.8	106	86.8	77.6	88.5	94.8	96.7	105.1	98.7	84.8
[L].TKDDLDEEEDTHL.[-]	1xTMTpro16plex [K2]; 1xTMTpro16plex [N-Term]	2	O00592	O00592 [546-558]	0	2168.09	124.1	98.9	136.8	183.5	249.2	265.7	281.3	106.6	115.1	138.5	164.4	215.1	216.4	176.9
[G].TKALMDEVVKATSR.[G]	1xAcetyl [N-Term]; 1xOxidation [M5]; 2xTMTpro16plex [K2; K10]	1	P00558	P00558 [352-365]	0	2215.26	154.2	96.4	121.9	113.7	127.7	114.1	164.3	169.6	140.2	138.5	137.1	138.5	127.2	139.2
[M].THSLVCPETVSR.[V]	1xAcetyl [N-Term]; 1xCarbamidomethyl [C6]	6	Q86WQ0	Q86WQ0 [2-13]	0	1427.69															No Quan Labels
[D].THSIGEKNSSQSEEDDIER.[R]	1xTMTpro16plex [K7]; 1xTMTpro16plex [N-Term]	1	Q12983	Q12983 [84-102]	0	2769.38	22.3	13.5	16.6	21.8	19.1	23.6	22.3	23.6	21.1	22.2	21	27.6	18.5	16.3
[E].THETGTTNTATTSNAGSAQR.[V]	1xDeamidated [N8]; 1xTMTpro16plex [N-Term]	2	P51610-1	P51610-1 [1296-1315]	0	2311.11															No Quan Values
[E].THETGTTNTATTSNAGSAQR.[V]	1xTMTpro16plex [N-Term]	5	P51610-1	P51610-1 [1296-1315]	0	2310.12	14.1	10.7	14.2	15.3	12.5	14.2	12.5	17	24.3	22.8	21.8	20.3	21.2	15.3
[A].THEAEQNDSVSPR.[K]	1xDeamidated [N7]; 1xTMTpro16plex [N-Term]	2	P52823	P52823 [18-30]	0	1774.85	102.5	65	84.2	99.4	101.6	89.8	107.8	63.8	69.3	66.5	63.1	67.2	61.8	53.9
[A].THEAEQNDSVSPR.[K]	1xTMTpro16plex [N-Term]	8	P52823	P52823 [18-30]	0	1773.87	441.1	282.5	352.3	375.4	385.5	337.5	386.3	281.4	259.6	238.1	246	243	227	190.1
[D].THDVFQYR.[E]	1xTMTpro16plex [N-Term]	7	P14780	P14780 [661-668]	0	1369.72	205.7	601.1	623.6	636.9	554.3	479.1	240	251.2	751.6	693.1	624.5	528.9	454.9	171
[G].THCLWTDQLLQGSEKGFQSR.[H]	1xAcetyl [N-Term]; 1xCarbamidomethyl [C3]; 1xTMTpro16plex [K15]	1	P01033	P01033 [166-185]	0	2737.37	42.9	35.6	39.6	32.2	37.6	42.2	44.3	33.5	25.8	27.3	25.3	30.2	29	24.7
[M].THCCSPCCQPTCCR.[T]	6xCarbamidomethyl [C3; C4; C7; C8; C12; C13]; 1xTMTpro16plex [N-Term]	1	A8MXZ3	A8MXZ3 [2-15]	0	2187.86	8.6	5.8	6	6.3	9.2	7	9.2	7.6	67.8	5.6	8	6.3	6.3	6.4
[I].THAPPGEFNEVFNDVR.[L]	1xTMTpro16plex [N-Term]	1	P52907	P52907 [22-37]	0	2133.07	82.1	58.9	69.3	81.4	80.7	76.7	84.4	75.1	65	64.8	70.4	64.7	60	55.7
[L].TGSPTSPTVEPEKPTR.[E]	1xTMTpro16plex [K13]; 1xTMTpro16plex [N-Term]	1	Q9C0C9	Q9C0C9 [834-849]	0	2292.27															No Quan Values
[F].TKVFLIDNLDTSAANR.[E]	1xTMTpro16plex [K2]; 1xTMTpro16plex [N-Term]	2	O75063	O75063 [20-35]	0	2386.36	202.6	117.7	153.3	154	165.1	164.3	186	133.6	113.9	119.9	118.7	119.5	106.2	102.8
[L].TLAAGADGPPR.[Q]	1xTMTpro16plex [N-Term]	3	Q86VR8	Q86VR8 [85-95]	0	1329.74	639.2	429.5	525.6	507.1	511.4	507.7	587.3	302.7	230.3	236.3	264.2	255.1	230.6	200.9
[N].TLAEKDEFEHKR.[K]	2xTMTpro16plex [K5; K11]; 1xTMTpro16plex [N-Term]	1	P0DMV8	P0DMV8 [585-596]	0	2415.38	61.4	40	58.6	53.1	52.9	83.8	59.3	60.8	61.2	54	51.1	52.1	53.4	49.8
[M].TMDKSELVQKAKLAEQAER.[Y]	1xAcetyl [N-Term]; 3xTMTpro16plex [K4; K10; K12]	7	P31946	P31946 [2-20]	0	3129.78	1077.4	612.9	811.1	829.8	886	814	1030.1	1169.5	952.4	968.8	949.6	944.5	883.6	880.2
[S].TLYPSTSSLLTNHQHEGR.[K]	1xDeamidated [N12]; 1xTMTpro16plex [N-Term]	1	Q92783	Q92783 [196-213]	0	2346.2	38.5	29	32.9	33.4	35	33.8	40.7	41.1	39.1	38.9	36.3	37.5	29.9	35.9
[S].TLYPSTSSLLTNHQHEGR.[K]	1xTMTpro16plex [N-Term]	1	Q92783	Q92783 [196-213]	0	2345.22	50.1	33	38.5	42.5	44.8	43.7	51.5	53.1	49	45.1	57	52.6	42.5	41.8
[C].TLSAEDKAAVER.[S]	1xTMTpro16plex [K7]; 1xTMTpro16plex [N-Term]	1	P08754	P08754 [4-15]	0	1898.08	166.4	110	137.3	120.3	148.7	140.1	178.9	181.2	154.8	161.2	156.5	151.6	140	141.2
[Q].TLQQEQSVLDQLR.[G]	1xTMTpro16plex [N-Term]	2	Q15149-4; Q15149-9	Q15149-4 [2068-2080]; Q15149-9 [2054-2066]	0	1862.03	100.6	71.5	90.1	103.7	93.4	94.5	98	141.4	138	131.3	151.7	142.2	136.2	114.4	Shared
[M].TIPYQPMPASSPVICAGGQDR.[C]	1xCarbamidomethyl [C15]; 1xOxidation [M7]; 1xTMTpro16plex [N-Term]	2	Q15365	Q15365 [180-200]	0	2565.28	94.1	147	85.7	93.7	96.2	81.2	87	100	91.6	92.7	101.4	97.1	77.5	78.2
[N].TLPTKETIEQEKR.[S]	2xTMTpro16plex [K5; K12]; 1xTMTpro16plex [N-Term]	5	P63313	P63313 [28-40]	0	2485.48	687.8	441.9	568.9	661.2	658.1	595.6	634.2	652.4	659.7	660.4	718.4	700.1	603	443.5
[R].TLPQLPNEEKSLESHR.[A]	1xTMTpro16plex [K10]; 1xTMTpro16plex [N-Term]	2	Q5SW79-1	Q5SW79-1 [644-659]	0	2486.39	64.7	51.1	60.9	78.1	95.3	100.6	107.9	128.4	102.5	113.7	123.7	147.7	124.7	97.4
[M].TGSNMSDALANAVCQR.[C]	1xCarbamidomethyl [C14]; 1xOxidation [M5]; 1xTMTpro16plex [N-Term]	1	Q7Z4I7-1	Q7Z4I7-1 [2-17]	0	2014.96	55.4	35.8	42.1	51.2	51.9	52	55	69.9	55.3	60.3	64.3	61.6	57.6	51.9
[E].TLNQLSTHTHVVDITR.[T]	1xTMTpro16plex [N-Term]	1	Q14203	Q14203 [1158-1173]	0	2139.18	35.9	25.2	29.2	35.2	36.5	29.8	36.6	36.3	38.5	35.4	40.6	34.2	35.5	30.1
[H].TINGHNAEVR.[K]	1xTMTpro16plex [N-Term]	1	P22626	P22626 [176-185]	0	1414.77	72.1	60.9	65.6	61.2	53.6	57	51.5	82.3	75.8	75.9	72	64.5	56.9	42
[P].TLLSPEELKAASR.[G]	1xTMTpro16plex [K9]; 1xTMTpro16plex [N-Term]	1	Q9NTX7	Q9NTX7 [87-99]	0	2023.2	139.3	97.3	108.9	128.1	124	104.4	132.2	162.9	135.5	145.1	152.4	136.4	122.9	122.7
[R].TLLIKTVETR.[D]	1xTMTpro16plex [K5]; 1xTMTpro16plex [N-Term]	1	P08670	P08670 [441-450]	0	1782.13	224	154.4	185.3	207.5	222.5	222.6	230.9	367.2	346.2	335	307.1	329.8	302.4	241.2
[C].TIHDGAAGVHFIYTR.[E]	1xTMTpro16plex [N-Term]	1	P52597	P52597 [35-49]	0	1962.05	31.7	20.8	24.3	25.5	24.3	25.9	31.1	35.7	29.3	38.1	33.6	33.6	35.2	25.2
[T].TLEHSDCAFMVDNEAIYDICR.[R]	2xCarbamidomethyl [C7; C20]; 1xOxidation [M10]; 1xTMTpro16plex [N-Term]	2	P68363; Q9BQE3	P68363 [194-214]; Q9BQE3 [194-214]	0	2879.3	83.4	64.8	69.8	83.1	81.8	81.1	89	75.4	74.9	72.7	72.1	77	73.7	63.5	Shared
[T].TLEHSDCAFMVDNEAIYDICR.[R]	2xCarbamidomethyl [C7; C20]; 1xTMTpro16plex [N-Term]	1	P68363; Q9BQE3	P68363 [194-214]; Q9BQE3 [194-214]	0	2863.3	38.1	24	30.5	38.9	39.9	41.9	40.2	34.8	32.4	34.1	31.4	29.5	33	24.3	Shared
[L].TIEDGIFEVKSTAGDTHLGGEDFDNR.[M]	1xTMTpro16plex [K10]; 1xTMTpro16plex [N-Term]	2	P11142-1	P11142-1 [211-236]	0	3431.72	45.1	29.9	51.4	40.6	47.9	77.2	52.4	52.2	46.7	48.9	39.9	50.9	42.1	41.6
[L].TIDDGIFEVKATAGDTHLGGEDFDNR.[L]	1xTMTpro16plex [K10]; 1xTMTpro16plex [N-Term]	1	P0DMV8	P0DMV8 [211-236]	0	3401.71	19.6	14.7	28.7	18.6	18.7	40.5	22.9	23.7	20.5	21	21.7	21.6	15.5	26.2
[H].TINGHNAEVR.[K]	1xDeamidated [N3]; 1xTMTpro16plex [N-Term]	10	P22626	P22626 [176-185]	0	1415.76	515.7	409.6	438.4	419.4	409.9	435.8	411.6	581.9	528.3	521.2	527.4	467	421.1	388.7
[M].TMDKSELVQKAKLAEQAER.[Y]	1xAcetyl [N-Term]; 1xOxidation [M2]; 3xTMTpro16plex [K4; K10; K12]	26	P31946	P31946 [2-20]	0	3145.77	3597.5	2028.6	2667.2	2849.7	2918.2	2655.8	3481.8	3961.3	3171	3137.3	3171.1	3278.2	2979.7	2837.8
[Y].TGSGYQGGGYQQDNR.[Y]	1xTMTpro16plex [N-Term]	1	Q8NCA5	Q8NCA5 [434-448]	0	1891.89	17.3	13.2	16.9	13.4	19.6	15.2	17.4	20.3	19.1	16.5	23.5	18.4	15.1	17.5
[M].TGKSVKDVDR.[Y]	1xAcetyl [N-Term]; 2xTMTpro16plex [K3; K6]	2	Q8WU79-1	Q8WU79-1 [2-11]	0	1755.03	400.2	244	322.4	309.5	310.5	305.3	355.5	376.9	336.5	325.6	297.4	334	320.7	291.8
[G].TEIQNTMHNIR.[G]	1xTMTpro16plex [N-Term]	1	Q9BYX2	Q9BYX2 [213-223]	0	1660.88	73.7	52.8	64.2	66.8	68	52.5	62.8	69.2	65.4	64.7	61.3	62.2	58.1	45.1
[L].TEKAVKQGESEVSR.[I]	2xTMTpro16plex [K3; K6]; 1xTMTpro16plex [N-Term]	2	Q07065	Q07065 [186-199]	0	2460.42	297.3	159.9	229	231.9	251.6	223	257.2	484.8	447.1	431.7	454.3	455.9	387.7	293.8
[A].TEGPETKPVLMALAEGPGAEGPR.[L]	1xOxidation [M11]; 1xTMTpro16plex [K7]; 1xTMTpro16plex [N-Term]	3	Q13263	Q13263 [569-591]	0	2931.57	184.5	123.5	147.8	183.8	172.4	167.7	181.4	237.8	211.8	240.5	250.4	230.7	209.5	167.3
[A].TEGPETKPVLMALAEGPGAEGPR.[L]	1xTMTpro16plex [K7]; 1xTMTpro16plex [N-Term]	4	Q13263	Q13263 [569-591]	0	2915.58	173.4	126.1	131.5	170.3	159.7	144.1	159.9	210.2	189.7	204.4	206.6	206.3	169.1	145.1
[E].TEGNDVCKYDFVEVR.[S]	1xCarbamidomethyl [C7]; 1xDeamidated [N4]; 1xTMTpro16plex [K8]; 1xTMTpro16plex [N-Term]	1	P13497	P13497 [638-652]	0	2440.23	67.2	44.4	62	66.8	70.7	96.2	76.8	56.5	37.5	47.2	48	49	51.5	48.5
[E].TEGNDVCKYDFVEVR.[S]	1xCarbamidomethyl [C7]; 1xTMTpro16plex [K8]; 1xTMTpro16plex [N-Term]	1	P13497	P13497 [638-652]	0	2439.25	141.7	95.6	119.7	127.9	130.5	113.6	122.5	74.8	76.8	74	65.6	75.4	65.3	49.6
[K].TEGAEATPGAQKR.[K]	1xTMTpro16plex [K12]; 1xTMTpro16plex [N-Term]	2	Q16666-1	Q16666-1 [117-129]	0	1924.07	213.8	146	172.9	192.1	193.5	195.4	187.1	269.2	240.5	263.4	292.4	267.7	237.6	198
[Y].TEFTPTEKDEYACR.[V]	1xCarbamidomethyl [C13]; 1xTMTpro16plex [K8]; 1xTMTpro16plex [N-Term]	1	P61769	P61769 [88-101]	0	2355.18	65.6	41	61.9	57.8	68.3	84.9	58.7	73.9	82.9	76.2	75.4	82.9	69.7	62
[G].TEFMQDPDEEHLKKSSQVPR.[T]	1xOxidation [M4]; 2xTMTpro16plex [K13; K14]; 1xTMTpro16plex [N-Term]	3	Q9NR12-1	Q9NR12-1 [176-195]	0	3329.76	179.9	109.8	152.7	182.6	177.4	149.7	154.9	180.8	187.5	188.2	200.9	196.4	172.2	118
[G].TEFMQDPDEEHLKKSSQVPR.[T]	2xTMTpro16plex [K13; K14]; 1xTMTpro16plex [N-Term]	1	Q9NR12-1	Q9NR12-1 [176-195]	0	3313.77	49.3	33.3	43.8	49.4	49.6	46.7	42.4	55.7	47	47.5	54.4	50.7	39.5	40.2
[M].TEETHPDDDSYIVR.[V]	1xAcetyl [N-Term]	1	Q7Z698	Q7Z698 [2-15]	0	1718.75															No Quan Labels
[F].TEDLKLPASFDAR.[E]	1xTMTpro16plex [K5]; 1xTMTpro16plex [N-Term]	1	P07858	P07858 [75-87]	0	2071.17	240.9	128.4	167	202.5	180.3	172.3	208.3	329.2	284.4	302.3	293.8	287.1	265.2	211.7
[M].TECFLPPTSSPSEHR.[R]	1xAcetyl [N-Term]; 1xCarbamidomethyl [C3]	1	Q15311	Q15311 [2-16]	0	1786.81															No Quan Labels
[L].TEAPLNPKANR.[E]	1xTMTpro16plex [K8]; 1xTMTpro16plex [N-Term]	15	Q9BYX7; P60709; P62736; P68133; P68032; P63261	Q9BYX7 [106-116]; P60709 [106-116]; P62736 [108-118]; P68133 [108-118]; P68032 [108-118]; P63261 [106-116]	0	1819.07	2169.4	1137.4	1519.2	1719.8	2000.5	1844.7	2767.7	1631.7	1330	1287.8	1346.8	1455.3	1392.8	1454.5	Shared
[Q].TDVGVDTKHQTLQGVAFPISR.[E]	1xTMTpro16plex [K8]; 1xTMTpro16plex [N-Term]	2	Q12792-2	Q12792-2 [164-184]	0	2877.61	127.8	82.9	109.3	118.5	115.2	112.8	122.9	156.9	150.7	143.7	140	154	131	124.2
[M].TDTAEAVPKFEEMFASR.[F]	1xAcetyl [N-Term]; 1xOxidation [M13]; 1xTMTpro16plex [K9]	5	Q9BTL3	Q9BTL3 [2-18]	0	2291.12	247.2	195.6	240.5	251.2	247.5	245.2	248.4	354.1	307	319.6	312.3	325.7	290.5	271.9
[M].TDTAEAVPKFEEMFASR.[F]	1xAcetyl [N-Term]; 1xTMTpro16plex [K9]	5	Q9BTL3	Q9BTL3 [2-18]	0	2275.12	217.3	177.3	207.1	209.6	208.9	202	216.2	288.6	277	286.8	288.2	285.8	270.7	238.6
[G].TDSDSSPQKSSR.[D]	1xTMTpro16plex [K9]; 1xTMTpro16plex [N-Term]	1	Q16512-1	Q16512-1 [557-568]	0	1903	69	41.3	57.6	56.3	52.8	51.5	53.4	74.8	58.1	67	63.6	68.2	63.4	44.9
[M].TDNSNNQLVVR.[A]	1xAcetyl [N-Term]	2	Q14155-1	Q14155-1 [2-12]	0	1301.64															No Quan Labels
[E].TDLIDVGFTDDVKKGGPGR.[G]	2xTMTpro16plex [K13; K14]; 1xTMTpro16plex [N-Term]	1	P53990-1	P53990-1 [193-211]	0	2902.65	79.3	49.9	63.8	67.2	80.7	79.8	86.1	101.3	87.8	82.8	91.6	100.8	92.3	69.9
[M].TELQQDVEDTKPAKVLGKR.[E]	1xAcetyl [N-Term]; 3xTMTpro16plex [K11; K14; K18]	1	Q96HH9	Q96HH9 [2-20]	0	3109.8	116.1	85.7	111.8	116.9	112.8	105.4	105.2	114.6	107.2	108.8	114.9	119.7	98.2	71.8
[K].TEISVESKHQTLQGLAFPLQPEAQR.[A]	1xTMTpro16plex [K8]; 1xTMTpro16plex [N-Term]	1	Q6IBS0	Q6IBS0 [164-188]	0	3415.88	100.7	71.3	88.5	99.9	97.9	93.6	114.2	145.3	134.1	134.9	142.8	134.2	127.8	131.4
[K].TEMKQGAPTSFLPPEASQLKPDR.[Q]	1xOxidation [M3]; 2xTMTpro16plex [K4; K20]; 1xTMTpro16plex [N-Term]	1	Q9BUJ2-1	Q9BUJ2-1 [143-165]	0	3456.9	74.3	45	55.2	58.5	65.8	57.8	65.8	73.2	67.5	77.5	70.5	67	57.6	47.6
[M].TENSTSAPAAKPKR.[A]	1xAcetyl [N-Term]; 2xTMTpro16plex [K11; K13]	6	P07305	P07305 [2-15]	0	2108.2	383.7	275.4	306	291.8	301.7	294.3	352.7	609.5	550.5	496.4	466.9	466.2	508.4	453.9
[L].TGKEIEIDIEPTDKVER.[I]	2xTMTpro16plex [K3; K14]; 1xTMTpro16plex [N-Term]	1	Q15843	Q15843 [9-25]	0	2884.64	70.9	46.7	64.9	74.2	88.9	71.7	94.1	87.2	87.1	88.1	97.7	111.8	100.2	68.1
[G].TGFSSQNEIEGAGSKPASSSGKER.[E]	1xDeamidated [N7]; 2xTMTpro16plex [K15; K22]; 1xTMTpro16plex [N-Term]	1	Q7Z7F0-1	Q7Z7F0-1 [491-514]	0	3324.75	40.6	33.9	35.8	42.3	40.5	31.9	38.8	59.7	62.7	75.2	84.2	80.9	68.5	52.5
[M].TGAEIEPSAQAKPEKKAGEEVIAGPER.[E]	3xTMTpro16plex [K12; K15; K16]; 1xTMTpro16plex [N-Term]	1	Q96D09	Q96D09 [2-28]	0	4009.27	48.6	28.3	34.8	47.8	43	41.9	46.9	54	56.9	54.3	62.8	63	43.3	32.1
[A].TFPEEAIADLSVNMYNR.[L]	1xOxidation [M14]; 1xTMTpro16plex [N-Term]	6	Q99574	Q99574 [20-36]	0	2290.13	92.6	61.8	73.7	79.3	78.1	78	106.4	92.7	86.8	81.9	83	78.1	75.9	66.1
[A].TFPEEAIADLSVNMYNR.[L]	1xTMTpro16plex [N-Term]	1	Q99574	Q99574 [20-36]	0	2274.14															No Quan Values
[C].TFNTAQKAVGKDNFTLIPEGTNGTEER.[M]	2xTMTpro16plex [K7; K11]; 1xTMTpro16plex [N-Term]	2	Q16555-1	Q16555-1 [335-361]	0	3851.08	132.2	77.6	119.2	126.5	125.7	116.2	126.6	185.1	151.9	162.7	174.6	174.7	154.1	88.4
[T].TFNSIMKCDVDIR.[K]	1xCarbamidomethyl [C8]; 1xOxidation [M6]; 1xTMTpro16plex [K7]; 1xTMTpro16plex [N-Term]	6	P60709; Q562R1; P63261	P60709 [278-290]; Q562R1 [279-291]; P63261 [278-290]	0	2223.18	674.5	450.6	605.2	717.7	831.8	798.8	1104.3	496.8	464.7	452.1	500.2	517.5	501	469.2	Shared
[T].TFNSIMKCDVDIR.[K]	1xCarbamidomethyl [C8]; 1xTMTpro16plex [K7]; 1xTMTpro16plex [N-Term]	1	P60709; Q562R1; P63261	P60709 [278-290]; Q562R1 [279-291]; P63261 [278-290]	0	2207.18	138.5	101.5	133.4	172.8	212.4	196.9	281.2	101.7	108.3	96.6	97	119.7	111.7	111.9	Shared
[F].TFLGKEYSTCTSEGR.[G]	1xCarbamidomethyl [C10]; 1xTMTpro16plex [K5]; 1xTMTpro16plex [N-Term]	1	P14780	P14780 [352-366]	0	2344.21	37.4	38.6	71.4		57.6	163.7	32.1	31.3	54.2	50.2	47.8	47.1	45.5	27.5
[D].TGKTPVEPEVAIHR.[I]	1xTMTpro16plex [K3]; 1xTMTpro16plex [N-Term]	1	P60866	P60866 [6-19]	0	2142.25															No Quan Values
[R].TFIAIKPDGVQR.[G]	1xTMTpro16plex [K6]; 1xTMTpro16plex [N-Term]	1	P15531	P15531 [7-18]	0	1953.18	396.1	209.9	282.9	296.6	317.1	284.1	330.3	430.2	305.8	336.3	354.3	366.9	328.5	285.1
[S].TFEPNKDGDFCIR.[V]	1xCarbamidomethyl [C11]; 1xTMTpro16plex [K6]; 1xTMTpro16plex [N-Term]	1	P17655-1	P17655-1 [488-500]	0	2207.14	161.1	86.8	125.5	117.9	121.8	123.7	154.5	146.7	112.4	117	114.1	118.1	109.8	113.1
[C].TEVGEKIALSR.[R]	1xTMTpro16plex [K6]; 1xTMTpro16plex [N-Term]	1	P41091	P41091 [435-445]	0	1811.09	218.4	123.1	169.2	178.3	145.9	148.3	170	164.9	135.3	150.3	144.5	135.4	121.6	70.2
[E].TEVAPAKDVTLLKETER.[A]	2xTMTpro16plex [K7; K13]; 1xTMTpro16plex [N-Term]	1	P27816-1	P27816-1 [340-356]	0	2812.66	126	89.9	106.4	116.6	123.5	113.4	115.1	144.9	139.1	149	152.2	153.9	134.2	122.5
[H].TEPPRPVHPAPLPEAPQPQR.[L]	1xTMTpro16plex [N-Term]	1	Q6VMQ6	Q6VMQ6 [1131-1150]	0	2518.38	101.9	63.5	77.2	72.5	77.1	78.6	89.9	97.4	81.8	86.9	92	91.7	80.7	69.2
[G].TEPGAAHTSSPQPSTSR.[G]	1xTMTpro16plex [N-Term]	1	Q9C0C7-1	Q9C0C7-1 [1196-1212]	0	2015.01	13.8	11.4	16.7	14.7	17.7	13.9	13	15.5	19.3	14.3	17	14.9	16.5	8.6
[G].TEPEPVYSMEAADYR.[E]	1xOxidation [M9]; 1xTMTpro16plex [N-Term]	1	Q14247-1	Q14247-1 [440-454]	0	2077.97	34.8	21.3	32.5	39.7	41.6	32	28.6	43.8	34.7	43.6	42	35.9	32.3	34.7
[G].TEPEPDAVGLDSGHIR.[G]	1xTMTpro16plex [N-Term]	1	Q16762	Q16762 [191-206]	0	1997.03	76.2	59.1	65.7	66.8	75.1	64.3	73.5	83.8	68.7	70.8	65.3	73.1	61.4	56.8
[N].TEPATSSAPR.[R]	1xTMTpro16plex [N-Term]	1	Q92581-1	Q92581-1 [609-618]	0	1320.71	156.2	121.2	125.8	137.4	129.3	113	110.4	170.8	154.8	158.6	164.6	136.6	128.1	99.6
[M].TENSTSAPAAKPKR.[A]	2xTMTpro16plex [K11; K13]; 1xTMTpro16plex [N-Term]	1	P07305	P07305 [2-15]	0	2370.39	110.3	54.3	79.4	78.4	82.5	71.8	90	135.4	127	115.2	111.5	114.8	103.3	87.3
[V].TFESPADAKDAAR.[D]	1xTMTpro16plex [K9]; 1xTMTpro16plex [N-Term]	2	P38159-1	P38159-1 [55-67]	0	1987.07	263	185.6	253.5	274.4	274.6	251.6	265.5	350	327.4	364.3	389.1	366.1	337.1	257.2
[M].TDGILGKAATMEIPIHGNGEAR.[Q]	1xAcetyl [N-Term]; 1xDeamidated [N18]; 1xOxidation [M11]; 1xTMTpro16plex [K7]	2	P53365	P53365 [2-23]	0	2614.35	78.9	69.1	82.5	77.8	78.5	71	89.2	94.9	78.3	87.5	86.5	89.9	75.4	81.1
[I].TNACFEPANQMVKCDPR.[H]	2xCarbamidomethyl [C4; C14]; 1xTMTpro16plex [K13]; 1xTMTpro16plex [N-Term]	1	P68363; Q9BQE3	P68363 [292-308]; Q9BQE3 [292-308]	0	2646.31	70	51.2	61.1	69.9	67.6	69.8	71.6	52.5	53.2	56.1	55.6	56.6	49.7	49.6	Shared
[R].TTGIVMDSGDGVTHTVPIYEGYALPH.[A]	1xOxidation [M6]; 1xTMTpro16plex [N-Term]	2	P60709; P63261	P60709 [148-173]; P63261 [148-173]	0	3050.51	97	50.3	73.4	69.2	73.2	74.9	83.3	124.7	110.5	108	117.5	121.4	108.2	86.2	Shared
[R].TTGIVMDSGDGVTHTVPIYEGYALPH.[A]	1xAcetyl [N-Term]; 1xOxidation [M6]	1	P60709; P63261	P60709 [148-173]; P63261 [148-173]	0	2788.31															No Quan Labels
[R].TTGIVMDSGDGVTHTVPIYEGY.[A]	1xTMTpro16plex [N-Term]	1	P60709; P63261	P60709 [148-169]; P63261 [148-169]	0	2616.28	27.2	16	24.4	28.4	23.5	22.7	29.5	31.6	30.1	24	24.6	25.5	18.8	24.1	Shared
[R].TTGIVMDSGDGVTH.[TI]	1xOxidation [M6]; 1xTMTpro16plex [N-Term]	1	A5A3E0; P60709; Q562R1; P63261	A5A3E0 [848-861]; P60709 [148-161]; Q562R1 [149-162]; P63261 [148-161]	0	1709.83	32.6	21.4	26.5	26.4	28.9	31.1	29	35.7	24.3	33.1	33.1	25.7	22.1	20.8	Shared
[L].TTFNIQDGPDFQDR.[V]	1xTMTpro16plex [N-Term]	3	Q99757	Q99757 [60-73]	0	1957.96	350.9	229.3	292.4	301.9	332.1	300.4	348.8	406.1	338.8	333.3	338.3	357.7	334.9	322.4
[M].TTDEGAKNNEESPTATVAEQGEDITSKKDR.[G]	1xDeamidated [N9]; 3xTMTpro16plex [K7; K27; K28]; 1xTMTpro16plex [N-Term]	1	Q13451-1	Q13451-1 [2-31]	0	4439.32	43.5	21.8	32.9	37.3	42.5	36.8	47.6	28.9	27.9	24.6	31.4	33.9	29.9	18.2
[M].TTASTSQVRQNYHQDSEAAINR.[Q]	1xAcetyl [N-Term]	2	P02794	P02794 [2-23]	1	2519.19															No Quan Labels
[L].TTAHEQFKATLPDADKER.[L]	2xTMTpro16plex [K8; K16]; 1xTMTpro16plex [N-Term]	1	P12814-1	P12814-1 [548-565]	0	2970.65	36.9	28.2	38.4	34.2	34	63	37.2	37.2	30.7	33.8	38.8	33	32.7	35.3
[C].TSVTDLPNAFDGPITITIVNR.[D]	1xTMTpro16plex [N-Term]	3	P16070	P16070 [130-150]	0	2548.39	67.8	54.9	60.2	68	55.8	61.8	68.8	83.7	67.3	70.6	72.8	64.5	68.4	60.9
[A].TSVATKKTVQGPPTSDDIFER.[E]	2xTMTpro16plex [K6; K7]; 1xTMTpro16plex [N-Term]	3	P04181-1	P04181-1 [26-46]	0	3189.79	336.3	154.1	223.6	229.5	235.5	214.5	260.7	248	182	203.2	185.4	196.9	169.6	134.8
[M].TSTGQDSTTTR.[Q]	1xAcetyl [N-Term]	3	Q9UBN7-1	Q9UBN7-1 [2-12]	0	1196.54															No Quan Labels
[R].TSTAPAASPNVR.[R]	1xTMTpro16plex [N-Term]	4	P11498	P11498 [19-30]	0	1475.81	202.8	145.3	163.7	167.8	152.3	166.7	177.7	195.5	172.5	183.6	174.2	167.8	150	153.3
[F].TSSSTGGLSSSQSSYSPSNR.[E]	1xTMTpro16plex [N-Term]	1	Q9P0J7	Q9P0J7 [174-193]	0	2281.09	16	13.2	13.6	15.2	14	16.1	11.8	14.6	20.6	12.7	13.8	14.9	14.3	15.5
[T].TSSGGHPLEFLR.[N]	1xTMTpro16plex [N-Term]	1	P54727	P54727 [269-280]	0	1604.87	62.2	40	55.8	49.8	58.7	51	59.1	59.8	56.2	58.8	65.5	54.4	51.5	44.9
[N].TSSGEGSQPSR.[T]	1xTMTpro16plex [N-Term]	3	Q9UMX0-1	Q9UMX0-1 [303-313]	0	1396.7	43.7	36.7	42.9	45.3	50.9	50.2	42.2	84	80.7	83.3	87.3	92.3	82.7	62.1
[L].TSSATSPISHLPGSLMEPVEKER.[A]	1xOxidation [M16]; 1xTMTpro16plex [K21]; 1xTMTpro16plex [N-Term]	1	Q969Z0-1	Q969Z0-1 [40-62]	0	3077.64	74.1	49.4	68.7	64.1	64.2	65.7	77.3	77	68.1	72.3	71.2	71.6	63.2	59.9
[S].TSPPPEKSGDEGSEDEAPSGED.[-]	1xTMTpro16plex [K7]; 1xTMTpro16plex [N-Term]	1	Q9H1E3	Q9H1E3 [222-243]	0	2825.31	11.4	5.5	8.2	7.2	13.2	10.3	10.5	14.5	13.4	15.5	13.7	10.2	12	8.6
[T].TTKITTGSSSAGTQSSTSNR.[L]	1xTMTpro16plex [K3]; 1xTMTpro16plex [N-Term]	1	O14974	O14974 [593-612]	0	2580.37	20	16.9	19.6	18.1	16.6	21.4	21.4	25	24.2	22.5	17.6	23.8	19.6	16.6
[G].TTIAGLVFQDGVILGADTR.[A]	1xTMTpro16plex [N-Term]	2	P40306	P40306 [40-58]	0	2251.26	111.8	59	84.2	82.2	91.8	74.8	103.1	101.6	72.3	77.9	67	82.3	70.4	74.2
[G].TTIAGVVYKDGIVLGADTR.[A]	1xTMTpro16plex [K9]; 1xTMTpro16plex [N-Term]	2	Q99436	Q99436 [44-62]	0	2557.48	119.8	82.1	95.3	99.6	107.4	101.3	130.7	125.7	116.3	111	107.1	111.5	111.4	92.3
[D].TTIDLSHLQPQR.[S]	1xAcetyl [N-Term]	1	O60524	O60524 [780-791]	0	1450.76															No Quan Labels
[Q].TVAKNKDQGTYEDYVEGLR.[V]	2xTMTpro16plex [K4; K6]; 1xTMTpro16plex [N-Term]	1	P60660-2	P60660-2 [76-94]	0	3098.69	171.3	138.6	154.7	167.2	168.5	213.4	189.6	181	181.3	173.8	171.7	178.8	154.6	159.7
[T].TVAHTEVGPGPESSPVVVR.[T]	1xTMTpro16plex [N-Term]	1	Q13332	Q13332 [696-714]	0	2222.21	28.8	25	33.4	26	26.8	27.2	30.6	35.1	32.1	30.1	29.4	29.7	26.9	31.8
[F].TTYSDNQPGVLIQVYEGER.[A]	1xTMTpro16plex [N-Term]	1	P11142-1; P0DMV8	P11142-1 [429-447]; P0DMV8 [429-447]	0	2473.25	36.9	24.3	31.8	29.8	32.1	41.1	36.1	42.2	36.5	33.2	42.1	36.9	26.6	37.6	Shared
[M].TTYLEFIQQNEER.[D]	1xAcetyl [N-Term]	5	Q15436	Q15436 [2-14]	0	1712.81															No Quan Labels
[A].TTTTTSSGGHPLEFLR.[N]	1xTMTpro16plex [N-Term]	2	P54727	P54727 [265-280]	0	2009.06	160.4	114.2	144.3	147.7	143.1	149.7	154.2	169.4	137.6	151.6	161	165.8	153.7	140.6
[M].TTTTTFKGVDPNSRNSSR.[V]	1xAcetyl [N-Term]; 1xDeamidated [N12]; 1xTMTpro16plex [K7]	2	Q9UK76	Q9UK76 [2-19]	1	2316.18	65	55.2	62.3	67.4	72.1	65.5	73.6	82.6	86.4	88.9	90	87	86.3	74.1
[M].TTTTTFKGVDPNSR.[N]	1xAcetyl [N-Term]; 1xDeamidated [N12]; 1xTMTpro16plex [K7]	12	Q9UK76	Q9UK76 [2-15]	0	1871.97	887.3	732.7	850.3	854.3	887.2	826.6	882.7	1043.6	958.5	1002.7	1001.9	983.6	915.3	856.9
[M].TTTTTFKGVDPNSR.[N]	1xAcetyl [N-Term]; 1xTMTpro16plex [K7]	20	Q9UK76	Q9UK76 [2-15]	0	1870.98	1550.7	1264.1	1434.9	1487.7	1444.8	1413	1471.4	1814.6	1602.5	1683.3	1661	1607.4	1510.3	1393.1
[A].TTTATTTTTSSGGHPLEFLR.[N]	1xTMTpro16plex [N-Term]	1	P54727	P54727 [261-280]	0	2383.24	79.2	57.7	77.5	80.5	84.3	74.6	82.4	98.8	88.6	98.7	91.5	96.7	90.2	87.3
[R].TSPEELVNDHAR.[EK]	1xTMTpro16plex [N-Term]	2	Q9NY87	Q9NY87 [62-73]	0	1671.86	84.1	53	74	65.9	80.3	65.9	70.9	92.9	90	80	83.1	89	80.1	68.2
[T].TTSSGGHPLEFLR.[N]	1xTMTpro16plex [N-Term]	2	P54727	P54727 [268-280]	0	1705.92	41.4	31.4	42.2	37.8	37.7	42.2	43.7	42.4	43.9	34.2	36.8	42.1	37.4	38.4
[R].TTSAEKNTCQLYIQTDHLF.[F]	1xCarbamidomethyl [C9]; 1xTMTpro16plex [K6]; 1xTMTpro16plex [N-Term]	1	O14672	O14672 [214-232]	0	2878.49	121.9	68.3	101.1	118.5	102.5	95.1	116.4	59.2	55.6	47.5	50	60.1	51.5	41.4
[E].TTQVYTEEETR.[R]	1xTMTpro16plex [N-Term]	2	Q15149-4; Q15149-9	Q15149-4 [3554-3564]; Q15149-9 [3540-3550]	0	1660.83	98.2	66.6	87.4	84.8	87	94.3	100.1	122	93.1	105.7	98.7	109.1	95.2	106.2	Shared
[M].TTQQIDLQGPGPWGFR.[L]	1xAcetyl [N-Term]	3	O00151	O00151 [2-17]	0	1842.91															No Quan Labels
[L].TTPTKQLGAQSPGR.[E]	1xTMTpro16plex [K5]; 1xTMTpro16plex [N-Term]	1	P46821	P46821 [1066-1079]	0	2050.19															No Quan Values
[R].TTPSYVAFTDTER.[L]	1xAcetyl [N-Term]	1	P17066; P11142-1; P0DMV8	P17066 [39-51]; P11142-1 [37-49]; P0DMV8 [37-49]	0	1529.71															No Quan Labels
[M].TTPANAQNASKTWELSLYELHR.[T]	1xAcetyl [N-Term]; 1xDeamidated [N8]; 1xTMTpro16plex [K11]	1	Q06587	Q06587 [2-23]	0	2877.47	12.8	12.2	13.6	19.3	14.5	14.7	18.7	16	18.4	18.2	15.3	16.2	15.6	14.3
[G].TTIMAVQFDGGVVLGADSR.[T]	1xOxidation [M4]; 1xTMTpro16plex [N-Term]	2	P28072	P28072 [35-53]	0	2257.18	175.3	123.8	152.6	153.5	147.9	146.2	162.8	150.9	125.1	128.7	124.1	133.6	123	120.1
[G].TTIMAVEFDGGVVMGSDSR.[V]	1xOxidation [M14]; 1xTMTpro16plex [N-Term]	1	P28065	P28065 [21-39]	0	2292.12	46.1	25.3	39.9	37.9	41.1	39.2	43.3	48.2	42.4	48.3	44.3	46.7	33.5	36
[H].TTLEHSDCAFMVDNEAIYDICR.[R]	2xCarbamidomethyl [C8; C21]; 1xOxidation [M11]; 1xTMTpro16plex [N-Term]	1	P68363; Q9BQE3	P68363 [193-214]; Q9BQE3 [193-214]	0	2980.34	20.9	22.1	26.7	26.1	32.1	27.7	29.5	31.3	31.5	30.2	29.6	33.9	25.1	20.2	Shared
[M].TTSHQPQDR.[Y]	1xTMTpro16plex [N-Term]	1	Q99808	Q99808 [2-10]	0	1373.71	13	17.1	14.8	21.6	25.2	16.5	13.6	8.3	8.7	7.1	7.3	7.5	6.3	5.6
[R].TMSEVGGSVEDLIAKGPVSKYSQ.[A]	1xOxidation [M2]; 2xTMTpro16plex [K15; K20]; 1xTMTpro16plex [N-Term]	1	P07339	P07339 [35-57]	0	3310.8	36.4	18.7	20.9	28.3	29.4	24.7	26.3	24	20	25.2	20.3	26.1	23.5	18.8
[A].TSPAPSTSSTVKTEGAEATPGAQKR.[K]	2xTMTpro16plex [K12; K24]; 1xTMTpro16plex [N-Term]	2	Q16666-1	Q16666-1 [105-129]	0	3371.86	56.1	36.7	45.6	53.6	52.6	47	48.3	59.5	67.3	71.7	67.4	59.2	65.9	42.4
[C].TSLGSSIQGLPTNVKDQVQQAR.[R]	1xTMTpro16plex [K15]; 1xTMTpro16plex [N-Term]	2	O60664-1	O60664-1 [342-363]	0	2935.65	223.5	126.1	161.8	183.2	190.2	166	196.7	226.8	207	189.3	216.4	186.2	174.2	142.7
[V].TQDLHYENFR.[S]	1xTMTpro16plex [N-Term]	1	Q15019	Q15019 [291-300]	0	1626.82	80.9	65.5	86.3	88	86.4	88.9	81.3	78.1	80.6	85.1	75.5	86.2	72.3	55
[K].TPYFDAGASCTEQEMPR.[Y]	1xCarbamidomethyl [C10]; 1xOxidation [M15]; 1xTMTpro16plex [N-Term]	1	Q92692-1	Q92692-1 [437-453]	0	2280.02	41.7	34.6	46.3	50.7	50	51.4	52.8	57.3	54.5	54.5	50.3	49.1	51.1	54.8
[G].TPVQKLDQPGNLPGSNR.[R]	1xTMTpro16plex [K5]; 1xTMTpro16plex [N-Term]	1	P46013	P46013 [1801-1817]	0	2429.38	69.5	50.3	55.6	58.2	64.4	50.2	57.2	84.5	79.8	81.4	79	68.1	56.9	47.2
[C].TPSSSDYSDLQR.[V]	1xTMTpro16plex [N-Term]	1	P50552	P50552 [335-346]	0	1659.81	72.3	52.7	69	57.8	59.4	60.2	72.4	88	69.3	74	75.5	71.8	69.9	77.6
[G].TPPTAANYPSSSR.[T]	1xTMTpro16plex [N-Term]	1	Q9UQ35	Q9UQ35 [2316-2328]	0	1652.86	31.8	30.3	32.1	32.8	27.5	30.8	30.8	39.8	45	38.4	37.6	44.1	39.6	31.3
[Q].TPPPKKEPPKEETAQLTGPEAGR.[K]	3xTMTpro16plex [K5; K6; K10]; 1xTMTpro16plex [N-Term]	1	P48634-1	P48634-1 [878-900]	0	3675.12	51.5	32.3	49.8	50.5	53.4	52.8	47.1	58.8	56.3	52.3	59	56.3	46.9	35.7
[C].TPKVDFPQDQLTALTGR.[I]	1xTMTpro16plex [K3]; 1xTMTpro16plex [N-Term]	2	P40926	P40926 [213-229]	0	2495.41	281.8	160.8	214.1	221	230	219	242.7	367.3	277.4	291.5	329.1	322.2	297.4	220.9
[K].TPKDESANQEEPEAR.[V]	1xTMTpro16plex [K3]; 1xTMTpro16plex [N-Term]	1	P50552	P50552 [284-298]	0	2309.19	60.6	41.2	51	59.1	51.3	49.2	57.7	65.1	59.5	55.2	60.1	59.4	46.2	40.1
[T].TPAPETCEGR.[N]	1xCarbamidomethyl [C7]; 1xTMTpro16plex [N-Term]	25	Q04900	Q04900 [55-64]	0	1421.7	1974.2	1635	1863.9	2098.1	2060.3	1886	1969.3	1844.5	1971.2	1954.8	1887.5	1910.7	1737.4	1626.9
[L].TNTPLEDQLR.[V]	1xTMTpro16plex [N-Term]	1	P22314	P22314 [165-174]	0	1490.81	53.5	43.6	56.2	54.7	63.9	73.9	69.3	52.3	48.5	53	56.1	54.6	54.9	45.8
[F].TNPEHASVAMR.[A]	1xTMTpro16plex [N-Term]	1	P98179	P98179 [55-65]	0	1516.79	77.1	65.5	74	80.1	76.1	79	77.4	86.2	81.7	83.7	84.1	85.6	75.7	75.3
[S].TNNPSQAKLR.[R]	1xTMTpro16plex [K8]; 1xTMTpro16plex [N-Term]	1	P10909-1	P10909-1 [315-324]	0	1737.03	204	115.6	163.7	161.7	163.3	173.2	182.3	150.4	109.6	124.2	125.2	135.4	120.5	90
[S].TNNILFLTDVTR.[E]	1xTMTpro16plex [N-Term]	1	Q9UHY7	Q9UHY7 [204-215]	0	1710.97	30.4	22.9	25.5	25.9	30.8	31.5	32.4	45.8	33.7	31.8	33.5	38.6	27.9	29
[G].TNKGASQAGMLAPGTR.[R]	1xOxidation [M10]; 1xTMTpro16plex [K3]; 1xTMTpro16plex [N-Term]	2	Q15417	Q15417 [210-225]	0	2184.21	214	154.4	191.4	222.4	206.6	194.7	215.3	198.9	195.1	198.1	218.7	199.8	176.8	137.3
[R].TNEKVELQELNDR.[F]	1xDeamidated [N11]; 1xTMTpro16plex [K4]; 1xTMTpro16plex [N-Term]	2	P08670	P08670 [101-113]	0	2197.2	79.2	57.9	68.6	72.3	79.4	70	85.2	83.6	88.1	89.9	101.3	87.8	88.9	70.2
[R].TNEKVELQELNDR.[F]	1xTMTpro16plex [K4]; 1xTMTpro16plex [N-Term]	1	P08670	P08670 [101-113]	0	2196.21	116.1	78.4	95.6	99.8	98.4	99.7	115.4	119.9	113.9	113.7	114.2	115.1	97.8	86.1
[I].TNACFEPANQMVKCDPR.[H]	2xCarbamidomethyl [C4; C14]; 1xOxidation [M11]; 1xTMTpro16plex [K13]; 1xTMTpro16plex [N-Term]	3	P68363; Q9BQE3	P68363 [292-308]; Q9BQE3 [292-308]	0	2662.3	228.6	172.9	212.6	237.2	251	217.5	254.8	171.5	187.4	173.6	169.4	182.1	160.9	156.1	Shared
[E].TQEKNPLPSKETIEQEKQAGES.[-]	3xTMTpro16plex [K4; K10; K17]; 1xTMTpro16plex [N-Term]	1	P62328	P62328 [23-44]	0	3688.05	178.3	90.8	141.5	172.2	199.9	168.4	161.3	116.8	116.7	122.9	135.9	141.7	129.9	78.9
[C].TQKFSHEEIAMATVTALR.[R]	1xOxidation [M11]; 1xTMTpro16plex [K3]; 1xTMTpro16plex [N-Term]	1	P04075	P04075 [241-258]	0	2657.46	101.4	66.3	83.8	82.5	91.2	87.1	95.8	133	107.6	110.2	114.4	107.6	102.7	76.4
[A].TQLSEAVDATR.[G]	1xTMTpro16plex [N-Term]	1	O60664-1	O60664-1 [145-155]	0	1494.81	95.1	58.6	71.3	85.4	69.6	66.2	82.4	98.2	85.7	96.2	95.1	92.6	79.5	80.4
[M].TSKGPEEEHPSVTLFR.[Q]	1xAcetyl [N-Term]; 1xTMTpro16plex [K3]	7	Q03154-1	Q03154-1 [2-17]	0	2160.13	428.6	323.8	377.7	361.7	407.1	374.7	465.7	431.1	371.9	354.9	375	373.6	348.8	359.6
[E].TSGPQIKELTDEEAER.[L]	1xTMTpro16plex [K7]; 1xTMTpro16plex [N-Term]	2	Q9Y266	Q9Y266 [99-114]	0	2411.29	141.7	94.8	133.3	146.7	144.6	132.1	148.2	194.7	177.2	182.1	179.6	189.5	170.9	151
[D].TSGPKETSSATPGR.[D]	1xTMTpro16plex [K5]; 1xTMTpro16plex [N-Term]	1	Q9UHB7-1	Q9UHB7-1 [518-531]	0	1984.1	69.9	50.5	59.2	65	71.8	69	60.2	96.4	80.9	92.6	103.6	87.7	78.6	61.9
[T].TSGFHHSEEGTSSSGSKR.[W]	1xTMTpro16plex [K17]; 1xTMTpro16plex [N-Term]	1	Q5SW79-1	Q5SW79-1 [565-582]	0	2486.25	49.5	34.1	48.6	56.5	49	40.2	46	62	54.9	60.7	64.2	56	47	39
[D].TSEMVNGATEQR.[T]	1xAcetyl [N-Term]; 1xDeamidated [N6]; 1xOxidation [M4]	2	Q01082-1	Q01082-1 [2147-2158]	0	1381.59															No Quan Labels
[W].TSDTQGDEAEAGEGGEN.[-]	1xTMTpro16plex [N-Term]	2	P63104-1	P63104-1 [229-245]	0	1970.84															No Quan Values
[M].TSDQDAKVVAEPQTQR.[V]	1xTMTpro16plex [K7]; 1xTMTpro16plex [N-Term]	2	Q92615	Q92615 [2-17]	0	2381.29	75.5	47.3	61.9	78	82.7	72.8	74.4	101.5	89.4	96.8	108.1	108.5	96.2	73.3
[M].TSDQDAKVVAEPQTQR.[V]	1xAcetyl [N-Term]; 1xTMTpro16plex [K7]	2	Q92615	Q92615 [2-17]	0	2119.1	13.7	16.8	16.8	12.9	16.9	12.5	15.3	26	22.5	26.2	25	22.5	24.5	21.6
[T].TSATSKLIHPDEDISLEER.[R]	1xTMTpro16plex [K6]; 1xTMTpro16plex [N-Term]	1	O43670-1	O43670-1 [357-375]	0	2749.49	68.3	48	61.4	61.8	62.7	68.2	73.4	80.9	73.1	72.2	84	77.2	68.1	62.4
[M].TSALTQGLER.[I]	1xAcetyl [N-Term]	3	Q0VGL1	Q0VGL1 [2-11]	0	1117.58															No Quan Labels
[A].TSLIDLWPGNGEGASTLQGEPR.[A]	1xDeamidated [N10]; 1xTMTpro16plex [N-Term]	1	Q16643	Q16643 [473-494]	0	2603.33	11.6	9.3	11.8	9.8	12.3	11.8	13.4	22.6	21.9	18.9	21.8	22.1	15.7	21.4
[M].TSALENYINR.[T]	1xTMTpro16plex [N-Term]	1	O95777	O95777 [2-11]	0	1484.8	153.1	88.2	99.3	128.9	123.9	112	140.4	137.2	127.1	134.3	129.3	122.4	114.3	107.9
[D].TSAGSGSAPSVLHQR.[N]	1xTMTpro16plex [N-Term]	1	Q8NFC6	Q8NFC6 [1484-1498]	0	1758.94	42.4	36.6	43.5	42.9	45.7	42.5	42	53.7	50.9	43.3	45.5	50.9	46.7	36.9
[C].TSAGPHFNPLSR.[K]	1xTMTpro16plex [N-Term]	6	P00441	P00441 [59-70]	0	1587.86	407.9	305.8	358.7	395.8	405.9	402.4	418.7	436.1	400.5	382.5	404.8	414.5	380	305.4
[G].TSAEGAHLR.[A]	1xTMTpro16plex [N-Term]	1	Q15042-1	Q15042-1 [663-671]	0	1245.69															No Quan Values
[E].TSADDNEHAR.[F]	1xTMTpro16plex [N-Term]	1	Q06481	Q06481 [380-389]	0	1419.68	23.5	20.8	21	24.5	26.8	21.2	23.8	24.3	24.5	24.1	21.6	22.1	17.8	18.8
[T].TQVYTEEETR.[R]	1xTMTpro16plex [N-Term]	1	Q15149-4; Q15149-9	Q15149-4 [3555-3564]; Q15149-9 [3541-3550]	0	1559.79	59.7	42.1	46.4	49.1	50.3	52.1	56.4	50.1	52.8	53.8	46.6	52.7	37.4	41.1	Shared
[S].TQQNTLSSSTSSGR.[T]	1xTMTpro16plex [N-Term]	1	Q14157-1	Q14157-1 [699-712]	0	1757.89	21.9	13.1	15.7	16.6	17.4	16.2	13.7	29.6	23	22.7	22.1	22.7	24.7	16.6
[Q].TQPVSLANTQPR.[G]	1xTMTpro16plex [N-Term]	2	Q15942	Q15942 [242-253]	0	1615.91	98.7	81	97.8	109.5	97	92.5	112.1	100.9	99.8	98.1	94.6	98.9	86.1	76.8
[A].TQPQTSETQTSHLPESER.[I]	1xTMTpro16plex [N-Term]	1	Q9UKV3-1	Q9UKV3-1 [744-761]	0	2360.16	16	13	15.9	14.1	15.1	16.1	16.7	20	19.6	16.8	16.1	22.3	13	14.7
[R].TQNPMVTGTSVLGVKF.[E]	1xOxidation [M5]; 1xTMTpro16plex [K15]; 1xTMTpro16plex [N-Term]	1	P28070	P28070 [46-61]	0	2303.29															No Quan Values
[Y].TSAIEGTKSAKPTKPAASDLPVPAEGVR.[N]	3xTMTpro16plex [K8; K11; K14]; 1xTMTpro16plex [N-Term]	1	Q05682-1	Q05682-1 [683-710]	0	3995.33	45.9	23.5	30.7	44.6	40.2	42.7	40.5	29	32.8	25.7	33.1	31.3	29.3	20.6
[M].TDGILGKAATMEIPIHGNGEAR.[Q]	1xAcetyl [N-Term]; 1xDeamidated [N18]; 1xTMTpro16plex [K7]	1	P53365	P53365 [2-23]	0	2598.35	36.4	26.1	30.1	23.1	32.6	24.7	33.5	40.2	34.6	35.5	38	34.5	33.5	29.6
[L].TDDQVSGPPSAPAEDR.[S]	1xTMTpro16plex [N-Term]	1	Q92734-1	Q92734-1 [188-203]	0	1945.94	14.4	12	17.8	15.7	17.1	16.5	17.8	22.6	18.9	19.7	22.7	23.3	17.7	15.8
[L].STPSSVSPEPQDSAKLR.[Q]	1xTMTpro16plex [K15]; 1xTMTpro16plex [N-Term]	1	Q9NZN5	Q9NZN5 [631-647]	0	2394.31	125	78.7	98.8	115	112.3	94.5	98.9	110.7	107.9	105.5	120.2	113.4	96.5	84.3
[H].STPPSAYGSVKAYTNFDAER.[D]	1xTMTpro16plex [K11]; 1xTMTpro16plex [N-Term]	2	P07355	P07355 [18-37]	0	2769.43	514.6	291.6	382.3	406	453.6	395.8	476.8	416.1	361.6	329.4	325.2	322.3	328.1	262.2
[D].STPPGGAPHPLTGQEEAR.[A]	1xTMTpro16plex [N-Term]	1	O94966	O94966 [406-423]	0	2106.09	27.9	17.1	17.5	24.3	24.6	21.9	25	28.9	20.7	20.8	25.3	22.1	18.5	22.8
[S].STPLPTISSSAENTR.[Q]	1xTMTpro16plex [N-Term]	1	P42167	P42167 [159-173]	0	1864.99	41.1	31.7	37.7	38	46.7	48.9	45.2	56	55.2	49.6	61.8	59.3	59.2	43.6
[R].STPKEDDSSASTSQSTR.[A]	1xTMTpro16plex [K4]; 1xTMTpro16plex [N-Term]	3	P23588	P23588 [340-356]	0	2392.21	77	49.6	71.4	73.4	73.8	83	80.3	93.7	98.5	94.3	92.6	104.1	91.4	61.4
[M].STPHVAEPAENEQDEQDENGAEASADLR.[A]	1xDeamidated [N19]; 1xTMTpro16plex [N-Term]	5	P26038	P26038 [468-495]	0	3314.49	118	92	109.3	118.5	129.7	129.9	125.2	125.8	130.3	131.1	144.8	143.4	123.8	102.9
[C].STNNPSQAKLR.[R]	1xTMTpro16plex [K9]; 1xTMTpro16plex [N-Term]	4	P10909-1	P10909-1 [314-324]	0	1824.06	697.6	392.1	551.6	563.2	541.3	556.5	589	499.3	397.7	426.4	426.1	427.8	376.5	316.1
[C].STNNILFLTDVTR.[E]	1xTMTpro16plex [N-Term]	2	Q9UHY7	Q9UHY7 [203-215]	0	1798	101.6	53.9	77.7	82.3	82.6	84.1	101.1	144.2	97.7	94.5	99.5	93.9	94.3	76.1
[R].STNLDASENTGNKQDDKSSDKQLR.[I]	3xTMTpro16plex [K13; K17; K21]; 1xTMTpro16plex [N-Term]	1	Q8WYP5	Q8WYP5 [1908-1931]	0	3868.08	26.6	16	27.5	37.3	47	33.3	37.9	27.7	30.1	23.4	31.8	33.2	31.4	18.5
[M].STNGDDHQVKDSLEQLR.[C]	1xAcetyl [N-Term]; 1xDeamidated [N3]; 1xTMTpro16plex [K10]	1	P09914	P09914 [2-18]	0	2289.13	114.7	69.7	89.6	101.4	108.6	95.2	119.1	105.9	85.6	99.6	90.7	95.7	79.6	82
[M].STNENANTPAAR.[L]	1xAcetyl [N-Term]; 1xDeamidated [N5]	1	P52292	P52292 [2-13]	0	1288.58															No Quan Labels
[M].STNENANTPAAR.[L]	1xAcetyl [N-Term]	3	P52292	P52292 [2-13]	0	1287.59															No Quan Labels
[G].STMPPTTVILGPSQPQSLIVTER.[V]	1xOxidation [M3]; 1xTMTpro16plex [N-Term]	1	Q14126	Q14126 [944-966]	0	2772.51	49.6	38.3	48.3	57.2	46.5	40.9	49.4	53.6	51.2	53.2	47.5	46.9	51.3	34.7
[M].STLYVSPHPDAFPSLR.[A]	1xAcetyl [N-Term]	2	P26640	P26640 [2-17]	0	1828.92															No Quan Labels
[K].STLSQTVPSKGELSR.[E]	1xTMTpro16plex [K10]; 1xTMTpro16plex [N-Term]	1	Q9NQW6	Q9NQW6 [336-350]	0	2198.26	44.9	43.6	45.4	54.2	50.3	44.7	51.3	63.6	56.5	54.1	64	62.2	50.6	47.2
[Q].STIEISSEPTPMDEMSTPR.[D]	1xOxidation [M15]; 1xTMTpro16plex [N-Term]	1	P46821	P46821 [1122-1140]	0	2428.15	89.3	44.1	65.7	75.9	73.9	59.7	71.6	85.4	78.7	79.9	75.2	78.8	66	54.6
[K].STKADIGPNLDQLKDDEILR.[H]	2xTMTpro16plex [K3; K14]; 1xTMTpro16plex [N-Term]	1	Q2NKX8	Q2NKX8 [872-891]	0	3153.79	93.6	57.4	74.8	93.2	74.6	75.8	82.2	142	130.6	148.4	144.5	140	120	95.4
[P].STHNMDVPNIKR.[N]	1xOxidation [M5]; 1xTMTpro16plex [K11]; 1xTMTpro16plex [N-Term]	3	P63241-1	P63241-1 [75-86]	0	2036.12	308.1	203.8	248.6	270.4	266.5	279.8	277.6	356.5	281.2	280.1	303.1	304.2	283	242.5
[M].STGTFVVSQPLNYR.[G]	1xAcetyl [N-Term]	5	P49189	P49189 [2-15]	0	1610.82															No Quan Labels
[M].STGPTAATGSNR.[R]	1xAcetyl [N-Term]	9	Q15836	Q15836 [2-13]	0	1161.55															No Quan Labels
[V].STPTLVEVSR.[N]	1xTMTpro16plex [N-Term]	1	P02768-1	P02768-1 [443-452]	0	1392.8	221.4	147.5	165.5	175.5	196.4	171.5	214.2	244.8	190.9	203.2	219.3	208.4	192.7	202.9
[A].STPVQGSIPEGKPLR.[T]	1xTMTpro16plex [K12]; 1xTMTpro16plex [N-Term]	1	O95081	O95081 [162-176]	0	2174.28	45.4	30.7	41	46.4	37.8	38.7	45.5	56.4	49.7	55.5	49.5	51.3	45.2	37.5
[R].STQAATQVVLNVPETR.[V]	1xTMTpro16plex [N-Term]	1	O75439	O75439 [44-59]	0	2018.12	49.3	40.4	43.2	48.4	42.8	57	58	60	50.7	51.9	50.3	47.7	41.8	45.5
[D].STQATTQQAQLAAAAEIDEEPVSKAKQSR.[S]	1xAcetyl [N-Term]; 2xTMTpro16plex [K24; K26]	1	Q13765-1	Q13765-1 [43-71]	0	3707.97	100.6	63.2	79.1	86.1	73.8	69.3	89.4	107.3	95.6	98.8	87.1	84.3	77.9	77.2
[R].SVDPDSPAEASGLR.[A]	1xTMTpro16plex [N-Term]	1	O14745	O14745 [181-194]	0	1704.87	40.3	23.8	37.2	43.8	47.5	36.2	46.2	46.7	52.5	51.1	52.7	64.7	56.2	61.3
[D].SVDFSLADAINTEFKNTR.[T]	1xTMTpro16plex [K15]; 1xTMTpro16plex [N-Term]	2	P08670	P08670 [83-100]	0	2636.42	53.3	33.1	55.9	50.2	48.1	53.7	59.4	67.9	54.8	59.6	61	65.8	59	48.4
[T].SVATKKTVQGPPTSDDIFER.[E]	2xTMTpro16plex [K5; K6]; 1xTMTpro16plex [N-Term]	1	P04181-1	P04181-1 [27-46]	0	3088.75	66.2	48.6	50.5	61.3	66	56.1	65	61.2	59.8	54.2	64.4	60.8	55.6	47.7
[G].SVAPANSALGQTQPSDQDTLVQR.[A]	1xTMTpro16plex [N-Term]	2	Q96HC4	Q96HC4 [385-407]	0	2687.39	65.1	58.5	62.4	70.6	71.6	71.1	74.1	67.6	72.8	77.6	77.6	69.6	63.4	50.4
[F].SVAITPDHLEPR.[L]	1xTMTpro16plex [N-Term]	1	P12109	P12109 [188-199]	0	1638.91	14.4	11.9	21.5	13.5	16.8	31.1	16.6	14.8	14.6	12.7	15.3	15.8	12.7	18.8
[D].SVAGEHSVSGR.[S]	1xTMTpro16plex [N-Term]	1	Q5T4S7-1	Q5T4S7-1 [2904-2914]	0	1389.74	38.3	32.4	32.5	32.8	42.1	35.4	40	31	26.7	32.7	29.4	24.6	32.5	25.6
[F].STYSNEDYDR.[R]	1xTMTpro16plex [N-Term]	1	Q96SB3	Q96SB3 [458-467]	0	1553.7	53.4	39.4	38.4	48	44.4	51.6	47.3	60.9	53	49.3	49.4	54.5	47.8	42.2
[S].STYSDEDRPPKVPPR.[E]	1xTMTpro16plex [K11]; 1xTMTpro16plex [N-Term]	1	Q9UJM3	Q9UJM3 [308-322]	0	2352.28	71.6	55.7	62.4	71.3	69.8	70.7	80.5	90.7	73	75.4	79.3	78.1	69.3	65.8
[S].STVQGSNIFER.[T]	1xTMTpro16plex [N-Term]	1	P31431-1	P31431-1 [133-143]	0	1541.82	110.5	85.4	100.3	103.6	95.9	99.3	103	80.4	73.9	84.6	80.2	78.9	65.4	56.1
[S].STVKTEGAEATPGAQKR.[K]	2xTMTpro16plex [K4; K16]; 1xTMTpro16plex [N-Term]	1	Q16666-1	Q16666-1 [113-129]	0	2643.52	88.8	68.6	78.4	79.7	95.1	81.7	85.4	124.9	134.1	130.8	144.9	134.1	122.1	93.3
[A].STGIYEALELR.[D]	1xTMTpro16plex [N-Term]	2	P13929-1; P09104; P06733-1	P13929-1 [40-50]; P09104 [40-50]; P06733-1 [40-50]	0	1555.87	108.6	76.4	100.5	97.1	109.3	120.2	138.9	136	116.1	118.2	121.2	130.5	129.3	159.7	Shared
[R].STVKQVDFSEVER.[A]	1xTMTpro16plex [K4]; 1xTMTpro16plex [N-Term]	2	P05121-1	P05121-1 [142-154]	0	2132.18	469.4	253.7	340.3	357.6	357.1	321.4	438.5	492.6	380.1	394.4	396.7	382.4	365.2	358.4
[N].STTGPGEHLR.[N]	1xTMTpro16plex [N-Term]	1	P07996	P07996 [1068-1077]	0	1358.73	48.3	39.1	50.8	48.2	51.4	47.5	61.3	51.7	50.5	51.1	43.8	49.5	50.6	47.5
[C].STTANYDTDDR.[F]	1xTMTpro16plex [N-Term]	8	P14780	P14780 [257-267]	0	1562.73	70.7	231.5	285.1	299.8	306.7	325.6	74.9	86	295.1	319.4	355.4	384	351.5	62.6
[Y].STSVTSDNLSR.[H]	1xTMTpro16plex [N-Term]	6	Q15691	Q15691 [7-17]	0	1470.77	273	187.2	229.4	229.5	249.3	231.6	271.8	323.3	279.1	283.7	284.9	286	269.7	311.6
[M].STSVPQGHTWTQR.[V]	1xAcetyl [N-Term]	3	Q9NYJ1-1	Q9NYJ1-1 [2-14]	0	1526.73															No Quan Labels
[H].STSSSLGSGESPFSR.[S]	1xTMTpro16plex [N-Term]	1	Q9UGV2	Q9UGV2 [331-345]	0	1789.89	41.6	29.9	30	40.2	43.3	44.9	41.7	40.9	39.9	36.2	40.7	38.8	37.2	38
[M].STSLGSNLSELDR.[L]	1xTMTpro16plex [N-Term]	1	P49023	P49023 [135-147]	0	1682.89	62.1	49.8	54.5	63.8	77.3	73.9	70.3	65.3	64.2	67.6	67	75.4	66.6	60.9
[M].STSLGSNLSELDR.[L]	1xAcetyl [N-Term]	1	P49023	P49023 [135-147]	0	1420.69															No Quan Labels
[E].STQVGGDPFPAVFGDFLGR.[E]	1xTMTpro16plex [N-Term]	1	Q14315	Q14315 [2210-2228]	0	2271.17	21.3	14.2	15.9	20.6	16.7	14.6	20.8	26	18	16.8	24.1	20.6	20.6	18.5
[S].STQDTVVALHALSR.[Y]	1xTMTpro16plex [N-Term]	1	P20742	P20742 [1256-1269]	0	1802.01	50.3	43	46.5	44.8	42.1	49.4	55.2	59	45.7	55.7	47.9	57.3	46.6	56.3
[K].STQDEINQAR.[S]	1xTMTpro16plex [N-Term]	1	Q9UBC2-1	Q9UBC2-1 [535-544]	0	1465.76	45.1	34.6	41.7	41.9	48.9	38.4	40.4	57.3	55.9	49.2	41.8	47.5	44.8	37.4
[M].STTSISSPQPGKLR.[S]	1xTMTpro16plex [K12]; 1xTMTpro16plex [N-Term]	1	Q9UJU6-1	Q9UJU6-1 [269-282]	0	2067.21															No Quan Values
[L].SVEPYSQEEAER.[A]	1xTMTpro16plex [N-Term]	1	O00488	O00488 [93-104]	0	1727.84	26.4	20.4	23.3	27.5	30	32.5	31	29.7	30.5	26.3	32.6	28.5	29.5	26
[D].STGKSGAEAQTPEDSPNR.[S]	1xTMTpro16plex [K4]; 1xTMTpro16plex [N-Term]	1	O43493-1	O43493-1 [136-153]	0	2440.26	54.5	37.8	46.6	51.9	51.7	55.7	51.9	48.2	48.3	48.5	50.8	45.9	42.9	34.8
[G].STENIKHQPGGGR.[AV]	1xTMTpro16plex [K6]; 1xTMTpro16plex [N-Term]	1	P27816-1	P27816-1 [941-953]	0	1989.11	111.1	90	104.9	92.4	120.4	124.5	117.1	142.1	124.8	123.7	121.6	126.9	139.5	118.4
[G].SSSSYPISPAVSR.[T]	1xTMTpro16plex [N-Term]	3	Q15149-4; Q15149-9	Q15149-4 [4252-4264]; Q15149-9 [4238-4250]	0	1641.88	198.9	141.1	168	161.5	166.2	149.5	171.9	299.9	247.2	266.8	268	261.4	216.1	208.7	Shared
[K].SSSSVTTSETQPCTPSSSDYSDLQR.[V]	1xCarbamidomethyl [C13]; 1xTMTpro16plex [N-Term]	1	P50552	P50552 [322-346]	0	3011.37	15.7	11.6	12.4	12.2	13.4	15.7	17.7	19.4	17.2	16.6	19.9	16.4	14.5	13.4
[A].SSSSVEKSYELPDGQVITIGNER.[F]	1xAcetyl [N-Term]; 1xTMTpro16plex [K7]	1	Q9BYX7	Q9BYX7 [232-254]	0	2841.44	25.5	16.1	25.6	21.7	22.6	16.9	21.3	23.2	18.6	21.6	22	17.7	18.3	16.5
[S].SSSSSSSTGETQTQSSSR.[L]	1xTMTpro16plex [N-Term]	1	Q7Z417	Q7Z417 [380-397]	0	2094.97															No Quan Values
[G].SSSSSGEGTQPSR.[T]	1xTMTpro16plex [N-Term]	1	Q9UHD9	Q9UHD9 [297-309]	0	1570.76	18.3	13.4	16.2	25.1	14.6	16.7	20.1	26.9	22.2	26.3	21.4	29.7	24.4	19
[A].SSSSLEKSYELPDGQVITIGNER.[F]	1xDeamidated [N21]; 1xTMTpro16plex [K7]; 1xTMTpro16plex [N-Term]	2	A5A3E0; P60709; P62736; P68133; P68032; P63261	A5A3E0 [932-954]; P60709 [232-254]; P62736 [234-256]; P68133 [234-256]; P68032 [234-256]; P63261 [232-254]	0	3118.64	106.8	63.6	88.1	74.6	86	116.6	102.3	74.7	61.3	56.9	58.8	59.9	57.8	54	Shared
[A].SSSSLEKSYELPDGQVITIGNER.[F]	1xTMTpro16plex [K7]; 1xTMTpro16plex [N-Term]	13	A5A3E0; P60709; P62736; P68133; P68032; P63261	A5A3E0 [932-954]; P60709 [232-254]; P62736 [234-256]; P68133 [234-256]; P68032 [234-256]; P63261 [232-254]	0	3117.66	1262.3	704.9	978.8	933.5	1086.6	1421.3	1144.9	870.2	675.3	621.1	628.3	653.8	617.6	596.7	Shared
[F].SSSSGYGGGSSR.[V]	1xTMTpro16plex [N-Term]	1	P35527	P35527 [48-59]	0	1392.67	39.4	27.3	61.9	22.5	49.7	151.7	73	40.6	33.8	34.9	63	72.5	20.4	89.7
[L].SSSQSEESDLGEGGKKR.[E]	2xTMTpro16plex [K15; K16]; 1xTMTpro16plex [N-Term]	1	Q9UKG1	Q9UKG1 [689-705]	0	2693.45															No Quan Values
[V].SSSIVDKYIGESAR.[L]	1xTMTpro16plex [K7]; 1xTMTpro16plex [N-Term]	1	P62333	P62333 [200-213]	0	2120.18	249.1	140.1	193	207.7	186.1	180.7	231.6	199.7	157.4	166.7	179.1	169.4	165.4	143.9
[E].SSSLPENTVQVESNEVMGAPDDR.[T]	1xOxidation [M17]; 1xTMTpro16plex [N-Term]	1	Q32MZ4	Q32MZ4 [378-400]	0	2781.32	37.8	23.1	28.4	26.1	30.9	31.9	35.6	36.7	39.5	34.2	42.6	44	34.6	30.8
[S].SSSLEKSYELPDGQVITIGNER.[F]	1xDeamidated [N20]; 1xTMTpro16plex [K6]; 1xTMTpro16plex [N-Term]	1	A5A3E0; P60709; P62736; P68133; P68032; P63261	A5A3E0 [933-954]; P60709 [233-254]; P62736 [235-256]; P68133 [235-256]; P68032 [235-256]; P63261 [233-254]	0	3031.61	58.7	30.5	45.3	53	71.4	66.3	68.8	49.6	78.4	41.8	44.6	55.1	48.9	41.4	Shared
[S].SSSLEKSYELPDGQVITIGNER.[F]	1xTMTpro16plex [K6]; 1xTMTpro16plex [N-Term]	2	A5A3E0; P60709; P62736; P68133; P68032; P63261	A5A3E0 [933-954]; P60709 [233-254]; P62736 [235-256]; P68133 [235-256]; P68032 [235-256]; P63261 [233-254]	0	3030.62	272	145.2	214.3	238.1	348.1	390.4	322.2	221.5	197	176.5	197.9	246.1	260.3	167.9	Shared
[G].SSSGKATGDETGAKVER.[A]	2xTMTpro16plex [K5; K14]; 1xTMTpro16plex [N-Term]	2	P61247	P61247 [236-252]	0	2592.44	186.2	112.3	147.2	164.5	161.9	150.6	151.8	178.9	162.3	156.2	181.3	158.1	140.7	107.9
[L].SSSGDGAQHR.[D]	1xTMTpro16plex [N-Term]	4	O95084	O95084 [107-116]	0	1305.65															No Quan Values
[L].SSSFDLDYDFQR.[D]	1xTMTpro16plex [N-Term]	1	P07910-1	P07910-1 [119-130]	0	1783.85	114.1	77.6	89.8	90.9	81.1	73.2	73.6	139.4	110	101.4	97.3	94.2	75.4	67.2
[D].SSSEGLEKDTATQR.[S]	1xTMTpro16plex [K8]; 1xTMTpro16plex [N-Term]	1	Q49AR2-1	Q49AR2-1 [197-210]	0	2117.13	70.4	54	58.8	62.9	66.7	61.5	64.9	114.4	76.4	77.6	95.8	82.2	80.2	63.4
[R].SSSEDKITVHFINR.[D]	1xTMTpro16plex [K6]; 1xTMTpro16plex [N-Term]	1	P10109	P10109 [61-74]	0	2241.25	112	74.3	88.6	99.6	98	96.4	100.8	98.7	84.1	84.2	92.3	87.5	83	66
[F].SSSSYSSSGYGR.[R]	1xTMTpro16plex [N-Term]	1	Q15149-4; Q15149-9	Q15149-4 [4518-4529]; Q15149-9 [4504-4515]	0	1528.72	106.8	88	95	91.6	93.6	90.3	94.6	152.5	143.5	142.8	141.6	115.3	108.3	98.7	Shared
[A].SSSTAVIVSAR.[M]	1xTMTpro16plex [N-Term]	2	P05121-1	P05121-1 [359-369]	0	1381.8	101.3	64.2	93.3	96.8	86.2	90.5	98	65.8	63.2	58.3	62	57	49.4	52.8
[L].SSSVMCPDAR.[S]	1xCarbamidomethyl [C6]; 1xTMTpro16plex [N-Term]	3	P28799	P28799 [203-212]	0	1413.68	253.2	205	236.2	255.9	264.5	252.7	267.5	262.2	285.5	267	276.5	268.9	257.5	221.6
[S].SSSVTTSETQPCTPSSSDYSDLQR.[V]	1xCarbamidomethyl [C12]; 1xTMTpro16plex [N-Term]	1	P50552	P50552 [323-346]	0	2924.34	19.5	10.8	17.3	15.6	15	15	17.7	18.1	21.2	21	22.9	23	17.4	15.3
[D].STEEKGAPIETLGYHSASNR.[R]	1xAcetyl [N-Term]; 1xTMTpro16plex [K5]	1	Q5VT52	Q5VT52 [1077-1096]	0	2493.25	39.9	26	37.5	38	35.8	35.9	39.4	44.5	42.4	41.4	42.2	42	34.7	39.5
[L].STDAEAVSTR.[W]	1xTMTpro16plex [N-Term]	1	Q15545	Q15545 [171-180]	0	1340.7	53.5	43.9	49.2	52.1	55.2	53.2	51.4	66.6	58.8	57	54	61.9	56.9	48.2
[R].STCQSFEPPETPVVKDSTIGGSPQPR.[P]	1xCarbamidomethyl [C3]; 1xTMTpro16plex [K15]; 1xTMTpro16plex [N-Term]	1	P09603	P09603 [256-281]	0	3409.76	45.4	28.6	38.6	39.5	40.9	39.7	45	62	60.9	64.5	64.8	64.7	55	49.7
[M].STASSSSSSSSSQTPHPPSQR.[M]	1xAcetyl [N-Term]	1	Q86VQ1	Q86VQ1 [2-22]	0	2131.95															No Quan Labels
[A].STASDNDFVTPEPR.[R]	1xTMTpro16plex [N-Term]	2	Q15021	Q15021 [1330-1343]	0	1839.9	55.7	37.6	45.9	52	46.1	49.1	48.1	74	70.4	70.6	70.5	69.6	62.2	47.6
[M].STAQSLKSVDYEVFGR.[V]	1xAcetyl [N-Term]; 1xTMTpro16plex [K7]	5	P14621	P14621 [2-17]	0	2133.11	331.5	255.2	329	313.1	321.9	315.2	366.6	490	422.7	413.9	405.6	435.2	419.3	415.2
[K].STAGDTHLGGEDFDNR.[M]	1xTMTpro16plex [N-Term]	2	P11142-1	P11142-1 [221-236]	0	1995.93	52.4	39.5	74.9	55.7	65.1	86.4	61.3	60.7	67.5	65.8	66.2	72.1	69.9	66.7
[D].STAAQQELR.[S]	1xTMTpro16plex [N-Term]	16	P35579-1	P35579-1 [1154-1162]	0	1307.72	1409.8	1141.8	1299.1	1349.1	1253.8	1208.9	1307.1	1730.4	1582.4	1603.6	1605.8	1577.5	1419.3	1263.8
[D].STAAGGSASKR.[M]	1xTMTpro16plex [K10]; 1xTMTpro16plex [N-Term]	1	Q3LXA3	Q3LXA3 [363-373]	0	1600.93	134.8	70.6	90.4	97.3	93.4	78.7	112.6	81	65.6	66.4	61	70.5	58	65.7
[M].STGGDFGNPLR.[K]	1xAcetyl [N-Term]	4	P20340-1	P20340-1 [2-12]	0	1162.55															No Quan Labels
[S].SSYPISPAVSR.[T]	1xTMTpro16plex [N-Term]	4	Q15149-4; Q15149-9	Q15149-4 [4254-4264]; Q15149-9 [4240-4250]	0	1467.81	333.3	218.1	256.1	268.4	274	256	275.1	458.7	394	400.1	411.6	393.2	334.9	320.2	Shared
[M].SSVAVLTQESFAEHR.[S]	1xAcetyl [N-Term]	1	Q00341-1	Q00341-1 [2-16]	0	1702.84															No Quan Labels
[E].SSTSGFTPGGGGSSVSMIASR.[K]	1xOxidation [M17]; 1xTMTpro16plex [N-Term]	4	P49321	P49321 [677-697]	0	2250.1	182.7	137	165.5	172.8	176.9	162.5	179.3	234.5	212.1	218.4	218.6	217.6	204.2	175.2
[D].SSTQGANLPDFELLSR.[I]	1xAcetyl [N-Term]	1	Q9UPT8	Q9UPT8 [1033-1048]	0	1776.88															No Quan Labels
[M].SSTQFNKGPSYGLSAEVKNR.[L]	1xAcetyl [N-Term]; 2xDeamidated [N6; N19]; 2xTMTpro16plex [K7; K18]	1	Q99439	Q99439 [2-21]	0	2822.48	64.5	34.8	51.5	55.5	47.5	50.2	59.8	60	47	47	41.5	57.8	50.8	58.5
[M].SSTQFNKGPSYGLSAEVKNR.[L]	1xAcetyl [N-Term]; 1xDeamidated [N]; 2xTMTpro16plex [K7; K18]	4	Q99439	Q99439 [2-21]	0	2821.5	379.1	240	297.6	279.5	314.2	305.9	383.2	360.6	296.1	287.2	282.5	284.8	270.8	304.4
[M].SSTQFNKGPSYGLSAEVKNR.[L]	1xAcetyl [N-Term]; 2xTMTpro16plex [K7; K18]	13	Q99439	Q99439 [2-21]	0	2820.51	1339.8	848	998	1001.4	1056.5	971.8	1300.2	1323.5	1014.4	1015.2	964.4	1002.5	919.6	1040.1
[M].SSTLAKIAEIEAEMAR.[T]	1xAcetyl [N-Term]; 1xOxidation [M14]; 1xTMTpro16plex [K6]	3	Q9Y295	Q9Y295 [2-17]	0	2082.11	13.8	10.8	14.8	15.3	16.1	9.8	19.8	12.5	13.1	12.2	12.1	11.6	10.4	10
[T].SSSYTGSGYQGGGYQQDNR.[Y]	1xTMTpro16plex [N-Term]	1	Q8NCA5	Q8NCA5 [430-448]	0	2316.04															No Quan Values
[M].SSSYDQSSVHNR.[I]	1xTMTpro16plex [N-Term]	1	Q5T6F2	Q5T6F2 [614-625]	0	1670.81															No Quan Values
[E].SSVPSPVPAITVNQGEMSSPQR.[V]	1xOxidation [M17]; 1xTMTpro16plex [N-Term]	1	P49023	P49023 [226-247]	0	2588.33	40.4	27.4	39.2	42.7	41.4	44.8	40.5	48.7	48	46	45.5	41.1	43.1	39.2
[N].SVFDIFELTGAAR.[K]	1xTMTpro16plex [N-Term]	2	P07996	P07996 [29-41]	0	1729.94	39.9	22.5	37.1	38.9	42	40.9	39.9	73.3	72.6	60.6	54.5	60.5	73.4	69.4
[F].SVFYYEILNSPDR.[A]	1xTMTpro16plex [N-Term]	1	P62258-1	P62258-1 [178-190]	0	1906.99															No Quan Values
[R].SVGGSGGGSFGDNLVTR.[S]	1xTMTpro16plex [N-Term]	3	P02545	P02545 [628-644]	0	1870.96	229.4	185.8	229.7	244.5	280.4	274.6	300.1	265.3	252.7	250.8	269.8	298.8	279.2	257.9
[A].TAASSSSLEKSYELPDGQVITIGNER.[F]	1xDeamidated [N24]; 1xTMTpro16plex [K10]; 1xTMTpro16plex [N-Term]	1	P60709; P62736; P68133; P68032; P63261	P60709 [229-254]; P62736 [231-256]; P68133 [231-256]; P68032 [231-256]; P63261 [229-254]	0	3361.76	46.7	29	34.4	48.6	53.4	49.9	64.5	39.6	28.5	27.1	31.5	35.2	27.4	28.4	Shared
[A].TAASSSSLEKSYELPDGQVITIGNER.[F]	1xTMTpro16plex [K10]; 1xTMTpro16plex [N-Term]	3	P60709; P62736; P68133; P68032; P63261	P60709 [229-254]; P62736 [231-256]; P68133 [231-256]; P68032 [231-256]; P63261 [229-254]	0	3360.78	130.3	86.2	105.3	113.2	149.5	157.6	174.3	100	84.1	77.6	82.2	88.8	90.2	74.4	Shared
[C].TAANSNKAHPASNAIDGTER.[W]	1xTMTpro16plex [K7]; 1xTMTpro16plex [N-Term]	1	O15230	O15230 [107-126]	0	2633.39	21.8	14.3	21.5	23.8	24.3	30	23.1	22.4	16.7	18.5	20	19.5	16	17.1
[R].TAAAPKAGPGVVR.[K]	1xTMTpro16plex [K6]; 1xTMTpro16plex [N-Term]	2	Q15691	Q15691 [169-181]	0	1803.11	150.9	87.8	108.1	129.1	124.7	111.4	127.2	113.1	102.9	105.5	102.6	109.3	104	80
[D].TAAAPAGGAPPAHAPGPGR.[D]	1xTMTpro16plex [N-Term]	2	Q14657	Q14657 [29-47]	0	1928.04	65.1	47.1	56.4	50.4	61.2	52.5	65.4	68.6	60.7	62.2	69.2	61.1	54.6	53.1
[C].SYVVTNGLGINVFKDPVADPNKR.[S]	1xDeamidated [N6]; 2xTMTpro16plex [K14; K22]; 1xTMTpro16plex [N-Term]	1	P43490	P43490 [402-424]	0	3416.94	72	31.8	59.1	50.8	49.9	55.8	48.8	94.7	62.9	65.5	80.7	68.9	75.6	41.9
[V].SYVIQAEGKEHIIHLER.[N]	1xTMTpro16plex [K9]; 1xTMTpro16plex [N-Term]	2	Q13443	Q13443 [67-83]	0	2630.49	230.6	175	232	238.1	241.9	225.4	243.8	159.4	135.4	139.1	128.4	133.6	120.8	96.4
[D].SYVGDEAQSKR.[G]	1xTMTpro16plex [K10]; 1xTMTpro16plex [N-Term]	1	P60709; P62736; P68133; P68032; P63261	P60709 [52-62]; P62736 [54-64]; P68133 [54-64]; P68032 [54-64]; P63261 [52-62]	0	1848.01	176.4	100.4	141.2	141.1	171.7	198.9	180.6	154.3	120.4	128.9	129	142.3	149.9	127.9	Shared
[M].SYTPGVGGDPAQLAQR.[I]	1xAcetyl [N-Term]	10	O15400	O15400 [2-17]	0	1658.81															No Quan Labels
[M].SYSCGLPSLSCR.[T]	1xAcetyl [N-Term]; 2xCarbamidomethyl [C4; C11]	2	O76009	O76009 [2-13]	0	1428.62															No Quan Labels
[L].SYQLSGLQKQASAAEDR.[I]	1xTMTpro16plex [K9]; 1xTMTpro16plex [N-Term]	1	Q03252	Q03252 [318-334]	0	2460.33	40.4	32.6	37.3	38.6	44.5	46.1	46.1	42.9	43.1	49.3	51.8	58	43.8	46.8
[S].SYPISPAVSR.[T]	1xTMTpro16plex [N-Term]	4	Q15149-4; Q15149-9	Q15149-4 [4255-4264]; Q15149-9 [4241-4250]	0	1380.78	407.3	309	305.9	354.2	342.7	320.3	363.6	686.7	562.9	534.8	533.4	528	479.4	455.2	Shared
[M].SYIPGQPVTAVVQR.[V]	1xAcetyl [N-Term]	5	O14907	O14907 [2-15]	0	1556.84															No Quan Labels
[Y].SYKYQHDDGR.[V]	1xTMTpro16plex [K3]; 1xTMTpro16plex [N-Term]	1	P60983	P60983 [72-81]	0	1876.98	41.5	29.6	37.8	36.4	41.3	56.4	46.3	53.9	50.5	52.2	51.6	47.6	42.3	51.5
[L].SYHPLDEGGKGQLSFNLR.[D]	1xTMTpro16plex [K10]; 1xTMTpro16plex [N-Term]	1	P32004-3	P32004-3 [949-966]	0	2626.42	99.9	66.1	99	93.3	97.9	95.7	100.5	103.7	88.4	93.8	95.5	96.4	93.2	68.5
[M].SYGRPPPDVEGMTSLKVDNLTYR.[T]	1xAcetyl [N-Term]; 1xDeamidated [N19]; 1xOxidation [M12]; 1xTMTpro16plex [K16]	3	Q01130	Q01130 [2-24]	0	2958.48	235.5	167.8	186.5	181.6	178.2	171	207.8	209.1	171.3	182	161.1	159	159.7	145.2
[M].SYGRPPPDVEGMTSLKVDNLTYR.[T]	1xAcetyl [N-Term]; 1xOxidation [M12]; 1xTMTpro16plex [K16]	6	Q01130	Q01130 [2-24]	0	2957.5	608.6	395.2	472.5	458.1	434.6	435.6	532.9	527.6	432.4	436.8	438.3	401.8	390.3	347.8
[M].SYGRPPPDVEGMTSLKVDNLTYR.[T]	1xAcetyl [N-Term]; 1xDeamidated [N19]; 1xTMTpro16plex [K16]	2	Q01130	Q01130 [2-24]	0	2942.49	291.4	191.3	250.1	234.1	225.7	206.4	259.3	259.1	221.9	208	204	199.2	181.4	177.7
[M].SYGRPPPDVEGMTSLKVDNLTYR.[T]	1xAcetyl [N-Term]; 1xTMTpro16plex [K16]	1	Q01130	Q01130 [2-24]	0	2941.5	115	86.1	96.1	95.7	96.9	81.7	104.8	104.1	94.5	83.4	76.6	77	71.9	53.5
[Q].SYGGYKEPAAPVSIQR.[S]	1xTMTpro16plex [K6]; 1xTMTpro16plex [N-Term]	3	Q14847	Q14847 [182-197]	0	2331.3	206.2	137.7	176.3	207.2	225.3	221.1	215.2	222.3	203.8	220.4	228.7	234.3	213	186.8
[D].TAEKAKSHLEVPLEENVNR.[R]	1xAcetyl [N-Term]; 2xTMTpro16plex [K4; K6]	1	Q96CT7	Q96CT7 [116-134]	0	2814.56	98.6	73.6	91.1	88.4	91.2	81.1	95.6	86.9	80.5	84.8	79.7	74.4	70.9	66.9
[D].TAEKAKSHLEVPLEENVNR.[R]	2xTMTpro16plex [K4; K6]; 1xTMTpro16plex [N-Term]	2	Q96CT7	Q96CT7 [116-134]	0	3076.76	145.9	87.2	107.9	131	128.6	116.2	118.6	106.4	118.1	112.1	118.6	112.5	105.4	83
[M].TAGINADGHLINTGQAMDSSDNSER.[T]	1xOxidation [M17]; 1xTMTpro16plex [N-Term]	1	Q02447-1	Q02447-1 [287-311]	0	2894.35	15.6	11	14.3	14.9	16.3	18.7	16.6	21.1	16.8	17.1	24.6	17.6	18.1	18.1
[G].TAHSPKDGSSVHSTTASAR.[R]	1xTMTpro16plex [K6]; 1xTMTpro16plex [N-Term]	1	Q9H1B7	Q9H1B7 [636-654]	0	2505.33	34.7	27.5	32.1	35.4	69.3	54.4	31.6	45.9	37.7	47.2	47.5	42	43.5	33.3
[C].TCVPPHPQTAFCNSDLVIR.[A]	1xAcetyl [N-Term]; 2xCarbamidomethyl [C2; C12]	3	P01033	P01033 [25-43]	0	2254.07															No Quan Labels
[S].TCPAACHCPLEAPKCAPGVGLVR.[D]	4xCarbamidomethyl [C2; C6; C8; C15]; 1xTMTpro16plex [K14]; 1xTMTpro16plex [N-Term]	10	O00622	O00622 [25-47]	0	3129.61	1136	858.8	1061.4	1359.1	1290.6	1041.7	1088.8	531.6	623.9	560.5	534.5	521.5	494.7	407.2
[M].TCGSGFGGR.[A]	1xCarbamidomethyl [C2]; 1xTMTpro16plex [N-Term]	2	Q14533	Q14533 [2-10]	0	1202.59	137	107.1	125.2	121.2	134.3	124.1	159.9	166.7	1443.1	143.5	164.5	143.3	136.4	118.8
[L].TCEVDALKGTNESLER.[Q]	1xCarbamidomethyl [C2]; 1xTMTpro16plex [K8]; 1xTMTpro16plex [N-Term]	1	P08670	P08670 [327-342]	0	2430.28	69.3	44.4	82.9	59.8	60.2	100.9	73.3	63.4	63.8	56.4	70.6	66.3	60.7	90.5
[T].TATTTTTSSGGHPLEFLR.[N]	1xTMTpro16plex [N-Term]	2	P54727	P54727 [263-280]	0	2181.15	120.4	73.5	101.2	102.7	110.4	103.1	107.9	117.3	105.3	103.4	112.6	117.1	102.3	87.2
[R].TATESFASDPILYR.[P]	1xTMTpro16plex [N-Term]	1	P14618-2; P14618	P14618-2 [93-106]; P14618 [93-106]	0	1874.98	57.3	39.9	50.2	51.4	62.7	57.7	70.3	66.3	53.2	58	60	69	72.2	58.7	Shared
[D].TASVNENGLVTVADYISR.[A]	1xTMTpro16plex [N-Term]	1	P51114-1	P51114-1 [526-543]	0	2213.17	23.9	28.9	23.8	17.1	20.1	23.7	27.7	28	25	19.3	18.7	19.4	18.9	24.5
[T].TASVEESESTSSAR.[R]	1xTMTpro16plex [N-Term]	5	P50851-1	P50851-1 [1588-1601]	0	1744.85	163.1	122	141.6	161	146.8	140.6	152.2	200	169	177.5	181	171.9	166.4	129.6
[V].SYGDDEDSLSSAYIQR.[V]	1xTMTpro16plex [N-Term]	1	O14773	O14773 [324-339]	0	2109.99	53	44.4	48	50.4	51.1	54.3	62.3	48.1	49.3	46.4	49.5	52.7	49.6	38.8
[F].TASISETPVDVR.[V]	1xTMTpro16plex [N-Term]	2	Q06481	Q06481 [576-587]	0	1578.87	125.6	92	110.4	119.6	117.5	111.3	114	131.2	107.8	109.8	119.3	111.4	108.9	97.8
[F].TASAGIQVVGDDLTVTNPKR.[I]	1xAcetyl [N-Term]; 1xTMTpro16plex [K19]	1	P06733-1	P06733-1 [308-327]	0	2388.31	68.8	103.5	66.2	120.5	250	225.7	211.5	220.7	103.2	78.2	63	61.7	57.7	44.4
[A].TAPQTQHVSPMR.[Q]	1xOxidation [M11]; 1xTMTpro16plex [N-Term]	1	P29692; P29692-3	P29692 [125-136]; P29692-3 [101-112]	0	1672.88	39.9	22.8	30.8	40.1	37.5	38.5	36.5	41.3	38.3	44.6	45.9	40.4	36	31.5	Shared
[C].TAPASSHER.[A]	1xTMTpro16plex [N-Term]	1	Q9Y2D5-4	Q9Y2D5-4 [528-536]	0	1259.67	26	20.7	20.7	21	12.6	17.2	17.4	23.7	21.8	19.3	17.7	18.4	12.7	16.2
[G].TAPAAGVVPSR.[V]	1xTMTpro16plex [N-Term]	6	P27816-1	P27816-1 [878-888]	0	1329.78	599.2	430.4	507.6	537.5	529	485.6	486.8	653.1	626.9	618.7	635.4	583.9	545.9	490
[G].TALVGSQKEPSEVPTPKRPR.[G]	2xTMTpro16plex [K8; K17]; 1xTMTpro16plex [N-Term]	1	P17096-1	P17096-1 [39-58]	0	3089.83	62.1	42.4	55.8	58.4	58.1	55.8	63.8	58	53.1	57.1	60.3	58.8	57.1	37.2
[E].TALQEVEGLKKR.[E]	2xTMTpro16plex [K10; K11]; 1xTMTpro16plex [N-Term]	1	Q13740-1	Q13740-1 [394-405]	0	2284.42	145.1	78.7	114.4	128.9	134.9	149	113.3	94.9	93.5	88.8	103.4	103.3	90.2	51.6
[S].TAIDAPSNLR.[F]	1xTMTpro16plex [N-Term]	2	P02751	P02751 [1901-1910]	0	1361.77	181.8	137.5	171.8	167.5	176.9	180.7	196.6	403.8	366.7	384.5	403.6	385.7	373.9	318.1
[C].TAKDGAPCIFGGTVYR.[S]	1xCarbamidomethyl [C8]; 1xTMTpro16plex [K3]; 1xTMTpro16plex [N-Term]	1	P29279-1	P29279-1 [96-111]	0	2321.26	72.7	53.3	89.5	73.6	76.9	84.8	72.5	83.4	78.2	74	72.6	78.7	68	69.4
[K].TAKDALSSVQESQVAQQAR.[G]	1xTMTpro16plex [K3]; 1xTMTpro16plex [N-Term]	1	P02656	P02656 [42-60]	0	2625.45	41	49	56	49.3	62.1	61.8	55.2	56.7	60.8	52.4	49.7	62	54.3	73.4
[D].TASGLQGEAGVAGQQEPEAR.[E]	1xTMTpro16plex [N-Term]	1	Q9HCC9-1	Q9HCC9-1 [645-664]	0	2260.15	44.6	24.9	42.2	47.9	40.6	42.1	43	44.3	45.9	45	45.5	47.7	44.5	36.9
[KR].SYELPDGQVITIGNER.[F]	1xTMTpro16plex [N-Term]	1	A5A3E0; Q9BYX7; P60709; P62736; P68133; Q562R1; P68032; P63261	A5A3E0 [939-954]; Q9BYX7 [239-254]; P60709 [239-254]; P62736 [241-256]; P68133 [241-256]; Q562R1 [240-255]; P68032 [241-256]; P63261 [239-254]	0	2095.1	37.5	21	24.9	25.5	29.7	32.1	38.1	35	23.1	29.9	25.8	30.4	31.5	24.3	Shared
[R].SYDVPPPPMEPDHPFYSNISKDR.[R]	1xOxidation [M9]; 1xTMTpro16plex [K21]; 1xTMTpro16plex [N-Term]	1	P18669	P18669 [118-140]	0	3312.65	62.2	44.4	55.7	66.2	88.1	88.1	96.5	63.4	45.4	58.1	58.6	66.1	60.7	53.5
[F].SVPPAPTRPSCPAVAEIPLR.[M]	1xCarbamidomethyl [C11]; 1xTMTpro16plex [N-Term]	1	Q99661-1	Q99661-1 [144-163]	0	2419.35	62	41.2	51.3	53.5	49.2	48.9	52.4	74.3	61.3	62.4	69	58.6	49.3	46.9
[M].SVPNVLAKALYDNVAESPDELSFR.[K]	1xAcetyl [N-Term]; 1xTMTpro16plex [K8]	1	P56945-8	P56945-8 [2-25]	0	2980.56	26.3	21.6	24	26.3	23.9	23	28.2	39.3	32.2	28.6	30.7	35.1	30.6	28
[W].SVPNGPSPEEVEQQKR.[Q]	1xDeamidated [N4]; 1xTMTpro16plex [K15]; 1xTMTpro16plex [N-Term]	1	P50552	P50552 [128-143]	0	2390.28	58.3	39	49.6	50.9	50	48.8	48	68.2	49.9	54.6	55.4	55.2	52.9	46.6
[D].SVPLVKSSAGDTEFVHQNSQEIQR.[S]	1xTMTpro16plex [K6]; 1xTMTpro16plex [N-Term]	1	O43164	O43164 [235-258]	0	3264.75	59.5	44.3	55.6	62.4	65.1	56.5	65.7	76.5	76.6	77.3	81.2	71.3	76.4	54.5
[N].SVPLTDTGHER.[Q]	1xTMTpro16plex [N-Term]	2	P09603	P09603 [473-483]	0	1515.81	67.5	53.6	72.5	73	64.5	75.9	73.6	78	76.4	82.1	76.6	70.9	69.6	68.7
[S].SVPLPAENVTITAGQR.[I]	1xTMTpro16plex [N-Term]	1	Q14157-1	Q14157-1 [266-281]	0	1957.1	83.4	72.8	75.4	67.9	72.3	79	90.2	116.6	74.4	83.4	76	82.3	81.5	87.9
[M].SVPLLTDAATVSGAER.[E]	1xAcetyl [N-Term]	4	O95372	O95372 [7-22]	0	1628.85															No Quan Labels
[H].SVPATPTSTPVPNPEAESSSKEGELDAR.[D]	1xDeamidated [N13]; 1xTMTpro16plex [K21]; 1xTMTpro16plex [N-Term]	1	Q96FF9	Q96FF9 [107-134]	0	3462.77	25.8	18.2	26	27	28.7	22.9	23.2	25.8	23.8	24.2	28.3	26.5	23.9	21.5
[I].SVPAEFDLKQR.[N]	1xTMTpro16plex [K9]; 1xTMTpro16plex [N-Term]	1	P48723	P48723 [173-183]	0	1898.1	147.8	111.3	143.8	153.8	140.3	131.4	129.2	125.7	126.5	125.3	123.4	128.1	108.9	91.1
[P].SVPAAEPEYPKGIR.[A]	1xTMTpro16plex [K11]; 1xTMTpro16plex [N-Term]	4	P54819	P54819 [4-17]	0	2122.22	397.3	236.3	313.6	308.4	332.3	308.9	374.8	494.7	399.3	398	409.4	428.7	398.5	392.3
[A].SVPPVAEWAVPQSSR.[L]	1xTMTpro16plex [N-Term]	1	Q15811	Q15811 [208-222]	0	1914.04	57.7	40.8	49.5	54.8	56.4	50.6	55.4	58.7	53.3	49.2	51.8	49.1	50.2	48.4
[P].SVPAAEPEYPKGIR.[A]	1xAcetyl [N-Term]; 1xTMTpro16plex [K11]	1	P54819	P54819 [4-17]	0	1860.02	89.9	52.1	70.2	71.2	67.3	71.3	86.8	89.7	92.7	81.4	83.5	87.8	85.3	86.7
[G].SVNPAENFR.[V]	1xTMTpro16plex [N-Term]	1	P13010	P13010 [591-599]	0	1337.71	186.7	118	136.4	145.4	154.9	147.8	175.5	247.4	183.4	198.7	189.7	193.3	201	195
[A].SVNENGLVTVADYISR.[A]	1xAcetyl [N-Term]	1	P51114-1	P51114-1 [528-543]	0	1778.89															No Quan Labels
[L].SVNDPPDVLDR.[Q]	1xTMTpro16plex [N-Term]	1	Q12906-1	Q12906-1 [190-200]	0	1530.81	51.4	38.8	50.1	44.2	50.7	49.6	55.2	71.4	58.3	56	52.2	61	53.1	52
[G].SVILLENLR.[F]	1xTMTpro16plex [N-Term]	1	P07205; P00558	P07205 [115-123]; P00558 [115-123]	0	1360.85	76.8	48	49.5	56.8	55.4	56.2	79.4	96.4	68.2	66.4	65.4	71.3	61.7	56.5	Shared
[V].SVKYADEEIPR.[S]	1xTMTpro16plex [K3]; 1xTMTpro16plex [N-Term]	1	O75369-1	O75369-1 [1494-1504]	0	1915.08	107.3	66.2	80.9	88.1	109.5	97.4	123	82	71.3	75.1	79.3	80.2	67	57
[M].SVKPSDVGNLDDFAESDEDEAHGPGAPEAR.[A]	1xTMTpro16plex [K3]; 1xTMTpro16plex [N-Term]	1	Q8N3D4	Q8N3D4 [176-205]	0	3719.79	42	28.2	45.9	47.8	48.2	38.4	39.3	34.1	35.1	33.1	42.7	40	33.2	25.3
[V].SVHVEHPQEASVVVHQVER.[V]	1xTMTpro16plex [N-Term]	1	Q8N2S1	Q8N2S1 [221-239]	0	2470.31	50.4	32.7	46.6	42.7	40.1	34.3	44.1	41.7	43.7	34.1	43.5	34.2	34.9	31.6
[T].SVGSVNPAENFR.[V]	1xTMTpro16plex [N-Term]	2	P13010	P13010 [588-599]	0	1580.84	113.7	82.1	97.3	102	112.6	118.6	115.9	114.5	119.7	117.2	114.8	115.9	107	95.5
[A].SVGLLDTPR.[S]	1xTMTpro16plex [N-Term]	1	Q9Y2V2	Q9Y2V2 [17-25]	0	1261.74	98.6	78.5	97.9	120.9	185.6	220.9	241	97.2	89.9	110.8	116.5	214.4	238.3	216.4
[S].SVNSDVEALR.[R]	1xTMTpro16plex [N-Term]	1	Q6WCQ1	Q6WCQ1 [797-806]	0	1393.76	186.3	132.8	143.9	144.7	157.1	155.3	175.8	162.4	138.7	143.5	144.4	138.8	123.2	126.6
[R].TVATPLNQVANPNSAIFGGAR.[P]	1xTMTpro16plex [N-Term]	1	Q15056-1	Q15056-1 [217-237]	0	2402.31	51.3	34.3	46.1	44.1	54.5	53.1	56.6	66.9	53.5	55.3	59.4	60.7	60.8	55.6
[M].SVPSALMKQPPIQSTAGAVPVR.[N]	1xAcetyl [N-Term]; 1xOxidation [M7]; 1xTMTpro16plex [K8]	1	P55081	P55081 [2-23]	0	2596.45	54.5	53.1	56.9	55.9	64.8	62.8	62.2	64.2	63.8	60.1	58.1	64.3	54.4	50.5
[R].SVQEGENPDDGVR.[G]	1xTMTpro16plex [N-Term]	2	P42696	P42696 [14-26]	0	1705.83	85.2	67.7	84.6	77	82.6	84.8	82.8	74.5	80.2	82.6	74.2	89.4	85.5	70.9
[A].SYAAQQHPQAAASYR.[G]	1xTMTpro16plex [N-Term]	1	Q96PK6-1	Q96PK6-1 [527-541]	0	1952.99	37.7	31.8	42	37.4	37.6	37.6	33.6	43.5	43.7	35.6	37.5	44.4	39.7	38.2
[I].SVYYNEATGGKYVPR.[A]	1xDeamidated [N5]; 1xTMTpro16plex [K11]; 1xTMTpro16plex [N-Term]	1	P07437	P07437 [48-62]	0	2313.24	117	76.2	98.5	93.5	102.5	97.9	105.2	108.2	75.7	77.3	76.4	81.5	80.2	67.8
[I].SVYYNEATGGKYVPR.[A]	1xTMTpro16plex [K11]; 1xTMTpro16plex [N-Term]	3	P07437	P07437 [48-62]	0	2312.25	498.6	331.6	390.3	404.3	409.2	383	455.8	400.8	315	309.5	307.5	299.9	284.9	256
[S].SVYEQHESTPLR.[G]	1xTMTpro16plex [N-Term]	2	P02751	P02751 [1340-1351]	0	1749.91	81.7	63.2	81.6	81.1	82.9	116.3	92.9	99.3	91.2	82.3	84.5	90.4	85.2	84.9
[F].SVVTGPAPSQEAGTKAR.[F]	1xTMTpro16plex [K15]; 1xTMTpro16plex [N-Term]	1	P21980	P21980 [60-76]	0	2264.29															No Quan Values
[Q].SVVSANDVSDVIKR.[E]	1xTMTpro16plex [K13]; 1xTMTpro16plex [N-Term]	1	Q92743	Q92743 [441-454]	0	2097.22															No Quan Values
[S].SVVKVKKFNHDGEEEEEDDDYGSR.[T]	3xTMTpro16plex [K4; K6; K7]; 1xTMTpro16plex [N-Term]	1	Q6PJT7-1	Q6PJT7-1 [301-324]	0	4028.1	27.5	19.9	18.8	29.4	28.1	26.8	27.7	44.2	37.1	43.9	41.4	43.8	41	29.7
[M].SVVGLDVGSQSCYIAVAR.[A]	1xAcetyl [N-Term]; 1xCarbamidomethyl [C12]	2	Q92598	Q92598 [2-19]	0	1922.96															No Quan Labels
[F].SVVADTPELQR.[I]	1xTMTpro16plex [N-Term]	2	Q14847	Q14847 [99-109]	0	1518.84	134.7	105.9	143.1	178.9	229.6	270.5	280.5	179.2	182.1	200.9	220.7	290.9	311.5	277.1
[C].SVPSPLPPEDAGTGGLR.[Q]	1xTMTpro16plex [N-Term]	2	Q6NYC8	Q6NYC8 [398-414]	0	1954.06	138.6	94.8	126	130	143	139.4	134.8	135	128.9	126.4	141.8	138.2	117.7	109.4
[G].SVTVHSSEPEVR.[I]	1xTMTpro16plex [N-Term]	3	Q9Y624	Q9Y624 [28-39]	0	1630.87	190.1	150.6	171.2	173.9	179.7	163.4	186.5	206.7	182.6	196.5	194.1	192.7	176.5	164.1
[K].SVTEQGAELSNEER.[N]	1xTMTpro16plex [N-Term]	2	P63104-1	P63104-1 [28-41]	0	1852.92	87.5	66.3	83.1	87.5	97.6	106.5	114	108.6	89.9	93.9	86.7	95.7	97.7	115
[T].SVTDLPNAFDGPITITIVNR.[D]	1xTMTpro16plex [N-Term]	2	P16070	P16070 [131-150]	0	2447.35	32.2	25.7	34.1	38.6	34.7	35.2	37.3	53.9	44.2	48.5	48.6	47.8	45.8	31.8
[F].SVSSLAEGSVTSVGSVNPAENFR.[V]	1xTMTpro16plex [N-Term]	1	P13010	P13010 [577-599]	0	2598.33															No Quan Values
[Y].SVSGSGSTAGSR.[T]	1xTMTpro16plex [N-Term]	1	Q15149-4; Q15149-9	Q15149-4 [4479-4490]; Q15149-9 [4465-4476]	0	1356.7	27	19.1	24.7	34.3	32.7	46.2	43.1	40.2	42.3	42.4	49.3	59	50.7	49.4	Shared
[M].SVSGAETVNGEVPATPVKR.[E]	1xDeamidated [N9]; 1xTMTpro16plex [K18]; 1xTMTpro16plex [N-Term]	1	Q8IUW5	Q8IUW5 [247-265]	0	2507.4	45.3	32.9	46.9	37.5	54.8	49.7	55	49.2	38.3	41.9	39.7	47.4	44.5	49.1
[E].SVSEKTER.[S]	1xTMTpro16plex [K5]; 1xTMTpro16plex [N-Term]	1	Q9H2G2-1	Q9H2G2-1 [362-369]	0	1543.89	209.5	157.4	180.6	206.7	191.4	207	189.8	267.4	238.7	261.4	245.7	248.2	249.3	188.2
[G].SVSAPNLPTAEDNLEYVR.[T]	1xTMTpro16plex [N-Term]	1	P46109	P46109 [112-129]	0	2279.18	52.5	46.7	49.7	52	54	44.9	55.9	59.1	50.5	53	49.7	50.9	48.6	47.2
[G].SVQNPVYHNQPLNPAPSR.[D]	1xTMTpro16plex [N-Term]	1	P00533-1	P00533-1 [1104-1121]	0	2322.23	45.5	39.1	49.1	47.8	51.8	43.9	50.4	57.9	56.3	53.7	48.8	53	44.2	47.5
[R].SVQLTEKR.[M]	1xTMTpro16plex [K7]; 1xTMTpro16plex [N-Term]	2	P01024	P01024 [672-679]	0	1568.96	344.8	251.7	276.6	283.3	320.3	286.9	345.1	83.1	88.1	70.1	75.7	113	76.6	77.2
[S].SVTQVTEQSPKVQSR.[Y]	1xTMTpro16plex [K11]; 1xTMTpro16plex [N-Term]	1	Q14966-1	Q14966-1 [120-134]	0	2282.3	85.2	56.7	72.6	72.4	71.6	80.3	77.2	118.3	102	108.3	114.2	105.2	102.3	81.4
[R].SSSEDKITVHFINR.[D]	1xAcetyl [N-Term]; 1xTMTpro16plex [K6]	1	P10109	P10109 [61-74]	0	1979.05	81.3	58.1	82.5	60.1	68.2	58.4	81.2	78.6	61.2	68.1	59	65.8	58.8	68.8
[M].TVDESGQLISCSMDDTVR.[Y]	1xCarbamidomethyl [C11]; 1xOxidation [M13]; 1xTMTpro16plex [N-Term]	1	O75083	O75083 [372-389]	0	2333.09	28.7	26.6	27.5	31.7	35	35.3	31	33.4	29.6	33.4	25.7	36.9	33.9	32.5
[L].TVDVTPPTAKAPTTVEDR.[V]	1xTMTpro16plex [K10]; 1xTMTpro16plex [N-Term]	1	Q9H8Y8-1	Q9H8Y8-1 [411-428]	0	2506.4															No Quan Values
[M].VVDAANSNGPFQPVVLLHIR.[D]	1xDeamidated [N8]; 1xTMTpro16plex [N-Term]	1	Q13362	Q13362 [12-31]	0	2451.37	29	20.5	21.9	27.8	32.3	27.5	44.2	32.2	27.8	22.7	25.6	27.8	26.6	28.9
[S].VVADTPELQR.[I]	1xTMTpro16plex [N-Term]	4	Q14847	Q14847 [100-109]	0	1431.81	349.8	282.9	319.7	335.7	337.3	321.2	352.9	454.9	425.5	407.6	415.4	423.7	383.3	327.4
[Q].VTVEEPVQQPSVVDR.[V]	1xTMTpro16plex [N-Term]	1	O60664-1	O60664-1 [14-28]	0	1986.08															No Quan Values
[T].VTTTYFGHSEQISQER.[Y]	1xTMTpro16plex [N-Term]	1	Q9NUM4	Q9NUM4 [232-247]	0	2187.1	38.8	28.1	39.6	37.3	41.7	41.5	41.3	49.9	39.9	33.8	44.6	41.1	40.9	38.8
[T].VTSVCSETSQELAEGQR.[R]	1xCarbamidomethyl [C5]; 1xTMTpro16plex [N-Term]	1	Q96HC4	Q96HC4 [209-225]	0	2185.07	35.4	20.3	35.4	29.3	40.7	36.8	37.8	40.3	36.9	35.1	35	40.6	29.5	32.1
[R].VTSSEPPNPASSSKSEKR.[E]	2xTMTpro16plex [K14; K17]; 1xTMTpro16plex [N-Term]	1	Q92575	Q92575 [446-463]	0	2800.56	44	25.8	38	42.5	39.6	40.8	44.3	45.6	46.3	46.6	46.2	50.6	41	35.5
[T].VTSQNLQLENLR.[M]	1xTMTpro16plex [N-Term]	5	P04233-1	P04233-1 [83-94]	0	1718.97	411.6	332.4	381.5	402.8	388.3	387.1	390.4	539.3	485.8	497.7	498.6	500.8	449.5	383
[D].VTPPTAKAPTTVEDR.[V]	1xTMTpro16plex [K7]; 1xTMTpro16plex [N-Term]	1	Q9H8Y8-1	Q9H8Y8-1 [414-428]	0	2191.26	68.4	51.5	66.3	85.3	74.3	72.6	69.3	92.5	84.1	84.9	89.3	90.6	77	66.7
[M].VTPPSAEAHWAVR.[V]	1xTMTpro16plex [N-Term]	1	Q9UBC2-1	Q9UBC2-1 [112-124]	0	1724.94	66.2	41.7	56.3	55.3	53.2	60.2	64.2	65.4	64.5	62.2	68.6	56.9	53.6	55.2
[S].VTPPEESQNSDTPPRPDR.[L]	1xTMTpro16plex [N-Term]	1	Q05209-1	Q05209-1 [508-525]	0	2326.16	31.1	23.7	28.6	29.5	31.1	26.7	30	29.5	35.2	34.1	33.5	37.3	34.7	25.9
[C].VTNLQEVAR.[I]	1xTMTpro16plex [N-Term]	1	P10619	P10619 [257-265]	0	1333.78	226.2	138.6	164.5	166.5	164	176.6	214.9	197.6	130.2	130.7	145.2	155	141.6	93.7
[G].VTLTDLQEAEKTIGR.[S]	1xTMTpro16plex [K11]; 1xTMTpro16plex [N-Term]	1	O14974	O14974 [699-713]	0	2282.32	81.7	56.7	65.6	73.5	72.4	67.7	78.3	90.1	84.8	88.3	84.1	85.7	72.9	59.1
[Q].VTKVTQVDGNSPVR.[F]	1xTMTpro16plex [K3]; 1xTMTpro16plex [N-Term]	1	P48444	P48444 [483-496]	0	2108.23	38.1	32.1	46.2	41.1	44.9	56.8	48.5	49.6	49.2	50.5	48.8	48.8	43.3	46.9
[M].VTEQEVDAIGQTLVDPKQPLQAR.[F]	1xTMTpro16plex [K17]; 1xTMTpro16plex [N-Term]	1	Q9BU89	Q9BU89 [2-24]	0	3143.76	61.6	48.1	50.9	48.3	43.8	41.9	55.7	74.2	62.4	69.1	66.3	67.2	60.5	59.1
[T].VTENATGDLATSR.[N]	1xTMTpro16plex [N-Term]	2	O43291	O43291 [91-103]	0	1638.86	100.3	77.1	89.2	91.6	92	83.8	94.7	101.3	97.7	93.7	114.9	95.2	93	81.9
[F].VTDSSWSAR.[K]	1xTMTpro16plex [N-Term]	1	Q08380	Q08380 [418-426]	0	1312.68	52.9	47.6	60	55.1	53.4	59.3	64.6	75.9	55.3	59.5	62.2	60.9	57.7	52.3
[C].VTDISHLVR.[K]	1xTMTpro16plex [N-Term]	6	P49321	P49321 [709-717]	0	1343.8	160.6	124	149.5	162.7	158.2	155.6	161.9	225.1	186.6	194.9	210.2	195.2	182.2	149.6
[S].VSVPWDDSLR.[G]	1xTMTpro16plex [N-Term]	1	P48681	P48681 [1465-1474]	0	1477.8	90.3	78.1	86.6	81.7	88.3	87.9	89.5	128.5	109.4	120.8	120.8	116.9	106.9	93.6
[M].VSVINTVDTSHEDMIHDAQMDYYGTR.[L]	1xAcetyl [N-Term]; 2xOxidation [M14; M20]	1	P55735-1	P55735-1 [2-27]	0	3071.34															No Quan Labels
[S].VSTSHTTISGGGSR.[G]	1xTMTpro16plex [N-Term]	5	P04264	P04264 [505-518]	0	1650.87	227.9	154.6	241.1	215.7	245.4	408.1	317.8	229	213.9	239.9	232.5	403.3	168.2	317.6
[G].VSTPLQGGSNSAAAIGQSSGELR.[T]	1xTMTpro16plex [N-Term]	2	P15291	P15291 [56-78]	0	2491.31	79.8	59.3	67	72.3	76.4	76.2	78	65.1	55.6	61.9	63.7	63.6	56.8	55.7
[L].VVDNGSGMCKAGFAGDDAPR.[A]	1xCarbamidomethyl [C9]; 1xTMTpro16plex [K10]; 1xTMTpro16plex [N-Term]	4	P60709	P60709 [9-28]	0	2632.31	158.7	116.5	175.1	143.2	177.4	243.7	187.4	153.7	141.5	142.4	157.8	151.2	145.2	157.2
[L].VVDNGSGMCKAGFAGDDAPR.[A]	1xCarbamidomethyl [C9]; 1xDeamidated [N4]; 1xTMTpro16plex [K10]; 1xTMTpro16plex [N-Term]	3	P60709	P60709 [9-28]	0	2633.29	102.6	78.4	142.5	114.2	151	247.6	168.1	111.9	110	117.6	118.1	142.4	131.9	136.5
[A].VYLGEEELLHDPMGQDR.[A]	1xOxidation [M13]; 1xTMTpro16plex [N-Term]	2	Q96J42-1	Q96J42-1 [57-73]	0	2321.14	195.3	128	163.7	186	187.1	176.3	192.3	183.4	168.2	167.8	165.5	164.6	140.2	148.4
[Y].VVVLKEETHLSQSER.[T]	1xTMTpro16plex [K5]; 1xTMTpro16plex [N-Term]	1	Q8NBP7-1	Q8NBP7-1 [79-93]	0	2362.36	32.7	33.4	42.8	39.9	35.6	47.2	43.2	49	43.3	44.1	33.7	44.4	39.4	57.5
[A].VVVDKSTGEGVIR.[S]	1xTMTpro16plex [K5]; 1xTMTpro16plex [N-Term]	1	O94985-1	O94985-1 [99-111]	0	1967.18	71.9	63.1	70	62.3	67.2	60.6	78.5	98.1	81.7	88.7	89.5	82.7	77.7	75.7
[A].VVTVPAYFNDSQR.[Q]	1xTMTpro16plex [N-Term]	1	P11142-1	P11142-1 [143-155]	0	1799.96	50	38	51	39.6	55.9	58	65.7	52.1	43.8	47.1	44.4	52	50.9	53.4
[K].VVTDTDETELAR.[Q]	1xTMTpro16plex [N-Term]	1	P05198	P05198 [277-288]	0	1652.87	44.8	29.2	43.5	40	45.8	40.5	40.8	47.7	44	54.7	45.5	41.8	43	41.1
[E].VVSQTPASTTQAGAPPR.[D]	1xTMTpro16plex [N-Term]	2	P20810-1	P20810-1 [542-558]	0	1972.08	96.4	71.4	97.9	88.2	105.3	103.5	107	116.9	107.8	116.9	108.5	123.3	104.7	96
[M].VVQSEIGDAR.[R]	1xTMTpro16plex [N-Term]	1	O75369-1	O75369-1 [1994-2003]	0	1377.77	46.2	37.2	49.8	39.8	44	66.2	51.5	43.9	49.2	40.9	45.5	42.7	44.1	46
[T].VVPGGDLAKVQR.[A]	1xTMTpro16plex [K9]; 1xTMTpro16plex [N-Term]	1	P68363; Q9BQE3	P68363 [362-373]; Q9BQE3 [362-373]	0	1847.14	133.4	81.6	94.2	107.3	106.3	105.3	105	163.7	149.2	135.9	145.8	135.3	135.3	120.3	Shared
[K].VVNGAAASQPPSKR.[K]	1xDeamidated [N3]; 1xTMTpro16plex [K13]; 1xTMTpro16plex [N-Term]	2	O75533-1	O75533-1 [183-196]	0	1991.15	264.8	179.7	216.9	222.7	184.6	159.3	172.6	370.3	307.4	332.1	302.7	259.7	217	207.8
[N].VVLPTETEVAPAKDVTLLKETER.[A]	2xTMTpro16plex [K13; K19]; 1xTMTpro16plex [N-Term]	1	P27816-1	P27816-1 [334-356]	0	3451.02	58	47.5	50	54.7	47.4	48.8	63.5	69.4	54	63.1	62.1	61.1	55	53.4
[G].VSTPGSAGHDIITEQPR.[S]	1xTMTpro16plex [N-Term]	1	P42858	P42858 [484-500]	0	2069.09	45	36.1	40.8	47.8	40.7	39.1	45.5	50.1	43.5	46.2	46.7	40.3	39.7	36.9
[A].VVLPEVEPGLTAR.[E]	1xTMTpro16plex [N-Term]	4	P18827	P18827 [105-117]	0	1684	121.7	90.1	114.6	118.3	110.6	121.6	123.8	114.8	108.3	108	115.4	125.3	99.3	94.9
[C].VVHYTGMLEDGKKFDSSR.[D]	1xOxidation [M7]; 2xTMTpro16plex [K12; K13]; 1xTMTpro16plex [N-Term]	21	P62942	P62942 [24-41]	0	2997.63	2610.2	1485.6	1908.7	2180.4	2199.1	2086.6	2280	2037.4	1687.4	1667.2	1803.6	1797.1	1627.9	1237.8
[C].VVHYTGMLEDGKKFDSSR.[D]	2xTMTpro16plex [K12; K13]; 1xTMTpro16plex [N-Term]	2	P62942	P62942 [24-41]	0	2981.63	275.9	152.4	202.6	228.4	234.6	228.4	238.2	203.6	183.2	192.2	184.9	180.5	172.4	133.8
[G].VVGPQGPTGETGPMGER.[G]	1xOxidation [M14]; 1xTMTpro16plex [N-Term]	2	P20908	P20908 [998-1014]	0	1989	50.4	47.6	62.8	63	76.1	71.9	57.2	65.3	58.3	55.8	56.8	62.5	57.8	47.7
[Q].VVGDDLTVTNPKR.[I]	1xTMTpro16plex [K12]; 1xTMTpro16plex [N-Term]	4	P06733-1	P06733-1 [315-327]	0	2022.18	123.6	88.4	171.8	64.3	117.8	244.5	131.6	150.1	132	132.2	136.1	134.6	124.4	244.8
[D].VVEGEKGAEAANVTGPGGVPVQGSKYAADR.[N]	1xDeamidated [N12]; 2xTMTpro16plex [K6; K25]; 1xTMTpro16plex [N-Term]	1	P67809	P67809 [113-142]	0	3827.08	101.4	64.9	85.9	98.2	93	81.1	83	87.9	83.5	77.3	89.9	76.6	74.1	54.7
[D].VVEGEKGAEAANVTGPGGVPVQGSKYAADR.[N]	2xTMTpro16plex [K6; K25]; 1xTMTpro16plex [N-Term]	1	P67809	P67809 [113-142]	0	3826.09	52.4	32.9	45.7	44.3	45.1	40.5	41.4	39.1	43.5	37.9	44.5	39.8	36	30
[K].VVEEPNAFGVNNPFLPQASR.[L]	1xTMTpro16plex [N-Term]	1	Q9UJJ9	Q9UJJ9 [29-48]	0	2489.31	22	18.2	20.4	22.2	21.1	17.1	24.3	21.4	15.8	20.7	16.9	19.3	12.9	16.2
[F].VVDVAQGTQVTGR.[K]	1xTMTpro16plex [N-Term]	1	Q9UQ80	Q9UQ80 [126-138]	0	1633.92	45	43.7	50.3	41.8	48.2	45.1	51.8	55	48.8	46.3	49.7	39.8	49.7	47
[L].VVDNGSGMCKAGFAGDDAPR.[A]	1xCarbamidomethyl [C9]; 1xOxidation [M8]; 1xTMTpro16plex [K10]; 1xTMTpro16plex [N-Term]	7	P60709	P60709 [9-28]	0	2648.31	152.8	116.7	210.7	140.5	232.6	440	238.4	164.2	171.8	152	170.4	179.3	168.9	214.9
[T].VVKDDDHGILDQFSR.[S]	1xTMTpro16plex [K3]; 1xTMTpro16plex [N-Term]	1	Q9Y2D5-4	Q9Y2D5-4 [677-691]	0	2352.28	134.4	96.9	119.7	111.8	109.2	94.5	94.9	149.1	138.4	123.1	122.2	117.8	97.7	92
[F].VYNTELWENKR.[F]	1xTMTpro16plex [K10]; 1xTMTpro16plex [N-Term]	1	Q8N0V5-1	Q8N0V5-1 [23-33]	0	2060.14	234.4	166	199.7	188.8	188.8	192.8	213.5	204	188.8	183.3	162.7	162.9	161.5	153.6
[S].VSSVYEQHESTPLR.[G]	1xTMTpro16plex [N-Term]	1	P02751	P02751 [1338-1351]	0	1936.01	43.9	36.3	46.6	48.2	42.5	46.5	46.1	47	43.9	51	43.1	45.3	41.9	41.2
[K].VSSAEGAAKEEPKR.[R]	2xTMTpro16plex [K9; K13]; 1xTMTpro16plex [N-Term]	1	P05114	P05114 [6-19]	0	2371.38	64.9	50.3	61.1	70.3	75.6	67.8	60.5	124.5	136.3	126.4	137.3	129.7	130.7	82.7
[R].VQPEAQAKVDVFR.[E]	1xTMTpro16plex [K8]; 1xTMTpro16plex [N-Term]	1	Q06323-1	Q06323-1 [6-18]	0	2095.22	209.4	134.8	164.3	177.5	184.5	157.3	199.1	301.3	241.5	245.1	257	256	256	217
[H].VQPAVDTSGVKVSGPGVEPHGVLR.[E]	1xTMTpro16plex [K11]; 1xTMTpro16plex [N-Term]	1	Q14315	Q14315 [1244-1267]	0	2993.7	60.1	36	53.4	50.5	52.5	58.6	58.9	104	90.8	96.5	109.4	100.4	86	79.8
[L].VQPAPGAGEAEGLPEGTQAAGPAPAGKEHR.[K]	1xTMTpro16plex [K27]; 1xTMTpro16plex [N-Term]	1	Q86WR7-1	Q86WR7-1 [111-140]	0	3458.83	23.7	13.5	18.8	18.3	16.6	21.6	16.7	17.5	20.7	18.9	17.9	21.5	17.9	11.7
[G].VQLPPGDYSTTPGGTLFSTTPGGTR.[I]	1xTMTpro16plex [N-Term]	4	Q13541	Q13541 [27-51]	0	2811.45	148.1	111.8	129.1	140.6	140.2	143.8	156.3	194.7	165.6	176.1	173.6	170.6	159.6	150.6
[L].VQLLAVAGAEGPDEDSSNR.[E]	1xTMTpro16plex [N-Term]	1	P13667	P13667 [16-34]	0	2232.14	84.4	50.2	71	75.4	86	82.8	83.5	105	85	84.9	75.4	94.1	83.2	78.6
[M].VQKESQATLEER.[E]	1xTMTpro16plex [K3]; 1xTMTpro16plex [N-Term]	4	O60502	O60502 [2-13]	0	2026.14	329.6	200.5	263.6	289.7	287.2	253.9	316.8	391.2	345.2	340.7	362.7	365.6	319.5	287.2
[R].VQAMQISSEKEEDDNEKR.[Q]	1xOxidation [M4]; 2xTMTpro16plex [K10; K17]; 1xTMTpro16plex [N-Term]	2	Q9UKY7	Q9UKY7 [100-117]	0	3064.6	257.2	141.8	197.6	262.7	264	228.1	217.8	291.7	290.3	310.3	322.1	302.3	257.7	162.5
[S].VPTSDEEDEVPAPKPR.[G]	1xTMTpro16plex [K14]; 1xTMTpro16plex [N-Term]	1	Q8NE71-1	Q8NE71-1 [106-121]	0	2374.27	64.4	43.3	52.3	56.7	62.2	58.4	56.6	51.9	54	48.4	54.2	61.2	48.9	45.1
[A].VPTQCDVPPNSR.[F]	1xCarbamidomethyl [C5]; 1xTMTpro16plex [N-Term]	3	P10253	P10253 [78-89]	0	1673.86	131.3	101.6	141.4	126.1	127.7	121.3	125.9	118.3	111.2	115.4	105.1	112.5	98.8	102
[L].VPSTFEPNKDGDFCIR.[V]	1xCarbamidomethyl [C14]; 1xTMTpro16plex [K9]; 1xTMTpro16plex [N-Term]	1	P17655-1	P17655-1 [485-500]	0	2490.29	81.8	42.8	59.5	66	68.1	58.5	84	142.4	108.9	106.9	108	104.1	98.1	103.3
[K].VPQVSTPTLVEVSR.[N]	1xTMTpro16plex [N-Term]	2	P02768-1	P02768-1 [439-452]	0	1816.05	105.2	78.5	91.5	89.1	91.2	81.5	96.5	109.2	96.1	90.8	98.7	97	97	88.5
[R].VPPPPPIAR.[A]	1xTMTpro16plex [N-Term]	11	P07910-2; P07910-1	P07910-2 [130-138]; P07910-1 [143-151]	0	1247.78	999.8	774.8	880.9	910.4	957.1	975.3	989	1354.9	1210.8	1252.8	1247.6	1273	1171.9	1075.7	Shared
[C].VPPHPQTAFCNSDLVIR.[A]	1xCarbamidomethyl [C10]; 1xTMTpro16plex [N-Term]	1	P01033	P01033 [27-43]	0	2255.19	214.2	153	193.3	182.6	187.9	183.2	203.9	258	211.9	210.8	217	216.9	195.5	160.1
[P].VPPGEDSKDVAAPHR.[Q]	1xTMTpro16plex [K8]; 1xTMTpro16plex [N-Term]	1	P05231	P05231 [30-44]	0	2183.21	67.4	44.2	67.8	59.6	67.6	74.9	71.7	114.3	93.4	101.3	96.3	103.7	120.1	117.9
[L].VPNPDQKDSDGDGR.[G]	1xTMTpro16plex [K7]; 1xTMTpro16plex [N-Term]	2	P07996	P07996 [913-926]	0	2108.09	103.9	79.1	104	109.9	99.8	99.9	104.4	91.1	82.1	89.2	88.9	78.2	77.4	64.4
[A].VPIDDPEDGGKHWVVIVAGSNGWYNYR.[H]	1xDeamidated [N21]; 1xTMTpro16plex [K11]; 1xTMTpro16plex [N-Term]	1	Q99538	Q99538 [18-44]	0	3652.87	16.4	7.9	18.6	17.1	13.2	15.5	18.2	19.8	11.7	19.4	19.2	14.1	13.3	13.2
[L].VPEKCQFFHKER.[M]	1xCarbamidomethyl [C5]; 2xTMTpro16plex [K4; K10]; 1xTMTpro16plex [N-Term]	1	Q06481	Q06481 [145-156]	0	2517.42	146.9	106.4	124.7	148.4	151.9	141.2	137.6	106.5	120.9	105	111.3	114.3	99.2	87.4
[L].VPDKCKFLHQER.[M]	1xCarbamidomethyl [C5]; 2xTMTpro16plex [K4; K6]; 1xTMTpro16plex [N-Term]	1	P05067-11; P05067-1	P05067-11 [124-135]; P05067-1 [129-140]	0	2469.42	47.2	29.7	33	39	42	39.1	40.4	61.5	62.9	74.3	67	60.8	57.5	52.4	Shared
[M].VNTKPEKTEEDSEEVR.[E]	2xTMTpro16plex [K4; K7]; 1xTMTpro16plex [N-Term]	1	Q16543	Q16543 [129-144]	0	2802.53	82.6	49.1	76.7	86.5	87.2	104.2	102.7	97.6	103.8	95.2	109.6	112.3	114.2	79.2
[M].VNPTVFFDIAVDGEPLGR.[V]	1xTMTpro16plex [N-Term]	25	P62937	P62937 [2-19]	0	2250.21	2033.1	1220	1486	1585.4	1559.2	1444.9	1990.1	2209.1	1795.5	1774.5	1764.3	1828.1	1619.1	1772
[M].VNPTVFFDIAVDGEPLGR.[V]	1xAcetyl [N-Term]; 1xDeamidated [N2]	1	P62937	P62937 [2-19]	0	1989															No Quan Labels
[T].VQVESNEVMGAPDDR.[T]	1xOxidation [M9]; 1xTMTpro16plex [N-Term]	1	Q32MZ4	Q32MZ4 [386-400]	0	1965.95	36.5	30.7	40.5	43.7	40.3	34.4	40.8	56.3	35.3	38.4	40.4	43.3	40.3	34.3
[W].VSASDTVSGFR.[V]	1xTMTpro16plex [N-Term]	1	P02751	P02751 [741-751]	0	1429.76	93.7	69.5	107.2	102.9	112.4	106.5	113.4	111.8	113.2	100.8	110.4	117.1	98	91.6
[C].VSASKHSPTEDEESAKAEADAYIR.[E]	2xTMTpro16plex [K5; K16]; 1xTMTpro16plex [N-Term]	1	P46821	P46821 [964-987]	0	3503.84															No Quan Values
[C].VSASQAATEDGQLLR.[G]	1xTMTpro16plex [N-Term]	2	Q9Y490	Q9Y490 [751-765]	0	1849.99	130.5	82.9	111.2	109.7	104.4	109.1	138.6	130.7	117.9	124.7	118.2	119.6	110	92.1
[P].VSSAASVYAGAGGSGSR.[I]	1xTMTpro16plex [N-Term]	4	P05783	P05783 [29-45]	0	1787.92	253.3	171.5	210.4	215.7	202.2	204.3	218.6	185.6	158.5	161.2	164.8	162.2	143.6	132.1
[W].VSSAAQTEKGGR.[T]	1xTMTpro16plex [K9]; 1xTMTpro16plex [N-Term]	2	Q92947-1	Q92947-1 [24-35]	0	1799.03	231.3	146	176.5	190.6	182	167.5	203.5	246.6	195.5	200.6	190.3	212.5	188.8	176
[G].VSQGHHTKDFTR.[A]	1xTMTpro16plex [K8]; 1xTMTpro16plex [N-Term]	3	O95793	O95793 [430-441]	0	2021.12	137	104.2	128.8	139.2	133.9	136.5	141	177.3	168.6	152.4	173	167	156.1	133.8
[A].VSQENDEENEER.[W]	1xTMTpro16plex [N-Term]	1	Q96BP3	Q96BP3 [38-49]	0	1781.81	31.2	21.1	21.6	27.2	35.3	26.8	27.7	33	34.8	30.9	31.7	36.7	32.3	22.3
[N].VSPDVNYEELAR.[C]	1xTMTpro16plex [N-Term]	1	P17980	P17980 [375-386]	0	1695.89	59.9	49.1	63.4	64.4	74.2	62.5	67.1	71.1	66	75.4	69.1	73.6	76.6	61.3
[A].VSPAAGSSPGKPPR.[L]	1xTMTpro16plex [K11]; 1xTMTpro16plex [N-Term]	27	P01034	P01034 [21-34]	0	1916.12	3227	2128.1	2581.3	2863.7	2905.1	2757.5	3073.2	2841	2526.4	2611.2	2667.5	2716.9	2462.5	2121.1
[L].VSNTSSGEGSQPSR.[T]	1xTMTpro16plex [N-Term]	2	Q9UMX0-1	Q9UMX0-1 [300-313]	0	1696.84	12.7	8.5	7.5	12.1	11.5	12.8	9.7	12.6	9.1	9.9	14.9	13.9	9.7	10.4
[P].VSLANTQPR.[G]	1xTMTpro16plex [N-Term]	1	Q15942	Q15942 [245-253]	0	1289.75	97.2	72.3	80.4	79.6	89.8	83.1	85	87.6	87.5	72.7	82.2	82.5	77.8	71.1
[D].VSKPDLTAALR.[D]	1xTMTpro16plex [K3]; 1xTMTpro16plex [N-Term]	9	P08670	P08670 [260-270]	0	1779.1	2058.8	1298.7	1602.9	1718.8	1703.9	1595.1	1817.8	2043.2	1724.1	1728.3	1698.1	1697.4	1549.8	1431.7
[K].VSKELVEKSEAVR.[Q]	2xTMTpro16plex [K3; K8]; 1xTMTpro16plex [N-Term]	1	Q9P2E9-1	Q9P2E9-1 [834-846]	0	2386.45	165	115	133.8	156.7	157.1	156.5	142.1	148.6	150.3	148.5	159.1	148.2	123.9	110.5
[D].VSSAKNVVLPTETEVAPAKDVTLLKETER.[A]	3xTMTpro16plex [K5; K19; K25]; 1xTMTpro16plex [N-Term]	1	P27816-1	P27816-1 [328-356]	0	4341.54	112.9	65	82.7	103	92.9	90.8	90.3	103.9	97.6	103.1	99.3	99.2	77.6	68.6
[S].VSGSGSTAGSR.[T]	1xTMTpro16plex [N-Term]	1	Q15149-4; Q15149-9	Q15149-4 [4480-4490]; Q15149-9 [4466-4476]	0	1269.67	72.5	51.3	69.9	73.5	78	81.7	66.9	122.2	124.6	119.8	132.2	141.4	133.3	83.2	Shared
[Y].VSGFHPSDIEVDLLKNGER.[I]	1xDeamidated [N16]; 1xTMTpro16plex [K15]; 1xTMTpro16plex [N-Term]	3	P61769	P61769 [47-65]	0	2721.47	59.1	44.5	86.1	32.6	58.3	163.5	66.2	61.8	60.8	64.6	65.5	64.9	59.6	89.3
[Y].VSGFHPSDIEVDLLKNGER.[I]	1xTMTpro16plex [K15]; 1xTMTpro16plex [N-Term]	3	P61769	P61769 [47-65]	0	2720.49	51.3	42.6	75.7	62.7	58	137.7	60.2	68	58.7	58.1	64.3	62.7	59.9	75.7
[S].VSGASNHQPNSNSGR.[Y]	1xDeamidated [N]; 1xTMTpro16plex [N-Term]	4	Q9NSE4	Q9NSE4 [45-59]	0	1816.89	86.3	52.6	69.6	66.2	71.7	64.8	81.9	118.3	101.9	105.6	116.6	103.5	99.4	98.7
[S].VSGASNHQPNSNSGR.[Y]	1xTMTpro16plex [N-Term]	3	Q9NSE4	Q9NSE4 [45-59]	0	1815.9	85.8	47.2	77.7	68.4	68.7	64.6	83.5	85.6	75.3	71.9	75.9	73.3	68.3	63.1
[S].VSEEDVSSR.[Y]	1xTMTpro16plex [N-Term]	1	Q96IZ0	Q96IZ0 [232-240]	0	1311.67	48.3	40.7	49.7	53.4	72.7	75.3	71.6	51.1	51.4	50.7	55.5	71.6	73	57.5
[F].VSDENDAKILNDVQDR.[F]	1xTMTpro16plex [K8]; 1xTMTpro16plex [N-Term]	1	O00148	O00148 [390-405]	0	2439.3	37.9	25.1	44.3	43.9	44.5	68.6	41.8	37.7	38.2	42	41.5	30.9	27.7	37.1
[G].VSGGEGKGGSDGGGSHR.[K]	1xTMTpro16plex [K7]; 1xTMTpro16plex [N-Term]	24	P14209	P14209 [99-115]	0	2109.09	3920.2	2750.7	3446.3	3851	3775.6	3473.8	3511.2	1606.1	1529.4	1485.8	1543.8	1541.6	1388.8	1143.5
[M].VNPTVFFDIAVDGEPLGR.[V]	1xAcetyl [N-Term]	14	P62937	P62937 [2-19]	0	1988.01															No Quan Labels
[E].VYPEDHSELQSVR.[T]	1xTMTpro16plex [N-Term]	2	Q14118	Q14118 [156-168]	0	1862.96	149.5	117.2	158.9	140.7	147	164.5	147	197.2	186.2	185	191	200.7	173.6	149.8
[A].WELTILHTNDVHSR.[L]	1xTMTpro16plex [N-Term]	2	P21589-1	P21589-1 [27-40]	0	2025.08	66.9	38.1	50.7	56.9	55.1	52.5	55.6	51	45	43.6	46.3	49.5	50	47.1
[S].YSLGSSFGSGAGSSSFSR.[T]	1xTMTpro16plex [N-Term]	1	P05787	P05787 [437-454]	0	2044.99															No Quan Values
[C].YSKSPSNKDAALLEAAR.[A]	2xTMTpro16plex [K3; K8]; 1xTMTpro16plex [N-Term]	1	Q9H078-1	Q9H078-1 [127-143]	0	2733.57	248.6	141.8	173.3	202.7	215.9	171.3	218.6	236.7	208.6	213.3	205.4	206.3	198.4	151.8
[M].YSGGGSALAGGAGGGAGR.[K]	1xTMTpro16plex [N-Term]	4	Q10471	Q10471 [24-41]	0	1726.88	279.7	170.6	215.1	220.5	216.2	215.6	244.8	172.1	155.2	148.5	159.6	149	142.7	131.5
[G].YSAELSSEGIR.[D]	1xTMTpro16plex [N-Term]	1	P15311	P15311 [499-509]	0	1515.8	71.6	54.4	67.9	68	85	87.6	83.5	75.4	72.2	69.8	98.4	91.5	98	79.4
[S].YSACTTDGR.[S]	1xCarbamidomethyl [C4]; 1xTMTpro16plex [N-Term]	1	P14780	P14780 [241-249]; [299-307]	0	1334.63	45	77.5	87.5	113.2	100.9	101.2	40.1	42.9	97.1	96.3	101.2	97.2	98.1	33.1
[P].YQYPALTPEQKKELSDIAHR.[I]	2xTMTpro16plex [K11; K12]; 1xTMTpro16plex [N-Term]	1	P04075	P04075 [3-22]	0	3299.86	98.9	53	71.3	82.4	83.3	79.1	88.5	111.2	97.5	103.2	102.8	105.6	99	64.3
[A].YQSSPAGGHAPTPPTPAPR.[T]	1xTMTpro16plex [N-Term]	1	Q8WUM4	Q8WUM4 [727-745]	0	2193.14	79.9	33.4	40.6	40.2	37.2	36.1	38.8	48.4	41	40.1	44.4	45.3	34.7	33.5
[L].YQSKYEELQITAGR.[H]	1xTMTpro16plex [K4]; 1xTMTpro16plex [N-Term]	2	P04264	P04264 [373-386]	0	2294.26	200.3	138.4	215.3	175.8	229.6	440.8	372.8	275.7	197.8	196.9	218.9	321.3	141	430
[N].YQPPTVVPGGDLAKVQR.[A]	1xTMTpro16plex [K14]; 1xTMTpro16plex [N-Term]	1	P68363; Q9BQE3	P68363 [357-373]; Q9BQE3 [357-373]	0	2433.41	68.4	50.4	64.6	70.6	66.4	58.1	60.5	81.2	72.6	59.8	79.5	65.7	65.8	67.9	Shared
[T].YQNTDLSEIKEEEQVKSTDR.[K]	2xTMTpro16plex [K10; K16]; 1xTMTpro16plex [N-Term]	1	Q32MZ4	Q32MZ4 [597-616]	0	3324.77	138.1	87.8	116.1	147.9	132.7	117.4	128.9	164.2	153.9	159.8	180.4	167.1	148.2	102.5
[S].YQLSGLQKQASAAEDR.[I]	1xTMTpro16plex [K8]; 1xTMTpro16plex [N-Term]	2	Q03252	Q03252 [319-334]	0	2373.3	91.6	56.5	66.4	73	88.3	78.1	85.3	112.3	95.3	102.7	108.5	90.1	103.7	74.4
[H].YQKETESAPGSPR.[A]	1xTMTpro16plex [K3]; 1xTMTpro16plex [N-Term]	1	Q6PKG0-1	Q6PKG0-1 [511-523]	0	2058.11	128.2	82.7	118.4	117.8	113.2	113.3	108.9	163.6	153.4	158.3	157.4	168.6	140.7	121.3
[A].YQGQDTPEVLMDIGLR.[Q]	1xOxidation [M11]; 1xTMTpro16plex [N-Term]	2	P30530	P30530 [371-386]	0	2155.1	96.9	67.1	93.6	95	102	93.7	100.5	84.6	82.3	87.5	84.9	85.7	67.3	79.2
[D].YQAEYPDEYHGEYQDDYPR.[D]	1xTMTpro16plex [N-Term]	1	Q15417	Q15417 [300-318]	0	2742.19	31.3	24.3	33.3	32.8	36.4	33.5	37.6	26.3	33.2	33.8	35.7	40.5	31.6	33.9
[G].YPITLFVEKER.[D]	1xTMTpro16plex [K9]; 1xTMTpro16plex [N-Term]	1	P07900	P07900 [216-226]	0	2003.18	86.3	57.2	65.9	77.4	73.4	80.6	76.6	110.1	95.7	92.2	98.7	91.4	90.1	77.3
[R].YPGQGSPGGNR.[Y]	1xTMTpro16plex [N-Term]	2	P04156-1	P04156-1 [38-48]	0	1393.71	273.4	221.6	246.9	242.2	265.1	232.9	255.4	190.8	174.2	168.9	169.3	179.4	148.3	130.7
[Q].YNPEPPPPR.[T]	1xTMTpro16plex [N-Term]	8	P04632	P04632 [76-84]	0	1370.74	808.9	585	727	745.7	762.2	723.8	833.2	995.3	872.3	921.9	931.5	932.9	858.1	823.3
[Y].YNEATGGKYVPR.[A]	1xTMTpro16plex [K8]; 1xTMTpro16plex [N-Term]	1	P07437; P68371	P07437 [51-62]; P68371 [51-62]	0	1963.09	36.5	23.3	51.4		55.4	106.4	71.1	40.4	49.8	44.5	45.6	56.7	64.5	81.8	Shared
[Y].YMYSGGGSALAGGAGGGAGR.[K]	1xOxidation [M2]; 1xTMTpro16plex [N-Term]	6	Q10471	Q10471 [22-41]	0	2036.98	396.5	267	335.1	328.3	322	316.3	366.4	263.7	226.9	232.5	238.1	230.6	190.3	195.4
[N].YIQVTPQEKEAIER.[L]	1xTMTpro16plex [K9]; 1xTMTpro16plex [N-Term]	1	P54725-3; P54727	P54725-3 [312-325]; P54727 [359-372]	0	2312.31	100.8	76.2	97.2	100	93.6	104.8	109.5	102.8	97.8	95.2	106.8	106.5	93.6	86.4	Shared
[L].YIIPIPNCDR.[N]	1xCarbamidomethyl [C8]; 1xTMTpro16plex [N-Term]	2	P22692	P22692 [197-206]	0	1564.85	229.5	177.6	208.1	221.7	207.1	227.7	228.4	393.3	348.2	355.8	341.9	332.3	324.7	302
[H].YSNIEANESEEVR.[Q]	1xTMTpro16plex [N-Term]	1	P04632	P04632 [87-99]	0	1843.9	111.6	69.6	91.3	94.6	96.5	101.4	117.2	138.5	124.8	126.2	124.9	129.5	118.9	102.8
[L].YSPSDPLTLLQADTVR.[G]	1xTMTpro16plex [N-Term]	3	O00391	O00391 [36-51]	0	2080.12	24.9	24.1	23.8	26.6	27	23	30.4	51.5	47.1	45.3	45.5	45	43.9	45.6
[R].YSPVSKAVLGDDEITR.[E]	1xTMTpro16plex [K6]; 1xTMTpro16plex [N-Term]	1	Q12959	Q12959 [447-462]	0	2358.32	125	89.9	115	113.3	120.1	110.2	129.3	130.9	114.3	114.2	119	130.9	107.4	107.5
[L].YYTGEKGQNQDYR.[G]	1xTMTpro16plex [K6]; 1xTMTpro16plex [N-Term]	1	P19338	P19338 [462-474]	0	2230.14	148.8	112	144.8	143.6	157.1	177.1	168.5	200.4	173	186.8	198.9	203.9	201.3	169
[L].YYTEFTPTEKDEYACR.[V]	1xCarbamidomethyl [C15]; 1xTMTpro16plex [K10]; 1xTMTpro16plex [N-Term]	3	P61769	P61769 [86-101]	0	2681.3	116.9	80.6	160.3	44.7	121.1	357.1	107.3	120.2	128.4	109.1	115.1	97.4	95.2	162.5
[V].YYNEATGGKYVPR.[A]	1xTMTpro16plex [K9]; 1xTMTpro16plex [N-Term]	2	P07437; P68371	P07437 [50-62]; P68371 [50-62]	0	2126.15	253.8	160.5	198	209.2	203.7	197.2	212	223.1	194.7	173.3	184.8	184.5	164.9	145.3	Shared
[A].YYMYSGGGSALAGGAGGGAGR.[K]	1xOxidation [M3]; 1xTMTpro16plex [N-Term]	3	Q10471	Q10471 [21-41]	0	2200.04	63.7	49.9	58.9	65.5	64.9	67.1	68.1	63.6	63.5	66.5	69.2	64.7	52	50.6
[D].YYGYDYHNYR.[G]	1xTMTpro16plex [N-Term]	2	O60506	O60506 [469-478]	0	1717.79	227.7	162	206.5	205.8	237.1	251.1	240.2	253.9	205.2	210.8	221.2	232.5	200.8	201.3
[F].YYEILNSPDR.[A]	1xTMTpro16plex [N-Term]	4	P62258-1	P62258-1 [181-190]	0	1573.82	225.3	172.8	244.2	224	228	278.3	253.9	245.1	227	212.2	215.6	231.9	226.6	237
[C].YVTEIDQDKYAVR.[F]	1xTMTpro16plex [K9]; 1xTMTpro16plex [N-Term]	1	P21333	P21333 [2379-2391]	0	2208.22	329.7	194	243.9	257.1	269.6	288.3	303.1	391	291.6	312.6	344.4	313.1	298	176.8
[truncated: 6,262 more rows]
