# Supplementary material for: Substrate O‐glycosylation actively regulates extracellular proteolysis
Source: Protein Sci. 2024 Jul 29;33(8):e5128. doi: 10.1002/pro.5128 (PMC11285871; doi:10.1002/pro.5128)
Supplement: Supplementary file 5 — Table S5: neo‐N‐termini identified in TAILS sample. [file PRO-33-e5128-s006.xlsx]

## Sheet: Sheet1
ID	Annotated Sequence	Stripped Sequence	Modifications	Qvality PEP	Qvality q-value	# Protein Groups	# Proteins	# PSMs	Master Protein Accessions	Positions in Master Proteins	Localization	# Missed Cleavages	Theo. MH+ [Da]	Abundances (Grouped): F1, 126	Abundances (Grouped): F1, 127N	Abundances (Grouped): F1, 127C	Abundances (Grouped): F1, 128N	Abundances (Grouped): F1, 129N	Abundances (Grouped): F1, 129C	Abundances (Grouped): F1, 130N	Abundances (Grouped): F1, 130C	Abundances (Grouped): F1, 131N	Abundances (Grouped): F1, 131C	Abundances (Grouped): F1, 132N	Abundances (Grouped): F1, 133N	Abundances (Grouped): F1, 133C	Abundances (Grouped): F1, 134N	Quan Info	norm_wt1	norm_wt2	norm_wt3	norm_wt4	norm_wt5	norm_wt6	norm_wt7	norm_ko1	norm_ko2	norm_ko3	norm_ko4	norm_ko5	norm_ko6	norm_ko7	log2(KO/WT)	T.TEST (p-value)	time_wt1	time_wt2	time_wt3	time_wt4	time_wt5
1	[K].STELLIR.[K]	STELLIR	1xTMTpro16plex [N-Term]	0.157247	0.00898596	1	5	1	P84243	P84243 [58-64]	chromosome;extracellular;nucleus	0	1135.7	93.3	65.2	82.9	85.2	95	104	126.8	104.6	1203.5	83.5	87.6	78.6	76.8	74.2		0.945289	0.856767	0.95178	1.01188	1.09195	1.22642	1.23949	0.966728	13.3722	0.94457	1.0318	0.893182	0.91483	0.798708	1.36945	0.37008	0.762642	0.691225	0.767879	0.816364	0.880969
2	[D].DDVSSGSSSER.[S]	DDVSSGSSSER	1xTMTpro16plex [N-Term]	0.0120777	0.000831282	1	17	1	P16070	P16070 [176-186]	cell surface;cytosol;Golgi;membrane	0	1429.67	6.2	4.9	9.2	8	9.1	6.4	9	45.2	35	45.6	40.3	30.9	36.4	28.2		0.0628166	0.064389	0.105626	0.0950119	0.104598	0.0754717	0.0879765	0.417745	0.388889	0.515837	0.474676	0.351136	0.433591	0.303552	2.27567	6.75413e-08	0.594709	0.609595	1	0.899515	0.990267
3	[T].EDDIIIATKNGKVR.[G]	EDDIIIATKNGKVR	1xDeamidated [N10]; 2xTMTpro16plex [K9; K12]; 1xTMTpro16plex [N-Term]	5.04531e-05	0.00017374	1	1	2	P06276	P06276 [29-42]	endoplasmic reticulum;extracellular;membrane;organelle lumen	0	2485.48	88.9	62.2	69.2	87.3	87.1	100.5	102.7	492.7	453.3	469.4	493.8	485.5	446.7	315.6		0.900709	0.817346	0.794489	1.03682	1.00115	1.18514	1.00391	4.5536	5.03667	5.30995	5.81625	5.51705	5.32102	3.3972	2.37464	1.90901e-08	0.760001	0.689661	0.670375	0.874847	0.844751
4	[M].GGPYGGGNYGPGGSGGSGGYGGR.[S]	GGPYGGGNYGPGGSGGSGGYGGR	1xTMTpro16plex [N-Term]	2.1331e-09	0.00017374	1	2	1	P22626	P22626 [328-350]	cytoplasm;extracellular;membrane;nucleus;spliceosomal complex	0	2249.03	15.7	13.9	18	27.9	64.3	74.3	71.1	20.8	28.8	34.4	40.1	93.6	95	94.6		0.159068	0.182654	0.206659	0.331354	0.73908	0.876179	0.695015	0.192237	0.32	0.38914	0.47232	1.06364	1.13163	1.0183	0.524072	0.313357	0.181547	0.208467	0.235864	0.378181	0.843527
5	[D].DVSSGSSSER.[S]	DVSSGSSSER	1xTMTpro16plex [N-Term]	0.290664	0.0226731	1	17	1	P16070	P16070 [177-186]	cell surface;cytosol;Golgi;membrane	0	1314.65	9.7	5.3	5.9	2.6	4.7	6.6	9.4	34.7	31.6	29.9	31.5	36.7	30.6	27.6		0.0982776	0.0696452	0.0677382	0.0308789	0.054023	0.0778302	0.0918866	0.320702	0.351111	0.338235	0.371025	0.417045	0.364503	0.297094	2.32681	1.21158e-09	1	0.708658	0.689254	0.3142	0.549698
6	[C].PLMVKVLDAVR.[G]	PLMVKVLDAVR	1xOxidation [M3]; 1xTMTpro16plex [K5]; 1xTMTpro16plex [N-Term]	0.362337	0.0334654	1	1	1	P02766	P02766 [31-41]	cytoplasm;extracellular;organelle lumen	0	1865.15	30.1	24	27.9	27.1	32.4	34.6	90.9	194.2	35.2	33.2	39.4	36.3	32.4	31.2		0.304965	0.315375	0.320321	0.321853	0.372414	0.408019	0.888563	1.79482	0.391111	0.375566	0.464075	0.4125	0.385944	0.335845	0.504893	0.43201	0.343211	0.354926	0.360494	0.362217	0.419119
7	[M].KVNGAPR.[E]	KVNGAPR	1xDeamidated [N3]; 1xTMTpro16plex [K1]; 1xTMTpro16plex [N-Term]	0.0509335	0.00242314	1	2	36	P22692	P22692 [157-163]	extracellular;organelle lumen	0	1350.83	1527.1	1233.4	1472.6	1642.1	2038.1	2169.7	2229.5	4955.2	5228.4	5921.8	6651.5	8000.1	7725.9	6655.7		15.4721	16.2076	16.907	19.5024	23.4264	25.5861	21.7937	45.7967	58.0933	66.9887	78.3451	90.9102	92.0298	71.6437	1.85887	3.88644e-06	0.604709	0.633455	0.660789	0.762226	0.915593
8	[K].LKPEDITQIQPQQLVLR.[L]	LKPEDITQIQPQQLVLR	1xTMTpro16plex [K2]; 1xTMTpro16plex [N-Term]	8.84922e-09	0.00017374	1	5	1	P05556-1	P05556-1 [106-122]	cell surface;cytoplasm;endosome;membrane	0	2627.57	58.8	32.1	50.6	53.6	58.1	53.1	62.9	213.4	172.9	183.2	179.5	196.7	174.5	149.4		0.595745	0.421813	0.580941	0.63658	0.667816	0.626179	0.614858	1.97227	1.92111	2.0724	2.11425	2.23523	2.07862	1.60818	1.75657	7.61086e-10	0.892079	0.631631	0.869912	0.953226	1
9	[Y].VDDTLFVR.[F]	VDDTLFVR	1xTMTpro16plex [N-Term]	0.0184403	0.00112271	1	8	1	P30479	P30479 [52-59]	cell surface;endoplasmic reticulum;Golgi;membrane	0	1268.72	68.1	61.2	87.1	112.6	174.4	182.8	178.8	112.9	126.8	159.9	194.7	310.1	342.6	280		0.68997	0.804205	1	1.33729	2.0046	2.15566	1.7478	1.04344	1.40889	1.80882	2.29329	3.52386	4.081	3.01399	0.818243	0.0473898	0.320073	0.373067	0.463895	0.620363	0.929923
10	[M].KVNGAPR.[E]	KVNGAPR	1xTMTpro16plex [K1]; 1xTMTpro16plex [N-Term]	0.123445	0.00617682	1	2	1	P22692	P22692 [157-163]	extracellular;organelle lumen	0	1349.85	48.4	38.1	41.5	47.2	60.2	62.9	66.5	137.4	151.6	165.7	198.2	220.5	200	158.4		0.490375	0.500657	0.476464	0.56057	0.691954	0.741745	0.650049	1.26987	1.68444	1.87443	2.33451	2.50568	2.38237	1.70506	1.74225	4.84756e-06	0.66111	0.674972	0.642355	0.755745	0.932873
11	[M].IFEEHGFR.[R]	IFEEHGFR	1xTMTpro16plex [N-Term]	0.00692717	0.000341183	1	10	1	P02751	P02751 [2051-2058]	extracellular;membrane;organelle lumen	0	1338.71	22.3	13.7	19.3	18.8	24	19.5	28.7	75.3	74.3	71	72.8	73.3	69.9	62.2		0.225937	0.180026	0.221584	0.223278	0.275862	0.229953	0.280547	0.695933	0.825556	0.803167	0.857479	0.832955	0.832638	0.669537	1.75273	4.99887e-10	0.805344	0.641696	0.789829	0.795865	0.983299
12	[T].TASTSQVR.[Q]	TASTSQVR	1xTMTpro16plex [N-Term]	0.0118436	0.000675557	1	1	1	P02794	P02794 [3-10]	cytosol;extracellular;nucleus;vacuole	0	1153.65	29.1	25	33.5	31.5	36	37.5	41.9	128.7	122.5	136.3	132.7	128.4	122.1	102.5		0.294833	0.328515	0.384615	0.374109	0.413793	0.442217	0.40958	1.18946	1.36111	1.54186	1.56302	1.45909	1.45444	1.10334	1.86914	5.61461e-09	0.666715	0.742882	0.869744	0.845986	0.935724
13	[V].TTPAPETCEGR.[N]	TTPAPETCEGR	1xCarbamidomethyl [C8]; 1xTMTpro16plex [N-Term]	0.0104616	0.000675557	1	5	1	Q04900	Q04900 [54-64]	endosome;extracellular;membrane;vacuole	0	1522.75	13.1	11.6	12	14.7	17.8	16.4	14.5	56.3	56.8	58.5	57.4	52.8	44.6	36.2		0.132725	0.152431	0.137773	0.174584	0.204598	0.193396	0.14174	0.520333	0.631111	0.661765	0.67609	0.6	0.531269	0.389666	1.81814	2.38575e-07	0.648714	0.745028	0.673383	0.853305	1
14	[A].SEIPKGKQKAQLR.[Q]	SEIPKGKQKAQLR	3xTMTpro16plex [K5; K7; K9]; 1xTMTpro16plex [N-Term]	0.122708	0.00605251	1	1	1	Q96CG8	Q96CG8 [31-43]	cytoplasm;extracellular	0	2699.7	81.9	54.3	63.1	70.8	73.5	76.8	82.6	275.2	239.9	258.6	263.4	244.7	224.8	189.1		0.829787	0.713535	0.724455	0.840855	0.844828	0.90566	0.807429	2.54344	2.66556	2.92534	3.10247	2.78068	2.67778	2.03552	1.72487	6.48533e-09	0.916223	0.787861	0.799919	0.928444	0.93283
15	[T].GVEGPKGDTGPR.[G]	GVEGPKGDTGPR	1xTMTpro16plex [K6]; 1xTMTpro16plex [N-Term]	0.00208256	0.00017374	1	1	1	P02452	P02452 [109-120]	cytoplasm;endoplasmic reticulum;extracellular;Golgi;organelle lumen	0	1778.01	76.9	58.1	70.2	83.6	80.5	91.1	91.6	262.6	258.7	261.5	265.8	280.3	245.2	235.6		0.779129	0.763469	0.80597	0.992874	0.925287	1.07429	0.895406	2.42699	2.87444	2.95814	3.13074	3.18523	2.92079	2.53606	1.68354	9.37872e-10	0.725248	0.710672	0.750233	0.924212	0.861299
16	[LNS].FVEKER.[DQ]	FVEKER	1xTMTpro16plex [K4]; 1xTMTpro16plex [N-Term]	0.31189	0.025394	2	6	2	P07900; Q9NQS7	P07900 [221-226]; Q9NQS7 [534-539]	cytoplasm;cytosol;extracellular;membrane;nucleus;organelle lumen;cytoplasm;cytosol;extracellular;membrane;nucleus;organelle lumen	0	1415.85	129.6	82.8	95.4	130.8	123.6	131.9	128.6	348.8	339.8	348.6	369.3	338.3	316.6	236.4	Shared	1.31307	1.08804	1.09529	1.55344	1.42069	1.55542	1.25709	3.22366	3.77556	3.94344	4.34982	3.84432	3.77129	2.54467	1.45515	3.87794e-07	0.844187	0.699515	0.704176	0.998727	0.913377
17	[A].ADSSVPSAPR.[R]	ADSSVPSAPR	1xTMTpro16plex [N-Term]	0.000588536	0.00017374	2	2	1	O43291-2; O43291	O43291-2 [49-58]; O43291 [106-115]	cytoplasm;extracellular;membrane;cytoplasm;extracellular;membrane	0	1290.7	27.6	23.4	35.2	36.9	57.5	66	69.2	40	39.7	46.6	56.3	96.6	103.1	99.3	Shared	0.279635	0.30749	0.404133	0.438242	0.66092	0.778302	0.676442	0.369686	0.441111	0.527149	0.663133	1.09773	1.22811	1.06889	0.605987	0.108814	0.359289	0.395078	0.51925	0.563075	0.849181
18	[H].SSGSVLPLGELEGR.[R]	SSGSVLPLGELEGR	1xTMTpro16plex [N-Term]	3.29143e-07	0.00017374	1	1	2	P09603	P09603 [430-443]	extracellular;membrane;organelle lumen	0	1704.95	74.7	77.4	85.7	126	201.4	240.5	249	129.4	149.9	162.1	187.6	313.8	340.3	262.7		0.756839	1.01708	0.983927	1.49644	2.31494	2.83608	2.43402	1.19593	1.66556	1.83371	2.20966	3.56591	4.0536	2.82777	0.551526	0.144602	0.26686	0.358622	0.346931	0.527642	0.816246
19	[E].DLKLPASFDAR.[E]	DLKLPASFDAR	1xTMTpro16plex [K3]; 1xTMTpro16plex [N-Term]	0.00423533	0.00017374	1	1	2	P07858	P07858 [77-87]	extracellular;mitochondrion;organelle lumen;vacuole	0	1841.08	206.4	138.2	161.8	183.2	178	192.3	220.8	672.4	588.3	565.5	593	565.6	513.9	481.8		2.09119	1.81603	1.85763	2.17577	2.04598	2.26769	2.15836	6.21442	6.53667	6.39706	6.98469	6.42727	6.1215	5.18622	1.60583	2.0754e-10	0.922166	0.800829	0.819175	0.959467	0.90223
20	[V].GPVDPSSGQQSR.[D]	GPVDPSSGQQSR	1xTMTpro16plex [N-Term]	0.00359396	0.00017374	1	2	1	Q12913-1	Q12913-1 [315-326]	cell surface;membrane	0	1518.78	29.3	21.8	23.7	23	25	22.6	25.2	92.3	91.5	81.8	81	88.6	90.6	94.1		0.296859	0.286465	0.272101	0.273159	0.287356	0.266509	0.246334	0.85305	1.01667	0.925339	0.954064	1.00682	1.07921	1.01292	1.82801	1.25851e-11	1	0.964987	0.9166	0.920164	0.967989
21	[Q].LGTFEDHFLSLQR.[M]	LGTFEDHFLSLQR	1xTMTpro16plex [N-Term]	0.000156637	0.00017374	1	4	1	P00533-1	P00533-1 [41-53]	cell surface;cytoplasm;endoplasmic reticulum;endosome;extracellular;Golgi;membrane;nucleus;organelle lumen	0	1867	12.8	4.9	6.1	7.3	9.1	10.8	9.6	19.3	21.5	18.1	19.8	15.5	14.4	14.3		0.129686	0.064389	0.0700344	0.0866983	0.104598	0.127358	0.0938416	0.178373	0.238889	0.204751	0.233216	0.176136	0.171531	0.153929	1.00385	4.54187e-05	1	0.496499	0.540031	0.668525	0.806546
22	[S].ALGGVKVER.[Q]	ALGGVKVER	1xTMTpro16plex [K6]; 1xTMTpro16plex [N-Term]	0.00043188	0.00017374	1	1	14	P07339	P07339 [168-176]	extracellular;membrane;organelle lumen;vacuole	0	1536.97	1354.4	764.9	921.8	931.7	924.7	972.7	1283.5	3980.6	2654.5	2672.6	2555.6	2567.2	2377.8	2905.4		13.7224	10.0512	10.5832	11.0653	10.6287	11.4705	12.5464	36.7893	29.4944	30.233	30.1013	29.1727	28.324	31.2745	1.42765	1.25289e-09	1	0.732471	0.771239	0.80637	0.774554
23	[N].GKPCEGEAR.[E]	GKPCEGEAR	1xCarbamidomethyl [C4]; 1xTMTpro16plex [K2]; 1xTMTpro16plex [N-Term]	0.147466	0.00803921	1	2	6	P07996	P07996 [471-479]	cell surface;cytoplasm;endoplasmic reticulum;extracellular;organelle lumen	0	1611.88	381.6	294.9	345.5	364.5	370.1	343.7	380.3	1090.6	1233.4	1253	1171	1188.1	1098	1083.8		3.86626	3.87516	3.9667	4.32898	4.25402	4.05307	3.7175	10.0795	13.7044	14.1742	13.7927	13.5011	13.0792	11.6663	1.68128	2.18347e-09	0.893112	0.895168	0.916314	1	0.982685
24	[M].GGPYGGGNYGPGGSGGSGGYGGR.[S]	GGPYGGGNYGPGGSGGSGGYGGR	1xDeamidated [N8]; 1xTMTpro16plex [N-Term]	0.0715581	0.00342223	1	2	1	P22626	P22626 [328-350]	cytoplasm;extracellular;membrane;nucleus;spliceosomal complex	0	2250.01	8.9	8.6	7.9	12.6	23.2	29.3	29.2	11.2	13.8	14.8	20.3	32	34.1	32.3		0.0901722	0.113009	0.0907003	0.149644	0.266667	0.345519	0.285435	0.103512	0.153333	0.167421	0.239105	0.363636	0.406194	0.347686	0.40913	0.315413	0.260976	0.327071	0.262505	0.433099	0.771786
25	[N].SEDMDAYCR.[K]	SEDMDAYCR	1xCarbamidomethyl [C8]; 1xOxidation [M4]; 1xTMTpro16plex [N-Term]	0.131817	0.00688266	1	5	1	P05556-1	P05556-1 [509-517]	cell surface;cytoplasm;endosome;membrane	0	1466.62	32.3	31.6	30.6	34.6	33.8	33	33.2	106.6	105.2	114.5	115.2	116.3	100.3	95.5		0.327254	0.415243	0.35132	0.410926	0.388506	0.389151	0.324536	0.985213	1.16889	1.29525	1.35689	1.32159	1.19476	1.02799	1.67952	5.48084e-09	0.788103	1	0.846059	0.989604	0.93561
26	[M].FTEDLKLPASFDAR.[E]	FTEDLKLPASFDAR	1xTMTpro16plex [K6]; 1xTMTpro16plex [N-Term]	4.75969e-07	0.00017374	1	1	3	P07858	P07858 [74-87]	extracellular;mitochondrion;organelle lumen;vacuole	0	2218.24	269.6	156.4	231.7	226.4	233.2	223.7	268.3	654.2	518.1	574.8	568	564	520.7	451.4		2.73151	2.05519	2.66016	2.68884	2.68046	2.63797	2.62268	6.04621	5.75667	6.50226	6.69022	6.40909	6.2025	4.85899	1.23217	8.52932e-09	1	0.752401	0.973879	0.984377	0.981311
27	[L].LSEPEEAAALYR.[G]	LSEPEEAAALYR	1xTMTpro16plex [N-Term]	7.92614e-06	0.00017374	1	1	3	P13798	P13798 [7-18]	cytoplasm;cytosol;extracellular;membrane	0	1652.88	211.4	135	158.2	177.5	175.8	156.9	194.9	520.5	464.5	436.7	484.2	460.8	421	382.1		2.14184	1.77398	1.8163	2.10808	2.02069	1.85024	1.90518	4.81054	5.16111	4.94005	5.70318	5.23636	5.01489	4.11302	1.36116	1.8685e-09	1	0.82825	0.848009	0.984234	0.943435
28	[V].KVEPSHDASKVKAEGPGLSR.[T]	KVEPSHDASKVKAEGPGLSR	3xTMTpro16plex [K1; K10; K12]; 1xTMTpro16plex [N-Term]	0.0442844	0.00203584	1	2	1	P21333	P21333 [865-884]	cytoplasm;cytoskeleton;cytosol;extracellular;membrane;nucleus	0	3308.94	34.7	25.7	34.7	32.9	40.2	40.6	35.1	82.6	79.6	80.8	90.4	85.7	84.5	49.1		0.35157	0.337714	0.398393	0.390736	0.462069	0.478774	0.343109	0.763401	0.884444	0.914027	1.06478	0.973864	1.00655	0.528525	1.1513	2.16361e-05	0.734315	0.705372	0.832111	0.816119	0.96511
29	[C].EPVVTQPKPKIESPKLER.[T]	EPVVTQPKPKIESPKLER	3xTMTpro16plex [K8; K10; K15]; 1xTMTpro16plex [N-Term]	6.46223e-06	0.00017374	1	4	2	Q92598	Q92598 [797-814]	cytoplasm;cytosol;extracellular;nucleus;organelle lumen	0	3292.01	84.7	47.6	62.7	70.4	71.6	68.5	76.4	140.8	140.6	139.3	161.2	151.9	127.5	92.6		0.858156	0.625493	0.719862	0.836105	0.822989	0.807783	0.746823	1.30129	1.56222	1.57579	1.8987	1.72614	1.51876	0.996771	0.965674	3.24304e-05	1	0.72888	0.838848	0.974304	0.95902
30	[L].VGPVDPSSGQQSR.[D]	VGPVDPSSGQQSR	1xTMTpro16plex [N-Term]	0.00186222	0.00017374	1	2	1	Q12913-1	Q12913-1 [314-326]	cell surface;membrane	0	1617.85	33.9	28.3	33.4	37.3	33.9	31	36.8	97.1	96.2	98.8	91.2	97.9	80.1	83		0.343465	0.371879	0.383467	0.442993	0.389655	0.365566	0.359726	0.897412	1.06889	1.11765	1.0742	1.1125	0.954139	0.893434	1.42185	1.58129e-09	0.775329	0.83947	0.865629	1	0.879597
31	[T].QFSCTLGEKFEETTADGR.[K]	QFSCTLGEKFEETTADGR	1xCarbamidomethyl [C4]; 1xTMTpro16plex [K9]; 1xTMTpro16plex [N-Term]	2.44713e-07	0.00017374	1	1	1	Q01469	Q01469 [64-81]	cytoplasm;cytosol;extracellular;membrane;organelle lumen	0	2684.35	34	23.4	41.3	27.9	39.3	76.3	43	37.4	47.2	30.6	32.3	45.1	32.4	85.7		0.344478	0.30749	0.474168	0.331354	0.451724	0.899764	0.420332	0.345656	0.524444	0.346154	0.380448	0.5125	0.385944	0.922497	0.0817757	0.809668	0.382854	0.341745	0.526991	0.368268	0.502047
32	[L].SIEGPSKVDINTEDLEDGTCR.[V]	SIEGPSKVDINTEDLEDGTCR	1xCarbamidomethyl [C20]; 1xTMTpro16plex [K7]; 1xTMTpro16plex [N-Term]	0.0756878	0.00353247	1	2	1	P21333	P21333 [2083-2103]	cytoplasm;cytoskeleton;cytosol;extracellular;membrane;nucleus	0	2943.49	14.4	10.7	16.5	13.7	20.7	14.7	21.5	40.4	37.1	36.7	34.6	36.6	35.1	37		0.145897	0.140604	0.189437	0.162708	0.237931	0.173349	0.210166	0.373383	0.412222	0.415158	0.407538	0.415909	0.418106	0.398278	1.17266	2.65976e-09	0.613189	0.590946	0.796186	0.683845	1
33	[N].SVFDIFELTGAAR.[K]	SVFDIFELTGAAR	1xTMTpro16plex [N-Term]	0.00016295	0.00017374	1	1	2	P07996	P07996 [29-41]	cell surface;cytoplasm;endoplasmic reticulum;extracellular;organelle lumen	0	1729.94	39.9	22.5	37.1	38.9	42	40.9	39.9	73.3	72.6	60.6	54.5	60.5	73.4	69.4		0.404255	0.295664	0.425947	0.461995	0.482759	0.482311	0.390029	0.677449	0.806667	0.68552	0.641932	0.6875	0.87433	0.74704	0.798999	5.13673e-06	0.837386	0.612446	0.882319	0.95699	1
34	[G].ASVATELR.[C]	ASVATELR	1xTMTpro16plex [N-Term]	0.0293813	0.0016346	1	1	5	P09341	P09341 [35-42]	extracellular;organelle lumen	0	1150.68	434.2	318.5	384.6	413.4	403.9	407.2	462	1098.5	967.8	994.2	932.9	977.6	936	1142.9		4.39919	4.18528	4.41561	4.90974	4.64253	4.80189	4.51613	10.1525	10.7533	11.2466	10.9882	11.1091	11.1495	12.3025	1.28573	1.00827e-11	0.896013	0.852445	0.899358	1	0.945576
35	[R].SKPQPKDNGDVCQDCIQMVTDIQTAVR.[T]	SKPQPKDNGDVCQDCIQMVTDIQTAVR	2xCarbamidomethyl [C12; C15]; 1xOxidation [M18]; 2xTMTpro16plex [K2; K6]; 1xTMTpro16plex [N-Term]	1.16483e-11	0.00017374	1	3	2	P07602-1	P07602-1 [187-213]	extracellular;membrane;mitochondrion;organelle lumen;vacuole	0	4032.08	117.2	70.6	91.3	111.7	103.5	88.1	108.3	242.6	236.6	239.5	230.6	210.8	176.5	140.3		1.18744	0.927727	1.04822	1.3266	1.18966	1.03892	1.05865	2.24214	2.62889	2.70928	2.71614	2.39545	2.10244	1.51023	1.06795	1.17794e-05	0.895096	0.699325	0.790154	1	0.896768
36	[H].LSLPDPQALKR.[D]	LSLPDPQALKR	1xTMTpro16plex [K10]; 1xTMTpro16plex [N-Term]	0.000248379	0.00017374	1	3	3	P28799	P28799 [352-362]	endoplasmic reticulum;endosome;extracellular;organelle lumen;vacuole	0	1846.14	244.9	181	246.8	266.5	264.5	251.2	262.5	538.9	545.9	586.4	589.7	571.4	509.2	405.2		2.48126	2.37845	2.83352	3.16508	3.04023	2.96226	2.56598	4.98059	6.06556	6.63348	6.94582	6.49318	6.06552	4.36168	1.09666	1.9845e-06	0.783947	0.751465	0.895245	1	0.960553
37	[C].KDQDGKIGLR.[L]	KDQDGKIGLR	2xTMTpro16plex [K1; K6]; 1xTMTpro16plex [N-Term]	0.0529076	0.00242314	1	3	1	O00560-1	O00560-1 [119-128]	cytoplasm;cytoskeleton;cytosol;endoplasmic reticulum;extracellular;membrane;nucleus;organelle lumen	0	2042.25	144.4	57.9	80.3	92.4	83.6	79.7	117.8	240.3	165.3	168.2	181.2	162.6	149.2	123.1		1.46302	0.760841	0.921929	1.09739	0.96092	0.939858	1.15152	2.22089	1.83667	1.90271	2.13428	1.84773	1.77725	1.32508	0.83838	6.84665e-05	1	0.520049	0.630155	0.750084	0.656806
38	[F].DSDATSPR.[KM]	DSDATSPR.	1xTMTpro16plex [N-Term]	0.0222556	0.00138588	1	8	1	P30479	P30479 [61-68]	cell surface;endoplasmic reticulum;Golgi;membrane	0	1152.58	71.2	55.5	75.7	85	81.3	83.7	83.5	166.7	148.5	169.1	178.6	182.6	168.1	132.3		0.721378	0.729304	0.869116	1.0095	0.934483	0.987028	0.816227	1.54067	1.65	1.9129	2.10365	2.075	2.00238	1.42411	1.06675	2.20949e-06	0.714588	0.72244	0.860936	1	0.925688
39	[H].LEGKIEQAQR.[W]	LEGKIEQAQR	1xTMTpro16plex [K4]; 1xTMTpro16plex [N-Term]	0.00715785	0.000341183	1	2	2	P18206	P18206 [493-502]	cytoplasm;cytoskeleton;cytosol;extracellular;membrane;organelle lumen	0	1780.06	354.3	234.3	274.8	295.4	298.2	310.7	344.3	840.9	719.8	782.3	740.8	762	711.5	632		3.58967	3.07884	3.15499	3.50831	3.42759	3.66392	3.36559	7.77172	7.99778	8.84955	8.72556	8.65909	8.47528	6.80301	1.26779	1.1194e-09	0.979735	0.840315	0.861099	0.957531	0.935498
40	[L].FADQATPTSPIR.[V]	FADQATPTSPIR	1xTMTpro16plex [N-Term]	4.7237e-05	0.00017374	1	2	2	P21333	P21333 [852-863]	cytoplasm;cytoskeleton;cytosol;extracellular;membrane;nucleus	0	1607.87	76	58.1	74.6	71.1	74.1	71.1	81.1	208.2	182.3	174.4	181.8	193	172.8	158.1		0.77001	0.763469	0.856487	0.844418	0.851724	0.838443	0.792766	1.92421	2.02556	1.97285	2.14134	2.19318	2.05837	1.70183	1.2938	2.79645e-10	0.899033	0.891396	1	0.985909	0.994439
41	[K].VEPSHDASKVKAEGPGLSR.[T]	VEPSHDASKVKAEGPGLSR	2xTMTpro16plex [K9; K11]; 1xTMTpro16plex [N-Term]	1.36029e-05	0.00017374	1	2	4	P21333	P21333 [866-884]	cytoplasm;cytoskeleton;cytosol;extracellular;membrane;nucleus	0	2876.64	322.5	204.7	256.7	312.3	298	272.4	293.3	593.7	566.2	597.3	648.3	628	542.9	398		3.26748	2.68988	2.94719	3.70903	3.42529	3.21226	2.86706	5.48706	6.29111	6.75679	7.63604	7.13636	6.46694	4.28418	0.994187	1.24652e-05	0.880953	0.725226	0.794599	1	0.9235
42	[L].NEQVKAIKELGDHVTNLR.[K]	NEQVKAIKELGDHVTNLR	2xTMTpro16plex [K5; K8]; 1xTMTpro16plex [N-Term]	4.99826e-06	0.00017374	1	1	1	P02794	P02794 [140-157]	cytosol;extracellular;nucleus;vacuole	0	2976.74	40.8	26.4	37.3	47	43.7	39.2	45	77.5	73.3	86.2	83	75.2	66.1	43.4		0.413374	0.346912	0.428243	0.558195	0.502299	0.462264	0.439883	0.716266	0.814444	0.975113	0.977621	0.854545	0.787373	0.467169	0.827614	0.0003498	0.740555	0.621489	0.767193	1	0.899863
43	[M].KDKQDEEQR.[L]	KDKQDEEQR	2xTMTpro16plex [K1; K3]; 1xTMTpro16plex [N-Term]	0.0729105	0.00342223	1	1	2	P27797	P27797 [358-366]	cell surface;cytoplasm;cytosol;endoplasmic reticulum;extracellular;Golgi;membrane;nucleus;organelle lumen	0	2088.19	190.8	110.7	161.7	179.2	200.5	172.5	184.1	308.6	301.8	319.2	338.1	356.7	300	208.6		1.93313	1.45466	1.85649	2.12827	2.3046	2.0342	1.79961	2.85213	3.35333	3.61086	3.98233	4.05341	3.57356	2.24543	0.808994	0.000133708	0.838815	0.631201	0.805558	0.923487	1
44	[L].KLPASFDAR.[E]	KLPASFDAR	1xTMTpro16plex [K1]; 1xTMTpro16plex [N-Term]	0.322874	0.0275438	1	1	2	P07858	P07858 [79-87]	extracellular;mitochondrion;organelle lumen;vacuole	0	1612.97	119.7	89.3	102.3	100	99.5	96.3	117.6	323.4	264.8	284.3	267.4	261.6	236.7	256		1.21277	1.17346	1.17451	1.18765	1.14368	1.13561	1.14956	2.98891	2.94222	3.21606	3.14959	2.97273	2.81954	2.75565	1.35	1.95858e-12	1	0.967587	0.968457	0.979289	0.943033
45	[R].DAKGISQEQMNEFR.[A]	DAKGISQEQMNEFR	1xTMTpro16plex [K3]; 1xTMTpro16plex [N-Term]	5.2687e-06	0.00017374	1	4	1	P12814-1	P12814-1 [739-752]	cytoplasm;cytoskeleton;cytosol;extracellular;membrane;organelle lumen	0	2261.18	51	30.3	44.6	49.4	40.8	42	48.8	88.4	89.3	91.5	91.2	93.9	85.6	54.7		0.516717	0.39816	0.512055	0.586698	0.468966	0.495283	0.477028	0.817006	0.992222	1.03507	1.0742	1.06705	1.01965	0.588805	0.932508	3.72808e-05	0.880721	0.678646	0.872774	1	0.79933
46	[I].FEEHGFR.[R]	FEEHGFR	1xTMTpro16plex [N-Term]	0.0810395	0.00377118	1	10	1	P02751	P02751 [2052-2058]	extracellular;membrane;organelle lumen	0	1225.63	36	26.6	32.6	33.4	34.9	36.9	38.7	70.9	67.6	67.7	76	82.9	55	56.4		0.364742	0.34954	0.374282	0.396675	0.401149	0.435142	0.378299	0.655268	0.751111	0.765837	0.895171	0.942045	0.655152	0.607104	0.965397	7.40596e-06	0.838214	0.803279	0.86014	0.911599	0.921883
47	[E].KLKPEDITQIQPQQLVLR.[L]	KLKPEDITQIQPQQLVLR	2xTMTpro16plex [K1; K3]; 1xTMTpro16plex [N-Term]	3.16388e-07	0.00017374	1	5	1	P05556-1	P05556-1 [105-122]	cell surface;cytoplasm;endosome;membrane	0	3059.88	37.9	33.7	41.4	38.9	43	47.1	46.5	107.1	94.3	96.4	101.2	104	91.4	84.4		0.383992	0.442838	0.475316	0.461995	0.494253	0.555425	0.454545	0.989834	1.04778	1.0905	1.19199	1.18182	1.08874	0.908504	1.19816	8.02026e-09	0.691348	0.797297	0.85577	0.831788	0.889865
48	[N].SEDMDAYCR.[K]	SEDMDAYCR	1xCarbamidomethyl [C8]; 1xTMTpro16plex [N-Term]	0.00263886	0.00017374	1	5	1	P05556-1	P05556-1 [509-517]	cell surface;cytoplasm;endosome;membrane	0	1450.63	62.1	53.9	62.2	64.7	64.8	53.7	64.5	148.1	159.8	148.4	161	152.5	153.2	109.3		0.629179	0.708279	0.714122	0.768409	0.744828	0.633255	0.630499	1.36876	1.77556	1.67873	1.89635	1.73295	1.8249	1.17653	1.24616	8.01327e-07	0.818808	0.921747	0.929352	1	0.969312
49	[L].TVQASDNGSPPR.[V]	TVQASDNGSPPR	1xDeamidated [N7]; 1xTMTpro16plex [N-Term]	5.66461e-06	0.00017374	1	1	5	Q14517	Q14517 [3409-3420]	cell surface;cytoplasm;membrane;nucleus	0	1533.78	95.5	76.2	98.7	105.2	105.6	108.9	110.9	210.5	203.7	216.9	224.9	233.8	201.7	182.6		0.967579	1.00131	1.13318	1.24941	1.21379	1.2842	1.08407	1.94547	2.26333	2.45362	2.649	2.65682	2.40262	1.96555	1.04206	3.54873e-07	0.75345	0.779719	0.882403	0.972908	0.945176
50	[M].APEEIIMDRPFLFVVR.[H]	APEEIIMDRPFLFVVR	1xOxidation [M7]; 1xTMTpro16plex [N-Term]	0.00010832	0.00017374	1	2	2	P05121-1	P05121-1 [371-386]	extracellular;membrane;organelle lumen	0	2252.24	122.4	94.4	111.1	125.6	127.3	118.1	125.1	252.5	262.4	259.9	278.7	281.4	244.4	213.1		1.24012	1.24047	1.27555	1.49169	1.46322	1.39269	1.22287	2.33364	2.91556	2.94005	3.28269	3.19773	2.91126	2.29386	1.09151	4.0957e-07	0.831355	0.831591	0.855103	1	0.980916
51	[F].EDHFLSLQR.[M]	EDHFLSLQR	1xTMTpro16plex [N-Term]	0.000334059	0.00017374	1	4	1	P00533-1	P00533-1 [45-53]	cell surface;cytoplasm;endoplasmic reticulum;endosome;extracellular;Golgi;membrane;nucleus;organelle lumen	0	1448.78	32.3	22.3	23.1	28.5	25.2	26.9	32.6	74.7	61.7	60.9	60.1	68.2	51	61.3		0.327254	0.293035	0.265212	0.33848	0.289655	0.317217	0.318671	0.690388	0.685556	0.688914	0.707892	0.775	0.607504	0.659849	1.16355	5.26879e-10	0.966836	0.86574	0.78354	1	0.855753
52	[L].SSIEQKSNEEGSEEKGPEVR.[E]	SSIEQKSNEEGSEEKGPEVR	2xTMTpro16plex [K6; K15]; 1xTMTpro16plex [N-Term]	2.82081e-08	0.00017374	1	2	1	P31947-1	P31947-1 [63-82]	cytoplasm;cytosol;extracellular;membrane;mitochondrion;nucleus	0	3131.66	154.7	73.3	114.6	145.9	161.5	139.4	150.5	169.7	186.4	199.2	215.8	206	177.3	122.2		1.56738	0.963206	1.31573	1.73278	1.85632	1.64387	1.47116	1.56839	2.07111	2.25339	2.54181	2.34091	2.11197	1.31539	0.42889	0.0225072	0.844345	0.518879	0.708783	0.933448	1
53	[H].LESSDGEAGR.[D]	LESSDGEAGR	1xTMTpro16plex [N-Term]	0.00774312	0.000341183	1	3	1	P48960-1	P48960-1 [469-478]	cell surface;extracellular;membrane	0	1324.67	40.5	23.1	39.9	35.7	30.5	38	41	65.8	67.5	64.8	62.1	70.4	62.3	47.5		0.410334	0.303548	0.458094	0.42399	0.350575	0.448113	0.400782	0.608133	0.75	0.733032	0.731449	0.8	0.742108	0.511302	0.802632	1.7032e-05	0.895742	0.662632	1	0.925553	0.76529
54	[S].TAIDAPSNLR.[F]	TAIDAPSNLR	1xTMTpro16plex [N-Term]	0.00170957	0.00017374	1	15	2	P02751	P02751 [1901-1910]	extracellular;membrane;organelle lumen	0	1361.77	181.8	137.5	171.8	167.5	176.9	180.7	196.6	403.8	366.7	384.5	403.6	385.7	373.9	318.1		1.84195	1.80683	1.97245	1.98931	2.03333	2.1309	1.9218	3.73198	4.07444	4.34955	4.75383	4.38295	4.45384	3.42411	1.09071	3.2952e-08	0.864399	0.847922	0.925641	0.933556	0.954215
55	[H].TVGDVKCDMEVSCPDGYTCCR.[L]	TVGDVKCDMEVSCPDGYTCCR	4xCarbamidomethyl [C7; C13; C19; C20]; 1xOxidation [M9]; 1xTMTpro16plex [K6]; 1xTMTpro16plex [N-Term]	1.58437e-07	0.00017374	1	3	1	P28799	P28799 [278-298]	endoplasmic reticulum;endosome;extracellular;organelle lumen;vacuole	0	3133.4	33.1	23	26.4	34.8	36.7	25.4	34.8	64.8	71.3	66.8	67.2	65.1	65.4	41.5		0.33536	0.302234	0.3031	0.413302	0.421839	0.299528	0.340176	0.598891	0.792222	0.755656	0.791519	0.739773	0.779035	0.446717	1.02156	2.22265e-05	0.794994	0.716467	0.71852	0.979761	1
56	[S].ASALGGVKVER.[Q]	ASALGGVKVER	1xTMTpro16plex [K8]; 1xTMTpro16plex [N-Term]	9.91567e-06	0.00017374	1	1	1	P07339	P07339 [166-176]	extracellular;membrane;organelle lumen;vacuole	0	1695.04	92.6	66	70	57.8	67.5	97.4	88.7	243.9	162.7	147.5	190.8	169.7	133.7	168		0.938197	0.86728	0.803674	0.686461	0.775862	1.14858	0.867058	2.25416	1.80778	1.66855	2.24735	1.92841	1.59261	1.8084	1.12838	9.9654e-07	0.816828	0.755086	0.699708	0.597658	0.675494
57	[T].AIDAPSNLR.[F]	AIDAPSNLR	1xTMTpro16plex [N-Term]	0.00418007	0.00017374	1	15	1	P02751	P02751 [1902-1910]	extracellular;membrane;organelle lumen	0	1260.72	125.8	92	114.4	129.6	121.7	123	132	247.8	254.2	248.3	266.2	257.1	245.7	215.9		1.27457	1.20894	1.31343	1.53919	1.39885	1.45047	1.29032	2.2902	2.82444	2.80882	3.13545	2.92159	2.92674	2.324	1.02114	1.4366e-07	0.828077	0.785435	0.853326	1	0.908821
58	[L].TSELANAR.[D]	TSELANAR	1xTMTpro16plex [N-Term]	0.0146866	0.000976572	1	1	1	P26038	P26038 [526-533]	cell surface;cytoplasm;cytoskeleton;cytosol;membrane;nucleus	0	1165.65	66.4	44.4	67.7	57.3	66.6	79.5	65.1	85.1	79.1	86.2	74.6	105.4	84.9	140.2		0.672746	0.583443	0.777268	0.680523	0.765517	0.9375	0.636364	0.786506	0.878889	0.975113	0.878681	1.19773	1.01132	1.50915	0.518225	0.0106479	0.717595	0.622339	0.829085	0.725891	0.816552
59	[T].ASTSQVR.[Q]	ASTSQVR	1xTMTpro16plex [N-Term]	0.0560071	0.00255141	1	1	19	P02794	P02794 [4-10]	cytosol;extracellular;nucleus;vacuole	0	1052.6	1332.8	1124.2	1302.5	1324.7	1379.7	1355.9	1492.9	3399.3	3101.9	3166.9	3240.6	3233.3	3071.6	2902.2		13.5035	14.7727	14.9541	15.7328	15.8586	15.9894	14.5934	31.4168	34.4656	35.8247	38.1696	36.742	36.5884	31.24	1.21359	3.36578e-10	0.844532	0.923905	0.93525	0.983951	0.991822
60	[N].EEDKENQGDETQGQQPPQR.[R]	EEDKENQGDETQGQQPPQR	1xTMTpro16plex [K4]; 1xTMTpro16plex [N-Term]	0.091125	0.0042626	1	1	1	P67809	P67809 [261-279]	cytoplasm;cytosol;extracellular;membrane;nucleus;spliceosomal complex	0	2821.38	9.4	7.2	11.7	12.4	12.7	11.6	10.4	15	22	17.7	18.8	18.6	15.1	17.2		0.0952381	0.0946124	0.134328	0.147268	0.145977	0.136792	0.101662	0.138632	0.244444	0.200226	0.221437	0.211364	0.179869	0.185145	0.690358	0.000451979	0.646697	0.642448	0.912133	1	0.991231
61	[E].GKIEQAQR.[W]	GKIEQAQR	1xTMTpro16plex [K2]; 1xTMTpro16plex [N-Term]	0.276119	0.0207917	1	2	1	P18206	P18206 [495-502]	cytoplasm;cytoskeleton;cytosol;extracellular;membrane;organelle lumen	0	1537.93	99.1	77.9	88.2	88.8	102.4	104.7	107.9	233.7	202.3	217.7	223.1	213	216.4	209.2		1.00405	1.02365	1.01263	1.05463	1.17701	1.23467	1.05474	2.15989	2.24778	2.46267	2.6278	2.42045	2.57772	2.25188	1.14728	6.9348e-10	0.813216	0.829091	0.820162	0.854181	0.953301
62	[L].FDKDGDGTITTKELGTVMR.[S]	FDKDGDGTITTKELGTVMR	1xOxidation [M18]; 2xTMTpro16plex [K3; K12]; 1xTMTpro16plex [N-Term]	0.0338478	0.0016346	1	1	1	P62158	P62158 [20-38]	cytoplasm;cytoskeleton;cytosol;extracellular;membrane	0	3012.65	102.8	69	104.1	97.4	103.5	143.6	99.2	186.9	176.8	178.3	195.9	180.9	171.9	116.4		1.04154	0.906702	1.19518	1.15677	1.18966	1.6934	0.969697	1.72736	1.96444	2.01697	2.30742	2.05568	2.04765	1.25296	0.713875	0.000557337	0.61506	0.535434	0.705788	0.683106	0.702526
63	[L].TVQASDNGSPPR.[V]	TVQASDNGSPPR	1xTMTpro16plex [N-Term]	0.0109511	0.000675557	1	1	2	Q14517	Q14517 [3409-3420]	cell surface;cytoplasm;membrane;nucleus	0	1532.8	18	14.4	22.8	21.7	24	18.3	20.9	38.1	37.3	31.6	40.6	32.7	31.2	24.4		0.182371	0.189225	0.261768	0.25772	0.275862	0.215802	0.204301	0.352126	0.414444	0.357466	0.47821	0.371591	0.37165	0.262648	0.716672	0.00025808	0.661094	0.68594	0.948909	0.934234	1
64	[K].YIDQEELNKTKPIWTR.[N]	YIDQEELNKTKPIWTR	2xTMTpro16plex [K9; K11]; 1xTMTpro16plex [N-Term]	4.29561e-06	0.00017374	2	5	1	P07900; P08238	P07900 [284-299]; P08238 [276-291]	cytoplasm;cytosol;extracellular;membrane;nucleus;organelle lumen;cytoplasm;cytosol;extracellular;membrane;nucleus;organelle lumen	0	2946.69	136.6	75.2	107.5	112.7	116.7	104.8	123.2	221.8	195.2	198.9	211	200.2	181.4	139.7	Shared	1.38399	0.988173	1.23421	1.33848	1.34138	1.23585	1.2043	2.04991	2.16889	2.25	2.48528	2.275	2.16081	1.50377	0.771241	1.46051e-05	1	0.714002	0.891778	0.967115	0.96921
65	[T].EPIPVSDLR.[V]	EPIPVSDLR	1xTMTpro16plex [N-Term]	0.0101253	0.000515051	1	2	1	Q12913-1	Q12913-1 [206-214]	cell surface;membrane	0	1329.77	99.2	76.5	97.6	102.3	102.5	104.2	113.6	235	207.8	213.2	209.8	221.3	201	194		1.00507	1.00526	1.12055	1.21496	1.17816	1.22877	1.11046	2.1719	2.30889	2.41176	2.47114	2.51477	2.39428	2.08827	1.05707	6.02543e-10	0.817942	0.818097	0.911926	0.988762	0.95881
66	[L].RDPPEPGSPR.[I]	RDPPEPGSPR	1xTMTpro16plex [N-Term]	0.00999378	0.000515051	1	1	1	P09603	P09603 [395-404]	extracellular;membrane;organelle lumen	1	1411.76	49.8	34.3	53.3	60.5	67.6	76.6	80.4	58.4	63	62	73	88.7	93.3	84.2		0.504559	0.450723	0.61194	0.718527	0.777011	0.903302	0.785924	0.539741	0.7	0.701357	0.859835	1.00795	1.11138	0.906351	0.294127	0.139479	0.558572	0.498972	0.677448	0.795445	0.86019
67	[P].VPPGEDSKDVAAPHR.[Q]	VPPGEDSKDVAAPHR	1xTMTpro16plex [K8]; 1xTMTpro16plex [N-Term]	0.000620369	0.00017374	1	1	1	P05231	P05231 [30-44]	cytoplasm;extracellular;organelle lumen	0	2183.21	67.4	44.2	67.8	59.6	67.6	74.9	71.7	114.3	93.4	101.3	96.3	103.7	120.1	117.9		0.682877	0.580815	0.778416	0.707838	0.777011	0.883255	0.70088	1.05638	1.03778	1.14593	1.13428	1.17841	1.43061	1.26911	0.691197	1.09307e-05	0.773138	0.657585	0.881304	0.801398	0.879714
68	[R].TLLEGEESR.[M]	TLLEGEESR	1xTMTpro16plex [N-Term]	0.0128919	0.000831282	1	1	3	P04264	P04264 [484-492]	cytoskeleton;cytosol;extracellular;membrane;nucleus	0	1337.72	234.3	144.6	231.1	187.5	230	374.6	315.8	295.6	248.4	263.7	322.9	411.4	178.9	282		2.37386	1.90013	2.65327	2.22684	2.64368	4.41745	3.087	2.73198	2.76	2.98303	3.8033	4.675	2.13103	3.03552	0.196574	0.380516	0.537382	0.430142	0.600634	0.504101	0.598462
69	[R].VEGDNCEVKDPR.[H]	VEGDNCEVKDPR	1xCarbamidomethyl [C6]; 1xTMTpro16plex [K9]; 1xTMTpro16plex [N-Term]	0.00226846	0.00017374	1	1	3	P11717	P11717 [1222-1233]	cell surface;cytoplasm;endosome;Golgi;membrane;nucleus;vacuole	0	2026.05	247	172.7	228	238.6	246.1	230.9	242	455.6	456.8	464.9	472.1	459.5	420.8	342.4		2.50253	2.26938	2.61768	2.83373	2.82874	2.72288	2.36559	4.21072	5.07556	5.25905	5.56066	5.22159	5.01251	3.68568	0.907411	1.85196e-06	0.883124	0.800847	0.923758	1	0.998238
70	[E].SKPEAEETCFDKYTGNTYR.[V]	SKPEAEETCFDKYTGNTYR	1xCarbamidomethyl [C9]; 2xTMTpro16plex [K2; K12]; 1xTMTpro16plex [N-Term]	4.84981e-05	0.00017374	1	17	1	P02751	P02751 [89-107]	extracellular;membrane;organelle lumen	0	3208.64	83	60.4	86.6	88.8	97	90.4	91.8	139.4	159.6	171.6	165.1	170.2	139.6	117		0.840932	0.793693	0.994259	1.05463	1.11494	1.06604	0.897361	1.28835	1.77333	1.94118	1.94464	1.93409	1.66289	1.25942	0.803773	7.61464e-05	0.754238	0.711869	0.891758	0.945907	1
71	[Q].WLGAPVPYPDPLEPR.[R]	WLGAPVPYPDPLEPR	1xTMTpro16plex [N-Term]	0.000181059	0.00017374	1	1	2	P02818	P02818 [56-70]	cytoplasm;endoplasmic reticulum;extracellular;Golgi;organelle lumen	0	2011.1	14.8	11.3	15.6	15.5	13.8	17.8	16.8	33	27.9	32.1	28.4	29.9	23.7	24.2		0.149949	0.148489	0.179104	0.184086	0.158621	0.209906	0.164223	0.304991	0.31	0.363122	0.334511	0.339773	0.282311	0.260495	0.878096	9.78217e-07	0.714365	0.707407	0.853262	0.876992	0.755676
72	[G].IGDACDDDDDNDKIPDDR.[D]	IGDACDDDDDNDKIPDDR	1xCarbamidomethyl [C5]; 1xTMTpro16plex [K13]; 1xTMTpro16plex [N-Term]	6.77386e-08	0.00017374	1	2	1	P07996	P07996 [734-751]	cell surface;cytoplasm;endoplasmic reticulum;extracellular;organelle lumen	0	2672.22	57.6	33.1	52.9	64.3	59.9	48.4	56.8	73.2	78.6	84	89.8	88.8	74.1	62.3		0.583587	0.434954	0.607348	0.763658	0.688506	0.570755	0.55523	0.676525	0.873333	0.950226	1.05771	1.00909	0.882668	0.670614	0.541797	0.00198221	0.764199	0.569567	0.795314	1	0.901589
73	[A].EEPYEEATER.[T]	EEPYEEATER	1xTMTpro16plex [N-Term]	0.000529686	0.00017374	2	11	1	P05067-11; P05067-1	P05067-11 [254-263]; P05067-1 [259-268]	cell surface;cytoplasm;cytosol;endoplasmic reticulum;endosome;extracellular;Golgi;membrane;organelle lumen;cell surface;cytoplasm;cytosol;endoplasmic reticulum;endosome;extracellular;Golgi;membrane;organelle lumen	0	1556.74	66.8	56	64.3	68.5	67.4	71.8	77.3	164.3	152.3	152.4	151.7	142.2	130	112	Shared	0.676798	0.735874	0.738232	0.813539	0.774713	0.846698	0.755621	1.51848	1.69222	1.72398	1.78681	1.61591	1.54854	1.2056	1.05415	1.47285e-07	0.799338	0.86911	0.871895	0.960837	0.914981
74	[R].LDIDSPPITAR.[N]	LDIDSPPITAR	1xTMTpro16plex [N-Term]	0.00300965	0.00017374	2	2	1	P14618-2; P14618	P14618-2 [33-43]; P14618 [33-43]	cytoplasm;cytosol;extracellular;mitochondrion;nucleus;organelle lumen;cytoplasm;cytosol;extracellular;mitochondrion;nucleus;organelle lumen	0	1501.85	93.6	65.8	79.5	80.3	81.8	87.8	84.9	204.8	170.7	178.8	171.3	184.7	165.2	159.9	Shared	0.948328	0.864652	0.912744	0.953682	0.94023	1.03538	0.829912	1.89279	1.89667	2.02262	2.01767	2.09886	1.96784	1.72121	1.07032	2.13207e-10	0.915925	0.835108	0.881557	0.921096	0.908104
75	[A].VALDTKGPEIR.[T]	VALDTKGPEIR	1xTMTpro16plex [K6]; 1xTMTpro16plex [N-Term]	0.000104123	0.00017374	2	3	1	P14618-2; P14618	P14618-2 [110-120]; P14618 [110-120]	cytoplasm;cytosol;extracellular;mitochondrion;nucleus;organelle lumen;cytoplasm;cytosol;extracellular;mitochondrion;nucleus;organelle lumen	0	1807.09	141.8	100	131.8	162	209.3	204.3	180.4	147.9	150.2	164.2	185.8	245.6	266.4	143.3	Shared	1.43668	1.31406	1.5132	1.92399	2.40575	2.4092	1.76344	1.36691	1.66889	1.85747	2.18846	2.79091	3.17332	1.54252	0.192486	0.411415	0.59633	0.545435	0.628094	0.798602	0.998568
76	[T].EDLKLPASFDAR.[E]	EDLKLPASFDAR	1xTMTpro16plex [K4]; 1xTMTpro16plex [N-Term]	4.36471e-05	0.00017374	1	1	7	P07858	P07858 [76-87]	extracellular;mitochondrion;organelle lumen;vacuole	0	1970.12	866.5	556.9	695.8	735.5	752.6	731.5	854.6	1687.3	1472.9	1474.8	1499	1540.8	1369.7	1229.1		8.77913	7.318	7.98852	8.73515	8.65057	8.62618	8.35386	15.5943	16.3656	16.6833	17.6561	17.5091	16.3157	13.2304	0.955529	1.76436e-08	1	0.833568	0.909944	0.994991	0.985357
77	[E].KTLETVPLER.[K]	KTLETVPLER	1xTMTpro16plex [K1]; 1xTMTpro16plex [N-Term]	0.00550683	0.000341183	1	1	1	P22626	P22626 [3-12]	cytoplasm;extracellular;membrane;nucleus;spliceosomal complex	0	1794.1	71.3	45.8	73	73.4	71.5	75.6	76.9	125.9	118.2	124.4	122.7	116.8	107.1	112		0.722391	0.60184	0.838117	0.871734	0.821839	0.891509	0.751711	1.16359	1.31333	1.40724	1.44523	1.32727	1.27576	1.2056	0.732675	5.52794e-07	0.810301	0.675079	0.94011	0.977818	0.921851
78	[K].AAEKQMKDKQDEEQR.[L]	AAEKQMKDKQDEEQR	1xOxidation [M6]; 3xTMTpro16plex [K4; K7; K9]; 1xTMTpro16plex [N-Term]	0.00197581	0.00017374	1	1	1	P27797	P27797 [352-366]	cell surface;cytoplasm;cytosol;endoplasmic reticulum;extracellular;Golgi;membrane;nucleus;organelle lumen	0	3066.7	28.9	21.1	22.2	30.8	33.1	26	24.3	51.4	50.3	50.6	56.4	54.1	48.9	40.1		0.292806	0.277267	0.254879	0.365796	0.38046	0.306604	0.237537	0.475046	0.558889	0.572398	0.664311	0.614773	0.58249	0.431647	0.882413	1.41005e-05	0.769612	0.728768	0.669925	0.961457	1
79	[L].LKATPEDNGR.[S]	LKATPEDNGR	1xDeamidated [N8]; 1xTMTpro16plex [K2]; 1xTMTpro16plex [N-Term]	0.103618	0.00499929	1	1	2	P05362	P05362 [358-367]	cell surface;membrane	0	1709.97	170.4	134	160.1	175.5	208.6	213.6	220.6	345.8	325.7	353.9	351.5	370.6	324.8	285.2		1.72644	1.76084	1.83812	2.08432	2.3977	2.51887	2.1564	3.19593	3.61889	4.00339	4.14016	4.21136	3.86897	3.06997	0.850199	3.76953e-06	0.685405	0.69906	0.729739	0.827484	0.951896
80	[G].GDNSVFDIFELTGAAR.[K]	GDNSVFDIFELTGAAR	1xTMTpro16plex [N-Term]	2.0427e-08	0.00017374	1	1	2	P07996	P07996 [26-41]	cell surface;cytoplasm;endoplasmic reticulum;extracellular;organelle lumen	0	2016.04	118.6	97	101.8	95.4	101.3	108.8	131	307	245.5	235.2	228	234.4	231.1	283.2		1.20162	1.27464	1.16877	1.13302	1.16437	1.28302	1.28055	2.83734	2.72778	2.66063	2.68551	2.66364	2.75283	3.04844	1.18773	4.04124e-12	0.936558	0.993468	0.910954	0.883086	0.907522
81	[SA].GSSSSYGQHGSGSR.[Q]	GSSSSYGQHGSGSR	1xTMTpro16plex [N-Term]	6.96715e-05	0.00017374	1	1	1	Q86YZ3	Q86YZ3 [278-291]; [512-525]; [978-991]; [1448-1461]; [1918-1931]; [2388-2401]	cytoplasm;cytoskeleton;extracellular;nucleus;organelle lumen	0	1657.78	9.2	7.9	14.7	9.8	11.1	17.7	16.1	10.6	11.6	11.3	13.4	18.3	7.6	23		0.0932118	0.103811	0.168772	0.11639	0.127586	0.208726	0.15738	0.0979667	0.128889	0.127828	0.157833	0.207955	0.0905301	0.247578	0.117359	0.667201	0.446574	0.497353	0.808578	0.557618	0.61126
82	[N].KDEISTTDAIFVQR.[D]	KDEISTTDAIFVQR	1xTMTpro16plex [K1]; 1xTMTpro16plex [N-Term]	3.70204e-05	0.00017374	1	2	2	P05121-1	P05121-1 [111-124]	extracellular;membrane;organelle lumen	0	2231.25	180.3	130.7	164.3	171.5	159.6	164.6	192.3	390	323	338.1	347.4	331.7	304.6	250.5		1.82675	1.71748	1.88634	2.03682	1.83448	1.94104	1.87977	3.60444	3.58889	3.82466	4.09187	3.76932	3.62835	2.69645	0.941591	2.8311e-07	0.896864	0.843216	0.92612	1	0.900662
83	[L].YGDEEVPR.[S]	YGDEEVPR	1xTMTpro16plex [N-Term]	0.0251661	0.00138588	1	2	3	P21333	P21333 [1525-1532]	cytoplasm;cytoskeleton;cytosol;extracellular;membrane;nucleus	0	1268.64	251	176.2	217.7	211	224.1	231.4	240.7	510.5	452.1	456.6	468.2	472.8	421.4	375.4		2.54306	2.31537	2.49943	2.50594	2.57586	2.72877	2.35288	4.71811	5.02333	5.16516	5.51472	5.37273	5.01965	4.0409	0.992238	2.12456e-08	0.931942	0.848504	0.915952	0.918339	0.943963
84	[R].GGSDGYGSGR.[G]	GGSDGYGSGR	1xTMTpro16plex [N-Term]	0.00218069	0.00017374	1	2	1	P22626	P22626 [229-238]	cytoplasm;extracellular;membrane;nucleus;spliceosomal complex	0	1216.59	45.6	49	48.6	51.7	56.2	70	59.6	99.9	99.5	102.9	116.8	124.7	128.4	122.3		0.462006	0.64389	0.557979	0.614014	0.645977	0.825472	0.5826	0.92329	1.10556	1.16403	1.37574	1.41705	1.52948	1.31647	1.02766	1.0741e-05	0.559687	0.780026	0.675952	0.743834	0.782555
85	[D].VCTCELQKEVR.[S]	VCTCELQKEVR	2xCarbamidomethyl [C2; C4]; 1xTMTpro16plex [K8]; 1xTMTpro16plex [N-Term]	0.0196769	0.00127806	1	5	1	P16144-1	P16144-1 [454-464]	cell surface;membrane;nucleus	0	2030.1	109.5	76.7	99.6	105.7	111.5	100	106.4	186.1	182.4	196.2	202.7	197.4	167.4	153.4		1.10942	1.00788	1.14351	1.25534	1.28161	1.17925	1.04008	1.71996	2.02667	2.21946	2.38751	2.24318	1.99404	1.65124	0.829007	3.54276e-06	0.865648	0.786421	0.892248	0.979506	1
86	[L].ENVSPPR.[R]	ENVSPPR	1xTMTpro16plex [N-Term]	0.248596	0.0176719	1	15	2	P02751	P02751 [1812-1818]	extracellular;membrane;organelle lumen	0	1102.62	80.2	57.6	72.7	74.9	81	100.7	75.6	170.3	133.8	144.3	151.7	153.8	133.1	129.9		0.812563	0.756899	0.834673	0.889549	0.931034	1.1875	0.739003	1.57394	1.48667	1.63235	1.78681	1.74773	1.58547	1.39828	0.866001	7.36921e-07	0.684264	0.637388	0.702882	0.749094	0.784029
87	[E].VPEEPSQR.[A]	VPEEPSQR	1xTMTpro16plex [N-Term]	0.274693	0.020586	1	1	1	O75056	O75056 [148-155]	cell surface;membrane;organelle lumen	0	1245.68	68.7	46.6	55.9	56.8	58.7	58.8	52.6	126.7	117.8	113.2	121.9	121.6	112.5	101.1		0.696049	0.612352	0.641791	0.674584	0.674713	0.693396	0.514174	1.17098	1.30889	1.28054	1.43581	1.38182	1.34008	1.08827	0.998762	3.2651e-08	1	0.879755	0.922049	0.969163	0.969347
88	[T].ADPPPPPLPAER.[G]	ADPPPPPLPAER	1xTMTpro16plex [N-Term]	0.00131394	0.00017374	1	2	1	Q8NES3-1	Q8NES3-1 [26-37]	extracellular;Golgi;membrane	0	1560.87	87.1	70.8	73.2	75.8	77.8	79.7	73.3	201.7	172.1	179.8	184.8	173.5	162	150.8		0.882472	0.930355	0.840413	0.900238	0.894253	0.939858	0.71652	1.86414	1.91222	2.03394	2.17668	1.97159	1.92972	1.62325	1.14634	3.64676e-09	0.938941	0.989888	0.894191	0.957844	0.951476
89	[F].DIAVDGEPLGR.[V]	DIAVDGEPLGR	1xTMTpro16plex [N-Term]	0.00495804	0.00017374	1	1	1	P62937	P62937 [9-19]	cytoplasm;cytosol;extracellular;membrane;nucleus;organelle lumen	0	1445.79	86.7	50.1	75.2	80.6	81.9	90.6	97.8	109.3	103.1	101.4	111.1	121.5	127.2	123.9		0.878419	0.658344	0.863375	0.957245	0.941379	1.0684	0.956012	1.01017	1.14556	1.14706	1.3086	1.38068	1.51519	1.33369	0.483552	0.000769598	0.822185	0.616199	0.808104	0.895964	0.881114
90	[G].AVALADFYPFGAER.[G]	AVALADFYPFGAER	1xTMTpro16plex [N-Term]	7.08649e-06	0.00017374	1	4	4	Q8TER0	Q8TER0 [25-38]	extracellular	0	1830.97	90.5	58.4	75	79.9	78.9	80.3	89.1	180.5	146.1	135.2	148.3	140.7	146.5	150.7		0.91692	0.767411	0.861079	0.948931	0.906897	0.946934	0.870968	1.66821	1.62333	1.52941	1.74676	1.59886	1.74509	1.62217	0.891086	1.49834e-10	0.966266	0.808711	0.90742	1	0.955703
91	[R].DAHKSEVAHR.[F]	DAHKSEVAHR	1xTMTpro16plex [K4]; 1xTMTpro16plex [N-Term]	5.28338e-05	0.00017374	1	3	13	P02768-1	P02768-1 [25-34]	cytoplasm;endoplasmic reticulum;extracellular;Golgi;nucleus;organelle lumen	0	1757.99	532.9	795.3	609.3	522.9	874.3	628.4	930.4	508.3	803.1	510.5	682	2078.6	817.3	963.7		5.39919	10.4507	6.99541	6.21021	10.0494	7.41038	9.09482	4.69778	8.92333	5.77489	8.03298	23.6205	9.73556	10.3735	0.355688	0.388873	0.516633	1	0.669371	0.594238	0.961601
92	[C].LKDGTFPLPIGESVTVTR.[D]	LKDGTFPLPIGESVTVTR	1xTMTpro16plex [K2]; 1xTMTpro16plex [N-Term]	2.10102e-05	0.00017374	1	1	1	P05362	P05362 [432-449]	cell surface;membrane	0	2538.48	60.8	47	63.2	58.6	65.7	56.6	69.1	102.5	86.3	96.9	117.9	98.7	79	75.9		0.616008	0.617608	0.725603	0.695962	0.755172	0.667453	0.675464	0.94732	0.958889	1.09615	1.38869	1.12159	0.941036	0.817008	0.613172	0.000339694	0.815718	0.817838	0.960844	0.921594	1
93	[K].EEEEDKKR.[K]	EEEEDKKR	2xTMTpro16plex [K6; K7]; 1xTMTpro16plex [N-Term]	0.0477998	0.00229691	1	1	3	P27797	P27797 [369-376]	cell surface;cytoplasm;cytosol;endoplasmic reticulum;extracellular;Golgi;membrane;nucleus;organelle lumen	0	1975.13	356.4	180.6	267.6	343.7	321.9	290.9	296.2	371	407.1	389.5	451	406.6	367.5	222.8		3.61094	2.37319	3.07233	4.08195	3.7	3.43042	2.89541	3.42884	4.52333	4.40611	5.31213	4.62045	4.37761	2.39828	0.32747	0.0672146	0.884613	0.581387	0.752663	1	0.90643
94	[E].VENQILTR.[D]	VENQILTR	1xTMTpro16plex [N-Term]	0.365746	0.0341753	2	7	1	P12814-1; O43707	P12814-1 [731-738]; O43707 [750-757]	cytoplasm;cytoskeleton;cytosol;extracellular;membrane;organelle lumen;cytoplasm;cytoskeleton;cytosol;extracellular;membrane;organelle lumen	0	1276.75	95.9	62.1	90.5	99.3	96.8	93	100.5	167.1	141.7	156.1	153.9	157.3	134.8	118.9	Shared	0.971631	0.816032	1.03904	1.17933	1.11264	1.0967	0.982405	1.54436	1.57444	1.76584	1.81272	1.7875	1.60572	1.27987	0.659666	1.22842e-05	0.823881	0.691942	0.881035	1	0.94345
95	[E].EAEEPYEEATER.[T]	EAEEPYEEATER	1xTMTpro16plex [N-Term]	0.0032353	0.00017374	2	11	1	P05067-11; P05067-1	P05067-11 [252-263]; P05067-1 [257-268]	cell surface;cytoplasm;cytosol;endoplasmic reticulum;endosome;extracellular;Golgi;membrane;organelle lumen;cell surface;cytoplasm;cytosol;endoplasmic reticulum;endosome;extracellular;Golgi;membrane;organelle lumen	0	1756.82	50.8	30.8	44.2	52.6	53.1	52.4	53.5	70.6	71.3	71.6	76.1	77.4	72.2	56.2	Shared	0.514691	0.404731	0.507463	0.624703	0.610345	0.617925	0.522972	0.652495	0.792222	0.809955	0.896349	0.879545	0.860036	0.604952	0.531192	0.000610049	0.823897	0.647877	0.812326	1	0.977016
96	[L].LTEAPLNPKANR.[E]	LTEAPLNPKANR	1xTMTpro16plex [K9]; 1xTMTpro16plex [N-Term]	0.000310715	0.00017374	6	11	2	Q9BYX7; P60709; P62736; P68133; P68032; P63261	Q9BYX7 [105-116]; P60709 [105-116]; P62736 [107-118]; P68133 [107-118]; P68032 [107-118]; P63261 [105-116]	cytoplasm;cytoskeleton;cytosol;extracellular;cytoplasm;cytoskeleton;cytosol;extracellular;cytoplasm;cytoskeleton;cytosol;extracellular;cytoplasm;cytoskeleton;cytosol;extracellular;cytoplasm;cytoskeleton;cytosol;extracellular;cytoplasm;cytoskeleton;cytosol;extracellular	0	1932.15	155.2	106.4	129.1	164	220.4	238	170.9	195.8	165.3	166.5	184.5	251.3	257.8	133.4	Shared	1.57244	1.39816	1.4822	1.94774	2.53333	2.8066	1.67058	1.80961	1.83667	1.88348	2.17314	2.85568	3.07088	1.43595	0.167817	0.455894	0.560265	0.498168	0.528113	0.693986	0.902633
97	[R].ILPDSVDWR.[E]	ILPDSVDWR	1xTMTpro16plex [N-Term]	0.0354033	0.0016346	1	1	1	P25774-1	P25774-1 [114-122]	extracellular;organelle lumen;vacuole	0	1404.78	94.4	64.8	67.3	81.7	81.5	78.2	91.8	170.8	151.2	152	143.2	151.8	156.4	146.3		0.956434	0.851511	0.772675	0.970309	0.936782	0.92217	0.897361	1.57856	1.68	1.71946	1.68669	1.725	1.86301	1.57481	0.907068	7.08307e-10	0.9857	0.877567	0.796319	1	0.965447
98	[A].RPSPGPDYLR.[R]	RPSPGPDYLR	1xTMTpro16plex [N-Term]	0.000801986	0.00017374	1	2	1	Q96I82-1	Q96I82-1 [31-40]	extracellular	0	1461.81	70.3	47.5	64.9	63.1	61.4	65.3	69.9	131.6	106.1	119.8	109.1	97.4	95.7	91.1		0.712259	0.624179	0.745121	0.749406	0.705747	0.770047	0.683284	1.21627	1.17889	1.3552	1.28504	1.10682	1.13996	0.980624	0.72758	7.06286e-07	0.924956	0.810572	0.96763	0.973195	0.916499
99	[N].SKDGGAWGTEQR.[E]	SKDGGAWGTEQR	1xTMTpro16plex [K2]; 1xTMTpro16plex [N-Term]	0.00168722	0.00017374	1	1	1	P09382	P09382 [63-74]	cell surface;cytoplasm;cytosol;extracellular;nucleus;organelle lumen	0	1900.02	99.2	52.1	91.7	86.3	85.1	114.1	106.4	117.1	116.4	123.3	108.8	130.7	115.8	136.2		1.00507	0.684625	1.05281	1.02494	0.978161	1.34552	1.04008	1.08226	1.29333	1.3948	1.28151	1.48523	1.37939	1.46609	0.395843	0.0036546	0.746973	0.508819	0.782459	0.761744	0.726977
100	[-S].MSAPCVEADDAVCR.[C]	MSAPCVEADDAVCR	2xCarbamidomethyl [C5; C13]; 1xTMTpro16plex [N-Term]	0.000268806	0.00017374	1	2	2	P08138	P08138 [95-108]	cell surface;cytosol;endosome;extracellular;membrane;nucleus	0	1884.86	33.7	23.8	31	36.4	30.8	33	36	53.7	51.6	59.9	49.6	55.4	45.4	50.6		0.341439	0.312746	0.355913	0.432304	0.354023	0.389151	0.351906	0.496303	0.573333	0.677602	0.584217	0.629545	0.540798	0.544672	0.673266	3.78533e-06	0.789812	0.723441	0.823293	1	0.818921
101	[G].SKLQDAEIAR.[L]	SKLQDAEIAR	1xTMTpro16plex [K2]; 1xTMTpro16plex [N-Term]	0.0512575	0.00242314	1	1	2	P06703	P06703 [46-55]	cytoplasm;cytosol;extracellular;membrane;nucleus	0	1739.03	207	177.4	219.1	252.6	265.6	262	252.2	283.2	292.5	363.7	417.3	442.5	420.5	322.9		2.09726	2.33114	2.5155	3	3.05287	3.08962	2.4653	2.61738	3.25	4.11425	4.91519	5.02841	5.00893	3.47578	0.614845	0.00395476	0.678809	0.754507	0.814177	0.970992	0.988106
102	[L].VPDKCKFLHQER.[M]	VPDKCKFLHQER	1xCarbamidomethyl [C5]; 2xTMTpro16plex [K4; K6]; 1xTMTpro16plex [N-Term]	0.000649631	0.00017374	2	11	1	P05067-11; P05067-1	P05067-11 [124-135]; P05067-1 [129-140]	cell surface;cytoplasm;cytosol;endoplasmic reticulum;endosome;extracellular;Golgi;membrane;organelle lumen;cell surface;cytoplasm;cytosol;endoplasmic reticulum;endosome;extracellular;Golgi;membrane;organelle lumen	0	2469.42	47.2	29.7	33	39	42	39.1	40.4	61.5	62.9	74.3	67	60.8	57.5	52.4	Shared	0.478217	0.390276	0.378875	0.463183	0.482759	0.461085	0.394917	0.568392	0.698889	0.840498	0.789164	0.690909	0.684932	0.564047	0.665579	6.04371e-05	0.990592	0.808429	0.784812	0.95945	1
103	[T].QIQPQQLVLR.[L]	QIQPQQLVLR	1xTMTpro16plex [N-Term]	0.0136709	0.000831282	1	5	1	P05556-1	P05556-1 [113-122]	cell surface;cytoplasm;endosome;membrane	0	1526.93	127	98.7	112	108.4	121.2	110	125.7	283.7	214.6	239.3	237	226.2	210.8	221.5		1.28673	1.29698	1.28588	1.28741	1.3931	1.29717	1.22874	2.622	2.38444	2.70701	2.79152	2.57045	2.51102	2.38428	0.98552	8.94026e-11	0.923641	0.930999	0.923031	0.924132	1
104	[L].QQVDTSTR.[T]	QQVDTSTR	1xTMTpro16plex [N-Term]	0.0166194	0.000976572	1	1	1	P04264	P04264 [216-223]	cytoskeleton;cytosol;extracellular;membrane;nucleus	0	1238.67	48.5	28.8	40.9	27.8	33.9	62.4	57.6	33.2	42.4	31.5	58.7	70.8	25	72.3		0.491388	0.378449	0.469575	0.330166	0.389655	0.735849	0.56305	0.306839	0.471111	0.356335	0.691402	0.804545	0.297796	0.778256	0.142314	0.625435	0.667784	0.514303	0.638141	0.448687	0.529531
105	[L].LKATPEDNGR.[S]	LKATPEDNGR	1xTMTpro16plex [K2]; 1xTMTpro16plex [N-Term]	0.0676419	0.00305003	1	1	1	P05362	P05362 [358-367]	cell surface;membrane	0	1708.98	85.7	61.3	76.1	85.1	78.6	73.5	82	157.5	139.4	146.1	144.4	135.3	131.3	106.6		0.868288	0.805519	0.873708	1.01069	0.903448	0.866745	0.801564	1.45564	1.54889	1.65271	1.70082	1.5375	1.56403	1.14747	0.791075	1.53094e-06	0.859105	0.797	0.864468	1	0.893894
106	[L].IGQQSTVSDVPR.[D]	IGQQSTVSDVPR	1xTMTpro16plex [N-Term]	0.00219508	0.00017374	1	14	2	P02751	P02751 [1441-1452]	extracellular;membrane;organelle lumen	0	1590.88	97.5	64	83.5	95	91.9	84.1	91.3	147.9	138.8	133.9	150.5	149.1	136.2	119.3		0.987842	0.840999	0.958668	1.12827	1.05632	0.991745	0.892473	1.36691	1.54222	1.51471	1.77267	1.69432	1.62239	1.28418	0.655179	7.15851e-06	0.87554	0.74539	0.849683	1	0.936235
107	[R].FDSDATSPR.[KM]	FDSDATSPR.	1xTMTpro16plex [N-Term]	0.00262156	0.00017374	1	8	6	P30479	P30479 [60-68]	cell surface;endoplasmic reticulum;Golgi;membrane	0	1299.65	643.9	455.3	551.9	610.1	606.8	574	583.4	1031.2	1004.4	1042.2	1066.9	1047.4	950	776.7		6.52381	5.98292	6.33639	7.24584	6.97471	6.76887	5.70283	9.5305	11.16	11.7896	12.5665	11.9023	11.3163	8.3606	0.750842	7.6819e-06	0.900352	0.825703	0.874487	1	0.962581
108	[PQ].DSEAAINR.[Q]	DSEAAINR	1xTMTpro16plex [N-Term]	0.0115384	0.000675557	1	2	4	P02794	P02794 [16-23]	cytosol;extracellular;nucleus;vacuole	0	1179.63	232.9	182.3	201.5	210.4	227.5	231.5	258.3	453.2	412.9	407.5	404	441.6	414.5	393		2.35968	2.39553	2.31343	2.49881	2.61494	2.72995	2.52493	4.18854	4.58778	4.60973	4.75854	5.01818	4.93746	4.23036	0.890725	1.94962e-09	0.864365	0.877499	0.847426	0.915332	0.957871
109	[I].SEISMEVAEQGR.[G]	SEISMEVAEQGR	1xTMTpro16plex [N-Term]	0.149204	0.00803921	1	1	1	P24043	P24043 [1355-1366]	cytoplasm;cytoskeleton;extracellular;membrane	0	1639.83	22.9	18.6	21.6	25.9	29	24.5	32.9	47.6	38	40.4	39.5	45	35.4	36.2		0.232016	0.244415	0.247991	0.307601	0.333333	0.288915	0.321603	0.439926	0.422222	0.457014	0.465253	0.511364	0.42168	0.389666	0.653089	6.47219e-06	0.696049	0.733246	0.743972	0.922803	1
110	[Q].SIPWNLER.[I]	SIPWNLER	1xTMTpro16plex [N-Term]	0.0162983	0.000976572	1	1	4	Q8NBP7-1	Q8NBP7-1 [153-160]	cell surface;cytoplasm;endoplasmic reticulum;endosome;extracellular;Golgi;membrane;organelle lumen;vacuole	0	1318.74	532.3	361.1	426.1	425.9	438.6	440.5	520.8	995.5	812.2	808	827.3	843.3	809	844.2		5.39311	4.74507	4.89208	5.05819	5.04138	5.19458	5.09091	9.20055	9.02444	9.14027	9.74441	9.58295	9.63669	9.08719	0.885281	7.30846e-13	1	0.87984	0.907098	0.937899	0.934781
111	[F].TEDLKLPASFDAR.[E]	TEDLKLPASFDAR	1xTMTpro16plex [K5]; 1xTMTpro16plex [N-Term]	2.93163e-06	0.00017374	1	1	1	P07858	P07858 [75-87]	extracellular;mitochondrion;organelle lumen;vacuole	0	2071.17	240.9	128.4	167	202.5	180.3	172.3	208.3	329.2	284.4	302.3	293.8	287.1	265.2	211.7		2.44073	1.68725	1.91734	2.40499	2.07241	2.03184	2.03617	3.04251	3.16	3.41968	3.46054	3.2625	3.15902	2.27879	0.578154	9.85693e-05	1	0.691291	0.785559	0.985356	0.849096
112	[A].HKSEVAHR.[F]	HKSEVAHR	1xTMTpro16plex [K2]; 1xTMTpro16plex [N-Term]	0.00679232	0.000341183	1	3	2	P02768-1	P02768-1 [27-34]	cytoplasm;endoplasmic reticulum;extracellular;Golgi;nucleus;organelle lumen	0	1571.93	42.2	73.3	55.6	40.2	80	51.2	86.7	41.3	67.7	36.3	56.9	173.8	74.1	86.6		0.427558	0.963206	0.638347	0.477435	0.91954	0.603774	0.847507	0.381701	0.752222	0.410633	0.6702	1.975	0.882668	0.932185	0.299968	0.475077	0.443891	1	0.662731	0.495672	0.954666
113	[R].KSSGGKGGSYSQAACSDSAQGSDVSLTA.[-]	KSSGGKGGSYSQAACSDSAQGSDVSLTA	1xCarbamidomethyl [C15]; 2xTMTpro16plex [K1; K6]; 1xTMTpro16plex [N-Term]	2.00834e-07	0.00017374	2	12	1	P30479; P01889	P30479 [335-362]; P01889 [335-362]	cell surface;endoplasmic reticulum;Golgi;membrane;cell surface;endoplasmic reticulum;Golgi;membrane	0	3575.81	22.7	14.6	23.7	27.7	27.7	24.4	26.9	29.7	27.4	34.7	32.8	28.6	24.4	21.3	Shared	0.22999	0.191853	0.272101	0.328979	0.318391	0.287736	0.262952	0.274492	0.304444	0.392534	0.386337	0.325	0.290649	0.229279	0.219383	0.148928	0.699103	0.583177	0.827109	1	0.967816
114	[A].AAVAAAGGR.[S]	AAVAAAGGR	1xTMTpro16plex [N-Term]	0.00644537	0.000341183	1	6	3	Q9BQ16-1	Q9BQ16-1 [24-32]	extracellular	0	1047.62	299.5	241.3	274.7	290	304.3	281.4	326.5	584.6	530	551.2	550.1	522.9	507.2	507.1		3.03445	3.17083	3.15385	3.44418	3.4977	3.3184	3.19159	5.40296	5.88889	6.23529	6.47939	5.94205	6.04169	5.45856	0.861602	1.19347e-09	0.867555	0.906546	0.901691	0.984698	1
115	[Y].GSSFDLDYDFQR.[D]	GSSFDLDYDFQR	1xTMTpro16plex [N-Term]	0.00557955	0.000341183	1	2	1	P07910-2	P07910-2 [106-117]	cytoskeleton;cytosol;extracellular;membrane;nucleus;spliceosomal complex	0	1753.84	95.6	59.7	79.3	68.8	68.1	72.9	73.3	173.3	119.7	117.7	90.5	85.5	82.8	64.2		0.968592	0.784494	0.910448	0.817102	0.782759	0.85967	0.71652	1.60166	1.33	1.33145	1.06596	0.971591	0.986301	0.691066	0.450167	0.0240801	1	0.809933	0.939971	0.843598	0.808141
116	[H].LAGKTEQAKADLAR.[L]	LAGKTEQAKADLAR	2xTMTpro16plex [K4; K9]; 1xTMTpro16plex [N-Term]	0.0155727	0.000976572	1	1	1	Q13442	Q13442 [129-142]	extracellular	0	2384.44	69.5	60	76.9	65.8	71	75.5	79.9	146.8	133.4	136.8	136.4	123	117.8	114.2		0.704154	0.788436	0.882893	0.781473	0.816092	0.89033	0.781036	1.35675	1.48222	1.54751	1.6066	1.39773	1.40322	1.22928	0.828462	6.43218e-08	0.790891	0.885555	0.991647	0.877734	0.916617
117	[F].LSSLTETIEGVDAEDGHGPGEQQKR.[K]	LSSLTETIEGVDAEDGHGPGEQQKR	1xTMTpro16plex [K24]; 1xTMTpro16plex [N-Term]	2.81803e-06	0.00017374	1	2	1	P00751-1	P00751-1 [235-259]	extracellular;membrane	0	3261.68	22.9	14.3	23.8	22.4	25	31	21.9	28.4	24	22.7	32.5	27.3	23.1	19.2		0.232016	0.187911	0.273249	0.266033	0.287356	0.365566	0.214076	0.262477	0.266667	0.256787	0.382803	0.310227	0.275164	0.206674	0.102591	0.535186	0.634677	0.514027	0.747469	0.72773	0.786059
118	[S].LPDPQALKR.[D]	LPDPQALKR	1xTMTpro16plex [K8]; 1xTMTpro16plex [N-Term]	0.00321411	0.00017374	1	3	5	P28799	P28799 [354-362]	endoplasmic reticulum;endosome;extracellular;organelle lumen;vacuole	0	1646.02	534.3	380.4	453.7	503.6	552.6	486.3	507	772.4	785.6	815.6	863.5	800.8	740.3	595.2		5.41337	4.99869	5.20896	5.981	6.35172	5.73467	4.95601	7.13863	8.72889	9.22624	10.1708	9.1	8.81834	6.40689	0.624805	0.000104642	0.852268	0.786981	0.820085	0.941634	1
119	[E].SSQSEASVR.[R]	SSQSEASVR	1xTMTpro16plex [N-Term]	0.296626	0.0236374	1	3	1	Q7Z6Z7	Q7Z6Z7 [3796-3804]	cytoplasm;cytosol;extracellular;membrane;nucleus;organelle lumen	0	1254.66	27.6	18.6	20.4	25	28.3	17.7	21.9	44	43.1	35.1	42.2	36	38.6	28		0.279635	0.244415	0.234214	0.296912	0.325287	0.208726	0.214076	0.406654	0.478889	0.397059	0.497055	0.409091	0.459797	0.301399	0.710076	0.000139899	0.859656	0.751383	0.72002	0.912769	1
120	[L].LYPQDGPR.[S]	LYPQDGPR	1xTMTpro16plex [N-Term]	0.0254934	0.00138588	1	3	4	P07602-1	P07602-1 [179-186]	extracellular;membrane;mitochondrion;organelle lumen;vacuole	0	1249.69	359.2	242.7	284.7	302.2	317.3	292.2	356	617.7	547.7	527.1	550.4	546.9	524.3	511.4		3.63931	3.18922	3.26866	3.58907	3.64713	3.44575	3.47996	5.70887	6.08556	5.96267	6.48292	6.21477	6.24538	5.50484	0.798888	5.23792e-10	0.997857	0.874449	0.896228	0.984083	1
121	[R].STCQSFEPPETPVVKDSTIGGSPQPR.[P]	STCQSFEPPETPVVKDSTIGGSPQPR	1xCarbamidomethyl [C3]; 1xTMTpro16plex [K15]; 1xTMTpro16plex [N-Term]	3.81911e-08	0.00017374	1	2	1	P09603	P09603 [256-281]	extracellular;membrane;organelle lumen	0	3409.76	45.4	28.6	38.6	39.5	40.9	39.7	45	62	60.9	64.5	64.8	64.7	55	49.7		0.45998	0.375821	0.443169	0.469121	0.470115	0.46816	0.439883	0.573013	0.676667	0.729638	0.763251	0.735227	0.655152	0.534984	0.578351	3.86865e-05	0.978441	0.799424	0.942682	0.997886	1
122	[L].KFFPASADR.[T]	KFFPASADR	1xTMTpro16plex [K1]; 1xTMTpro16plex [N-Term]	0.0182024	0.00112271	1	1	2	P07237	P07237 [444-452]	endoplasmic reticulum;extracellular;membrane;organelle lumen	0	1646.95	266.2	216.9	259.3	267.9	278.4	252.7	266.4	459.2	456	477.4	491.4	478.1	429.8	349.3		2.69706	2.8502	2.97704	3.18171	3.2	2.97995	2.60411	4.24399	5.06667	5.40045	5.78799	5.43295	5.11971	3.75996	0.764649	1.09958e-05	0.842832	0.890687	0.930324	0.994284	1
123	[Y].SPSDPLTLLQADTVR.[G]	SPSDPLTLLQADTVR	1xTMTpro16plex [N-Term]	1.12062e-06	0.00017374	1	2	2	O00391	O00391 [37-51]	extracellular;Golgi;membrane;organelle lumen	0	1917.06	60.3	40.6	52.7	57.1	53.6	55.9	58.1	107.6	90.4	95.7	85.4	95.2	82.9	80.1		0.610942	0.533509	0.605052	0.678147	0.616092	0.659198	0.567937	0.994455	1.00444	1.08258	1.00589	1.08182	0.987493	0.862217	0.716712	6.52276e-08	0.900899	0.786715	0.892213	1	0.908493
124	[Q].SEIGDASR.[V]	SEIGDASR	1xTMTpro16plex [N-Term]	0.0090601	0.000341183	1	2	3	P21333	P21333 [2042-2049]	cytoplasm;cytoskeleton;cytosol;extracellular;membrane;nucleus	0	1138.6	217.3	155	182.6	189.2	197.1	202.1	199.2	387.5	311	329	350.6	357.3	318.4	271.9		2.20162	2.03679	2.09644	2.24703	2.26552	2.38325	1.94721	3.58133	3.45556	3.72172	4.12956	4.06023	3.79273	2.9268	0.757998	9.0552e-07	0.923788	0.854627	0.879655	0.942841	0.950598
125	[Q].ELEEQLEEEESAR.[Q]	ELEEQLEEEESAR	1xTMTpro16plex [N-Term]	5.81584e-06	0.00017374	1	2	1	P35579-1	P35579-1 [947-959]	cytoplasm;cytoskeleton;cytosol;extracellular;membrane;nucleus	0	1894.92	64.5	64.5	68.1	94.8	95	83.5	89	73.4	83.2	97.1	133	150.8	135.7	126.7		0.653495	0.847569	0.78186	1.12589	1.09195	0.98467	0.86999	0.678373	0.924444	1.09842	1.56655	1.71364	1.61644	1.36383	0.495781	0.0389916	0.580425	0.752799	0.694437	1	0.969858
126	[C].EGSSVQTR.[T]	EGSSVQTR	1xTMTpro16plex [N-Term]	0.155428	0.00862836	1	2	1	P07996	P07996 [414-421]	cell surface;cytoplasm;endoplasmic reticulum;extracellular;organelle lumen	0	1167.63	36.7	24.7	29.8	30.4	31.6	40.2	33.5	50.2	42.2	44.9	55.7	48.2	49.3	39.1		0.371834	0.324573	0.342135	0.361045	0.363218	0.474057	0.327468	0.463956	0.468889	0.507919	0.656066	0.547727	0.587254	0.420883	0.510378	0.00103955	0.784366	0.684671	0.721719	0.761608	0.766192
127	[L].GTVKPNANR.[I]	GTVKPNANR	1xTMTpro16plex [K4]; 1xTMTpro16plex [N-Term]	0.132603	0.00688266	1	1	2	P17931	P17931 [136-144]	cytoplasm;extracellular;membrane;nucleus;spliceosomal complex	0	1564.94	137.9	108.3	215.5	134.5	145.4	239.3	172.9	177.6	170.4	162.8	168.7	165.6	161	267		1.39716	1.42313	2.47417	1.59739	1.67126	2.82193	1.69013	1.6414	1.89333	1.84163	1.98704	1.88182	1.91781	2.87406	0.102415	0.603671	0.495108	0.504309	0.876763	0.566061	0.592241
128	[G].VVDSEDLPLNISR.[E]	VVDSEDLPLNISR	1xTMTpro16plex [N-Term]	0.0128081	0.000831282	2	4	1	P07900; P08238	P07900 [388-400]; P08238 [380-392]	cytoplasm;cytosol;extracellular;membrane;nucleus;organelle lumen;cytoplasm;cytosol;extracellular;membrane;nucleus;organelle lumen	0	1760.97	66.8	41.6	53.3	58	63	61.1	60.1	105.3	91	88.2	85.4	97.1	77.6	73	Shared	0.676798	0.546649	0.61194	0.688836	0.724138	0.720519	0.587488	0.973198	1.01111	0.997738	1.00589	1.10341	0.92436	0.785791	0.577968	1.28932e-05	0.934626	0.754896	0.84506	0.95125	1
129	[S].TTPAKLR.[N]	TTPAKLR	1xTMTpro16plex [K5]; 1xTMTpro16plex [N-Term]	0.386573	0.0376265	1	5	2	P05556-1	P05556-1 [198-204]	cell surface;cytoplasm;endosome;membrane	0	1394.9	201.5	142.6	169.4	177	189.5	182.8	187.6	323.7	290.3	318.5	313.8	332.6	286.8	244.4		2.04154	1.87385	1.94489	2.10214	2.17816	2.15566	1.83382	2.99168	3.22556	3.60294	3.69611	3.77955	3.41632	2.63079	0.724219	3.89241e-06	0.937277	0.86029	0.892905	0.965098	1
130	[F].DSDAASQR.[M]	DSDAASQR	1xTMTpro16plex [N-Term]	0.0487198	0.00229691	2	20	2	P01892; P01891	P01892 [61-68]; P01891 [61-68]	cell surface;endoplasmic reticulum;Golgi;membrane;cell surface;endoplasmic reticulum;Golgi;membrane	0	1153.58	101.6	71.8	94.3	99.4	111	107.3	102.2	154.1	147	165.5	154	167	156.4	127	Shared	1.02938	0.943495	1.08266	1.18052	1.27586	1.26533	0.999022	1.42421	1.63333	1.87217	1.8139	1.89773	1.86301	1.36706	0.610341	6.51726e-05	0.806813	0.739496	0.848574	0.925274	1
131	[D].VDGTVEEDLGKSR.[E]	VDGTVEEDLGKSR	1xTMTpro16plex [K11]; 1xTMTpro16plex [N-Term]	3.28815e-05	0.00017374	1	1	1	P14625	P14625 [27-39]	cytosol;endoplasmic reticulum;extracellular;membrane;nucleus;organelle lumen	0	2013.11	127.3	77.9	104.5	123.8	113.8	112.4	112.8	180.3	143.1	161.9	174.8	167.2	152.8	116		1.28977	1.02365	1.19977	1.47031	1.30805	1.32547	1.10264	1.66636	1.59	1.83145	2.05889	1.9	1.82013	1.24865	0.474509	0.0011128	0.877208	0.696216	0.815999	1	0.88964
132	[S].IEQKSNEEGSEEKGPEVR.[E]	IEQKSNEEGSEEKGPEVR	2xTMTpro16plex [K4; K13]; 1xTMTpro16plex [N-Term]	0.0069727	0.000341183	1	2	1	P31947-1	P31947-1 [65-82]	cytoplasm;cytosol;extracellular;membrane;mitochondrion;nucleus	0	2957.6	73.1	44.9	59.2	70	71	66.9	59.7	93.4	89.4	89.6	100.7	97.6	84.2	57.3		0.740628	0.590013	0.679679	0.831354	0.816092	0.788915	0.583578	0.863216	0.993333	1.01357	1.1861	1.10909	1.00298	0.616792	0.431735	0.00871414	0.89087	0.709702	0.817556	1	0.981642
133	[F].ADQATPTSPIR.[V]	ADQATPTSPIR	1xTMTpro16plex [N-Term]	0.00157978	0.00017374	1	2	2	P21333	P21333 [853-863]	cytoplasm;cytoskeleton;cytosol;extracellular;membrane;nucleus	0	1460.8	65.2	45.2	68	28.9	61.1	70.7	67.2	106.8	96.1	101.3	100	104.9	99.3	97.3		0.660588	0.593955	0.780712	0.34323	0.702299	0.833726	0.656891	0.987061	1.06778	1.14593	1.17786	1.19205	1.18285	1.04736	0.771	1.72823e-05	0.792331	0.71241	0.936412	0.411682	0.842361
134	[L].DKWPTTLSR.[H]	DKWPTTLSR	1xTMTpro16plex [K2]; 1xTMTpro16plex [N-Term]	0.444894	0.0492377	1	2	1	P28799	P28799 [47-55]	endoplasmic reticulum;endosome;extracellular;organelle lumen;vacuole	0	1712	114.4	90.1	106	112.8	100.8	104.5	107.8	194.1	185.4	190.5	201.7	203.3	167.7	150.1		1.15907	1.18397	1.21699	1.33967	1.15862	1.23231	1.05376	1.7939	2.06	2.15498	2.37574	2.31023	1.99762	1.61572	0.777961	4.21256e-06	0.865191	0.883778	0.908428	1	0.864857
135	[A].STAIDAPSNLR.[F]	STAIDAPSNLR	1xTMTpro16plex [N-Term]	0.0179674	0.00112271	1	15	1	P02751	P02751 [1900-1910]	extracellular;membrane;organelle lumen	0	1448.8	55.5	40	52.8	46.4	52.5	48.2	44.4	102.9	82.5	88.1	86.3	83.2	88.2	64.7		0.56231	0.525624	0.6062	0.551069	0.603448	0.568396	0.434018	0.951017	0.916667	0.996606	1.01649	0.945455	1.05063	0.696448	0.771362	4.29158e-06	0.927599	0.867081	1	0.909055	0.995461
136	[N].YHQDSEAAINR.[Q]	YHQDSEAAINR	1xTMTpro16plex [N-Term]	5.89297e-06	0.00017374	1	1	5	P02794	P02794 [13-23]	cytosol;extracellular;nucleus;vacuole	0	1607.81	233.3	198.4	235.2	238.7	249.8	256.9	273.5	428.6	400	390.6	439.8	414.1	388.8	355		2.36373	2.6071	2.70034	2.83492	2.87126	3.02948	2.67351	3.96118	4.44444	4.41855	5.18021	4.70568	4.63133	3.82131	0.707734	1.08797e-06	0.780242	0.860575	0.891355	0.935776	0.947774
137	[L].YPQDGPR.[S]	YPQDGPR	1xTMTpro16plex [N-Term]	0.116251	0.005829	1	3	27	P07602-1	P07602-1 [180-186]	extracellular;membrane;mitochondrion;organelle lumen;vacuole	0	1136.6	2311.8	1755.7	2000.2	2093	2157.3	2029.1	2337.2	4247.4	3710.3	3871.3	3886.2	3925.9	3652	3622		23.4225	23.071	22.9644	24.8575	24.7966	23.9281	22.8465	39.2551	41.2256	43.793	45.7739	44.6125	43.5021	38.9882	0.840996	5.44611e-10	0.942271	0.928129	0.923843	1	0.997549
138	[R].GGGGNFGPGPGSNFR.[G]	GGGGNFGPGPGSNFR	1xTMTpro16plex [N-Term]	5.46577e-07	0.00017374	1	2	3	P22626	P22626 [214-228]	cytoplasm;extracellular;membrane;nucleus;spliceosomal complex	0	1681.84	142.5	115.8	117.9	126.4	131	121.2	131.8	298.6	258.9	264.3	255.7	232.8	221.4	197.3		1.44377	1.52168	1.35362	1.50119	1.50575	1.42925	1.28837	2.7597	2.87667	2.98982	3.01178	2.64545	2.63728	2.12379	0.923095	1.57417e-07	0.948798	1	0.889553	0.986532	0.989528
139	[A].SAGIQVVGDDLTVTNPKR.[I]	SAGIQVVGDDLTVTNPKR	1xTMTpro16plex [K17]; 1xTMTpro16plex [N-Term]	0.000671374	0.00017374	1	2	1	P06733-1	P06733-1 [310-327]	cell surface;cytoplasm;cytosol;membrane;nucleus	0	2478.42	55.9	39.3	64	56.1	55.9	65.7	62.3	98.5	72.3	89.9	86.7	87.7	79.7	83.9		0.566363	0.516426	0.734788	0.666271	0.642529	0.774764	0.608993	0.910351	0.803333	1.01697	1.0212	0.996591	0.949375	0.903122	0.549502	2.5393e-05	0.731013	0.666559	0.948402	0.859966	0.829322
140	[D].YFDGNLKR.[Y]	YFDGNLKR	1xTMTpro16plex [K7]; 1xTMTpro16plex [N-Term]	0.0800408	0.00366281	1	1	1	P30101	P30101 [356-363]	cell surface;endoplasmic reticulum;membrane;nucleus;organelle lumen	0	1620.94	164	119.7	155	172.3	170.5	145.5	159.9	256.5	246.8	264.5	263.3	259.8	230.3	200.8		1.6616	1.57293	1.77956	2.04632	1.95977	1.7158	1.56305	2.37061	2.74222	2.99208	3.1013	2.95227	2.7433	2.16146	0.632249	2.7561e-05	0.811995	0.768664	0.869642	1	0.957705
141	[HT].ENATGDLATSR.[N]	ENATGDLATSR	1xTMTpro16plex [N-Term]	0.00455253	0.00017374	2	2	1	O43291-2; O43291	O43291-2 [36-46]; O43291 [93-103]	cytoplasm;extracellular;membrane;cytoplasm;extracellular;membrane	0	1438.75	65.2	54	69.1	65.4	63.4	65.4	63.5	131	118.8	123.1	118.7	121	103.8	90	Shared	0.660588	0.709593	0.793341	0.776722	0.728736	0.771226	0.620723	1.21072	1.32	1.39253	1.39812	1.375	1.23645	0.968784	0.814663	1.48009e-06	0.832665	0.894436	1	0.979052	0.918565
142	[W].ITAPVALR.[E]	ITAPVALR	1xTMTpro16plex [N-Term]	0.229331	0.0151701	1	1	1	Q14126	Q14126 [52-59]	cell surface;cytoskeleton;membrane	0	1144.74	81.3	65.5	77	91.1	91.4	93.6	89.1	142.1	128.5	140.5	143.8	130.9	125.2	125.8		0.823708	0.86071	0.884041	1.08195	1.05057	1.10377	0.870968	1.31331	1.42778	1.58937	1.69376	1.4875	1.49136	1.35414	0.633641	4.71924e-06	0.746266	0.779788	0.800926	0.980226	0.951803
143	[L].FDKDGDGTITTKELGTVMR.[S]	FDKDGDGTITTKELGTVMR	2xTMTpro16plex [K3; K12]; 1xTMTpro16plex [N-Term]	1.7357e-05	0.00017374	1	1	1	P62158	P62158 [20-38]	cytoplasm;cytoskeleton;cytosol;extracellular;membrane	0	2996.65	81.4	60.8	82.1	76.6	75.9	89.8	76.1	134.7	116.2	138.4	129.5	124.5	111.7	82.5		0.824721	0.798949	0.942595	0.909739	0.872414	1.05896	0.743891	1.24492	1.29111	1.56561	1.52532	1.41477	1.33055	0.888052	0.590181	0.000484617	0.778801	0.754464	0.890112	0.859085	0.823838
144	[C].QVEGGAPR.[A]	QVEGGAPR	1xTMTpro16plex [N-Term]	0.044003	0.00203584	1	1	2	P05362	P05362 [136-143]	cell surface;membrane	0	1117.63	212.6	150.5	178.8	192.9	184.4	180.8	203.7	380.3	310	304.5	328.3	298.9	303.8	218.7		2.154	1.97766	2.05281	2.29097	2.11954	2.13208	1.9912	3.51479	3.44444	3.44457	3.8669	3.39659	3.61882	2.35414	0.683638	1.7072e-05	0.940212	0.86324	0.896044	1	0.92517
145	[E].EEAEEPYEEATER.[T]	EEAEEPYEEATER	1xTMTpro16plex [N-Term]	0.00132261	0.00017374	2	11	3	P05067-11; P05067-1	P05067-11 [251-263]; P05067-1 [256-268]	cell surface;cytoplasm;cytosol;endoplasmic reticulum;endosome;extracellular;Golgi;membrane;organelle lumen;cell surface;cytoplasm;cytosol;endoplasmic reticulum;endosome;extracellular;Golgi;membrane;organelle lumen	0	1885.86	75.3	46.9	64.3	60.7	67.1	70.9	75.7	96.9	97	94.8	102.2	96.6	84.1	82.9	Shared	0.762918	0.616294	0.738232	0.720903	0.771264	0.836085	0.73998	0.895564	1.07778	1.0724	1.20377	1.09773	1.00179	0.892357	0.481733	6.90302e-05	0.912489	0.737119	0.882963	0.862236	0.922471
146	[Q].STEASPKR.[S]	STEASPKR	1xTMTpro16plex [K7]; 1xTMTpro16plex [N-Term]	0.0825594	0.00377118	1	2	1	Q9NZ08-1	Q9NZ08-1 [34-41]	cytoplasm;cytosol;endoplasmic reticulum;extracellular;membrane;organelle lumen	0	1483.87	136.2	83.9	98.4	107.1	115.9	100.4	119.4	211.7	184.3	178.3	182.8	183.1	177.9	156.9		1.37994	1.1025	1.12974	1.27197	1.33218	1.18396	1.16716	1.95656	2.04778	2.01697	2.15312	2.08068	2.11912	1.68891	0.714982	1.19277e-07	1	0.798946	0.818685	0.921759	0.965393
147	[Q].QEDGISFEYHR.[Y]	QEDGISFEYHR	1xTMTpro16plex [N-Term]	1.38356e-06	0.00017374	1	2	1	P16870	P16870 [45-55]	extracellular;Golgi;membrane;nucleus	0	1684.83	40.8	28.4	31.4	41.8	25.5	27.2	34.7	78.7	61.4	59.8	58.5	36.4	40.2	32.2		0.413374	0.373193	0.360505	0.496437	0.293103	0.320755	0.339198	0.727357	0.682222	0.676471	0.689046	0.413636	0.478856	0.346609	0.628507	0.00824624	0.832681	0.751743	0.726185	1	0.590414
148	[K].LKQVEDEKNSFR.[E]	LKQVEDEKNSFR	2xTMTpro16plex [K2; K8]; 1xTMTpro16plex [N-Term]	0.00152865	0.00017374	1	1	1	P35579-1	P35579-1 [1331-1342]	cytoplasm;cytoskeleton;cytosol;extracellular;membrane;nucleus	0	2405.4	138.2	94.9	123.4	123.3	122.5	130.3	137	204.5	196.7	214.7	198.1	209	194	159.9		1.4002	1.24704	1.41676	1.46437	1.40805	1.53656	1.3392	1.89002	2.18556	2.42873	2.33333	2.375	2.3109	1.72121	0.635666	1.0578e-05	0.91126	0.811583	0.922037	0.953021	0.916365
149	[G].LVASNLNLKPGECLR.[V]	LVASNLNLKPGECLR	1xCarbamidomethyl [C13]; 1xTMTpro16plex [K9]; 1xTMTpro16plex [N-Term]	1.91248e-08	0.00017374	1	1	2	P09382	P09382 [5-19]	cell surface;cytoplasm;cytosol;extracellular;nucleus;organelle lumen	0	2292.34	339.9	230.1	290.6	296.5	310.7	304.5	348.9	577	489.3	473.2	474.4	509	490.5	470.9		3.44377	3.02365	3.33639	3.52138	3.57126	3.5908	3.41056	5.33272	5.43667	5.35294	5.58775	5.78409	5.84276	5.06889	0.684446	1.39681e-09	0.959053	0.842055	0.92915	0.980666	0.994559
150	[A].LYSPSDPLTLLQADTVR.[G]	LYSPSDPLTLLQADTVR	1xTMTpro16plex [N-Term]	0.0358603	0.0016346	1	2	1	O00391	O00391 [35-51]	extracellular;Golgi;membrane;organelle lumen	0	2193.21	11.6	7.1	11	9.6	10.4	12.7	9.7	18.9	15.7	15.9	13.9	14.9	15.1	15.1		0.117528	0.0932983	0.126292	0.114014	0.11954	0.149764	0.0948192	0.174677	0.174444	0.179864	0.163722	0.169318	0.179869	0.16254	0.563032	1.14144e-05	0.784753	0.622968	0.84327	0.761292	0.79819
151	[C].ATVTENATGDLATSR.[N]	ATVTENATGDLATSR	1xTMTpro16plex [N-Term]	2.84741e-07	0.00017374	1	1	1	O43291	O43291 [89-103]	cytoplasm;extracellular;membrane	0	1810.95	48.6	31.6	39.3	43.7	40.3	44.5	51.2	81.6	60.2	68.9	67.8	69.3	66.3	49.4		0.492401	0.415243	0.451206	0.519002	0.463218	0.524764	0.500489	0.754159	0.668889	0.779412	0.798587	0.7875	0.789756	0.531755	0.602165	4.35075e-05	0.938329	0.791295	0.859825	0.98902	0.882717
152	[G].ASVVTELR.[C]	ASVVTELR	1xTMTpro16plex [N-Term]	0.0275469	0.00153214	1	1	1	P19876	P19876 [35-42]	extracellular	0	1178.71	140.4	122.1	127.5	127.4	134.3	128	140.9	303.2	252.2	255.9	229.7	262	246.6	286.4		1.42249	1.60447	1.46383	1.51306	1.54368	1.50943	1.37732	2.80222	2.80222	2.8948	2.70554	2.97727	2.93746	3.08288	0.953193	1.03489e-11	0.886582	1	0.912349	0.943032	0.962112
153	[A].AAPELAMGALELESR.[N]	AAPELAMGALELESR	1xTMTpro16plex [N-Term]	5.0032e-08	0.00017374	1	2	3	O00391	O00391 [560-574]	extracellular;Golgi;membrane;organelle lumen	0	1862	88.2	79.8	91.9	98.3	117.6	128.7	115.2	160.7	146.7	161.7	153.4	176.9	166.4	162.6		0.893617	1.04862	1.05511	1.16746	1.35172	1.51769	1.1261	1.48521	1.63	1.82919	1.80683	2.01023	1.98213	1.75027	0.614522	7.59836e-05	0.588801	0.690932	0.695208	0.769234	0.890647
154	[N].EEGSEEKGPEVR.[E]	EEGSEEKGPEVR	1xTMTpro16plex [K7]; 1xTMTpro16plex [N-Term]	0.00502354	0.00017374	1	2	1	P31947-1	P31947-1 [71-82]	cytoplasm;cytosol;extracellular;membrane;mitochondrion;nucleus	0	1954.04	68.9	44.4	54	71.3	65.3	64.6	77.9	99	86.1	79.5	94.5	97.6	92.2	73.6		0.698075	0.583443	0.619977	0.846793	0.750575	0.761792	0.761486	0.914972	0.956667	0.899321	1.11307	1.10909	1.09827	0.79225	0.454871	0.000683013	0.824375	0.689003	0.732147	1	0.886373
155	[R].SDTVPSPR.[D]	SDTVPSPR	1xTMTpro16plex [N-Term]	0.0246829	0.00138588	1	15	2	P02751	P02751 [904-911]	extracellular;membrane;organelle lumen	0	1162.64	244.7	174.5	204.1	226.9	226.9	219.6	249.4	434.3	363.8	379	364.9	384.8	365.1	299		2.47923	2.29304	2.34328	2.69477	2.60805	2.58962	2.43793	4.01386	4.04222	4.28733	4.298	4.37273	4.34902	3.21851	0.712201	4.87128e-07	0.920014	0.850919	0.869566	1	0.967816
156	[A].AGGPGVSGVCVCKSR.[Y]	AGGPGVSGVCVCKSR	2xCarbamidomethyl [C10; C12]; 1xTMTpro16plex [K13]; 1xTMTpro16plex [N-Term]	1.49465e-09	0.00017374	1	2	2	Q16270-1	Q16270-1 [102-116]	extracellular;organelle lumen	0	2099.13	135.8	112.5	142.9	132.5	149.7	144.8	146.4	233.9	251.6	241.3	238.1	232.7	210.7	190.7		1.37589	1.47832	1.64064	1.57363	1.72069	1.70755	1.43109	2.16174	2.79556	2.72964	2.80448	2.64432	2.50983	2.05274	0.695607	6.04435e-06	0.799613	0.859143	0.95348	0.914537	1
157	[L].VASNLNLKPGECLR.[V]	VASNLNLKPGECLR	1xCarbamidomethyl [C12]; 1xTMTpro16plex [K8]; 1xTMTpro16plex [N-Term]	2.26115e-07	0.00017374	1	1	1	P09382	P09382 [6-19]	cell surface;cytoplasm;cytosol;extracellular;nucleus;organelle lumen	0	2179.25	106.2	87.4	152.6	107.3	108.7	178.2	122	114.7	118.2	123.9	107.9	108.5	110.5	201.6		1.07599	1.14849	1.75201	1.27435	1.24943	2.10142	1.19257	1.06007	1.31333	1.40158	1.27091	1.23295	1.31626	2.17008	-0.00428638	0.983551	0.51203	0.546531	0.833728	0.606423	0.594564
158	[AS].GAQKAETAANR.[I]	GAQKAETAANR	1xTMTpro16plex [K4]; 1xTMTpro16plex [N-Term]	0.036091	0.0016346	3	6	1	P35609-2; P12814-1; O43707	P35609-2 [258-268]; P12814-1 [251-261]; O43707 [270-280]	cytoskeleton;cytosol;extracellular;membrane;organelle lumen;cytoskeleton;cytosol;extracellular;membrane;organelle lumen;cytoskeleton;cytosol;extracellular;membrane;organelle lumen	0	1724.99	108.8	73.9	82.7	94.7	94.6	91.3	115.5	169.4	157.5	150.5	142.3	161.1	145.4	144.8	Shared	1.10233	0.971091	0.949483	1.1247	1.08736	1.07665	1.12903	1.56562	1.75	1.70249	1.67609	1.83068	1.73198	1.55867	0.667184	1.28879e-08	0.97635	0.860109	0.840971	0.996166	0.963087
159	[RSIVTNMW].MYGCDVGPDGR.[LF]	VTNMW].MYGCDVGPDGR.	1xCarbamidomethyl [C4]; 1xTMTpro16plex [N-Term]	0.000867914	0.00017374	2	32	1	P30479; P01889	P30479 [122-132]; P01889 [122-132]	cell surface;endoplasmic reticulum;Golgi;membrane;cell surface;endoplasmic reticulum;Golgi;membrane	0	1530.7	46.3	37.1	46.1	41.5	44.9	39.1	44.2	88.8	82.5	73	67.9	61.4	55.6	53.9	Shared	0.469098	0.487516	0.529277	0.492874	0.516092	0.461085	0.432063	0.820702	0.916667	0.825792	0.799764	0.697727	0.662299	0.580194	0.646412	5.93958e-05	0.886301	0.921099	1	0.931222	0.975089
160	[G].LAEDIDKGEVSAR.[Q]	LAEDIDKGEVSAR	1xTMTpro16plex [K7]; 1xTMTpro16plex [N-Term]	0.00347781	0.00017374	1	1	1	P13639	P13639 [613-625]	cytoplasm;cytosol;extracellular;membrane;nucleus;organelle lumen;ribosome	0	2011.13	70.9	58	77.9	80.3	85	90.7	77.6	105	107.9	122.4	121.5	111	118.5	86.5		0.718338	0.762155	0.894374	0.953682	0.977011	1.06958	0.758553	0.970425	1.19889	1.38462	1.4311	1.26136	1.41155	0.931109	0.485744	0.00262131	0.671611	0.712577	0.836196	0.891645	0.913457
161	[C].EGAVLPR.[S]	EGAVLPR	1xTMTpro16plex [N-Term]	0.161874	0.00945201	1	1	3	P10145	P10145 [21-27]	extracellular	0	1045.63	351.4	270	330.8	326.5	329.4	324.2	349.5	641.8	562.3	587.3	563.1	562.5	539.4	560.3		3.56028	3.54796	3.79793	3.87767	3.78621	3.82311	3.41642	5.93161	6.24778	6.64367	6.63251	6.39205	6.42525	6.03122	0.779532	6.49751e-11	0.91815	0.914972	0.979436	1	0.976412
162	[A].EFPGCKIR.[V]	EFPGCKIR	1xCarbamidomethyl [C5]; 1xTMTpro16plex [K6]; 1xTMTpro16plex [N-Term]	0.0578035	0.00267319	1	3	4	P55058	P55058 [18-25]	extracellular	0	1614.93	361.1	226.2	290.7	327.7	323.9	294	348.9	508.8	478.7	484.1	471.8	460.7	430.5	414.1		3.65856	2.9724	3.33754	3.89192	3.72299	3.46698	3.41056	4.7024	5.31889	5.47624	5.55713	5.23523	5.12805	4.45748	0.552515	1.88134e-06	0.940039	0.763737	0.857556	1	0.956593
163	[Y].HQDSEAAINR.[Q]	HQDSEAAINR	1xTMTpro16plex [N-Term]	1.43389e-05	0.00017374	1	1	5	P02794	P02794 [14-23]	cytosol;extracellular;nucleus;vacuole	0	1444.75	163.6	121.7	153.1	152.8	154.8	163.2	162.2	264.7	244.9	263.9	247.1	251.5	240	212.3		1.65755	1.59921	1.75775	1.81473	1.77931	1.92453	1.58553	2.4464	2.72111	2.98529	2.91048	2.85795	2.85884	2.28525	0.653728	9.89537e-07	0.861275	0.830963	0.913341	0.942946	0.924544
164	[N].EEAGDGTTTATVLAR.[S]	EEAGDGTTTATVLAR	1xTMTpro16plex [N-Term]	1.40584e-05	0.00017374	1	2	1	P10809	P10809 [107-121]	cell surface;cytoplasm;cytosol;endosome;membrane;mitochondrion;organelle lumen	0	1795.94	80.5	54.6	59.3	71.9	69.3	69.9	78.3	80.6	81.9	84.2	97	117.8	84.1	91.4		0.815603	0.717477	0.680827	0.853919	0.796552	0.824292	0.765396	0.744917	0.91	0.952489	1.14252	1.33864	1.00179	0.983854	0.375235	0.00904268	0.955129	0.840216	0.797296	1	0.932819
165	[A].SPSGDAR.[R]	SPSGDAR	1xTMTpro16plex [N-Term]	0.39543	0.0388804	1	2	1	P21333	P21333 [2327-2333]	cytoplasm;cytoskeleton;cytosol;extracellular;membrane;nucleus	0	993.528	80.1	65.3	66.3	75.1	79.6	77.6	79.1	123.2	120.1	120.7	135.7	124.3	117.2	115		0.81155	0.858081	0.761194	0.891924	0.914943	0.915094	0.773216	1.13863	1.33444	1.36538	1.59835	1.4125	1.39607	1.23789	0.678326	2.05308e-06	0.886849	0.937697	0.83182	0.97468	0.999834
166	[L].IADKWPALPR.[K]	IADKWPALPR	1xTMTpro16plex [K4]; 1xTMTpro16plex [N-Term]	0.00470443	0.00017374	1	1	1	P14780	P14780 [556-565]	extracellular	0	1775.08	20.6	68.2	72.6	90.2	118.2	123.1	26.5	22.4	99.2	112.1	99.3	111.3	140.1	17.1		0.208713	0.896189	0.833525	1.07126	1.35862	1.45165	0.259042	0.207024	1.10222	1.2681	1.16961	1.26477	1.66885	0.184069	0.175352	0.698074	0.143776	0.617359	0.574191	0.737959	0.935914
167	[E].EPYEEATER.[T]	EPYEEATER	1xTMTpro16plex [N-Term]	0.00557955	0.000341183	2	11	4	P05067-11; P05067-1	P05067-11 [255-263]; P05067-1 [260-268]	cell surface;cytoplasm;cytosol;endoplasmic reticulum;endosome;extracellular;Golgi;membrane;organelle lumen;cell surface;cytoplasm;cytosol;endoplasmic reticulum;endosome;extracellular;Golgi;membrane;organelle lumen	0	1427.7	249.4	191.8	236.8	244.3	239.3	252.5	231.8	424	391.7	403.7	392.3	411	381.9	327.8	Shared	2.52685	2.52037	2.71871	2.90143	2.75057	2.97759	2.26588	3.91867	4.35222	4.56674	4.62073	4.67045	4.54914	3.52853	0.6948	1.41306e-06	0.848621	0.846444	0.913057	0.974419	0.923757
168	[A].IDAPSNLR.[F]	IDAPSNLR	1xTMTpro16plex [N-Term]	0.0192976	0.00112271	1	15	2	P02751	P02751 [1903-1910]	extracellular;membrane;organelle lumen	0	1189.69	223.8	174.1	217.1	219	205.1	236.4	219	368	322.8	331.1	358.6	357.6	334.6	275.8		2.26748	2.28778	2.49254	2.60095	2.35747	2.78774	2.14076	3.40111	3.58667	3.74548	4.22379	4.06364	3.98571	2.96878	0.61715	1.39792e-05	0.813376	0.820659	0.894108	0.932997	0.845658
169	[Y].NSPGGGGGSDYNYESKFNYSGSGGR.[S]	NSPGGGGGSDYNYESKFNYSGSGGR	1xTMTpro16plex [K16]; 1xTMTpro16plex [N-Term]	1.88032e-07	0.00017374	1	2	1	Q12906-1	Q12906-1 [791-815]	cytoplasm;extracellular;membrane;mitochondrion;nucleus	0	3122.47	42.9	27.6	37.7	43.5	37.1	36.3	36.3	55.8	49.1	58	56.6	53.5	43.5	38.1		0.43465	0.362681	0.432836	0.516627	0.426437	0.428066	0.354839	0.515712	0.545556	0.656109	0.666667	0.607955	0.518166	0.410118	0.407245	0.00473076	0.841323	0.702016	0.837811	1	0.825425
170	[S].DALLVPDKCKFLHQER.[M]	DALLVPDKCKFLHQER	1xCarbamidomethyl [C9]; 2xTMTpro16plex [K8; K10]; 1xTMTpro16plex [N-Term]	0.00247093	0.00017374	2	11	1	P05067-11; P05067-1	P05067-11 [120-135]; P05067-1 [125-140]	cell surface;cytoplasm;cytosol;endoplasmic reticulum;endosome;extracellular;Golgi;membrane;organelle lumen;cell surface;cytoplasm;cytosol;endoplasmic reticulum;endosome;extracellular;Golgi;membrane;organelle lumen	0	2881.65	102	63.5	83.1	101.3	96.2	87.9	93.7	113.8	123.4	135.4	113.7	117.5	103.7	92.9	Shared	1.03343	0.834428	0.954076	1.20309	1.10575	1.03656	0.915934	1.05176	1.37111	1.53167	1.33922	1.33523	1.23526	1	0.323584	0.0108411	0.858985	0.693572	0.793023	1	0.919091
171	[E].LEEQLEEEESAR.[Q]	LEEQLEEEESAR	1xTMTpro16plex [N-Term]	6.5912e-06	0.00017374	1	2	1	P35579-1	P35579-1 [948-959]	cytoplasm;cytoskeleton;cytosol;extracellular;membrane;nucleus	0	1765.88	75.2	69.8	88.1	100.6	101.5	97.2	115.4	93.1	101.1	109.4	121.7	148.1	131.8	113.2		0.761905	0.917214	1.01148	1.19477	1.16667	1.14623	1.12805	0.860444	1.12333	1.23756	1.43345	1.68295	1.56998	1.21851	0.316931	0.0566081	0.637698	0.767688	0.846588	1	0.976474
172	[C].HVTDFYPGSIQVR.[W]	HVTDFYPGSIQVR	1xTMTpro16plex [N-Term]	5.53269e-05	0.00017374	1	1	2	P04440	P04440 [145-157]	cell surface;endoplasmic reticulum;endosome;Golgi;membrane;vacuole	0	1822.98	100.8	64.7	87.7	90.7	96.9	97.9	99.6	147.7	115.4	126.7	119.5	124.4	130.9	100.8		1.02128	0.850197	1.00689	1.0772	1.11379	1.15448	0.973607	1.36506	1.28222	1.43326	1.40754	1.41364	1.55926	1.08504	0.407415	0.000334057	0.88462	0.736432	0.872157	0.933057	0.964756
173	[T].AEDEGTQR.[L]	AEDEGTQR	1xTMTpro16plex [N-Term]	0.16952	0.00976335	1	1	1	P05362	P05362 [280-287]	cell surface;membrane	0	1209.6	20.7	19.5	27.2	25.1	20.5	26.5	29.5	43.5	30.2	37.4	39.8	40.3	36	37.4		0.209726	0.256242	0.312285	0.2981	0.235632	0.3125	0.288368	0.402033	0.335556	0.423077	0.468787	0.457955	0.428827	0.402583	0.609658	3.45925e-05	0.671125	0.819974	0.999311	0.953919	0.754023
174	[K].FFPASADR.[T]	FFPASADR	1xTMTpro16plex [N-Term]	0.018321	0.00112271	1	1	3	P07237	P07237 [445-452]	endoplasmic reticulum;extracellular;membrane;organelle lumen	0	1214.65	350.2	292.4	343	361.5	349.6	346.2	344	563	545.3	561.5	596.3	586.9	545.3	454.4		3.54813	3.84231	3.938	4.29335	4.01839	4.08255	3.36266	5.20333	6.05889	6.35181	7.02356	6.66932	6.49553	4.89128	0.656509	1.45906e-05	0.826424	0.894945	0.917233	1	0.935957
175	[S].GGDNSVFDIFELTGAAR.[K]	GGDNSVFDIFELTGAAR	1xTMTpro16plex [N-Term]	2.42187e-06	0.00017374	1	1	2	P07996	P07996 [25-41]	cell surface;cytoplasm;endoplasmic reticulum;extracellular;organelle lumen	0	2073.06	48.1	36.4	43.1	39.7	41.8	41.1	47.1	81.4	63.6	77.2	69.4	64.5	63.7	74.4		0.487335	0.478318	0.494834	0.471496	0.48046	0.48467	0.460411	0.752311	0.706667	0.873303	0.817432	0.732955	0.758785	0.800861	0.696823	1.1578e-08	0.984847	0.966624	1	0.952839	0.970952
176	[D].ASKPEDWDER.[A]	ASKPEDWDER	1xTMTpro16plex [K3]; 1xTMTpro16plex [N-Term]	0.0342853	0.0016346	1	1	1	P27797	P27797 [213-222]	cell surface;cytoplasm;cytosol;endoplasmic reticulum;extracellular;Golgi;membrane;nucleus;organelle lumen	0	1840.97	73	61.7	78.2	76.8	78.6	80.6	80.7	126.7	113.3	125.4	125.5	118.1	111.6	79.1		0.739615	0.810775	0.897819	0.912114	0.903448	0.950472	0.788856	1.17098	1.25889	1.41855	1.47821	1.34205	1.32936	0.851453	0.559887	0.000397881	0.778156	0.853024	0.944603	0.959644	0.950526
177	[T].KPDPDVTER.[C]	KPDPDVTER	1xTMTpro16plex [K1]; 1xTMTpro16plex [N-Term]	0.138219	0.00724214	1	1	3	P02790	P02790 [41-49]	extracellular;organelle lumen	0	1664.95	137.1	98.6	119	132.9	138.8	129.1	147.7	211.5	180.9	208.8	182.7	192.9	188.5	165.7		1.38906	1.29566	1.36625	1.57838	1.5954	1.52241	1.44379	1.95471	2.01	2.36199	2.15194	2.19205	2.24538	1.78364	0.528499	6.9656e-06	0.870663	0.812123	0.856364	0.989333	1
178	[G].FIEGHVVIPR.[I]	FIEGHVVIPR	1xTMTpro16plex [N-Term]	0.000117229	0.00017374	1	17	2	P16070	P16070 [81-90]	cell surface;cytosol;Golgi;membrane	0	1470.88	28.3	19.5	25.2	34.4	31.4	29.9	29.4	38.3	39.3	38.9	32.2	41.1	35.2	30		0.286727	0.256242	0.289323	0.408551	0.36092	0.352594	0.28739	0.353974	0.436667	0.440045	0.37927	0.467045	0.419297	0.322928	0.330676	0.0133442	0.701815	0.627196	0.708168	1	0.883414
179	[CANK].LHFNPR.[FL]	K].LHFNPR.	1xTMTpro16plex [N-Term]	0.240749	0.0165983	1	4	5	P09382	P09382 [44-49]	cell surface;cytoplasm;cytosol;extracellular;nucleus;organelle lumen	0	1087.63	148.9	105.3	126.5	124.1	132.6	136.3	149.9	263.4	185.4	188.4	213.5	211.3	197.8	138.6		1.50861	1.38371	1.45235	1.47387	1.52414	1.60731	1.4653	2.43438	2.06	2.13122	2.51472	2.40114	2.35616	1.49193	0.563248	0.000208855	0.938593	0.860882	0.903592	0.91698	0.948253
180	[K].VITEPIPVSDLR.[V]	VITEPIPVSDLR	1xTMTpro16plex [N-Term]	0.00205535	0.00017374	1	2	1	Q12913-1	Q12913-1 [203-214]	cell surface;membrane	0	1642.97	58.8	45.6	54.8	58.1	59.4	52.7	70.2	95.7	78.3	86.8	91.9	93.5	85.3	79		0.595745	0.599212	0.629162	0.690024	0.682759	0.621462	0.686217	0.884473	0.87	0.9819	1.08245	1.0625	1.01608	0.850377	0.583021	3.19819e-06	0.863368	0.868393	0.911797	1	0.989471
181	[C].ATITPDEKR.[V]	ATITPDEKR	1xTMTpro16plex [K8]; 1xTMTpro16plex [N-Term]	0.00250364	0.00017374	1	1	4	O75874	O75874 [74-82]	cytoplasm;cytosol;extracellular;mitochondrion;organelle lumen	0	1638.97	277.9	173.2	212.5	204.4	211.5	219.2	263.4	444.4	336.6	336.2	325.9	313.5	301.7	254.9		2.8156	2.27595	2.43972	2.42755	2.43103	2.58491	2.57478	4.10721	3.74	3.80317	3.83863	3.5625	3.59381	2.74381	0.532776	3.33112e-05	1	0.808336	0.866502	0.862179	0.863415
182	[A].EDCNELPPR.[R]	EDCNELPPR	1xCarbamidomethyl [C3]; 1xTMTpro16plex [N-Term]	0.0711126	0.00330886	1	2	2	P08603-1	P08603-1 [19-27]	extracellular	0	1433.7	110.5	75.7	92.6	106.2	109.1	101.4	116.2	157.9	148	158.2	146.9	148.8	149.1	125.5		1.11955	0.994744	1.06315	1.26128	1.25402	1.19575	1.13587	1.45933	1.64444	1.78959	1.73027	1.69091	1.77606	1.35091	0.511818	2.32547e-05	0.887631	0.788676	0.842908	1	0.994244
183	[H].LKEDQTEYLEER.[RW]	LKEDQTEYLEER.	1xTMTpro16plex [K2]; 1xTMTpro16plex [N-Term]	0.000600278	0.00017374	2	5	1	P07900; P08238	P07900 [190-201]; P08238 [185-196]	cytoplasm;cytosol;extracellular;membrane;nucleus;organelle lumen;cytoplasm;cytosol;extracellular;membrane;nucleus;organelle lumen	0	2161.16	94.8	92.1	110.9	124.2	150.6	134.7	140.1	109.9	134.6	145.9	166.5	191.4	175.1	138.1	Shared	0.960486	1.21025	1.27325	1.47506	1.73103	1.58844	1.3695	1.01571	1.49556	1.65045	1.96113	2.175	2.08577	1.48654	0.305028	0.101248	0.554863	0.699148	0.735542	0.852126	1
184	[Y].AVDNTCVVR.[S]	AVDNTCVVR	1xCarbamidomethyl [C6]; 1xTMTpro16plex [N-Term]	0.00368966	0.00017374	1	1	2	Q8NBP7-1	Q8NBP7-1 [649-657]	cell surface;cytoplasm;endoplasmic reticulum;endosome;extracellular;Golgi;membrane;organelle lumen;vacuole	0	1337.72	52.6	41.4	66.4	55.6	58.8	66.1	62.8	56	64	63.4	59.2	59.4	52.4	90.7		0.532928	0.544021	0.762342	0.660333	0.675862	0.779481	0.613881	0.51756	0.711111	0.717195	0.697291	0.675	0.624181	0.976319	0.106434	0.450943	0.683696	0.697927	0.978012	0.847144	0.867067
185	[L].AGSPAPSGHPKAGHSENGVEEDTEGR.[T]	AGSPAPSGHPKAGHSENGVEEDTEGR	1xDeamidated [N17]; 1xTMTpro16plex [K11]; 1xTMTpro16plex [N-Term]	2.28886e-05	0.00017374	1	2	1	Q9NZT2-1	Q9NZT2-1 [482-507]	cytoplasm;extracellular;membrane;nucleus	0	3182.56	25.8	16.4	24.3	20.7	26.3	26	23.2	33.3	34.3	30.4	28.9	32.6	32.4	25.5		0.261398	0.215506	0.27899	0.245843	0.302299	0.306604	0.226784	0.307763	0.381111	0.343891	0.3404	0.370455	0.385944	0.274489	0.387785	0.00189579	0.85256	0.702881	0.909936	0.801827	0.985959
186	[L].FTKELEKVYDPKNEEDDMR.[E]	FTKELEKVYDPKNEEDDMR	1xOxidation [M18]; 3xTMTpro16plex [K3; K7; K12]; 1xTMTpro16plex [N-Term]	0.00213808	0.00017374	1	1	1	Q02818	Q02818 [269-287]	cytoplasm;endoplasmic reticulum;endosome;extracellular;Golgi;membrane;nucleus;organelle lumen	0	3618.95	79.3	51.7	66.8	68.1	76.3	79.8	62.4	94.8	99.9	98.1	103.2	92.2	78.3	56.8		0.803445	0.679369	0.766935	0.808789	0.877011	0.941038	0.609971	0.876155	1.11	1.10973	1.21555	1.04773	0.932698	0.61141	0.331378	0.0384148	0.853786	0.721936	0.814988	0.859465	0.931962
187	[W].AAVVVPSGEEQR.[Y]	AAVVVPSGEEQR	1xTMTpro16plex [N-Term]	0.00627857	0.000341183	4	58	1	P30479; P01889; P17693; P13747	P30479 [269-280]; P01889 [269-280]; P17693 [269-280]; P13747 [266-277]	cell surface;endoplasmic reticulum;Golgi;membrane;cell surface;endoplasmic reticulum;Golgi;membrane;cell surface;endoplasmic reticulum;Golgi;membrane;cell surface;endoplasmic reticulum;Golgi;membrane	0	1545.86	21.8	22.4	30.1	29.3	28.1	30	31.9	50.4	47.1	38.9	39.2	37.4	36	29.9	Shared	0.220871	0.29435	0.34558	0.347981	0.322989	0.353774	0.311828	0.465804	0.523333	0.440045	0.46172	0.425	0.428827	0.321851	0.480852	0.00105667	0.62433	0.832028	0.976839	0.983626	0.912981
188	[D].SSVPSAPR.[R]	SSVPSAPR	1xTMTpro16plex [N-Term]	0.0232872	0.00138588	2	2	1	O43291-2; O43291	O43291-2 [51-58]; O43291 [108-115]	cytoplasm;extracellular;membrane;cytoplasm;extracellular;membrane	0	1104.63	59.4	38.2	53.7	52.3	48.2	55.6	59.5	82.5	71.9	77.7	75.7	75	74.9	74.5	Shared	0.601824	0.501971	0.616533	0.62114	0.554023	0.65566	0.581623	0.762477	0.798889	0.878959	0.891637	0.852273	0.892198	0.801938	0.508306	9.66823e-07	0.917889	0.765596	0.940323	0.94735	0.844985
189	[F].ITVGYVDDTLFVR.[F]	ITVGYVDDTLFVR	1xTMTpro16plex [N-Term]	1.88559e-06	0.00017374	1	8	2	P30479	P30479 [47-59]	cell surface;endoplasmic reticulum;Golgi;membrane	0	1802	79.9	57.7	66.3	61.5	55.2	55.9	57.6	145.1	117.5	111.8	106.8	94.2	90.2	87.8		0.809524	0.758213	0.761194	0.730404	0.634483	0.659198	0.56305	1.34104	1.30556	1.26471	1.25795	1.07045	1.07445	0.945102	0.748507	9.01879e-06	1	0.936616	0.940299	0.902264	0.783773
190	[L].VPHLGDR.[E]	VPHLGDR	1xTMTpro16plex [N-Term]	0.0152716	0.000976572	1	3	2	P19438-1	P19438-1 [31-37]	cell surface;extracellular;Golgi;membrane;mitochondrion	0	1097.64	52.9	39.1	52.7	50.4	49.1	46.1	54.9	74.1	68.3	80.3	75.5	67.6	62.5	55.3		0.535968	0.513798	0.605052	0.598575	0.564368	0.543632	0.536657	0.684843	0.758889	0.908371	0.889282	0.768182	0.744491	0.595264	0.456604	0.000441216	0.885821	0.84918	1	0.989295	0.93276
191	[C].DSHGTHLAGVVSGR.[D]	DSHGTHLAGVVSGR	1xTMTpro16plex [N-Term]	1.03836e-05	0.00017374	1	2	2	Q8NBP7-1	Q8NBP7-1 [224-237]	cell surface;cytoplasm;endoplasmic reticulum;endosome;extracellular;Golgi;membrane;organelle lumen;vacuole	0	1696.9	55.8	35.2	53.6	50	43.1	50.5	47.9	72	67.6	64.8	69.3	67.2	57.5	60.1		0.56535	0.462549	0.615385	0.593824	0.495402	0.595519	0.468231	0.665434	0.751111	0.733032	0.816254	0.763636	0.684932	0.646932	0.414938	0.000162328	0.918693	0.751643	1	0.964964	0.805029
192	[Q].SENVDR.[G]	SENVDR	1xTMTpro16plex [N-Term]	0.386573	0.0376265	1	3	1	Q9UII2-1	Q9UII2-1 [30-35]	cell surface;mitochondrion	0	1023.54	41.7	32.2	43.2	46.3	43	48.3	43.2	74.2	59.6	57.8	56.8	62.6	62.6	54		0.422492	0.423127	0.495982	0.549881	0.494253	0.569575	0.422287	0.685767	0.662222	0.653846	0.669022	0.711364	0.745682	0.58127	0.479476	4.31484e-05	0.741767	0.742882	0.870792	0.965423	0.867757
193	[E].AEEPYEEATER.[T]	AEEPYEEATER	1xTMTpro16plex [N-Term]	0.00237533	0.00017374	2	11	1	P05067-11; P05067-1	P05067-11 [253-263]; P05067-1 [258-268]	cell surface;cytoplasm;cytosol;endoplasmic reticulum;endosome;extracellular;Golgi;membrane;organelle lumen;cell surface;cytoplasm;cytosol;endoplasmic reticulum;endosome;extracellular;Golgi;membrane;organelle lumen	0	1627.78	78.7	58	64.2	73.8	70.6	66.5	75.8	112.4	111.8	108	104.9	118	107	101.3	Shared	0.797366	0.762155	0.737084	0.876485	0.811494	0.784198	0.740958	1.03882	1.24222	1.22172	1.23557	1.34091	1.27457	1.09042	0.615981	5.7472e-07	0.909732	0.869559	0.840955	1	0.925851
194	[L].SLPDPQALKR.[D]	SLPDPQALKR	1xTMTpro16plex [K9]; 1xTMTpro16plex [N-Term]	0.00274503	0.00017374	1	3	8	P28799	P28799 [353-362]	endoplasmic reticulum;endosome;extracellular;organelle lumen;vacuole	0	1733.06	899	661.1	793.1	897.3	910.9	886.8	884.4	1271.9	1216.9	1288.2	1296.7	1282.5	1192.8	982.9		9.10841	8.68725	9.10563	10.6568	10.4701	10.4575	8.64516	11.7551	13.5211	14.5724	15.2733	14.5739	14.2085	10.5802	0.493099	0.000172034	0.854706	0.815186	0.854445	1	0.982485
195	[L].VLTADPPPPPLPAER.[G]	VLTADPPPPPLPAER	1xTMTpro16plex [N-Term]	0.000251673	0.00017374	1	2	1	Q8NES3-1	Q8NES3-1 [23-37]	extracellular;Golgi;membrane	0	1874.07	54.1	36	44.8	49.1	44	43.7	51.9	59	61.4	59.3	69.9	57.9	53.2	59.8		0.548126	0.473062	0.514351	0.583135	0.505747	0.51533	0.507331	0.545287	0.682222	0.670814	0.823322	0.657955	0.633711	0.643703	0.352662	0.00114477	0.939963	0.811238	0.882044	1	0.867289
196	[M].VAPVTGNDVGIR.[R]	VAPVTGNDVGIR	1xTMTpro16plex [N-Term]	1.52146e-05	0.00017374	1	3	1	O00560-1	O00560-1 [93-104]	cytoplasm;cytoskeleton;cytosol;endoplasmic reticulum;extracellular;membrane;nucleus;organelle lumen	0	1501.87	73.8	49.7	71.4	64.5	66.4	72.2	73.9	94.3	94.1	87.9	96.4	96.9	77.2	98.1		0.74772	0.653088	0.819747	0.766033	0.763218	0.851415	0.722385	0.871534	1.04556	0.994344	1.13545	1.10114	0.919595	1.05597	0.420201	7.16654e-05	0.878209	0.767062	0.962806	0.899718	0.896412
197	[L].YIIPIPNCDR.[N]	YIIPIPNCDR	1xCarbamidomethyl [C8]; 1xTMTpro16plex [N-Term]	0.00505661	0.00017374	1	2	2	P22692	P22692 [197-206]	extracellular;organelle lumen	0	1564.85	229.5	177.6	208.1	221.7	207.1	227.7	228.4	393.3	348.2	355.8	341.9	332.3	324.7	302		2.32523	2.33377	2.38921	2.63302	2.38046	2.68514	2.23265	3.63494	3.86889	4.02489	4.02709	3.77614	3.86778	3.25081	0.639505	9.86585e-08	0.865961	0.869143	0.889788	0.980588	0.88653
198	[D].ASAPATCAEMR.[C]	ASAPATCAEMR	1xCarbamidomethyl [C7]; 1xTMTpro16plex [N-Term]	0.0676419	0.00305003	1	7	1	O00468	O00468 [895-905]	cytosol;extracellular;membrane;organelle lumen	0	1468.72	19.3	17.1	21	17.9	18.5	20.2	23.3	30	24.1	32.3	32.9	26.4	27.5	27.5		0.195542	0.224704	0.241102	0.212589	0.212644	0.238208	0.227761	0.277264	0.267778	0.365385	0.387515	0.3	0.327576	0.296017	0.516917	0.000190918	0.811034	0.931988	1	0.881738	0.881965
199	[Y].HTKGQEGSVCLR.[S]	HTKGQEGSVCLR	1xCarbamidomethyl [C10]; 1xTMTpro16plex [K3]; 1xTMTpro16plex [N-Term]	8.60184e-05	0.00017374	1	1	2	O94907	O94907 [180-191]	extracellular;membrane	0	1980.09	180.3	135.5	157.5	177.2	183.2	163	171.7	266.7	258.8	271	259	253.2	227.2	197.7		1.82675	1.78055	1.80827	2.10451	2.10575	1.92217	1.6784	2.46488	2.87556	3.06561	3.05065	2.87727	2.70637	2.12809	0.535313	6.61174e-05	0.867506	0.845568	0.858729	0.999414	1
200	[C].NSKDGGAWGTEQR.[E]	NSKDGGAWGTEQR	1xTMTpro16plex [K3]; 1xTMTpro16plex [N-Term]	0.000175194	0.00017374	1	1	1	P09382	P09382 [62-74]	cell surface;cytoplasm;cytosol;extracellular;nucleus;organelle lumen	0	2014.06	196.3	125.3	156.1	169.3	168.3	176.4	167.4	248.3	180.9	190.7	239.9	244.2	213.1	169.8		1.98886	1.64652	1.79219	2.01069	1.93448	2.08019	1.63636	2.29482	2.01	2.15724	2.82568	2.775	2.53842	1.82777	0.327852	0.0111099	0.956094	0.791523	0.861553	0.96659	0.929955
201	[C].LGVCAEHKECVQCR.[A]	LGVCAEHKECVQCR	3xCarbamidomethyl [C4; C10; C13]; 1xTMTpro16plex [K8]; 1xTMTpro16plex [N-Term]	9.1621e-06	0.00017374	1	5	1	P05556-1	P05556-1 [637-650]	cell surface;cytoplasm;endosome;membrane	0	2354.2	71.2	61.6	74.4	74.9	72	75	78.9	117.2	123.3	122.8	109	111.1	99.5	95.9		0.721378	0.809461	0.854191	0.889549	0.827586	0.884434	0.771261	1.08318	1.37	1.38914	1.28386	1.2625	1.18523	1.03229	0.579845	1.07743e-05	0.810948	0.909968	0.960252	1	0.930344
202	[R].GTVTDFPGFDER.[A]	GTVTDFPGFDER	1xTMTpro16plex [N-Term]	0.00784519	0.000341183	1	1	1	P08758	P08758 [7-18]	cytoplasm;cytosol;extracellular;membrane	0	1644.82	48.5	33.6	47.5	53.9	41.9	42.2	46.3	63	52.7	55.5	52.8	66.6	59.3	52.2		0.491388	0.441524	0.54535	0.640143	0.481609	0.497642	0.45259	0.582255	0.585556	0.627828	0.621908	0.756818	0.706373	0.561895	0.323496	0.00502078	0.767623	0.689728	0.85192	1	0.752347
203	[L].DTEVASNR.[I]	DTEVASNR	1xTMTpro16plex [N-Term]	0.0175065	0.00112271	1	6	1	P01130	P01130 [433-440]	cell surface;endosome;Golgi;membrane;vacuole	0	1195.62	32.6	28.5	36.2	32.5	33.4	40.8	37.2	60.9	57.7	46.3	46.3	42	45.6	43.9		0.330294	0.374507	0.415614	0.385986	0.383908	0.481132	0.363636	0.562847	0.641111	0.523756	0.545347	0.477273	0.54318	0.472551	0.461476	0.000203324	0.686493	0.778388	0.863826	0.802245	0.797927
204	[R].ADAMAKDR.[S]	ADAMAKDR	1xTMTpro16plex [K6]; 1xTMTpro16plex [N-Term]	0.0240527	0.00138588	1	1	1	P26038	P26038 [496-503]	cell surface;cytoplasm;cytoskeleton;cytosol;membrane;nucleus	0	1485.83	144.8	110.9	138.7	130.1	141.2	138.3	150.2	209.9	198.8	201.7	211.3	213.2	191.4	159.6		1.46707	1.45729	1.59242	1.54513	1.62299	1.6309	1.46823	1.93993	2.20889	2.28167	2.48881	2.42273	2.27993	1.71798	0.508395	5.47894e-05	0.89955	0.893554	0.976409	0.947412	0.995151
205	[N].GEPEPTPVVNGEKEPSKGDPNTEEIR.[Q]	GEPEPTPVVNGEKEPSKGDPNTEEIR	1xDeamidated [N10]; 2xTMTpro16plex [K13; K17]; 1xTMTpro16plex [N-Term]	7.92614e-06	0.00017374	1	1	1	P40222	P40222 [121-146]	cytoplasm;cytosol;extracellular;membrane	0	3718.96	21.9	15.7	20.2	21.2	22.2	25.2	21.4	28.4	25.7	28.6	28.4	30.9	23.8	19.7		0.221884	0.206307	0.231917	0.251781	0.255172	0.29717	0.209189	0.262477	0.285556	0.323529	0.334511	0.351136	0.283502	0.212056	0.294769	0.028038	0.746659	0.694241	0.78042	0.847265	0.858675
206	[T].SVTDLPNAFDGPITITIVNR.[D]	SVTDLPNAFDGPITITIVNR	1xTMTpro16plex [N-Term]	1.37969e-07	0.00017374	1	17	2	P16070	P16070 [131-150]	cell surface;cytosol;Golgi;membrane	0	2447.35	32.2	25.7	34.1	38.6	34.7	35.2	37.3	53.9	44.2	48.5	48.6	47.8	45.8	31.8		0.326241	0.337714	0.391504	0.458432	0.398851	0.415094	0.364614	0.498152	0.491111	0.548643	0.572438	0.543182	0.545563	0.342304	0.395397	0.00396416	0.711645	0.73667	0.854006	1	0.870032
207	[L].LIGQQSTVSDVPR.[D]	LIGQQSTVSDVPR	1xTMTpro16plex [N-Term]	4.16804e-05	0.00017374	1	14	1	P02751	P02751 [1440-1452]	extracellular;membrane;organelle lumen	0	1703.96	46.8	45.6	49.7	60.5	56	51.3	49.3	80	79.5	80.2	86.1	85.6	82	64.5		0.474164	0.599212	0.570608	0.718527	0.643678	0.604953	0.481916	0.739372	0.883333	0.90724	1.01413	0.972727	0.976772	0.694295	0.596264	0.000200453	0.659911	0.833944	0.794136	1	0.89583
208	[L].YSPSDPLTLLQADTVR.[G]	YSPSDPLTLLQADTVR	1xTMTpro16plex [N-Term]	6.25287e-06	0.00017374	1	2	3	O00391	O00391 [36-51]	extracellular;Golgi;membrane;organelle lumen	0	2080.12	24.9	24.1	23.8	26.6	27	23	30.4	51.5	47.1	45.3	45.5	45	43.9	45.6		0.25228	0.316689	0.273249	0.315914	0.310345	0.271226	0.297165	0.47597	0.523333	0.512443	0.535925	0.511364	0.52293	0.49085	0.810709	5.73756e-10	0.796617	1	0.862832	0.997556	0.979969
209	[C].QSELHR.[A]	QSELHR	1xTMTpro16plex [N-Term]	0.141521	0.00747609	1	2	1	P22692	P22692 [175-180]	extracellular;organelle lumen	0	1073.6	30.6	22.7	33	26	26.2	32.6	26.7	37.8	26.1	30	42.7	41.2	36.8	26.3		0.31003	0.298292	0.378875	0.308789	0.301149	0.384434	0.260997	0.349353	0.29	0.339367	0.502945	0.468182	0.438356	0.2831	0.252393	0.126729	0.806459	0.775924	0.98554	0.803229	0.783358
210	[A].GSPAPSGHPKAGHSENGVEEDTEGR.[T]	GSPAPSGHPKAGHSENGVEEDTEGR	1xTMTpro16plex [K10]; 1xTMTpro16plex [N-Term]	9.1621e-06	0.00017374	1	2	2	Q9NZT2-1	Q9NZT2-1 [483-507]	cytoplasm;extracellular;membrane;nucleus	0	3110.54	60.9	42.1	58.5	54.4	60.5	55.9	55.3	82.9	66.8	67.3	79.1	68.8	70.9	64.5		0.617021	0.553219	0.671642	0.646081	0.695402	0.659198	0.540567	0.766174	0.742222	0.761312	0.931684	0.781818	0.84455	0.694295	0.333244	0.000841913	0.887287	0.795539	0.965832	0.929075	1
211	[N].SSMCLEDSR.[Y]	SSMCLEDSR	1xCarbamidomethyl [C4]; 1xOxidation [M3]; 1xTMTpro16plex [N-Term]	0.0404989	0.00203584	1	3	1	O75882-1	O75882-1 [1044-1052]	cytoplasm;extracellular;membrane	0	1404.64	34.2	24.4	33.7	34	43.2	41	37.5	42.3	41.1	43.1	41.5	47.5	41.6	45.2		0.346505	0.320631	0.386912	0.4038	0.496552	0.483491	0.366569	0.390943	0.456667	0.487557	0.48881	0.539773	0.495533	0.486545	0.25464	0.0263366	0.697822	0.645715	0.779197	0.813209	1
212	[C].CHGDLLECADDR.[A]	CHGDLLECADDR	2xCarbamidomethyl [C1; C8]; 1xTMTpro16plex [N-Term]	5.16561e-06	0.00017374	1	2	1	P02768-1	P02768-1 [270-281]	cytoplasm;endoplasmic reticulum;extracellular;Golgi;nucleus;organelle lumen	0	1764.8	89.8	67.3	95.1	113.3	101.4	97.7	101.1	128.6	131.7	128	126.2	123.3	118.1	101.6		0.909828	0.884363	1.09185	1.34561	1.16552	1.15212	0.98827	1.18854	1.46333	1.44796	1.48645	1.40114	1.40679	1.09365	0.331987	0.00620369	0.676147	0.657223	0.811418	1	0.866166
213	[R].EEPGEDFPAAR.[R]	EEPGEDFPAAR	1xTMTpro16plex [N-Term]	0.000161881	0.00017374	1	1	6	P02786	P02786 [110-120]	cell surface;endosome;extracellular;membrane	0	1521.75	444	309.4	368.4	388.7	399.9	371.5	433.7	644.7	553.7	542.8	580	563.6	508	493.8		4.49848	4.0657	4.22962	4.61639	4.59655	4.3809	4.23949	5.95841	6.15222	6.14027	6.83157	6.40455	6.05122	5.31539	0.484607	9.08814e-07	0.974459	0.880711	0.916218	1	0.995703
214	[G].APWQCAPCSAEKLALCPPVSASCSEVTR.[S]	APWQCAPCSAEKLALCPPVSASCSEVTR	4xCarbamidomethyl [C5; C8; C16; C23]; 1xTMTpro16plex [K12]; 1xTMTpro16plex [N-Term]	3.63323e-07	0.00017374	1	1	1	P08833	P08833 [26-53]	extracellular;Golgi;organelle lumen	0	3740.85	18.1	14.2	22.7	21.8	20.4	17.5	17.5	23.5	22.4	23.1	22.6	23.8	26.3	23.4		0.183384	0.186597	0.26062	0.258907	0.234483	0.206368	0.171065	0.21719	0.248889	0.261312	0.266196	0.270455	0.313282	0.251884	0.284887	0.0215045	0.703645	0.715972	1	0.993429	0.899711
215	[C].LISLGYDIGNDPQGEAEFAR.[I]	LISLGYDIGNDPQGEAEFAR	1xTMTpro16plex [N-Term]	1.63579e-05	0.00017374	1	1	1	P12814-1	P12814-1 [775-794]	cytoplasm;cytoskeleton;cytosol;extracellular;membrane;organelle lumen	0	2469.26	16.1	11.5	11.8	15.5	15.1	17	17.6	27.4	20.9	18.4	15.5	15.5	17.3	12.4		0.163121	0.151117	0.135476	0.184086	0.173563	0.200472	0.172043	0.253235	0.232222	0.208145	0.182568	0.176136	0.206075	0.133477	0.238375	0.0983064	0.813684	0.753807	0.675788	0.918262	0.865774
216	[P].SEPGSGR.[G]	SEPGSGR	1xTMTpro16plex [N-Term]	0.132603	0.00688266	1	3	3	P51858	P51858 [202-208]	cytoplasm;extracellular;nucleus	0	993.528	216.4	146.5	172	201	204.2	186.1	186.8	248.7	242.2	251.5	273.8	259	239.1	210.3		2.1925	1.9251	1.97474	2.38717	2.34713	2.19458	1.826	2.29852	2.69111	2.84502	3.22497	2.94318	2.84812	2.26372	0.364486	0.00193864	0.918451	0.806434	0.82723	1	0.983224
217	[L].LLYPQDGPR.[S]	LLYPQDGPR	1xTMTpro16plex [N-Term]	0.022112	0.00138588	1	3	5	P07602-1	P07602-1 [178-186]	extracellular;membrane;mitochondrion;organelle lumen;vacuole	0	1362.77	379.3	266	311.3	334.5	340.9	336.4	383.1	537.1	477.2	461.1	497.1	499.4	472.2	449.9		3.84296	3.4954	3.57405	3.97268	3.91839	3.96698	3.74487	4.96396	5.30222	5.21606	5.85512	5.675	5.62478	4.84284	0.499293	4.65868e-07	0.967346	0.879859	0.899657	1	0.986333
218	[K].KKASKTAENATSGETLEENEAGD.[-]	KKASKTAENATSGETLEENEAGD	1xDeamidated [N9]; 3xTMTpro16plex [K1; K2; K5]; 1xTMTpro16plex [N-Term]	0.00334337	0.00017374	1	2	2	Q9UQ80	Q9UQ80 [372-394]	cytoplasm;extracellular;membrane;nucleus;organelle lumen	0	3597.92	51.5	37.8	48.3	57.3	64	49.2	49.8	67.2	60	58.2	64.9	73.2	57.6	47.1		0.521783	0.496715	0.554535	0.680523	0.735632	0.580189	0.486804	0.621072	0.666667	0.658371	0.764429	0.831818	0.686123	0.506997	0.223388	0.0922551	0.709299	0.675222	0.753821	0.925085	1
219	[Y].LENGKDTLER.[A]	LENGKDTLER	1xDeamidated [N3]; 1xTMTpro16plex [K5]; 1xTMTpro16plex [N-Term]	0.0889093	0.00414678	1	3	1	P30479	P30479 [196-205]	cell surface;endoplasmic reticulum;Golgi;membrane	0	1784	99.4	67.6	84.6	90.4	99.5	88.6	95.8	117.6	111.5	125	118.2	130.9	113.7	88.8		1.00709	0.888305	0.971297	1.07363	1.14368	1.04481	0.936461	1.08688	1.23889	1.41403	1.39223	1.4875	1.35438	0.955867	0.337875	0.00594376	0.880573	0.776709	0.849275	0.938756	1
220	[L].KPEDITQIQPQQLVLR.[L]	KPEDITQIQPQQLVLR	1xTMTpro16plex [K1]; 1xTMTpro16plex [N-Term]	4.29985e-08	0.00017374	1	5	5	P05556-1	P05556-1 [107-122]	cell surface;cytoplasm;endosome;membrane	0	2514.49	393.6	347.9	370.4	361.1	361.6	376	415	773.1	688.6	649.1	628.7	634.1	605.9	669.2		3.98784	4.57162	4.25258	4.2886	4.15632	4.43396	4.0567	7.1451	7.65111	7.34276	7.40518	7.20568	7.21739	7.20344	0.782543	1.1941e-12	0.872305	1	0.930214	0.938092	0.909158
221	[G].AVVIIVR.[A]	AVVIIVR	1xTMTpro16plex [N-Term]	0.266248	0.0193865	1	4	1	P08195	P08195 [200-206]	cell surface;cytosol;membrane;nucleus	0	1073.74	68.9	62.1	65.6	68	62.1	62.8	71.7	130.1	108.6	110.8	102	108.8	92	126.2		0.698075	0.816032	0.753157	0.807601	0.713793	0.740566	0.70088	1.2024	1.20667	1.25339	1.20141	1.23636	1.09589	1.35845	0.709858	1.14381e-08	0.855451	1	0.922951	0.989669	0.874713
222	[A].LSSSVMCPDAR.[S]	LSSSVMCPDAR	1xCarbamidomethyl [C7]; 1xOxidation [M6]; 1xTMTpro16plex [N-Term]	0.00147917	0.00017374	1	2	15	P28799	P28799 [202-212]	endoplasmic reticulum;endosome;extracellular;organelle lumen;vacuole	0	1542.76	981.4	783.8	891.5	1031	1046.5	921.3	965.8	1372.7	1542.3	1490.2	1441.5	1431.9	1326.2	1191		9.94326	10.2996	10.2354	12.2447	12.0287	10.8644	9.44086	12.6867	17.1367	16.8575	16.9788	16.2716	15.7975	12.8202	0.53229	9.32994e-05	0.812049	0.841151	0.835904	1	0.982366
223	[S].SSVMCPDAR.[S]	SSVMCPDAR	1xCarbamidomethyl [C5]; 1xOxidation [M4]; 1xTMTpro16plex [N-Term]	0.0254934	0.00138588	1	2	17	P28799	P28799 [204-212]	endoplasmic reticulum;endosome;extracellular;organelle lumen;vacuole	0	1342.64	972.1	827.9	889.3	985.7	1013.7	952.8	969.9	1427.8	1616.8	1571.9	1535.4	1476.6	1384.1	1278.3		9.84904	10.8791	10.2101	11.7067	11.6517	11.2358	9.48094	13.1959	17.9644	17.7817	18.0848	16.7795	16.4872	13.76	0.604491	2.2281e-05	0.84132	0.92931	0.872163	1	0.995308
224	[L].QDMGLPTGAEGR.[D]	QDMGLPTGAEGR	1xOxidation [M3]; 1xTMTpro16plex [N-Term]	0.256633	0.0185545	1	7	1	Q12906-1	Q12906-1 [463-474]	cytoplasm;extracellular;membrane;mitochondrion;nucleus	0	1551.78	15.5	14.7	22.9	15.6	21.8	18.9	21.7	22.1	19.9	22.3	27.2	19.6	21.2	17.8		0.157042	0.193167	0.262916	0.185273	0.250575	0.222877	0.212121	0.204251	0.221111	0.252262	0.320377	0.222727	0.252531	0.191604	0.165942	0.251225	0.597306	0.734709	1	0.704685	0.953059
225	[C].SEAALQAIR.[K]	SEAALQAIR	1xTMTpro16plex [N-Term]	0.00911956	0.000341183	1	1	1	P55072	P55072 [416-424]	cytoplasm;cytosol;endoplasmic reticulum;extracellular;membrane;nucleus;organelle lumen;proteasome	0	1262.74	150.6	100.6	127.2	134.7	134.7	121.1	155.8	236.5	167.5	158.5	176.3	190.7	177.4	121.3		1.52584	1.32194	1.46039	1.59976	1.54828	1.42807	1.52297	2.18577	1.86111	1.79299	2.07656	2.16705	2.11316	1.30571	0.375621	0.00378066	0.953789	0.826338	0.912879	1	0.967816
226	[R].GGNFGFGDSR.[G]	GGNFGFGDSR	1xTMTpro16plex [N-Term]	0.00160071	0.00017374	1	2	1	P22626	P22626 [204-213]	cytoplasm;extracellular;membrane;nucleus;spliceosomal complex	0	1317.65	118.8	98.2	101.2	112.1	116.6	110.8	128.7	208.3	181.6	178.6	181.1	169	168.3	153.5		1.20365	1.29041	1.16188	1.33135	1.34023	1.3066	1.25806	1.92514	2.01778	2.02036	2.1331	1.92045	2.00476	1.65231	0.620815	1.30229e-07	0.89809	0.962825	0.866928	0.993377	1
227	[Y].IIPIPNCDR.[N]	IIPIPNCDR	1xCarbamidomethyl [C7]; 1xTMTpro16plex [N-Term]	0.0293813	0.0016346	1	2	3	P22692	P22692 [198-206]	extracellular;organelle lumen	0	1401.78	294.8	240	267.5	291.3	296.4	275.8	291.3	440.4	446.3	426.7	441.5	418.8	377.1	373.9		2.98683	3.15375	3.07118	3.45962	3.4069	3.25236	2.84751	4.07024	4.95889	4.82692	5.20024	4.75909	4.49196	4.02476	0.543829	5.37015e-06	0.86334	0.911587	0.887723	1	0.98476
228	[L].EDATETADAMNR.[E]	EDATETADAMNR	1xOxidation [M10]; 1xTMTpro16plex [N-Term]	0.212409	0.013425	1	2	1	P35579-1	P35579-1 [1901-1912]	cytoplasm;cytoskeleton;cytosol;extracellular;membrane;nucleus	0	1643.75	25	16.9	19.4	26.8	24.2	25.4	25.4	21.7	23.6	22.4	27.9	32.2	27.4	20.9		0.253293	0.222076	0.222732	0.31829	0.278161	0.299528	0.248289	0.200555	0.262222	0.253394	0.328622	0.365909	0.326385	0.224973	0.0908059	0.537575	0.795793	0.697717	0.699779	1	0.873923
229	[L].ITQQDLAPQQR.[A]	ITQQDLAPQQR	1xTMTpro16plex [N-Term]	0.00115188	0.00017374	1	3	1	O14763	O14763 [56-66]	cell surface;membrane	0	1601.89	65.2	45.2	51	55.9	59.8	56.1	57.7	86.6	74.7	75.9	82.9	68.3	69.4	57.4		0.660588	0.593955	0.585534	0.663895	0.687356	0.661557	0.564027	0.80037	0.83	0.858597	0.976443	0.776136	0.826683	0.617869	0.364401	0.00151989	0.961056	0.864116	0.851864	0.965868	1
230	[P].SPDTCSQDLNSR.[V]	SPDTCSQDLNSR	1xCarbamidomethyl [C5]; 1xTMTpro16plex [N-Term]	0.00376309	0.00017374	1	1	2	O76096	O76096 [22-33]	cytoplasm;extracellular	0	1683.79	76.4	52.8	62.8	67.9	68.8	66	81.5	103.2	89.8	93	81.8	100	90.2	98.4		0.774063	0.693824	0.72101	0.806413	0.790805	0.778302	0.796676	0.953789	0.997778	1.05204	0.963486	1.13636	1.07445	1.0592	0.432886	9.82836e-07	0.959883	0.860383	0.894095	1	0.980644
231	[G].GPGVSGVCVCKSR.[Y]	GPGVSGVCVCKSR	2xCarbamidomethyl [C8; C10]; 1xTMTpro16plex [K11]; 1xTMTpro16plex [N-Term]	8.05353e-05	0.00017374	1	2	1	Q16270-1	Q16270-1 [104-116]	extracellular;organelle lumen	0	1971.08	149.5	129.3	141.6	162.8	149.4	145.5	163.9	231.8	250	222.3	227	220.2	190.6	187.5		1.51469	1.69908	1.62572	1.93349	1.71724	1.7158	1.60215	2.14233	2.77778	2.51471	2.67373	2.50227	2.2704	2.0183	0.517196	4.36879e-05	0.783397	0.878763	0.84082	1	0.888156
232	[K].YEKDIAAYR.[A]	YEKDIAAYR	1xTMTpro16plex [K3]; 1xTMTpro16plex [N-Term]	0.0108089	0.000675557	2	2	2	P26583; P09429	P26583 [155-163]; P09429 [155-163]	chromosome;cytoplasm;extracellular;nucleus;chromosome;cytoplasm;extracellular;nucleus	0	1736.98	447.9	305.7	364.9	418.1	401.9	396.6	401.4	556.6	495.2	531.4	557	517.1	460.2	392.1	Shared	4.53799	4.01708	4.18944	4.96556	4.61954	4.67689	3.92375	5.14418	5.50222	6.01131	6.56066	5.87614	5.48183	4.22067	0.326927	0.00384028	0.913894	0.808989	0.843699	1	0.930316
233	[S].KTAENATSGETLEENEAGD.[-]	KTAENATSGETLEENEAGD	1xTMTpro16plex [K1]; 1xTMTpro16plex [N-Term]	0.0394762	0.00191456	1	2	1	Q9UQ80	Q9UQ80 [376-394]	cytoplasm;extracellular;membrane;nucleus;organelle lumen	0	2574.27	19.9	16.1	20.8	24.1	23	21.4	21.6	26.2	25.9	30.4	26.3	26.7	25.3	21.3		0.201621	0.211564	0.238806	0.286223	0.264368	0.252358	0.211144	0.242144	0.287778	0.343891	0.309776	0.303409	0.30137	0.229279	0.276213	0.022746	0.704419	0.739156	0.834335	1	0.923642
234	[E].EAKTFDQLTPEESKER.[L]	EAKTFDQLTPEESKER	2xTMTpro16plex [K3; K14]; 1xTMTpro16plex [N-Term]	0.00115949	0.00017374	1	14	1	O43852	O43852 [57-72]	endoplasmic reticulum;extracellular;Golgi;membrane;organelle lumen	0	2820.56	85.8	62.3	76.3	78.5	88.3	87.7	82.7	107.3	108.6	113.7	112.9	104.3	96.9	80.4		0.869301	0.81866	0.876005	0.932304	1.01494	1.0342	0.808407	0.991682	1.20667	1.2862	1.3298	1.18523	1.15426	0.865447	0.335849	0.00559326	0.840555	0.791589	0.847038	0.901475	0.981381
235	[G].APLATELR.[C]	APLATELR	1xTMTpro16plex [N-Term]	0.0928202	0.0042626	1	1	1	P19875	P19875 [35-42]	extracellular	0	1174.71	101.3	91.1	107.7	105.3	97.5	95.2	113.5	169.3	134.4	140.8	142.7	147.6	146.7	180.5		1.02634	1.19711	1.23651	1.25059	1.12069	1.12264	1.10948	1.5647	1.49333	1.59276	1.6808	1.67727	1.74747	1.94295	0.536965	2.80693e-06	0.820684	0.957233	0.988738	1	0.896126
236	[E].RPLPMEVEKNSTPSEPGSGR.[G]	RPLPMEVEKNSTPSEPGSGR	1xOxidation [M5]; 1xTMTpro16plex [K9]; 1xTMTpro16plex [N-Term]	0.000378586	0.00017374	1	3	2	P51858	P51858 [189-208]	cytoplasm;extracellular;nucleus	0	2792.49	135.7	95.9	133.8	142.4	143.4	129	129.5	161.4	163.9	164.5	173.5	168.1	150.9	114.1		1.37487	1.26018	1.53617	1.69121	1.64828	1.52123	1.26588	1.49168	1.82111	1.86086	2.04358	1.91023	1.7975	1.2282	0.238993	0.0547507	0.812952	0.745137	0.908322	1	0.974613
237	[G].LVEPVDVVDNADGTQTVNYVPSR.[E]	LVEPVDVVDNADGTQTVNYVPSR	1xTMTpro16plex [N-Term]	3.01584e-10	0.00017374	1	2	1	P21333	P21333 [1493-1515]	cytoplasm;cytoskeleton;cytosol;extracellular;membrane;nucleus	0	2791.44	24.4	17.9	21.1	29.3	30.9	32.2	25.9	29.5	24.9	27.7	28.3	27.6	32	22.2		0.247214	0.235217	0.24225	0.347981	0.355172	0.379717	0.253177	0.272643	0.276667	0.313348	0.333333	0.313636	0.381179	0.238967	0.0475461	0.745205	0.651047	0.619453	0.637976	0.916422	0.935361
238	[T].VAPPGAR.[Q]	VAPPGAR	1xTMTpro16plex [N-Term]	0.37782	0.0360341	1	2	2	Q00839-2	Q00839-2 [198-204]	cell surface;chromosome;membrane;nucleus;spliceosomal complex	0	971.596	223.1	172.2	201	200.4	225.5	198.6	210	325.4	297.6	310.2	311.3	315.3	296.8	266.5		2.26039	2.26281	2.30769	2.38005	2.59195	2.34198	2.05279	3.00739	3.30667	3.50905	3.66667	3.58295	3.53544	2.86868	0.535453	4.08447e-06	0.872078	0.873014	0.890329	0.918244	1
239	[E].SGGDNSVFDIFELTGAAR.[K]	SGGDNSVFDIFELTGAAR	1xTMTpro16plex [N-Term]	1.27127e-08	0.00017374	1	1	2	P07996	P07996 [24-41]	cell surface;cytoplasm;endoplasmic reticulum;extracellular;organelle lumen	0	2160.09	84.5	57.3	68.5	69.6	63.2	66.9	87.1	112.5	96.7	104.3	96	107	96.6	93.8		0.85613	0.752957	0.786452	0.826603	0.726437	0.788915	0.851417	1.03974	1.07444	1.17986	1.13074	1.21591	1.15068	1.00969	0.481105	7.99443e-07	1	0.879489	0.918614	0.965512	0.848513
240	[E].AEGPGSSQAPR.[K]	AEGPGSSQAPR	1xTMTpro16plex [N-Term]	0.000290911	0.00017374	1	1	1	P40222	P40222 [43-53]	cytoplasm;cytosol;extracellular;membrane	0	1360.71	115.1	102.9	111.5	107.3	105.7	111.8	105.8	181.2	167.6	170.9	185	158.3	146.7	137.9		1.16616	1.35217	1.28014	1.27435	1.21494	1.3184	1.03421	1.67468	1.86222	1.93326	2.17903	1.79886	1.74747	1.48439	0.553381	3.9361e-05	0.862437	1	0.94673	0.942447	0.898514
241	[C].DIQMTQSPSSLSASVGDR.[V]	DIQMTQSPSSLSASVGDR	1xOxidation [M4]; 1xTMTpro16plex [N-Term]	1.10905e-05	0.00017374	1	6	2	A0A075B6S5	A0A075B6S5 [23-40]	extracellular;membrane	0	2199.09	53.7	52.3	61.9	56.7	63.2	46.9	76.9	58.2	65.2	56.1	65.8	97.1	59.6	64.8		0.544073	0.687254	0.710677	0.673397	0.726437	0.553066	0.751711	0.537893	0.724444	0.634615	0.775029	1.10341	0.709946	0.697524	0.157569	0.320258	0.72378	0.914253	0.945413	0.895819	0.966378
242	[K].NSTPSEPGSGR.[G]	NSTPSEPGSGR	1xTMTpro16plex [N-Term]	0.214764	0.0135213	1	3	1	P51858	P51858 [198-208]	cytoplasm;extracellular;nucleus	0	1392.7	14.9	12.5	18.3	21.6	18	18.1	16.4	20.8	16.9	23.3	22.1	23	18.9	17.3		0.150963	0.164258	0.210103	0.256532	0.206897	0.213443	0.160313	0.192237	0.187778	0.263575	0.260306	0.261364	0.225134	0.186222	0.210565	0.149885	0.588474	0.6403	0.819014	1	0.806513
243	[P].HVAEPAENEQDEQDENGAEASADLR.[A]	HVAEPAENEQDEQDENGAEASADLR	1xTMTpro16plex [N-Term]	9.81493e-12	0.00017374	1	1	1	P26038	P26038 [471-495]	cell surface;cytoplasm;cytoskeleton;cytosol;membrane;nucleus	0	3028.37	18.4	14.4	19	18.4	25.4	18.7	17.3	25.5	23	22.2	20.9	26.7	19.2	14.3		0.186424	0.189225	0.21814	0.218527	0.291954	0.220519	0.16911	0.235675	0.255556	0.251131	0.246172	0.303409	0.228708	0.153929	0.164716	0.276401	0.638537	0.648132	0.747173	0.748499	1
244	[Q].AVLHMEQR.[K]	AVLHMEQR	1xTMTpro16plex [N-Term]	0.00204187	0.00017374	1	1	1	Q02818	Q02818 [392-399]	cytoplasm;endoplasmic reticulum;endosome;extracellular;Golgi;membrane;nucleus;organelle lumen	0	1287.72	44.3	31.1	42.8	41.6	41.7	39.4	42.7	57.8	55.5	44	55.6	54.8	39.3	49.6		0.448835	0.408673	0.491389	0.494062	0.47931	0.464623	0.4174	0.534196	0.616667	0.497738	0.654888	0.622727	0.468136	0.533907	0.293885	0.00446193	0.908459	0.827169	0.994591	1	0.970143
245	[F].SLEDPQTHANR.[I]	SLEDPQTHANR	1xTMTpro16plex [N-Term]	5.87058e-05	0.00017374	1	2	1	P07900	P07900 [677-687]	cytoplasm;cytosol;extracellular;membrane;nucleus;organelle lumen	0	1571.81	74.1	60.8	72.2	65.7	77.4	71.3	78.2	107.8	95.5	100	108.4	92.1	91.3	91.1		0.75076	0.798949	0.828932	0.780285	0.889655	0.840802	0.764418	0.996303	1.06111	1.13122	1.2768	1.04659	1.08755	0.980624	0.423015	2.68915e-05	0.843877	0.898043	0.931746	0.877065	1
246	[L].ILNHIVPPEDER.[Q]	ILNHIVPPEDER	1xTMTpro16plex [N-Term]	0.000270582	0.00017374	1	1	1	Q13641	Q13641 [179-190]	cell surface;cytoplasm;endoplasmic reticulum;membrane	0	1735.97	31.2	24.6	24.9	28.8	24.5	31.3	31	52	44.5	45.5	38.7	43.2	40.9	40.2		0.316109	0.323259	0.285878	0.342043	0.281609	0.369104	0.30303	0.480591	0.494444	0.514706	0.45583	0.490909	0.487195	0.432723	0.595684	2.32023e-07	0.856424	0.875794	0.77452	0.926685	0.762954
247	[Q].ATPTSPIR.[V]	ATPTSPIR	1xTMTpro16plex [N-Term]	0.130258	0.00688266	1	2	1	P21333	P21333 [856-863]	cytoplasm;cytoskeleton;cytosol;extracellular;membrane;nucleus	0	1146.68	146.7	110.4	118.3	125.1	123.9	115.1	124.1	200.7	195.7	195.2	182.4	203.1	171.7	179.4		1.48632	1.45072	1.35821	1.48575	1.42414	1.35731	1.2131	1.8549	2.17444	2.20814	2.14841	2.30795	2.04527	1.93111	0.585641	4.1109e-07	1	0.976049	0.913805	0.999614	0.958162
248	[Q].SCPIKEDSFLQR.[Y]	SCPIKEDSFLQR	1xCarbamidomethyl [C2]; 1xTMTpro16plex [K5]; 1xTMTpro16plex [N-Term]	0.000219165	0.00017374	1	1	1	P00533-1	P00533-1 [1057-1068]	cell surface;cytoplasm;endoplasmic reticulum;endosome;extracellular;Golgi;membrane;nucleus;organelle lumen	0	2088.14	157	109.6	138.9	151.6	145.5	142.1	140.3	187.2	183.4	202.2	192.4	193.8	160.5	135		1.59068	1.44021	1.59472	1.80048	1.67241	1.67571	1.37146	1.73013	2.03778	2.28733	2.2662	2.20227	1.91185	1.45318	0.317433	0.0104556	0.883477	0.799906	0.885721	1	0.928874
249	[E].RPLPMEVEKNSTPSEPGSGR.[G]	RPLPMEVEKNSTPSEPGSGR	1xTMTpro16plex [K9]; 1xTMTpro16plex [N-Term]	0.000274169	0.00017374	1	3	1	P51858	P51858 [189-208]	cytoplasm;extracellular;nucleus	0	2776.49	57.5	39.6	48.3	65.3	62.2	55	58.1	72	59.1	66.8	70.1	70.6	63	53.4		0.582573	0.520368	0.554535	0.775534	0.714943	0.648585	0.567937	0.665434	0.656667	0.755656	0.825677	0.802273	0.750447	0.574812	0.205027	0.0753345	0.75119	0.67098	0.715036	1	0.921871
250	[G].DQCDNCPLEHNPDQLDSDSDR.[I]	DQCDNCPLEHNPDQLDSDSDR	2xCarbamidomethyl [C3; C6]; 1xTMTpro16plex [N-Term]	2.28924e-12	0.00017374	1	2	3	P07996	P07996 [831-851]	cell surface;cytoplasm;endoplasmic reticulum;extracellular;organelle lumen	0	2834.19	111	79.4	97.8	107.1	117.3	105.6	109.5	137.1	142.9	145.9	138.7	144.5	136.3	110		1.12462	1.04336	1.12285	1.27197	1.34828	1.24528	1.07038	1.2671	1.58778	1.65045	1.63369	1.64205	1.62359	1.18407	0.364134	0.00211244	0.834117	0.773851	0.832802	0.943406	1
251	[Q].YDDVPEYKDR.[L]	YDDVPEYKDR	1xTMTpro16plex [K8]; 1xTMTpro16plex [N-Term]	0.0426218	0.00203584	1	3	1	Q13740-1	Q13740-1 [80-89]	extracellular;membrane	0	1908	113.1	91.1	106.3	108.1	107.4	107.7	118.2	142.7	149.6	148.1	159.6	146.4	137.1	112.5		1.1459	1.19711	1.22044	1.28385	1.23448	1.27005	1.15543	1.31885	1.66222	1.67534	1.87986	1.66364	1.63311	1.21098	0.3765	0.00161836	0.892549	0.932438	0.950608	1	0.961549
252	[Q].LTPEESKER.[L]	LTPEESKER	1xTMTpro16plex [K7]; 1xTMTpro16plex [N-Term]	0.01169	0.000675557	1	14	1	O43852	O43852 [64-72]	endoplasmic reticulum;extracellular;Golgi;membrane;organelle lumen	0	1696.97	123.4	98.4	110.1	120.5	124.1	129.6	122.4	182.4	167.8	163.6	170.6	177.8	162.3	129		1.25025	1.29304	1.26406	1.43112	1.42644	1.5283	1.19648	1.68577	1.86444	1.85068	2.00942	2.02045	1.93329	1.38859	0.441648	0.000296192	0.818067	0.84606	0.827104	0.936409	0.933348
253	[C].AMEENCLSASAAQTDPTTGYR.[R]	AMEENCLSASAAQTDPTTGYR	1xCarbamidomethyl [C6]; 1xOxidation [M2]; 1xTMTpro16plex [N-Term]	3.71613e-06	0.00017374	1	1	1	Q9Y4K0	Q9Y4K0 [574-594]	chromosome;extracellular;membrane;nucleus	0	2593.18	26	18.2	24.8	24.5	27.1	27.5	26.8	27.7	24.3	25.1	31.7	30.7	28.1	23.9		0.263425	0.239159	0.28473	0.290974	0.311494	0.324292	0.261975	0.256007	0.27	0.283937	0.37338	0.348864	0.334723	0.257266	0.104285	0.341138	0.812305	0.737479	0.878004	0.897258	0.960535
254	[N].YGPGGSGGSGGYGGR.[S]	YGPGGSGGSGGYGGR	1xTMTpro16plex [N-Term]	0.000245129	0.00017374	1	2	1	P22626	P22626 [336-350]	cytoplasm;extracellular;membrane;nucleus;spliceosomal complex	0	1589.76	28.4	32.2	35.9	38.4	43.3	41.1	45.5	31.2	39.9	44.6	43.7	58	48.4	41.2		0.287741	0.423127	0.41217	0.456057	0.497701	0.48467	0.44477	0.288355	0.443333	0.504525	0.514723	0.659091	0.576534	0.443488	0.190271	0.261689	0.578139	0.850164	0.828147	0.916327	1
255	[R].NAADSSVPSAPR.[R]	NAADSSVPSAPR	1xTMTpro16plex [N-Term]	0.0465991	0.00229691	2	2	1	O43291-2; O43291	O43291-2 [47-58]; O43291 [104-115]	cytoplasm;extracellular;membrane;cytoplasm;extracellular;membrane	0	1475.78	24.4	20.6	23.6	24.2	24.1	21	23.6	42.7	37.9	33.9	35.1	28.8	29.5	22.2	Shared	0.247214	0.270696	0.270953	0.287411	0.277011	0.247642	0.230694	0.39464	0.421111	0.383484	0.413428	0.327273	0.3514	0.238967	0.466188	0.00186012	0.860141	0.941845	0.942737	1	0.963817
256	[L].ESSDGEAGR.[D]	ESSDGEAGR	1xTMTpro16plex [N-Term]	0.0729105	0.00342223	1	3	1	P48960-1	P48960-1 [470-478]	cell surface;extracellular;membrane	0	1211.58	22.5	22.6	23.6	21.1	25.7	25.2	21.4	40.5	34.9	35.5	39.2	39.9	37.7	31.4		0.227964	0.296978	0.270953	0.250594	0.295402	0.29717	0.209189	0.374307	0.387778	0.401584	0.46172	0.453409	0.449077	0.337998	0.632815	2.80741e-05	0.767115	0.999353	0.911778	0.843268	0.994052
257	[R].FTGSQPFGQGVEHATAN.[K]	FTGSQPFGQGVEHATAN	1xTMTpro16plex [N-Term]	0.147466	0.00803921	1	2	1	P07996	P07996 [624-640]	cell surface;cytoplasm;endoplasmic reticulum;extracellular;organelle lumen	0	2052.01	19.4	20.5	20.7	23.8	24.9	24.3	27.2	24.8	32.9	35.1	35.5	31.2	28.1	25.8		0.196555	0.269382	0.237658	0.28266	0.286207	0.286557	0.265885	0.229205	0.365556	0.397059	0.418139	0.354545	0.334723	0.277718	0.381288	0.0155946	0.685921	0.940067	0.829357	0.986403	0.99878
258	[Q].SIGTENTEENR.[R]	SIGTENTEENR	1xTMTpro16plex [N-Term]	0.000237189	0.00017374	1	2	1	P04075	P04075 [46-56]	cytoplasm;cytoskeleton;cytosol;extracellular;membrane;nucleus;organelle lumen	0	1553.77	17.7	15.9	15.1	18.1	22.8	22.4	22.8	21.6	17.6	24.3	20.1	24.9	20.1	30		0.179331	0.208936	0.173364	0.214964	0.262069	0.264151	0.222874	0.19963	0.195556	0.274887	0.236749	0.282955	0.239428	0.322928	0.199651	0.168703	0.678897	0.790971	0.656306	0.813794	0.992118
259	[D].GIPDDKDNCR.[L]	GIPDDKDNCR	1xCarbamidomethyl [C9]; 1xTMTpro16plex [K6]; 1xTMTpro16plex [N-Term]	0.0259922	0.00138588	1	2	1	P07996	P07996 [902-911]	cell surface;cytoplasm;endoplasmic reticulum;extracellular;organelle lumen	0	1797.94	115.9	86.8	103.7	105.3	112.1	94.7	104.6	151.2	148.7	151.8	149.4	134.4	132.2	112.6		1.17427	1.1406	1.19059	1.25059	1.28851	1.11675	1.02248	1.39741	1.65222	1.71719	1.75972	1.52727	1.57475	1.21206	0.405608	0.000466893	0.911339	0.885215	0.924005	0.970577	1
260	[K].ASGVSKATEVSKTPEAR.[E]	ASGVSKATEVSKTPEAR	2xTMTpro16plex [K6; K12]; 1xTMTpro16plex [N-Term]	0.0680668	0.00317741	1	1	1	Q9UNF1	Q9UNF1 [60-76]	cytosol;extracellular;membrane;nucleus;organelle lumen	0	2630.53	74.4	53.3	68.9	77.9	73.7	59.2	66.2	91.6	88.2	81.8	91.7	84.3	80	60.6		0.753799	0.700394	0.791045	0.925178	0.847126	0.698113	0.647116	0.84658	0.98	0.925339	1.08009	0.957955	0.952948	0.652314	0.254017	0.0361629	0.814761	0.757037	0.855019	1	0.915636
261	[Q].AETELCAEAEELR.[A]	AETELCAEAEELR	1xCarbamidomethyl [C6]; 1xTMTpro16plex [N-Term]	3.65724e-07	0.00017374	1	2	1	P35579-1	P35579-1 [891-903]	cytoplasm;cytoskeleton;cytosol;extracellular;membrane;nucleus	0	1824.9	95.3	83.8	108.2	120.1	131.2	119.3	119.7	107.5	111.2	130.2	142.1	149.3	141.1	122.6		0.965552	1.10118	1.24225	1.42637	1.50805	1.40684	1.17009	0.99353	1.23556	1.47285	1.67373	1.69659	1.68076	1.3197	0.19155	0.180897	0.640267	0.730205	0.823748	0.945837	1
262	[L].EAPKCAPGVGLVR.[D]	EAPKCAPGVGLVR	1xCarbamidomethyl [C5]; 1xTMTpro16plex [K4]; 1xTMTpro16plex [N-Term]	0.00134898	0.00017374	1	1	1	O00622	O00622 [35-47]	extracellular;organelle lumen	0	1962.15	139.8	117.7	120.9	142.8	138.2	129.5	124.4	185.3	211	203.3	202.3	189.7	177.4	142		1.41641	1.54665	1.38806	1.69596	1.58851	1.52712	1.21603	1.71257	2.34444	2.29977	2.3828	2.15568	2.11316	1.52853	0.486094	0.00103902	0.835168	0.91196	0.81845	1	0.93664
263	[S].EDMDAYCR.[K]	EDMDAYCR	1xCarbamidomethyl [C7]; 1xTMTpro16plex [N-Term]	0.0273697	0.00153214	1	5	1	P05556-1	P05556-1 [510-517]	cell surface;cytoplasm;endosome;membrane	0	1363.59	78.5	61.4	78	70.9	72.5	75	77.7	116	106.4	102.8	105	102.7	104.2	92.5		0.795339	0.806833	0.895522	0.842043	0.833333	0.884434	0.759531	1.07209	1.18222	1.1629	1.23675	1.16705	1.24122	0.995694	0.470122	2.33659e-06	0.888129	0.900964	1	0.940281	0.930556
264	[R].AAPGQEPPEHMAELQR.[N]	AAPGQEPPEHMAELQR	1xTMTpro16plex [N-Term]	1.8194e-07	0.00017374	1	1	1	O00391	O00391 [615-630]	extracellular;Golgi;membrane;organelle lumen	0	2065.05	43.1	38.1	45.8	44.5	47.6	51	48.9	63.2	54.9	61.3	64.9	54	53.4	49.9		0.436677	0.500657	0.525832	0.528504	0.547126	0.601415	0.478006	0.584104	0.61	0.693439	0.764429	0.613636	0.636093	0.537137	0.294903	0.00525742	0.726082	0.832465	0.874325	0.878767	0.909732
265	[L].QPQPEGPPR.[L]	QPQPEGPPR	1xTMTpro16plex [N-Term]	0.322874	0.0275438	1	1	1	O15230	O15230 [3235-3243]	extracellular;membrane;nucleus	0	1309.72	31	30.9	35.7	33.4	30.2	38.7	26.6	66.4	53.7	54.7	52.1	47.3	44.5	35.3		0.314083	0.406045	0.409874	0.396675	0.347126	0.456368	0.26002	0.613678	0.596667	0.618778	0.613663	0.5375	0.530077	0.379978	0.586839	0.000706888	0.688223	0.889731	0.898121	0.869199	0.760628
266	[T].ADTTHPR.[L]	ADTTHPR	1xTMTpro16plex [N-Term]	0.0375057	0.00176845	1	1	1	O15041-1	O15041-1 [26-32]	extracellular;membrane	0	1101.6	32.9	26.2	29.3	22.1	24.8	30.5	31	53.3	44.2	45.6	44.5	40.6	41.7	32.9		0.333333	0.344284	0.336395	0.26247	0.285057	0.35967	0.30303	0.492606	0.491111	0.515837	0.524146	0.461364	0.496724	0.354144	0.584778	4.38401e-05	0.926776	0.957222	0.935288	0.729754	0.792553
267	[K].ATPEDNGR.[S]	ATPEDNGR	1xTMTpro16plex [N-Term]	0.119082	0.00605251	1	1	1	P05362	P05362 [360-367]	cell surface;membrane	0	1163.6	29.6	22.7	28.6	24.2	18.7	23.8	21.9	43	40.8	31.4	36.9	36.1	31.1	29.9		0.299899	0.298292	0.328358	0.287411	0.214943	0.28066	0.214076	0.397412	0.453333	0.355204	0.434629	0.410227	0.370459	0.321851	0.511977	0.000379985	0.913328	0.908434	1	0.875297	0.654598
268	[G].AAAGGPGVSGVCVCKSR.[Y]	AAAGGPGVSGVCVCKSR	2xCarbamidomethyl [C12; C14]; 1xTMTpro16plex [K15]; 1xTMTpro16plex [N-Term]	4.95156e-07	0.00017374	1	2	2	Q16270-1	Q16270-1 [100-116]	extracellular;organelle lumen	0	2241.21	65.6	57.6	67.4	69.7	74.6	82.6	72.7	97.3	103.3	96	92.3	93.8	90.7	87.1		0.66464	0.756899	0.773823	0.827791	0.857471	0.974057	0.710655	0.899261	1.14778	1.08597	1.08716	1.06591	1.08041	0.937567	0.392229	0.000418817	0.682343	0.777058	0.794433	0.849839	0.880309
269	[K].GLKAELMER.[L]	GLKAELMER	1xOxidation [M7]; 1xTMTpro16plex [K3]; 1xTMTpro16plex [N-Term]	0.370894	0.0348513	1	2	1	Q00839-2	Q00839-2 [29-37]	cell surface;chromosome;membrane;nucleus;spliceosomal complex	0	1670.98	107.2	84.1	96.2	108.8	99.4	98.7	102.1	147.8	134.1	129.8	134.2	147.1	126.7	123.1		1.08612	1.10512	1.10448	1.29216	1.14253	1.16392	0.998045	1.36599	1.49	1.46833	1.58068	1.67159	1.50923	1.32508	0.399564	3.40183e-05	0.840545	0.855253	0.854752	1	0.8842
270	[E].VERPLPMEVEKNSTPSEPGSGR.[G]	VERPLPMEVEKNSTPSEPGSGR	1xOxidation [M7]; 1xTMTpro16plex [K11]; 1xTMTpro16plex [N-Term]	0.00826701	0.000341183	1	3	1	P51858	P51858 [187-208]	cytoplasm;extracellular;nucleus	0	3020.6	83.5	61	67.7	77.5	80.9	74.8	70.9	88.4	94.4	99.5	102.8	96.8	90.2	63.8		0.845998	0.801577	0.777268	0.920428	0.929885	0.882075	0.69306	0.817006	1.04889	1.12557	1.21084	1.1	1.07445	0.68676	0.271876	0.0451473	0.909788	0.862017	0.835875	0.989829	1
271	[S].AAGSSEQPR.[A]	AAGSSEQPR	1xTMTpro16plex [N-Term]	0.0647373	0.00305003	1	3	1	Q7Z6Z7	Q7Z6Z7 [2876-2884]	cytoplasm;cytosol;extracellular;membrane;nucleus;organelle lumen	0	1206.64	21.4	20.8	21.1	20.9	18.4	21.6	24.8	29.1	29.4	30.7	35	31.9	26.6	27.5		0.216819	0.273325	0.24225	0.248219	0.211494	0.254717	0.242424	0.268946	0.326667	0.347285	0.41225	0.3625	0.316855	0.296017	0.464271	0.00050306	0.793264	1	0.88631	0.908146	0.773784
272	[L].HDSNPYPR.[R]	HDSNPYPR	1xTMTpro16plex [N-Term]	0.00242266	0.00017374	1	3	1	P39060-1	P39060-1 [1278-1285]	extracellular;organelle lumen	0	1289.66	29.9	25.2	27.2	36.1	33.9	30.8	28.9	43.3	41.9	41.4	42.3	42.8	34.4	34		0.302938	0.331143	0.312285	0.428741	0.389655	0.363208	0.282502	0.400185	0.465556	0.468326	0.498233	0.486364	0.409768	0.365985	0.360351	0.00375539	0.706576	0.772362	0.728376	1	0.908836
273	[A].DQATPTSPIR.[V]	DQATPTSPIR	1xTMTpro16plex [N-Term]	0.0214073	0.00138588	1	2	2	P21333	P21333 [854-863]	cytoplasm;cytoskeleton;cytosol;extracellular;membrane;nucleus	0	1389.77	34.1	34.3	36.1	35.3	44.2	37	38.5	54.7	59.1	54.1	51.8	54.6	56.9	55.3		0.345491	0.450723	0.414466	0.41924	0.508046	0.436321	0.376344	0.505545	0.656667	0.611991	0.61013	0.620455	0.677784	0.595264	0.535857	2.46099e-05	0.68004	0.887169	0.815804	0.825201	1
274	[N].EVENQILTR.[D]	EVENQILTR	1xTMTpro16plex [N-Term]	0.00140332	0.00017374	2	7	1	P12814-1; O43707	P12814-1 [730-738]; O43707 [749-757]	cytoplasm;cytoskeleton;cytosol;extracellular;membrane;organelle lumen;cytoplasm;cytoskeleton;cytosol;extracellular;membrane;organelle lumen	0	1405.8	74.2	55.5	60.2	64.8	61	67.8	69.4	97.6	91.7	89.8	89.4	88.6	91.8	77.5	Shared	0.751773	0.729304	0.69116	0.769596	0.701149	0.799528	0.678397	0.902033	1.01889	1.01584	1.053	1.00682	1.09351	0.83423	0.435273	1.90939e-05	0.940271	0.912167	0.864459	0.962563	0.876954
275	[P].DGKTVEAEAAHGTVTR.[H]	DGKTVEAEAAHGTVTR	1xTMTpro16plex [K3]; 1xTMTpro16plex [N-Term]	0.00173222	0.00017374	1	1	1	O75874	O75874 [299-314]	cytoplasm;cytosol;extracellular;mitochondrion;organelle lumen	0	2250.23	47.1	35.1	39	39.7	40.3	35.6	40.3	62.7	54.6	56.6	58.7	54.2	49.4	47.6		0.477204	0.461235	0.447761	0.471496	0.463218	0.419811	0.393939	0.579482	0.606667	0.640271	0.691402	0.615909	0.588446	0.512379	0.433899	2.56797e-05	1	0.966537	0.938302	0.98804	0.970693
276	[A].LAGSPAPSGHPKAGHSENGVEEDTEGR.[T]	LAGSPAPSGHPKAGHSENGVEEDTEGR	1xDeamidated [N18]; 1xTMTpro16plex [K12]; 1xTMTpro16plex [N-Term]	1.95257e-10	0.00017374	1	2	6	Q9NZT2-1	Q9NZT2-1 [481-507]	cytoplasm;extracellular;membrane;nucleus	0	3295.64	206.8	156.8	194	210.8	194.5	202.5	217.5	263.8	233.6	245.8	261.6	255.7	235.9	188.9		2.09524	2.06045	2.22732	2.50356	2.23563	2.38797	2.1261	2.43808	2.59556	2.78054	3.08127	2.90568	2.81001	2.03337	0.253854	0.011662	0.836903	0.823006	0.889662	1	0.89298
277	[S].SSVMCPDAR.[S]	SSVMCPDAR	1xCarbamidomethyl [C5]; 1xTMTpro16plex [N-Term]	0.00739616	0.000341183	1	2	6	P28799	P28799 [204-212]	endoplasmic reticulum;endosome;extracellular;organelle lumen;vacuole	0	1326.65	545.2	451.1	533.6	573.4	565.2	530.1	545.1	730.4	796.6	760.8	733.4	723	695.2	638.4		5.52381	5.92773	6.12629	6.80998	6.49655	6.25118	5.32845	6.75046	8.85111	8.60633	8.6384	8.21591	8.28112	6.87191	0.404722	0.000236858	0.811135	0.870447	0.899605	1	0.953976
278	[A].ADTAAQITQR.[K]	ADTAAQITQR	1xTMTpro16plex [N-Term]	0.00623754	0.000341183	2	45	1	P30479; P01889	P30479 [160-169]; P01889 [160-169]	cell surface;endoplasmic reticulum;Golgi;membrane;cell surface;endoplasmic reticulum;Golgi;membrane	0	1378.76	43.8	38.7	47	46.5	50.8	54.2	44.9	54.4	58.7	55.7	57.3	61.7	63.7	51.7	Shared	0.443769	0.508541	0.53961	0.552257	0.583908	0.639151	0.438905	0.502773	0.652222	0.63009	0.674912	0.701136	0.758785	0.556512	0.272431	0.0243294	0.69431	0.795651	0.84426	0.864047	0.913568
279	[L].SPADLPKSWDWR.[N]	SPADLPKSWDWR	1xTMTpro16plex [K7]; 1xTMTpro16plex [N-Term]	0.00725224	0.000341183	1	1	2	Q9UBR2	Q9UBR2 [58-69]	cell surface;endoplasmic reticulum;extracellular;membrane;organelle lumen;vacuole	0	2066.13	332.8	261.6	309	319.2	323	303.9	337.9	471.7	431.5	416.8	434.8	437.3	403.1	383.8		3.37183	3.43758	3.54765	3.79097	3.71264	3.58373	3.30303	4.35952	4.79444	4.71493	5.12132	4.96932	4.80167	4.13132	0.410481	3.9781e-06	0.889437	0.906781	0.935814	1	0.979338
280	[A].KEPCLHPLEPDEVEYEPR.[G]	KEPCLHPLEPDEVEYEPR	1xCarbamidomethyl [C4]; 1xTMTpro16plex [K1]; 1xTMTpro16plex [N-Term]	2.63361e-09	0.00017374	1	3	1	Q9UIQ6-1	Q9UIQ6-1 [32-49]	cytosol;extracellular;membrane;organelle lumen	0	2845.47	72.9	66.4	75.6	89.3	86.8	78.9	81.6	96.5	91.7	102.5	108	113.8	107.4	86.3		0.738602	0.872536	0.867968	1.06057	0.997701	0.930425	0.797654	0.891867	1.01889	1.1595	1.27208	1.29318	1.27933	0.928956	0.324136	0.01323	0.69642	0.822705	0.818397	1	0.940722
281	[L].EEICHDLEAR.[V]	EEICHDLEAR	1xCarbamidomethyl [C4]; 1xTMTpro16plex [N-Term]	0.000914848	0.00017374	1	2	1	P35579-1	P35579-1 [914-923]	cytoplasm;cytoskeleton;cytosol;extracellular;membrane;nucleus	0	1575.78	90.4	70.3	91.9	89.4	89.9	86.9	92.3	117.4	115.6	112	113.5	120.4	103.1	101.3		0.915907	0.923784	1.05511	1.06176	1.03333	1.02476	0.902248	1.08503	1.28444	1.26697	1.33687	1.36818	1.22811	1.09042	0.324244	0.00031988	0.862633	0.870052	0.993738	1	0.973229
282	[F].LYQQQGR.[L]	LYQQQGR	1xTMTpro16plex [N-Term]	0.083072	0.00377118	1	3	2	P04233-1	P04233-1 [71-77]	cell surface;endoplasmic reticulum;endosome;Golgi;membrane;organelle lumen;vacuole	0	1196.67	196.1	150.1	170.6	177.3	174.2	164.9	180.1	264.4	234.5	233.7	248	235.2	212.9	193.6		1.98683	1.9724	1.95867	2.1057	2.0023	1.94458	1.76051	2.44362	2.60556	2.64367	2.92108	2.67273	2.53603	2.08396	0.38306	9.60524e-05	0.943548	0.936698	0.930174	1	0.950894
283	[E].VYPEDHSELQSVR.[T]	VYPEDHSELQSVR	1xTMTpro16plex [N-Term]	1.50155e-05	0.00017374	1	1	2	Q14118	Q14118 [156-168]	cytoplasm;cytoskeleton;cytosol;extracellular;membrane;nucleus;organelle lumen	0	1862.96	149.5	117.2	158.9	140.7	147	164.5	147	197.2	186.2	185	191	200.7	173.6	149.8		1.51469	1.54008	1.82434	1.67102	1.68966	1.93986	1.43695	1.82255	2.06889	2.09276	2.24971	2.28068	2.0679	1.61249	0.289193	0.00647608	0.780826	0.793913	0.94045	0.861414	0.87102
284	[F].AVTVAPPGAR.[Q]	AVTVAPPGAR	1xTMTpro16plex [N-Term]	0.00250364	0.00017374	1	2	5	Q00839-2	Q00839-2 [195-204]	cell surface;chromosome;membrane;nucleus;spliceosomal complex	0	1242.75	534.7	460.2	511	533	539.8	535.4	577.4	808.9	739.4	751	755.6	776.1	733.6	697.6		5.41743	6.04731	5.86682	6.33017	6.2046	6.31368	5.64418	7.47597	8.21556	8.49548	8.89988	8.81932	8.73853	7.50915	0.475538	1.28006e-06	0.855811	0.955316	0.926803	1	0.980163
285	[L].LLLQKQLSLPETGELDSATLKAMR.[T]	LLLQKQLSLPETGELDSATLKAMR	1xOxidation [M23]; 2xTMTpro16plex [K5; K21]; 1xTMTpro16plex [N-Term]	0.175452	0.0104517	1	1	1	P14780	P14780 [72-95]	extracellular	0	3584.09	9.2	14.3	17.7	21.7	23.3	22.9	8.1	11.5	19.5	24.4	22.6	20.6	20.7	6.5		0.0932118	0.187911	0.203215	0.25772	0.267816	0.270047	0.0791789	0.106285	0.216667	0.276018	0.266196	0.234091	0.246575	0.0699677	0.0589659	0.854217	0.345168	0.695844	0.752516	0.954351	0.991738
286	[V].GYVDDTLFVR.[F]	GYVDDTLFVR	1xTMTpro16plex [N-Term]	0.00486138	0.00017374	1	8	1	P30479	P30479 [50-59]	cell surface;endoplasmic reticulum;Golgi;membrane	0	1488.8	131.4	110.1	109.1	115.5	109.8	117.6	128.7	229.7	180.7	169.8	171.7	164.6	150.1	155.9		1.33131	1.44678	1.25258	1.37173	1.26207	1.38679	1.25806	2.12292	2.00778	1.92081	2.02238	1.87045	1.78797	1.67815	0.52661	9.21612e-07	0.920186	1	0.865773	0.948129	0.872329
287	[F].DLDYDFQR.[D]	DLDYDFQR	1xTMTpro16plex [N-Term]	0.0108798	0.000675557	2	4	1	P07910-2; P07910-1	P07910-2 [110-117]; P07910-1 [123-130]	cytoskeleton;cytosol;extracellular;membrane;nucleus;spliceosomal complex;cytoskeleton;cytosol;extracellular;membrane;nucleus;spliceosomal complex	0	1375.68	81.7	62.3	76	71.3	70.8	67.4	67.8	120.8	105.4	105.8	99.7	83.3	76.1	63	Shared	0.827761	0.81866	0.87256	0.846793	0.813793	0.794811	0.662757	1.11645	1.17111	1.19683	1.17432	0.946591	0.906492	0.678149	0.351019	0.0138684	0.948658	0.938227	1	0.97047	0.93265
288	[L].GYDVENDR.[Q]	GYDVENDR	1xTMTpro16plex [N-Term]	0.0136709	0.000831282	1	3	1	O43707	O43707 [798-805]	cytoplasm;cytoskeleton;cytosol;extracellular;nucleus;organelle lumen	0	1271.62	40.4	33.7	49.9	42.5	41.5	52.1	43.8	46.6	50.7	47.6	48.9	45.3	43.6	60.1		0.409321	0.442838	0.572905	0.504751	0.477011	0.614387	0.428152	0.430684	0.563333	0.538462	0.575972	0.514773	0.519357	0.646932	0.135681	0.228248	0.666227	0.720781	0.932482	0.821552	0.776403
289	[R].VPPPPPIAR.[A]	VPPPPPIAR	1xTMTpro16plex [N-Term]	0.00464307	0.00017374	2	4	11	P07910-2; P07910-1	P07910-2 [130-138]; P07910-1 [143-151]	cytoskeleton;cytosol;extracellular;membrane;nucleus;spliceosomal complex;cytoskeleton;cytosol;extracellular;membrane;nucleus;spliceosomal complex	0	1247.78	999.8	774.8	880.9	910.4	957.1	975.3	989	1354.9	1210.8	1252.8	1247.6	1273	1171.9	1075.7	Shared	10.1297	10.1813	10.1137	10.8124	11.0011	11.5012	9.66764	12.5222	13.4533	14.1719	14.6949	14.4659	13.9595	11.5791	0.369683	4.25151e-05	0.880752	0.885243	0.879359	0.940108	0.956524
290	[N].FGPGPGSNFR.[G]	FGPGPGSNFR	1xTMTpro16plex [N-Term]	0.0399844	0.00203584	1	2	2	P22626	P22626 [219-228]	cytoplasm;extracellular;membrane;nucleus;spliceosomal complex	0	1339.71	171.3	130.5	161	154.5	155.3	153.1	161.1	216.7	198	202	209.4	201.3	186.4	171.6		1.73556	1.71485	1.84845	1.83492	1.78506	1.80542	1.57478	2.00277	2.2	2.28507	2.46643	2.2875	2.22037	1.84715	0.315861	0.000272759	0.938928	0.927723	1	0.992679	0.965705
291	[G].DTSAAGSSEQPR.[A]	DTSAAGSSEQPR	1xTMTpro16plex [N-Term]	0.023137	0.00138588	1	3	1	Q7Z6Z7	Q7Z6Z7 [2873-2884]	cytoplasm;cytosol;extracellular;membrane;nucleus;organelle lumen	0	1509.75	16.5	12.6	18.2	17.2	19.7	16.6	16.9	11	21.4	19	19.9	15.3	14.1	13.9		0.167173	0.165572	0.208955	0.204276	0.226437	0.195755	0.1652	0.101664	0.237778	0.214932	0.234393	0.173864	0.167957	0.149623	-0.058693	0.722742	0.738278	0.731205	0.922797	0.902131	1
292	[C].STTANYDTDDR.[F]	STTANYDTDDR	1xTMTpro16plex [N-Term]	3.9172e-06	0.00017374	1	1	8	P14780	P14780 [257-267]	extracellular	0	1562.73	70.7	231.5	285.1	299.8	306.7	325.6	74.9	86	295.1	319.4	355.4	384	351.5	62.6		0.716312	3.04205	3.27325	3.56057	3.52529	3.83962	0.73216	0.794824	3.27889	3.61312	4.1861	4.36364	4.18702	0.673843	0.174859	0.67186	0.186558	0.792278	0.852492	0.927323	0.918134
293	[N].GAEASADLR.[A]	GAEASADLR	1xTMTpro16plex [N-Term]	0.00388874	0.00017374	1	1	4	P26038	P26038 [487-495]	cell surface;cytoplasm;cytoskeleton;cytosol;membrane;nucleus	0	1193.64	311.3	284.6	293.2	280.9	315.6	309.6	331.6	468	437.1	435.3	428.7	452.6	449.2	467.6		3.154	3.73982	3.36625	3.3361	3.62759	3.65094	3.24145	4.32532	4.85667	4.92421	5.04947	5.14318	5.3508	5.03337	0.52423	2.91041e-07	0.843358	1	0.90011	0.89205	0.969991
294	[E].LTPEPDRPR.[I]	LTPEPDRPR	1xTMTpro16plex [N-Term]	0.0114633	0.000675557	1	2	1	Q14004-1	Q14004-1 [1245-1253]	chromosome;cytosol;extracellular;Golgi;nucleus	0	1384.79	73.8	59.7	69.4	72.2	77.8	73.3	79.6	103.6	99.7	94.4	92.1	90.8	88.7	86.2		0.74772	0.784494	0.796785	0.857482	0.894253	0.864387	0.778104	0.957486	1.10778	1.06787	1.08481	1.03182	1.05658	0.927879	0.338009	2.40571e-05	0.83614	0.877262	0.891007	0.958881	1
295	[Y].VVVLKEETHLSQSER.[T]	VVVLKEETHLSQSER	1xTMTpro16plex [K5]; 1xTMTpro16plex [N-Term]	2.45399e-06	0.00017374	1	1	1	Q8NBP7-1	Q8NBP7-1 [79-93]	cell surface;cytoplasm;endoplasmic reticulum;endosome;extracellular;Golgi;membrane;organelle lumen;vacuole	0	2362.36	32.7	33.4	42.8	39.9	35.6	47.2	43.2	49	43.3	44.1	33.7	44.4	39.4	57.5		0.331307	0.438896	0.491389	0.473872	0.409195	0.556604	0.422287	0.452865	0.481111	0.498869	0.396938	0.504545	0.469327	0.618945	0.131906	0.271306	0.59523	0.788525	0.882835	0.851363	0.735165
296	[P].LDEGEDEAQR.[R]	LDEGEDEAQR	1xTMTpro16plex [N-Term]	0.014216	0.000976572	1	1	1	Q14204	Q14204 [2387-2396]	cytoplasm;cytoskeleton;cytosol;extracellular;membrane;organelle lumen	0	1465.71	55.7	47.3	51.1	56	63.5	54.4	55.3	74.3	71.9	70.4	69	77.1	72.2	49.3		0.564336	0.621551	0.586682	0.665083	0.729885	0.641509	0.540567	0.686691	0.798889	0.79638	0.812721	0.876136	0.860036	0.530678	0.301758	0.0160267	0.773185	0.851573	0.803801	0.911216	1
297	[S].AGGQGSLTDSGPER.[R]	AGGQGSLTDSGPER	1xTMTpro16plex [N-Term]	0.00774312	0.000341183	1	1	1	P40222	P40222 [490-503]	cytoplasm;cytosol;extracellular;membrane	0	1635.83	24.4	22.8	29	25.7	24.7	25.5	21.9	36.9	28.6	36.4	29	32.4	35.2	31.6		0.247214	0.299606	0.332951	0.305226	0.283908	0.300708	0.214076	0.341035	0.317778	0.411765	0.341578	0.368182	0.419297	0.340151	0.356522	0.00269251	0.742494	0.89985	1	0.916729	0.852703
298	[A].VVSQGESHLNVSWR.[S]	VVSQGESHLNVSWR	1xTMTpro16plex [N-Term]	0.324463	0.0276402	1	3	1	Q9HBG7-1	Q9HBG7-1 [404-417]	cell surface;membrane	0	1902.02	29.3	26	24.3	28.6	30	32.4	34.1	43.8	35.4	36.4	37.9	41.9	38.4	38.9		0.296859	0.341656	0.27899	0.339667	0.344828	0.382075	0.333333	0.404806	0.393333	0.411765	0.446408	0.476136	0.457415	0.41873	0.376577	9.38972e-05	0.776965	0.89421	0.730195	0.889006	0.902512
299	[T].AEEEEAEVR.[Q]	AEEEEAEVR	1xTMTpro16plex [N-Term]	0.367458	0.0343567	1	3	1	Q96II8-1	Q96II8-1 [383-391]	cytosol;extracellular;membrane	0	1365.68	36.7	29.4	32.1	37.7	34.7	34.2	37.9	44.3	43.3	45.1	45.7	43.5	38.6	36.5		0.371834	0.386334	0.368542	0.447743	0.398851	0.403302	0.370479	0.409427	0.481111	0.510181	0.53828	0.494318	0.459797	0.392896	0.258436	0.00519692	0.830462	0.862846	0.82311	1	0.890802
300	[R].ATDSDSEPNR.[G]	ATDSDSEPNR	1xTMTpro16plex [N-Term]	0.00715785	0.000341183	1	1	3	Q14517	Q14517 [2307-2316]	cell surface;cytoplasm;membrane;nucleus	0	1395.67	52.8	47.8	49.4	50.4	51.7	54.3	49.3	85.9	70.8	77.3	71.8	72	71.1	64.2		0.534954	0.628121	0.567164	0.598575	0.594253	0.64033	0.481916	0.7939	0.786667	0.874434	0.845701	0.818182	0.846933	0.691066	0.483756	7.697e-06	0.835435	0.980933	0.885737	0.934791	0.928041
301	[G].LVPHLGDR.[E]	LVPHLGDR	1xTMTpro16plex [N-Term]	0.014032	0.000976572	1	3	2	P19438-1	P19438-1 [30-37]	cell surface;extracellular;Golgi;membrane;mitochondrion	0	1210.72	66.8	53.6	67.4	59.7	61.7	65.6	69.4	85.8	74.9	71.6	83	80.7	68.7	70.6		0.676798	0.704336	0.773823	0.709026	0.709195	0.773585	0.678397	0.792976	0.832222	0.809955	0.977621	0.917045	0.818344	0.759957	0.233529	0.00222983	0.874616	0.910203	1	0.916264	0.916482
302	[P].AEPEGGPASEGAARPLPR.[F]	AEPEGGPASEGAARPLPR	1xTMTpro16plex [N-Term]	8.48927e-05	0.00017374	1	1	2	P09603	P09603 [453-470]	extracellular;membrane;organelle lumen	0	2066.09	137.5	115.2	137.8	117	128.5	122.1	135	184.7	162	180.3	178.2	175.6	158.3	146		1.39311	1.5138	1.58209	1.38955	1.47701	1.43986	1.31965	1.70702	1.8	2.03959	2.09894	1.99545	1.88565	1.57158	0.372867	0.000165853	0.880551	0.956834	1	0.8783	0.933583
303	[A].LSSSVMCPDAR.[S]	LSSSVMCPDAR	1xCarbamidomethyl [C7]; 1xTMTpro16plex [N-Term]	0.00012276	0.00017374	1	2	4	P28799	P28799 [202-212]	endoplasmic reticulum;endosome;extracellular;organelle lumen;vacuole	0	1526.76	448.7	371.5	412.3	452	465.4	415.1	442.4	554.6	573.7	596.1	543.9	533.2	499.8	484.5		4.5461	4.88173	4.73364	5.36817	5.34943	4.89505	4.32454	5.12569	6.37444	6.74321	6.40636	6.05909	5.95354	5.21529	0.296465	0.00157181	0.846862	0.909385	0.881797	1	0.996508
304	[V].GGPMDASVEEEGVR.[R]	GGPMDASVEEEGVR	1xOxidation [M4]; 1xTMTpro16plex [N-Term]	0.00265626	0.00017374	1	1	2	P01034	P01034 [37-50]	cytoplasm;endoplasmic reticulum;endosome;extracellular;membrane;organelle lumen;vacuole	0	1752.84	69.3	61.5	66.8	68.3	67.1	85.6	74.7	102.2	81	89.3	87	97.7	90.2	93.6		0.702128	0.808147	0.766935	0.811164	0.771264	1.00943	0.730205	0.944547	0.9	1.01018	1.02473	1.11023	1.07445	1.00753	0.336811	0.000710142	0.695566	0.800594	0.759767	0.803583	0.764056
305	[Y].SGPPSSYQSSQGGYGR.[N]	SGPPSSYQSSQGGYGR	1xTMTpro16plex [N-Term]	4.97929e-05	0.00017374	1	2	1	Q12906-1	Q12906-1 [868-883]	cytoplasm;extracellular;membrane;mitochondrion;nucleus	0	1918.92	45.7	36.8	46.2	47	44.8	47.9	45.5	51.7	50.5	53.5	56.3	45.9	44.4	41.4		0.463019	0.483574	0.530425	0.558195	0.514943	0.564858	0.44477	0.477819	0.561111	0.605204	0.663133	0.521591	0.528886	0.44564	0.0954939	0.313388	0.819708	0.856098	0.93904	0.988203	0.911631
306	[F].IFTDGEDEALAR.[H]	IFTDGEDEALAR	1xTMTpro16plex [N-Term]	0.00461269	0.00017374	1	4	1	Q8NES3-1	Q8NES3-1 [147-158]	extracellular;Golgi;membrane	0	1640.85	77.1	73.5	84.5	77.7	76.7	95.2	87.6	114.2	104.9	99	112.4	107.1	97.3	96.7		0.781155	0.965834	0.970149	0.922803	0.881609	1.12264	0.856305	1.05545	1.16556	1.11991	1.32391	1.21705	1.15902	1.0409	0.314127	0.00143609	0.695819	0.860323	0.864167	0.821992	0.785299
307	[L].SSSVMCPDAR.[S]	SSSVMCPDAR	1xCarbamidomethyl [C6]; 1xOxidation [M5]; 1xTMTpro16plex [N-Term]	0.0125599	0.000831282	1	2	5	P28799	P28799 [203-212]	endoplasmic reticulum;endosome;extracellular;organelle lumen;vacuole	0	1429.67	309.5	249.4	278.4	339.2	319.9	292.7	287.6	328	389.7	359.5	378.9	363.7	334	291		3.13576	3.27727	3.19633	4.0285	3.67701	3.45165	2.81134	3.03142	4.33	4.06674	4.4629	4.13295	3.97856	3.1324	0.202721	0.0757225	0.778394	0.81352	0.793428	1	0.912749
308	[Y].GGGPGGGNFGGSPGYGGGR.[G]	GGGPGGGNFGGSPGYGGGR	1xTMTpro16plex [N-Term]	0.178483	0.0106344	1	2	1	P22626	P22626 [248-266]	cytoplasm;extracellular;membrane;nucleus;spliceosomal complex	0	1868.9	25.9	30.7	32.1	33.3	28.3	28.1	30.8	50.4	48.1	46.9	44.8	45.1	46.1	43.2		0.262411	0.403417	0.368542	0.395487	0.325287	0.331368	0.301075	0.465804	0.534444	0.530543	0.52768	0.5125	0.549136	0.465016	0.586469	8.45974e-06	0.650472	1	0.913552	0.980344	0.806331
309	[K].KAQQELEEQTR.[R]	KAQQELEEQTR	1xTMTpro16plex [K1]; 1xTMTpro16plex [N-Term]	0.00725224	0.000341183	1	1	1	P26038	P26038 [360-370]	cell surface;cytoplasm;cytoskeleton;cytosol;membrane;nucleus	0	1968.1	90.6	79.5	92.5	93.4	98.3	90.5	98.6	130.5	110.8	125.6	117.4	113.8	114.2	91.2		0.917933	1.04468	1.062	1.10926	1.12989	1.06722	0.963832	1.2061	1.23111	1.42081	1.3828	1.29318	1.36033	0.981701	0.283047	0.00381415	0.812413	0.924588	0.939917	0.981749	1
310	[D].SDAASPR.[MEGT]	SDAASPR.[M	1xTMTpro16plex [N-Term]	0.262096	0.0190941	1	42	1	P01889	P01889 [62-68]	cell surface;endoplasmic reticulum;Golgi;membrane	0	1007.54	86.1	74.3	83.6	86.3	93.2	81	92	103.9	103.5	110.1	110.8	102.7	90.7	84.2		0.87234	0.976347	0.959816	1.02494	1.07126	0.955189	0.899316	0.960259	1.15	1.24548	1.30506	1.16705	1.08041	0.906351	0.209317	0.0283456	0.814309	0.911397	0.895966	0.956758	1
311	[G].ATGFPGSAGR.[V]	ATGFPGSAGR	1xTMTpro16plex [N-Term]	0.23309	0.015481	1	1	2	P05997	P05997 [907-916]	extracellular;organelle lumen	0	1224.67	169.3	174.2	206.2	230.5	240.8	235.9	179.6	207.6	242.3	242.6	258.8	261.9	237.3	162.9		1.7153	2.28909	2.36739	2.73753	2.76782	2.78184	1.75562	1.91867	2.69222	2.74434	3.04829	2.97614	2.82668	1.7535	0.129796	0.41468	0.616606	0.82287	0.851017	0.984072	0.994959
312	[L].AGKTEQAKADLAR.[L]	AGKTEQAKADLAR	2xTMTpro16plex [K3; K8]; 1xTMTpro16plex [N-Term]	0.000470481	0.00017374	1	1	4	Q13442	Q13442 [130-142]	extracellular	0	2271.36	595.5	532.1	614.6	564.7	576.5	577.7	585.1	842.4	787.7	802.7	790.3	760.6	725.9	716.3		6.03343	6.99212	7.05626	6.70665	6.62644	6.8125	5.71945	7.78558	8.75222	9.08032	9.3086	8.64318	8.64681	7.71044	0.383244	2.13543e-05	0.855047	0.99091	1	0.950454	0.939087
313	[G].AESSHPVR.[N]	AESSHPVR	1xTMTpro16plex [N-Term]	0.0392245	0.00176845	1	1	1	P11717	P11717 [2429-2436]	cell surface;cytoplasm;endosome;Golgi;membrane;nucleus;vacuole	0	1186.65	18.3	15.2	21	18.3	21.9	17.2	18.4	20.6	23.9	19.3	19.8	17	18.8	18.6		0.18541	0.199737	0.241102	0.21734	0.251724	0.20283	0.179863	0.190388	0.265556	0.218326	0.233216	0.193182	0.223943	0.200215	0.0449907	0.649441	0.736562	0.793476	0.957803	0.863404	1
314	[L].YQQQGR.[L]	YQQQGR	1xTMTpro16plex [N-Term]	0.292147	0.0232262	1	3	1	P04233-1	P04233-1 [72-77]	cell surface;endoplasmic reticulum;endosome;Golgi;membrane;organelle lumen;vacuole	0	1083.59	67.9	58.2	58.6	56.8	67.3	56.6	62.9	85.8	78	72.5	85.8	78.7	71	72.9		0.687943	0.764783	0.67279	0.674584	0.773563	0.667453	0.614858	0.792976	0.866667	0.820136	1.0106	0.894318	0.845742	0.784715	0.308841	0.0006378	0.889317	0.98865	0.869728	0.872048	1
315	[F].TSSSTGGLSSSQSSYSPSNR.[E]	TSSSTGGLSSSQSSYSPSNR	1xTMTpro16plex [N-Term]	4.4983e-06	0.00017374	1	1	1	Q9P0J7	Q9P0J7 [174-193]	extracellular	0	2281.09	16	13.2	13.6	15.2	14	16.1	11.8	14.6	20.6	12.7	13.8	14.9	14.3	15.5		0.162107	0.173456	0.156142	0.180523	0.16092	0.189858	0.115347	0.134935	0.228889	0.143665	0.162544	0.169318	0.170339	0.166846	0.0475986	0.714265	0.853833	0.913607	0.822414	0.950827	0.847576
316	[K].AYFCQDR.[F]	AYFCQDR	1xCarbamidomethyl [C4]; 1xTMTpro16plex [N-Term]	0.0766354	0.00353247	1	1	1	P14780	P14780 [671-677]	extracellular	0	1263.61	76.7	100.3	129.6	137.6	130.7	120.3	81.7	76.7	135	153.2	144.4	130.2	116.3	54.3		0.777102	1.318	1.48794	1.6342	1.5023	1.41863	0.798631	0.708872	1.5	1.73303	1.70082	1.47955	1.38535	0.584499	0.024856	0.92094	0.475523	0.80651	0.910501	1	0.919285
317	[A].VIDDAFAR.[A]	VIDDAFAR	1xTMTpro16plex [N-Term]	0.0345061	0.0016346	1	1	1	P14780	P14780 [136-143]	extracellular	0	1210.68	56.1	90.3	107.4	110.2	120.8	123.8	53.9	55	133.8	125.9	124.5	114.6	127.7	50.9		0.568389	1.1866	1.23307	1.30879	1.38851	1.45991	0.526882	0.508318	1.48667	1.42421	1.46643	1.30227	1.52114	0.547901	0.10598	0.715865	0.389333	0.81279	0.84462	0.896488	0.951093
318	[A].ISEDYPR.[K]	ISEDYPR	1xTMTpro16plex [N-Term]	0.134186	0.00688266	1	1	1	Q14126	Q14126 [472-478]	cell surface;cytoskeleton;membrane	0	1183.63	144.8	124.8	135.5	149.2	153.3	126.3	150.1	176.3	175.3	166.4	177.4	170.6	156.9	135.5		1.46707	1.63995	1.55568	1.77197	1.76207	1.48939	1.46725	1.62939	1.94778	1.88235	2.08952	1.93864	1.86897	1.45856	0.200375	0.0284867	0.827932	0.925493	0.877939	1	0.994412
319	[S].TLVLFPGDLR.[T]	TLVLFPGDLR	1xTMTpro16plex [N-Term]	0.0254934	0.00138588	1	1	1	P14780	P14780 [27-36]	extracellular	0	1434.86	20.1	36	45.9	38.3	48.6	46.5	24.6	23.2	42.7	42.7	44.6	52.6	47.3	17.1		0.203647	0.473062	0.52698	0.454869	0.558621	0.548349	0.240469	0.214418	0.474444	0.483032	0.525324	0.597727	0.563431	0.184069	0.0173869	0.951584	0.364554	0.846839	0.94336	0.814272	1
320	[K].TAKDALSSVQESQVAQQAR.[G]	TAKDALSSVQESQVAQQAR	1xTMTpro16plex [K3]; 1xTMTpro16plex [N-Term]	1.12376e-05	0.00017374	1	1	1	P02656	P02656 [42-60]	endosome;extracellular	0	2625.45	41	49	56	49.3	62.1	61.8	55.2	56.7	60.8	52.4	49.7	62	54.3	73.4		0.4154	0.64389	0.642939	0.585511	0.713793	0.728774	0.539589	0.52403	0.675556	0.59276	0.585395	0.704545	0.646814	0.790097	0.0818652	0.512593	0.569999	0.883525	0.882221	0.803419	0.979444
321	[C].GVPDLGR.[F]	GVPDLGR	1xTMTpro16plex [N-Term]	0.441144	0.0483727	1	1	2	P14780	P14780 [100-106]	extracellular	0	1017.6	81.8	329.1	357.6	365.9	357	376.5	95	94.1	385.5	415.5	420.1	425.3	414.6	55.6		0.828774	4.32457	4.10563	4.34561	4.10345	4.43986	0.928641	0.869686	4.28333	4.70023	4.94817	4.83295	4.93865	0.598493	0.125366	0.763596	0.186667	0.974034	0.92472	0.978771	0.92423
322	[G].ASGPAGPR.[G]	ASGPAGPR	1xTMTpro16plex [N-Term]	0.24596	0.0170058	1	1	1	P02452	P02452 [1134-1141]	cytoplasm;endoplasmic reticulum;extracellular;Golgi;organelle lumen	0	1016.58	28.9	64.9	71.2	64.5	70.6	75.5	33	42.2	70.5	81.6	76.2	81.5	76.3	34.6		0.292806	0.852825	0.817451	0.766033	0.811494	0.89033	0.322581	0.390018	0.783333	0.923077	0.897527	0.926136	0.908874	0.372443	0.129906	0.646332	0.328874	0.957875	0.918144	0.860392	0.911453
323	[D].THDVFQYR.[E]	THDVFQYR	1xTMTpro16plex [N-Term]	0.00150866	0.00017374	1	1	7	P14780	P14780 [661-668]	extracellular	0	1369.72	205.7	601.1	623.6	636.9	554.3	479.1	240	251.2	751.6	693.1	624.5	528.9	454.9	171		2.08409	7.89882	7.15959	7.56413	6.37126	5.64976	2.34604	2.32163	8.35111	7.8405	7.35571	6.01023	5.4187	1.84069	0.00239302	0.994612	0.263849	1	0.906412	0.957629	0.80661
324	[R].LDKLGLGADVAQVTGALR.[S]	LDKLGLGADVAQVTGALR	1xTMTpro16plex [K3]; 1xTMTpro16plex [N-Term]	1.55772e-06	0.00017374	1	1	1	P14780	P14780 [601-618]	extracellular	0	2405.44	10.9	59.4	64.8	64.6	50.2	51.8	15	16.1	72.9	63.2	62.4	53.5	52.8	9.8		0.110436	0.780552	0.743972	0.767221	0.577011	0.610849	0.146628	0.148799	0.81	0.714932	0.734982	0.607955	0.628946	0.10549	0.00556213	0.989517	0.141484	1	0.953136	0.982921	0.739235
325	[A].YFCQDR.[F]	YFCQDR	1xCarbamidomethyl [C3]; 1xTMTpro16plex [N-Term]	0.29813	0.0238452	1	1	2	P14780	P14780 [672-677]	extracellular	0	1192.57	164	431	385.6	400.9	314.8	307.3	188.9	179.5	510.8	431.4	370.8	324.9	283.2	122.5		1.6616	5.6636	4.4271	4.76128	3.61839	3.62382	1.84653	1.65896	5.67556	4.88009	4.36749	3.69205	3.37344	1.31862	-0.036298	0.914223	0.293382	1	0.781675	0.840681	0.638885
326	[D].QVGYVTYDILQCPED.[-]	QVGYVTYDILQCPED	1xCarbamidomethyl [C12]; 1xTMTpro16plex [N-Term]	0.000755846	0.00017374	1	1	2	P14780	P14780 [693-707]	extracellular	0	2104.02	36.4	80.5	60.2	52	49.8	38.3	36.4	42.3	80.8	48.1	44.2	43	40.3	29.7		0.368794	1.05782	0.69116	0.617577	0.572414	0.451651	0.355816	0.390943	0.897778	0.544118	0.520612	0.488636	0.480048	0.319699	-0.176308	0.567471	0.348637	1	0.653382	0.583821	0.541127
327	[N].QVDQVGYVTYDILQCPED.[-]	QVDQVGYVTYDILQCPED	1xCarbamidomethyl [C15]; 1xTMTpro16plex [N-Term]	4.39356e-05	0.00017374	1	1	1	P14780	P14780 [690-707]	extracellular	0	2446.18	21.6	29.2	24.9	22.8	20.1	16	24	17.8	28.4	24.6	19.7	22.8	19	13.1		0.218845	0.383706	0.285878	0.270784	0.231034	0.188679	0.234604	0.16451	0.315556	0.278281	0.232038	0.259091	0.226325	0.141012	-0.165649	0.417589	0.570346	1	0.745046	0.705707	0.602114
328	[R].SELNQVDQVGYVT.[Y]	SELNQVDQVGYVT	1xTMTpro16plex [N-Term]	0.252591	0.0179912	1	1	1	P14780	P14780 [686-698]	extracellular	0	1755.91	32	35.6	40.2	28.6	31.1	35.7	32.3	34.2	37.6	30.6	33.8	35.2	36.4	33.1		0.324215	0.467806	0.461538	0.339667	0.357471	0.420991	0.315738	0.316081	0.417778	0.346154	0.398115	0.4	0.433591	0.356297	-0.0104573	0.926231	0.693055	1	0.986603	0.726087	0.764145
329	[W].AHASTSAMADR.[I]	AHASTSAMADR	1xTMTpro16plex [N-Term]	0.00317214	0.00017374	1	1	1	Q9UBR2	Q9UBR2 [94-104]	cell surface;endoplasmic reticulum;extracellular;membrane;organelle lumen;vacuole	0	1421.71	12.4	5.5	16.6	10.1	13.4	14.3	12.6	18.8	12.3	9.8	12.8	13.2	14.7	11.8		0.125633	0.0722733	0.190586	0.119952	0.154023	0.168632	0.123167	0.173752	0.136667	0.11086	0.150766	0.15	0.175104	0.127018	0.101986	0.570303	0.659196	0.379217	1	0.629389	0.808157
330	[T].FPEEAIADLSVNMYNR.[L]	FPEEAIADLSVNMYNR	1xOxidation [M13]; 1xTMTpro16plex [N-Term]	0.118369	0.00595423	1	1	1	Q99574	Q99574 [21-36]	extracellular;organelle lumen	0	2189.09	9.5	4.5	13.1	9.2	12.7	11.6	9.9	12.1	10	10.9	11.3	10.3	9.9	10.7		0.0962513	0.0591327	0.150402	0.109264	0.145977	0.136792	0.0967742	0.11183	0.111111	0.123303	0.133098	0.117045	0.117927	0.115178	0.0620124	0.703271	0.639961	0.393165	1	0.726478	0.97058
331	[K].ASKTAENATSGETLEENEAGD.[-]	ASKTAENATSGETLEENEAGD	1xTMTpro16plex [K3]; 1xTMTpro16plex [N-Term]	0.0151725	0.000976572	1	2	1	Q9UQ80	Q9UQ80 [374-394]	cytoplasm;extracellular;membrane;nucleus;organelle lumen	0	2732.34	23.7	20.3	29.5	32.5	23.7	26.4	27.7	37.5	26.6	28.3	28.2	28	31.3	25.7		0.240122	0.266754	0.338691	0.385986	0.272414	0.311321	0.270772	0.34658	0.295556	0.320136	0.332155	0.318182	0.372841	0.276642	0.116877	0.286578	0.6221	0.691099	0.877471	1	0.705761
332	[K].KKKASKTAENATSGETLEENEAGD.[-]	KKKASKTAENATSGETLEENEAGD	1xDeamidated [N20]; 4xTMTpro16plex [K1; K2; K3; K6]; 1xTMTpro16plex [N-Term]	0.000240334	0.00017374	1	2	1	Q9UQ80	Q9UQ80 [371-394]	cytoplasm;extracellular;membrane;nucleus;organelle lumen	0	4030.23	16.8	12.6	14.7	21.6	16.8	18.5	16.3	23.4	18.1	20	17.6	16.8	18	17.9		0.170213	0.165572	0.168772	0.256532	0.193103	0.21816	0.159335	0.216266	0.201111	0.226244	0.207303	0.190909	0.214413	0.19268	0.12173	0.265011	0.663515	0.645423	0.657896	1	0.752746
333	[S].TTANYDTDDR.[F]	TTANYDTDDR	1xTMTpro16plex [N-Term]	0.431824	0.0467141	1	1	1	P14780	P14780 [258-267]	extracellular	0	1475.69	16.4	19.3	20.3	26.3	21	21.9	15.2	17.7	24.2	18.1	22.1	21.7	24.6	11.5		0.16616	0.253614	0.233065	0.312352	0.241379	0.258255	0.148583	0.163586	0.268889	0.204751	0.260306	0.246591	0.293032	0.123789	-0.0476922	0.815882	0.531965	0.811949	0.746164	1	0.772781
334	[T].AQLDEELGGTPVQSR.[V]	AQLDEELGGTPVQSR	1xTMTpro16plex [N-Term]	1.7357e-05	0.00017374	2	4	2	P06396; P06396-3	P06396 [511-525]; P06396-3 [471-485]	cytoplasm;cytoskeleton;cytosol;extracellular;membrane;nucleus;organelle lumen;cytoplasm;cytoskeleton;cytosol;extracellular;membrane;nucleus;organelle lumen	0	1904	31.1	25.7	32.1	41.4	33.4	34.3	31.3	40.9	32.9	32.8	29	32.4	30.4	34.9	Shared	0.315096	0.337714	0.368542	0.491686	0.383908	0.404481	0.305963	0.378004	0.365556	0.371041	0.341578	0.368182	0.36212	0.375673	-0.0252498	0.796334	0.640848	0.686847	0.749547	1	0.780798
335	[H].SEEFLSFFDHSTR.[I]	SEEFLSFFDHSTR	1xTMTpro16plex [N-Term]	0.00181386	0.00017374	1	6	1	Q13409-1	Q13409-1 [219-231]	cytoplasm;cytoskeleton;cytosol;extracellular;Golgi;mitochondrion;organelle lumen	0	1905.93	10.6	7.8	11.6	16.3	14.3	12.7	13	14.8	10.9	10.7	12.3	14.7	10.8	11		0.107396	0.102497	0.13318	0.193587	0.164368	0.149764	0.127077	0.136784	0.121111	0.121041	0.144876	0.167045	0.128648	0.118407	-0.0601883	0.687695	0.55477	0.529462	0.687962	1	0.849066
336	[S].YSACTTDGR.[S]	YSACTTDGR	1xCarbamidomethyl [C4]; 1xTMTpro16plex [N-Term]	0.00250364	0.00017374	1	1	1	P14780	P14780 [241-249]; [299-307]	extracellular	0	1334.63	45	77.5	87.5	113.2	100.9	101.2	40.1	42.9	97.1	96.3	101.2	97.2	98.1	33.1		0.455927	1.0184	1.00459	1.34442	1.15977	1.1934	0.391984	0.396488	1.07889	1.08937	1.19199	1.10455	1.16855	0.356297	-0.0406189	0.897181	0.339126	0.7575	0.747232	1	0.862656
337	[E].LNQVDQVGYVTYDILQCPED.[-]	LNQVDQVGYVTYDILQCPED	1xCarbamidomethyl [C17]; 1xTMTpro16plex [N-Term]	1.53152e-05	0.00017374	1	1	3	P14780	P14780 [688-707]	extracellular	0	2673.3	12.7	29.8	32.8	37.2	34.7	32	15.9	18	32.4	30.4	35.1	30.7	26	11.9		0.128673	0.39159	0.376579	0.441805	0.398851	0.377358	0.155425	0.166359	0.36	0.343891	0.413428	0.348864	0.309708	0.128095	-0.133	0.656153	0.291243	0.886341	0.852363	1	0.902775
338	[G].YVTYDILQCPED.[-]	YVTYDILQCPED	1xCarbamidomethyl [C9]; 1xTMTpro16plex [N-Term]	0.0711126	0.00330886	1	1	2	P14780	P14780 [696-707]	extracellular	0	1819.87	44.3	92.1	101.6	113.8	110.4	103.1	46.6	54.9	108.2	99.7	111.2	97.1	97.4	32.3		0.448835	1.21025	1.16648	1.35154	1.26897	1.2158	0.455523	0.507394	1.20222	1.12783	1.30978	1.10341	1.16021	0.347686	-0.0746398	0.806597	0.33209	0.895457	0.863069	1	0.938901
339	[S].SVMCPDAR.[S]	SVMCPDAR	1xCarbamidomethyl [C4]; 1xTMTpro16plex [N-Term]	0.202062	0.0124437	1	2	3	P28799	P28799 [205-212]	endoplasmic reticulum;endosome;extracellular;organelle lumen;vacuole	0	1239.61	336.9	389.4	420	492.8	497.9	440.7	330.9	197.6	264.3	249	241.9	253	225.2	188.8		3.41337	5.11695	4.82204	5.85273	5.72299	5.19693	3.2346	1.82625	2.93667	2.81674	2.84923	2.875	2.68255	2.03229	-0.888606	0.0002689	0.58321	0.874284	0.823896	1	0.977832
340	[N].SSDNQSGGSTASKGR.[Y]	SSDNQSGGSTASKGR	1xTMTpro16plex [K13]; 1xTMTpro16plex [N-Term]	0.0549551	0.00255141	1	1	1	O00571	O00571 [23-37]	cytoplasm;cytosol;extracellular;membrane;mitochondrion;nucleus;organelle lumen	0	2047.07	50.8	37.3	46.9	58.2	66.4	50.5	45.3	51.8	52.2	54.5	50.8	48.7	52	38.6		0.514691	0.490145	0.538462	0.691211	0.763218	0.595519	0.442815	0.478743	0.58	0.616516	0.598351	0.553409	0.619416	0.415501	-0.0636238	0.642509	0.674369	0.642207	0.705514	0.905653	1
341	[T].YDILQCPED.[-]	YDILQCPED	1xCarbamidomethyl [C6]; 1xTMTpro16plex [N-Term]	0.384814	0.0369143	1	1	3	P14780	P14780 [699-707]	extracellular	0	1456.69	184.9	206.3	289.4	324.2	347.3	309.8	185.8	211.1	268.1	299.7	338.7	312.4	294.5	148.5		1.87335	2.71091	3.32262	3.85036	3.99195	3.6533	1.81623	1.95102	2.97889	3.39027	3.9894	3.55	3.50804	1.59849	-0.0172782	0.941506	0.469282	0.679093	0.832329	0.964529	1
342	[Y].VTYDILQCPED.[-]	VTYDILQCPED	1xCarbamidomethyl [C8]; 1xTMTpro16plex [N-Term]	0.1198	0.00605251	1	1	4	P14780	P14780 [697-707]	extracellular	0	1656.81	110.1	126.1	142.8	164.8	177.3	163.3	124.1	122.5	151.5	159.6	165	167.1	160.8	92.6		1.1155	1.65703	1.63949	1.95724	2.03793	1.92571	1.2131	1.13216	1.68333	1.80543	1.94346	1.89886	1.91543	0.996771	-0.0214707	0.906478	0.54737	0.813094	0.80449	0.960408	1
343	[G].VVGPQGPTGETGPMGER.[G]	VVGPQGPTGETGPMGER	1xOxidation [M14]; 1xTMTpro16plex [N-Term]	0.000540253	0.00017374	1	1	2	P20908	P20908 [998-1014]	extracellular;organelle lumen	0	1989	50.4	47.6	62.8	63	76.1	71.9	57.2	65.3	58.3	55.8	56.8	62.5	57.8	47.7		0.510638	0.625493	0.72101	0.748219	0.874713	0.847877	0.55914	0.603512	0.647778	0.631222	0.669022	0.710227	0.688505	0.513455	-0.130729	0.3187	0.583778	0.715084	0.824283	0.855388	1
344	[F].HLAGDVDER.[G]	HLAGDVDER	1xTMTpro16plex [N-Term]	0.000671374	0.00017374	1	2	1	Q8WUJ3-1	Q8WUJ3-1 [560-568]	cytoplasm;endoplasmic reticulum;extracellular;membrane;nucleus	0	1315.69	47.8	51.5	48.8	57.8	65.9	63.3	54.6	41	31.8	34.5	34.9	35.7	35.3	29.1		0.484296	0.676741	0.560276	0.686461	0.757471	0.746462	0.533724	0.378928	0.353333	0.390271	0.411072	0.405682	0.420488	0.31324	-0.733856	7.92853e-05	0.639359	0.893422	0.739666	0.906253	1
345	[S].GFHPSDIEVDLLKNGER.[I]	GFHPSDIEVDLLKNGER	1xTMTpro16plex [K13]; 1xTMTpro16plex [N-Term]	3.12297e-14	0.00017374	1	1	3	P61769	P61769 [49-65]	cell surface;cytosol;extracellular;Golgi;membrane;organelle lumen	0	2534.39	55.7	42.3	110.4	30.2	80.8	545.8	64.1	66	59.8	49.2	50.4	51.2	39.6	142.6		0.564336	0.555848	1.26751	0.35867	0.928736	6.43632	0.626588	0.609982	0.664444	0.556561	0.59364	0.581818	0.471709	1.53498	-1.09894	0.347415	0.08768	0.0863611	0.196931	0.0557259	0.144296
346	[S].GFHPSDIEVDLLKNGER.[I]	GFHPSDIEVDLLKNGER	1xDeamidated [N14]; 1xTMTpro16plex [K13]; 1xTMTpro16plex [N-Term]	1.21279e-06	0.00017374	1	1	4	P61769	P61769 [49-65]	cell surface;cytosol;extracellular;Golgi;membrane;organelle lumen	0	2535.37	83.6	75.5	138.1	42.9	95.4	404.6	104.2	106.4	91.7	93.2	100.2	101.7	86	189.7		0.847011	0.992116	1.58553	0.509501	1.09655	4.77123	1.01857	0.983364	1.01889	1.0543	1.18021	1.15568	1.02442	2.04198	-0.355236	0.564205	0.177525	0.207937	0.332312	0.106786	0.229826
347	[R].AKAVSEKEVDSGNDIYGNPIKR.[I]	AKAVSEKEVDSGNDIYGNPIKR	3xTMTpro16plex [K2; K7; K21]; 1xTMTpro16plex [N-Term]	3.23607e-06	0.00017374	1	1	2	P16035	P16035 [47-68]	cell surface;extracellular;organelle lumen	0	3607.06	49.2	30.1	75.9	15.6	49.6	167.5	44.8	43.4	41.6	42.8	41.3	38.4	30.6	57.4		0.49848	0.395532	0.871412	0.185273	0.570115	1.97524	0.437928	0.401109	0.462222	0.484163	0.486455	0.436364	0.364503	0.617869	-0.60112	0.312371	0.252365	0.200246	0.441169	0.093798	0.288631
348	[L].AEEYLYR.[Y]	AEEYLYR	1xTMTpro16plex [N-Term]	0.124931	0.00628632	1	1	2	P14780	P14780 [45-51]	extracellular	0	1247.66	158.8	175.6	256.2	335.5	535.6	566.2	164.3	183.1	221.5	282.9	345.2	524.1	549	129.2		1.60892	2.30749	2.94145	3.98456	6.15632	6.67689	1.60606	1.69224	2.46111	3.20023	4.06596	5.95568	6.53961	1.39074	0.00136223	0.99757	0.240968	0.345594	0.440542	0.596769	0.922035
349	[L].YYTEFTPTEKDEYACR.[V]	YYTEFTPTEKDEYACR	1xCarbamidomethyl [C15]; 1xTMTpro16plex [K10]; 1xTMTpro16plex [N-Term]	8.70899e-10	0.00017374	1	1	3	P61769	P61769 [86-101]	cell surface;cytosol;extracellular;Golgi;membrane;organelle lumen	0	2681.3	116.9	80.6	160.3	44.7	121.1	357.1	107.3	120.2	128.4	109.1	115.1	97.4	95.2	162.5		1.1844	1.05913	1.84041	0.530879	1.39195	4.21108	1.04888	1.11091	1.42667	1.23416	1.35571	1.10682	1.13401	1.74919	-0.305365	0.523208	0.281257	0.251511	0.43704	0.126067	0.330545
350	[K].AVSEKEVDSGNDIYGNPIKR.[I]	AVSEKEVDSGNDIYGNPIKR	2xTMTpro16plex [K5; K19]; 1xTMTpro16plex [N-Term]	7.85985e-09	0.00017374	1	1	5	P16035	P16035 [49-68]	cell surface;extracellular;organelle lumen	0	3103.72	103	71.7	177.1	64.7	118.7	349.7	106.2	109.8	90	92.9	92.9	87.6	89.9	136.8		1.04357	0.942181	2.0333	0.768409	1.36437	4.12382	1.03812	1.01479	1	1.0509	1.09423	0.995455	1.07088	1.47255	-0.555373	0.274191	0.253058	0.228473	0.493061	0.186334	0.33085
351	[C].ATTANYDR.[D]	ATTANYDR	1xTMTpro16plex [N-Term]	0.0112409	0.000675557	1	1	2	P14780	P14780 [315-322]	extracellular	0	1215.63	43.4	107.4	136.7	125.3	131.9	180.6	57.6	56.8	122.2	128.9	155	148	154.7	42		0.439716	1.4113	1.56946	1.48812	1.51609	2.12972	0.56305	0.524954	1.35778	1.45814	1.82568	1.68182	1.84276	0.452099	0.00407265	0.990905	0.206467	0.662671	0.736934	0.698742	0.711875
352	[Y].YTEFTPTEKDEYACR.[V]	YTEFTPTEKDEYACR	1xCarbamidomethyl [C14]; 1xTMTpro16plex [K9]; 1xTMTpro16plex [N-Term]	2.72942e-08	0.00017374	1	1	1	P61769	P61769 [87-101]	cell surface;cytosol;extracellular;Golgi;membrane;organelle lumen	0	2518.24	73.1	51.4	88.1	60.4	70.6	187.2	61.8	80	95.1	80.3	75.3	66.3	53.1	70.8		0.740628	0.675427	1.01148	0.71734	0.811494	2.20755	0.604106	0.739372	1.05667	0.908371	0.886926	0.753409	0.632519	0.76211	-0.237841	0.5148	0.335498	0.305963	0.458192	0.324949	0.3676
353	[F].TIKKGEITGEVR.[M]	TIKKGEITGEVR	2xTMTpro16plex [K3; K4]; 1xTMTpro16plex [N-Term]	0.0465991	0.00229691	1	2	1	P21333	P21333 [1798-1809]	cytoplasm;cytoskeleton;cytosol;extracellular;membrane;nucleus	0	2243.39	51.2	41.8	62.1	41.5	61.4	153.2	60.1	65.8	60.5	60.5	65.1	76.8	69.2	71.9		0.518744	0.549277	0.712974	0.492874	0.705747	1.8066	0.587488	0.608133	0.672222	0.684389	0.766784	0.872727	0.8243	0.77395	-0.0467108	0.893967	0.287137	0.304039	0.394649	0.272818	0.390649
354	[Y].VSGFHPSDIEVDLLKNGER.[I]	VSGFHPSDIEVDLLKNGER	1xDeamidated [N16]; 1xTMTpro16plex [K15]; 1xTMTpro16plex [N-Term]	3.17902e-10	0.00017374	1	1	3	P61769	P61769 [47-65]	cell surface;cytosol;extracellular;Golgi;membrane;organelle lumen	0	2721.47	59.1	44.5	86.1	32.6	58.3	163.5	66.2	61.8	60.8	64.6	65.5	64.9	59.6	89.3		0.598784	0.584757	0.988519	0.387173	0.670115	1.92807	0.647116	0.571165	0.675556	0.730769	0.771496	0.7375	0.709946	0.961249	-0.170457	0.652617	0.310562	0.303287	0.5127	0.200809	0.347558
355	[Y].VSGFHPSDIEVDLLKNGER.[I]	VSGFHPSDIEVDLLKNGER	1xTMTpro16plex [K15]; 1xTMTpro16plex [N-Term]	3.74808e-10	0.00017374	1	1	3	P61769	P61769 [47-65]	cell surface;cytosol;extracellular;Golgi;membrane;organelle lumen	0	2720.49	51.3	42.6	75.7	62.7	58	137.7	60.2	68	58.7	58.1	64.3	62.7	59.9	75.7		0.519757	0.55979	0.869116	0.744656	0.666667	1.62382	0.588465	0.628466	0.652222	0.65724	0.757362	0.7125	0.71352	0.814855	-0.174875	0.548759	0.320083	0.344736	0.535229	0.458582	0.410554
356	[S].SIIDELFQDR.[F]	SIIDELFQDR	1xTMTpro16plex [N-Term]	0.00189934	0.00017374	1	5	1	P10909-1	P10909-1 [185-194]	cell surface;cytoplasm;cytosol;endoplasmic reticulum;extracellular;Golgi;membrane;mitochondrion;nucleus;organelle lumen	0	1539.83	12.1	9.2	10.5	12.1	13.1	35.4	15.7	11.2	10	8	8.5	6.3	7.3	9.9		0.122594	0.120894	0.120551	0.143705	0.150575	0.417453	0.15347	0.103512	0.111111	0.0904977	0.100118	0.0715909	0.0869565	0.106566	-0.874777	0.0752343	0.293671	0.289598	0.288778	0.344244	0.360699
357	[T].GETKDQVANSAFVER.[L]	GETKDQVANSAFVER	1xTMTpro16plex [K4]; 1xTMTpro16plex [N-Term]	9.18748e-05	0.00017374	1	2	2	P07900	P07900 [496-510]	cytoplasm;cytosol;extracellular;membrane;nucleus;organelle lumen	0	2259.22	77.8	54.4	71.3	66.3	71.8	154.7	70.2	76.5	76.4	69.1	66.8	73.9	60.7	83.2		0.788247	0.714849	0.818599	0.787411	0.825287	1.82429	0.686217	0.707024	0.848889	0.781674	0.786808	0.839773	0.723049	0.895587	-0.207169	0.439583	0.432084	0.39185	0.448722	0.431625	0.452388
358	[A].NAEDIKSGKLSR.[E]	NAEDIKSGKLSR	2xTMTpro16plex [K6; K9]; 1xTMTpro16plex [N-Term]	0.00911956	0.000341183	1	1	1	Q02818	Q02818 [76-87]	cytoplasm;endoplasmic reticulum;endosome;extracellular;Golgi;membrane;nucleus;organelle lumen	0	2230.33	58.5	39.3	86.6	55	74.6	155.5	71.1	56.8	59.4	57.1	62.2	67.1	68.2	99.6		0.592705	0.516426	0.994259	0.653207	0.857471	1.83373	0.695015	0.524954	0.66	0.645928	0.732627	0.7625	0.812388	1.07212	-0.237472	0.479852	0.323224	0.281626	0.542207	0.356218	0.467611
359	[T].VKQVDFSEVER.[A]	VKQVDFSEVER	1xTMTpro16plex [K2]; 1xTMTpro16plex [N-Term]	0.00117485	0.00017374	1	2	2	P05121-1	P05121-1 [144-154]	extracellular;membrane;organelle lumen	0	1944.1	76.9	60.7	113	57.8	83.2	186.1	85.7	125	104.5	108.6	105.8	102.1	94.4	91.2		0.779129	0.797635	1.29736	0.686461	0.956322	2.19458	0.837732	1.15527	1.16111	1.22851	1.24617	1.16023	1.12448	0.981701	0.0939997	0.726988	0.355025	0.363457	0.591166	0.312799	0.435766
360	[Y].GSGGGSYGSGGGGGGHGSYGSGSSSGGYR.[G]	GSGGGSYGSGGGGGGHGSYGSGSSSGGYR	1xTMTpro16plex [N-Term]	3.20951e-16	0.00017374	1	1	4	P04264	P04264 [560-588]	cytoskeleton;cytosol;extracellular;membrane;nucleus	0	2714.17	22	28.5	57.6	17.3	27.7	104.7	48.9	41.5	29.3	31.5	36.3	71.8	13.4	85		0.222898	0.374507	0.661309	0.205463	0.318391	1.23467	0.478006	0.383549	0.325556	0.356335	0.427562	0.815909	0.159619	0.914962	-0.0468802	0.92734	0.180532	0.303326	0.535616	0.166411	0.257875
361	[M].LTDGDANVGESRPEKIQENVR.[N]	LTDGDANVGESRPEKIQENVR	1xTMTpro16plex [K15]; 1xTMTpro16plex [N-Term]	9.22265e-06	0.00017374	1	2	2	Q06033-1	Q06033-1 [393-413]	extracellular;organelle lumen	0	2935.57	42.2	40	51.3	44.1	52.7	117.3	55.5	62.9	48.1	51.4	48.8	49.7	41.4	60		0.427558	0.525624	0.588978	0.523753	0.605747	1.38325	0.542522	0.581331	0.534444	0.581448	0.574794	0.564773	0.493151	0.645856	-0.209586	0.488533	0.309096	0.379991	0.425792	0.378638	0.437914
362	[R].GDLGIEIPAEKVFLAQKM.[M]	GDLGIEIPAEKVFLAQKM	1xOxidation [M18]; 2xTMTpro16plex [K11; K17]; 1xTMTpro16plex [N-Term]	8.52174e-06	0.00017374	3	5	2	P14618-2; P14618; P30613	P14618-2 [295-312]; P14618 [295-312]; P30613 [338-355]	cytoplasm;cytosol;extracellular;mitochondrion;nucleus;organelle lumen;cytoplasm;cytosol;extracellular;mitochondrion;nucleus;organelle lumen;cytoplasm;cytosol;extracellular;mitochondrion;nucleus;organelle lumen	0	2887.68	21.8	17.3	24.3	12.2	22.2	55.4	26.3	26.4	25.3	19.9	21	18.9	23.4	40	Shared	0.220871	0.227332	0.27899	0.144893	0.255172	0.653302	0.257087	0.243993	0.281111	0.225113	0.24735	0.214773	0.278737	0.430571	-0.0845612	0.812544	0.338085	0.347975	0.427046	0.221786	0.390589
363	[S].DLLVPKDLGTESQIFISR.[T]	DLLVPKDLGTESQIFISR	1xTMTpro16plex [K6]; 1xTMTpro16plex [N-Term]	1.03836e-05	0.00017374	1	2	1	P50395-1	P50395-1 [385-402]	cytoplasm;cytosol;extracellular;membrane;organelle lumen	0	2639.53	17.6	10.8	20.1	15.1	13.3	35.9	17.2	17.4	14.7	19.8	16.2	14.3	15.6	20.9		0.178318	0.141919	0.230769	0.179335	0.152874	0.423349	0.168133	0.160813	0.163333	0.223982	0.190813	0.1625	0.185825	0.224973	-0.168387	0.557723	0.421208	0.335228	0.545104	0.42361	0.361105
364	[A].VCKAGAVEKGVPLYR.[H]	VCKAGAVEKGVPLYR	1xCarbamidomethyl [C2]; 2xTMTpro16plex [K3; K9]; 1xTMTpro16plex [N-Term]	0.000268806	0.00017374	1	2	1	P06733-1	P06733-1 [118-132]	cell surface;cytoplasm;cytosol;membrane;nucleus	0	2559.53	36.8	25.6	49.2	34.3	42.6	104.2	50.4	36.9	38.7	36.2	42.5	46.2	38.9	69.1		0.372847	0.336399	0.564868	0.407363	0.489655	1.22877	0.492669	0.341035	0.43	0.409502	0.500589	0.525	0.463371	0.743811	-0.189554	0.595963	0.30343	0.273768	0.459701	0.33152	0.398491
365	[Q].EVTKTDQDLYR.[C]	EVTKTDQDLYR	1xTMTpro16plex [K4]; 1xTMTpro16plex [N-Term]	0.0159834	0.000976572	1	4	1	Q15262	Q15262 [259-269]	cell surface;membrane	0	1976.09	73.5	67	77.8	67.6	74.4	150.7	73.2	104.2	102.4	90.8	91	109	95	108.1		0.744681	0.88042	0.893226	0.80285	0.855172	1.77712	0.715543	0.963031	1.13778	1.02715	1.07185	1.23864	1.13163	1.16362	0.213683	0.311507	0.419037	0.495419	0.502625	0.45177	0.481212
366	[T].AHEQFKATLPDADKER.[L]	AHEQFKATLPDADKER	2xTMTpro16plex [K6; K14]; 1xTMTpro16plex [N-Term]	1.6466e-05	0.00017374	1	4	1	P12814-1	P12814-1 [550-565]	cytoplasm;cytoskeleton;cytosol;extracellular;membrane;organelle lumen	0	2768.55	32.4	19.2	37.5	30.4	28.9	72.9	36.3	28.5	25.3	25.5	26.6	25.2	28.3	33.3		0.328267	0.2523	0.43054	0.361045	0.332184	0.85967	0.354839	0.263401	0.281111	0.288462	0.31331	0.286364	0.337105	0.35845	-0.455762	0.170624	0.381853	0.293484	0.50082	0.419981	0.386409
367	[N].YFFDVEVGR.[T]	YFFDVEVGR	1xTMTpro16plex [N-Term]	0.00114432	0.00017374	2	2	3	P01036; P01037	P01036 [83-91]; P01037 [83-91]	extracellular;extracellular	0	1435.75	48.3	36.4	45.7	37.5	48.8	108.3	54.2	49	45.1	43.1	51.4	48.4	46.5	56	Shared	0.489362	0.478318	0.524684	0.445368	0.56092	1.27712	0.529814	0.452865	0.501111	0.487557	0.605418	0.55	0.553901	0.602799	-0.197916	0.500165	0.383175	0.374528	0.410833	0.348728	0.439206
368	[Q].NYSEDLPR.[A]	NYSEDLPR	1xTMTpro16plex [N-Term]	0.0962985	0.00464471	1	1	1	P14780	P14780 [127-134]	extracellular	0	1297.67	71.7	51	59.7	67	65.3	125.3	63.7	65.9	73.1	71.2	74.4	71.8	62.1	56.2		0.726444	0.670171	0.685419	0.795724	0.750575	1.47759	0.622678	0.609057	0.812222	0.80543	0.876325	0.815909	0.739726	0.604952	-0.122128	0.586825	0.49164	0.453555	0.463875	0.538527	0.507971
369	[T].AEDKGTGNKNKITITNDQNR.[L]	AEDKGTGNKNKITITNDQNR	3xTMTpro16plex [K4; K9; K11]; 1xTMTpro16plex [N-Term]	0.0474968	0.00229691	1	1	1	P11021	P11021 [513-532]	cell surface;cytoplasm;endoplasmic reticulum;membrane;mitochondrion;nucleus;organelle lumen	0	3433.95	22.2	12.6	23.9	21.9	23.2	43.4	22.4	25	19.3	18.2	25.5	20.2	17.1	25.7		0.224924	0.165572	0.274397	0.260095	0.266667	0.511792	0.218964	0.231054	0.214444	0.205882	0.300353	0.229545	0.203693	0.276642	-0.210332	0.416293	0.439483	0.323513	0.536149	0.508204	0.521045
370	[Y].GSGGGSYGSGGGGGGGR.[G]	GSGGGSYGSGGGGGGGR	1xTMTpro16plex [N-Term]	2.84741e-07	0.00017374	1	1	3	P04264	P04264 [533-549]	cytoskeleton;cytosol;extracellular;membrane;nucleus	0	1587.74	44.2	58.1	115.9	38.2	65.2	259.5	134.8	84.2	60.2	74.6	133.3	157.3	44.3	213.9		0.447822	0.763469	1.33065	0.453682	0.749425	3.06014	1.31769	0.778189	0.668889	0.843891	1.57008	1.7875	0.527695	2.30248	0.0618543	0.90765	0.14634	0.249488	0.434834	0.148255	0.244899
371	[Q].GDAHFDDDELWSLGKGVVVPTR.[F]	GDAHFDDDELWSLGKGVVVPTR	1xTMTpro16plex [K15]; 1xTMTpro16plex [N-Term]	2.57232e-08	0.00017374	1	1	1	P14780	P14780 [200-221]	extracellular	0	3021.59	11.4	12	18.9	14.6	13.4	21.5	11.2	14.4	11.4	12.8	15.9	15.6	15	5.9		0.115502	0.157687	0.216992	0.173397	0.154023	0.253538	0.109482	0.133087	0.126667	0.144796	0.187279	0.177273	0.178678	0.0635091	-0.22335	0.361476	0.455559	0.621948	0.855857	0.683909	0.607495
372	[S].TVKQVDFSEVER.[A]	TVKQVDFSEVER	1xTMTpro16plex [K3]; 1xTMTpro16plex [N-Term]	0.000143783	0.00017374	1	2	1	P05121-1	P05121-1 [143-154]	extracellular;membrane;organelle lumen	0	2045.15	65.5	47.2	72.6	57.9	64.5	129.6	68.5	90.2	75.9	78.5	85.4	73.8	80.7	67.5		0.663627	0.620237	0.833525	0.687648	0.741379	1.5283	0.669599	0.833641	0.843333	0.888009	1.00589	0.838636	0.961286	0.726588	0.0860549	0.695203	0.434225	0.405834	0.545393	0.449943	0.4851
373	[S].AFDTSQVKDKR.[D]	AFDTSQVKDKR	2xTMTpro16plex [K8; K10]; 1xTMTpro16plex [N-Term]	0.0945446	0.00438618	2	3	1	Q13813-3; Q13813	Q13813-3 [1709-1719]; Q13813 [1729-1739]	cytoskeleton;cytosol;extracellular;membrane;organelle lumen;cytoskeleton;cytosol;extracellular;membrane;organelle lumen	0	2207.3	45.6	41.1	53.8	44.9	42.9	84.2	44.8	42.5	41.1	34.4	34.9	36.9	34.7	37.8	Shared	0.462006	0.540079	0.617681	0.533254	0.493103	0.992925	0.437928	0.392791	0.456667	0.38914	0.411072	0.419318	0.413341	0.406889	-0.49682	0.0371872	0.465298	0.543927	0.622082	0.537054	0.496617
374	[A].SGDVSGKLR.[I]	SGDVSGKLR	1xTMTpro16plex [K7]; 1xTMTpro16plex [N-Term]	0.025004	0.00138588	1	1	1	O75083	O75083 [75-83]	cytoplasm;cytoskeleton;cytosol;extracellular	0	1526.91	50.8	39.5	63.2	49	47.1	85.6	45.6	70.6	65.9	67.6	67.6	60.5	61.4	70.1		0.514691	0.519054	0.725603	0.581948	0.541379	1.00943	0.445748	0.652495	0.732222	0.764706	0.796231	0.6875	0.731388	0.754575	0.238913	0.162388	0.509881	0.514203	0.718821	0.576509	0.53632
375	[F].SVAITPDHLEPR.[L]	SVAITPDHLEPR	1xTMTpro16plex [N-Term]	1.39271e-06	0.00017374	1	1	1	P12109	P12109 [188-199]	extracellular;membrane;organelle lumen	0	1638.91	14.4	11.9	21.5	13.5	16.8	31.1	16.6	14.8	14.6	12.7	15.3	15.8	12.7	18.8		0.145897	0.156373	0.246843	0.160333	0.193103	0.366745	0.162268	0.136784	0.162222	0.143665	0.180212	0.179545	0.151281	0.202368	-0.308352	0.231857	0.397815	0.426381	0.673063	0.437177	0.526533
376	[Q].VVGDDLTVTNPKR.[I]	VVGDDLTVTNPKR	1xTMTpro16plex [K12]; 1xTMTpro16plex [N-Term]	2.28247e-06	0.00017374	1	2	4	P06733-1	P06733-1 [315-327]	cell surface;cytoplasm;cytosol;membrane;nucleus	0	2022.18	123.6	88.4	171.8	64.3	117.8	244.5	131.6	150.1	132	132.2	136.1	134.6	124.4	244.8		1.25228	1.16163	1.97245	0.763658	1.35402	2.88325	1.28641	1.38725	1.46667	1.49548	1.60306	1.52955	1.48183	2.63509	0.11993	0.678233	0.434328	0.402888	0.684104	0.26486	0.469616
377	[L].FVSEEEKKLTR.[K]	FVSEEEKKLTR	2xTMTpro16plex [K7; K8]; 1xTMTpro16plex [N-Term]	0.101742	0.00487383	1	1	2	P00751-1	P00751-1 [632-642]	extracellular;membrane	0	2278.36	58.4	51.6	101.4	54.9	66.3	151.3	81.5	81.4	89.6	81.7	75.5	84.9	64.3	94.5		0.591692	0.678055	1.16418	0.652019	0.762069	1.7842	0.796676	0.752311	0.995556	0.924208	0.889282	0.964773	0.765932	1.01722	-0.0270932	0.919542	0.331629	0.380034	0.652494	0.365441	0.427121
378	[K].LFDSDPITVTVPVEVSR.[K]	LFDSDPITVTVPVEVSR	1xTMTpro16plex [N-Term]	2.09516e-06	0.00017374	1	5	2	P10909-1	P10909-1 [409-425]	cell surface;cytoplasm;cytosol;endoplasmic reticulum;extracellular;Golgi;membrane;mitochondrion;nucleus;organelle lumen	0	2178.2	9.8	7.3	11.6	9.5	9.5	29.3	15.8	11.4	10.3	8.9	6.9	8.2	9.7	11.3		0.0992908	0.0959264	0.13318	0.112827	0.109195	0.345519	0.154448	0.10536	0.114444	0.100679	0.0812721	0.0931818	0.115545	0.121636	-0.52077	0.204702	0.287367	0.27763	0.38545	0.326543	0.316033
379	[L].SHPIKNTNDANSCQIIIPQNQVNR.[K]	SHPIKNTNDANSCQIIIPQNQVNR	1xCarbamidomethyl [C13]; 1xTMTpro16plex [K5]; 1xTMTpro16plex [N-Term]	8.61912e-09	0.00017374	1	3	1	P50395-1	P50395-1 [305-328]	cytoplasm;cytosol;extracellular;membrane;organelle lumen	0	3369.79	18.3	14	22.1	19.7	17.5	26.8	14.7	21	15.7	19.6	14.2	19.7	15.1	13.1		0.18541	0.183968	0.253731	0.233967	0.201149	0.316038	0.143695	0.194085	0.174444	0.221719	0.167256	0.223864	0.179869	0.141012	-0.221128	0.225964	0.586672	0.582109	0.802851	0.740313	0.636473
380	[E].FTPTEKDEYACR.[V]	FTPTEKDEYACR	1xCarbamidomethyl [C11]; 1xTMTpro16plex [K6]; 1xTMTpro16plex [N-Term]	0.00118261	0.00017374	1	1	1	P61769	P61769 [90-101]	cell surface;cytosol;extracellular;Golgi;membrane;organelle lumen	0	2125.09	59.7	42.3	55.4	55.8	57	108	59.3	61.9	62.4	63.9	62.1	67.2	60.9	71		0.604863	0.555848	0.636051	0.662708	0.655172	1.27358	0.579668	0.572089	0.693333	0.722851	0.731449	0.763636	0.725432	0.764263	0.00149719	0.994144	0.47493	0.436443	0.499417	0.520348	0.514432
381	[S].TSHTTISGGGSR.[G]	TSHTTISGGGSR	1xTMTpro16plex [N-Term]	0.0108089	0.000675557	1	1	2	P04264	P04264 [507-518]	cytoskeleton;cytosol;extracellular;membrane;nucleus	0	1464.77	46.2	33	42	29.2	43.7	120.6	66.5	41.5	42.2	31.3	54.5	81.8	29	77.4		0.468085	0.43364	0.482204	0.346793	0.502299	1.42217	0.650049	0.383549	0.468889	0.354072	0.641932	0.929545	0.345444	0.833154	-0.121838	0.769055	0.329134	0.304914	0.339062	0.243848	0.353192
382	[F].KVLAGDKNFITAEELR.[R]	KVLAGDKNFITAEELR	2xTMTpro16plex [K1; K7]; 1xTMTpro16plex [N-Term]	2.54578e-07	0.00017374	1	3	1	O43707	O43707 [853-868]	cytoplasm;cytoskeleton;cytosol;extracellular;nucleus;organelle lumen	0	2716.62	62	49.3	92.3	46.1	59.1	116.4	64.2	68	68.9	62.6	79.9	64.3	58.1	83.7		0.628166	0.647832	1.0597	0.547506	0.67931	1.37264	0.627566	0.628466	0.765556	0.708145	0.941107	0.730682	0.692079	0.900969	-0.0516747	0.823776	0.457633	0.47196	0.772016	0.39887	0.494893
383	[A].SLQKFGER.[A]	SLQKFGER	1xTMTpro16plex [K4]; 1xTMTpro16plex [N-Term]	0.00532913	0.000341183	1	1	6	P02768-1	P02768-1 [226-233]	cytoplasm;endoplasmic reticulum;extracellular;Golgi;nucleus;organelle lumen	0	1572.94	333.6	215.6	443	204.4	329.5	630.5	348.4	443.8	399.4	380.6	380.4	370.5	361.2	555.2		3.37994	2.83311	5.08611	2.42755	3.78736	7.43514	3.40567	4.10166	4.43778	4.30543	4.48057	4.21023	4.30256	5.97632	0.166089	0.488286	0.45459	0.381044	0.684063	0.326497	0.509386
384	[Y].GFSCSSDELPVLGLTKSGGSDR.[T]	GFSCSSDELPVLGLTKSGGSDR	1xCarbamidomethyl [C4]; 1xTMTpro16plex [K16]; 1xTMTpro16plex [N-Term]	2.35927e-13	0.00017374	1	1	1	Q08380	Q08380 [493-514]	extracellular;membrane;organelle lumen	0	2877.49	30	23.9	42.7	30.5	31.4	52.9	29.4	26.4	24.7	33.9	32.4	30.1	25.6	32		0.303951	0.31406	0.490241	0.362233	0.36092	0.623821	0.28739	0.243993	0.274444	0.383484	0.381625	0.342045	0.304943	0.344456	-0.269691	0.209986	0.487242	0.503447	0.785869	0.580668	0.578563
385	[K].VHVGDEDFVHLR.[V]	VHVGDEDFVHLR	1xTMTpro16plex [N-Term]	6.90222e-06	0.00017374	1	1	1	P04080	P04080 [57-68]	cytoplasm;cytosol;extracellular;nucleus;organelle lumen	0	1726.92	10.8	11.5	13.8	14.1	11.3	28.9	16.2	16.4	9.9	12	11.8	17.9	12.7	14.7		0.109422	0.151117	0.158439	0.167458	0.129885	0.340802	0.158358	0.151571	0.11	0.135747	0.138987	0.203409	0.151281	0.158235	-0.212198	0.455542	0.321074	0.443416	0.464899	0.491366	0.381116
386	[L].AIFLDTYPNDETTER.[V]	AIFLDTYPNDETTER	1xTMTpro16plex [N-Term]	6.54793e-06	0.00017374	1	1	2	Q12907	Q12907 [158-172]	cell surface;endoplasmic reticulum;Golgi;membrane	0	2089.04	87.2	76.7	92.4	81	84.5	151.4	84.9	110.7	93	85.3	84.5	87.4	81.2	80.2		0.883485	1.00788	1.06085	0.961995	0.971264	1.78538	0.829912	1.02311	1.03333	0.964932	0.995289	0.993182	0.967242	0.863294	-0.132962	0.462403	0.494845	0.564522	0.594188	0.538819	0.544011
387	[S].EYNKATEDEYYR.[R]	EYNKATEDEYYR	1xTMTpro16plex [K4]; 1xTMTpro16plex [N-Term]	9.72166e-06	0.00017374	2	2	5	P01036; P09228	P01036 [54-65]; P09228 [54-65]	extracellular;extracellular	0	2189.1	277.3	178.1	329.1	194.9	251.2	473.8	266.5	273.5	248.7	240.5	244.4	230.6	227.2	237.6	Shared	2.80952	2.34034	3.77842	2.31473	2.88736	5.58726	2.60508	2.52773	2.76333	2.72059	2.87868	2.62045	2.70637	2.55759	-0.249719	0.275087	0.502844	0.418871	0.676255	0.414286	0.516775
388	[L].TIDDGIFEVKATAGDTHLGGEDFDNR.[L]	TIDDGIFEVKATAGDTHLGGEDFDNR	1xTMTpro16plex [K10]; 1xTMTpro16plex [N-Term]	7.79409e-12	0.00017374	1	3	1	P0DMV8	P0DMV8 [211-236]	cytoplasm;cytoskeleton;cytosol;endoplasmic reticulum;extracellular;mitochondrion;nucleus	0	3401.71	19.6	14.7	28.7	18.6	18.7	40.5	22.9	23.7	20.5	21	21.7	21.6	15.5	26.2		0.198582	0.193167	0.329506	0.220903	0.214943	0.477594	0.223851	0.219039	0.227778	0.237557	0.255595	0.245455	0.184634	0.282024	-0.169891	0.485844	0.415795	0.404458	0.689929	0.462532	0.450053
389	[Q].QSISDAEQR.[G]	QSISDAEQR	1xTMTpro16plex [N-Term]	0.00930026	0.000341183	1	1	1	P04264	P04264 [424-432]	cytoskeleton;cytosol;extracellular;membrane;nucleus	0	1337.7	32.3	22.2	66.1	39	40.4	135	77.6	43.4	40.8	35.1	37.2	44.6	25.7	64.8		0.327254	0.291721	0.758898	0.463183	0.464368	1.59198	0.758553	0.401109	0.453333	0.397059	0.438163	0.506818	0.306135	0.697524	-0.540943	0.260302	0.205564	0.183244	0.4767	0.290947	0.291692
390	[Y].GSGSSSGGYR.[G]	GSGSSSGGYR	1xTMTpro16plex [N-Term]	0.00295089	0.00017374	1	1	1	P04264	P04264 [579-588]	cytoskeleton;cytosol;extracellular;membrane;nucleus	0	1218.6	62.6	91.1	82.9	44.4	57	104.6	60.3	71	63.8	75.7	94.6	63.3	42.5	77.8		0.634245	1.19711	0.95178	0.527316	0.655172	1.23349	0.589443	0.656192	0.708889	0.856335	1.11425	0.719318	0.506254	0.83746	-0.100591	0.684208	0.514187	0.970505	0.771615	0.427499	0.531153
391	[K].KHLEINPDHPIVETLR.[Q]	KHLEINPDHPIVETLR	1xTMTpro16plex [K1]; 1xTMTpro16plex [N-Term]	1.52875e-08	0.00017374	1	1	1	P08238	P08238 [624-639]	cell surface;cytoplasm;cytosol;extracellular;membrane;mitochondrion;nucleus;organelle lumen	0	2519.46	24.4	17.9	27.3	23.5	29.4	47.3	27.6	30.1	24.6	25.1	29	27	20.8	25.8		0.247214	0.235217	0.313433	0.279097	0.337931	0.557783	0.269795	0.278189	0.273333	0.283937	0.341578	0.306818	0.247767	0.277718	-0.15708	0.460764	0.443208	0.421699	0.561926	0.500369	0.605847
392	[L].TTAHEQFKATLPDADKER.[L]	TTAHEQFKATLPDADKER	2xTMTpro16plex [K8; K16]; 1xTMTpro16plex [N-Term]	0.00018346	0.00017374	1	4	1	P12814-1	P12814-1 [548-565]	cytoplasm;cytoskeleton;cytosol;extracellular;membrane;organelle lumen	0	2970.65	36.9	28.2	38.4	34.2	34	63	37.2	37.2	30.7	33.8	38.8	33	32.7	35.3		0.37386	0.370565	0.440873	0.406176	0.390805	0.742925	0.363636	0.343808	0.341111	0.382353	0.457008	0.375	0.389518	0.379978	-0.210886	0.282021	0.503228	0.498792	0.593428	0.546725	0.526035
393	[Q].EALIFDNKHTNYTMEHIR.[V]	EALIFDNKHTNYTMEHIR	1xOxidation [M14]; 1xTMTpro16plex [K8]; 1xTMTpro16plex [N-Term]	2.49348e-05	0.00017374	2	7	2	P12814-1; O43707	P12814-1 [697-714]; O43707 [716-733]	cytoplasm;cytoskeleton;cytosol;extracellular;membrane;organelle lumen;cytoplasm;cytoskeleton;cytosol;extracellular;membrane;organelle lumen	0	2856.5	55.4	39.6	64.8	56.7	55.5	104.4	61.8	54.4	52.7	48.2	47.7	55.6	44.1	65.1	Shared	0.561297	0.520368	0.743972	0.673397	0.637931	1.23113	0.604106	0.502773	0.585556	0.545249	0.561837	0.631818	0.525313	0.700753	-0.294789	0.190729	0.455919	0.422674	0.604299	0.546974	0.518166
394	[E].AIQESLQPSDKDEGDHPNNSFSPCSAHDR.[R]	AIQESLQPSDKDEGDHPNNSFSPCSAHDR	1xCarbamidomethyl [C24]; 1xTMTpro16plex [K11]; 1xTMTpro16plex [N-Term]	9.89773e-09	0.00017374	1	2	1	P22692	P22692 [108-136]	extracellular;organelle lumen	0	3846.82	11.7	6.2	12.4	15	13.7	26.8	15.9	15.5	14.4	10.3	13.3	19	19	20.8		0.118541	0.0814717	0.142365	0.178147	0.157471	0.316038	0.155425	0.143253	0.16	0.116516	0.156655	0.215909	0.226325	0.223897	0.112354	0.689788	0.375085	0.257791	0.450469	0.56369	0.498267
395	[T].IIDAPGHR.[D]	IIDAPGHR	1xTMTpro16plex [N-Term]	0.0589077	0.00267319	1	4	2	P68104	P68104 [89-96]	cytoplasm;cytoskeleton;cytosol;extracellular;membrane;nucleus;organelle lumen	0	1182.69	16	8	21.2	10.8	13.3	20.8	12.4	15.7	15.7	13.1	13.3	12.8	13.8	14.3		0.162107	0.105125	0.243398	0.128266	0.152874	0.245283	0.121212	0.145102	0.174444	0.14819	0.156655	0.145455	0.164384	0.153929	-0.0900776	0.656854	0.660899	0.428586	0.992317	0.522931	0.623254
396	[T].SHTTISGGGSR.[G]	SHTTISGGGSR	1xTMTpro16plex [N-Term]	0.0178511	0.00112271	1	1	2	P04264	P04264 [508-518]	cytoskeleton;cytosol;extracellular;membrane;nucleus	0	1363.72	36.6	26.4	55.8	36.1	51.3	108.8	64.9	41	38.1	38.1	42.2	72.4	31.7	81.1		0.370821	0.346912	0.640643	0.428741	0.589655	1.28302	0.634409	0.378928	0.423333	0.430995	0.497055	0.822727	0.377606	0.872982	-0.175013	0.637835	0.289022	0.270387	0.499325	0.334166	0.459584
397	[C].HCPLEAPKCAPGVGLVR.[D]	HCPLEAPKCAPGVGLVR	2xCarbamidomethyl [C2; C9]; 1xTMTpro16plex [K8]; 1xTMTpro16plex [N-Term]	4.64892e-06	0.00017374	1	1	1	O00622	O00622 [31-47]	extracellular;organelle lumen	0	2469.37	51.5	33.5	48.6	43.9	47.8	75	45	46.8	43.3	42.2	43.6	41.1	39.6	40.2		0.521783	0.44021	0.557979	0.521378	0.549425	0.884434	0.439883	0.432532	0.481111	0.477376	0.513545	0.467045	0.471709	0.432723	-0.257092	0.142318	0.589963	0.497731	0.630889	0.589504	0.621217
398	[F].AVGEYNKASNDMYHSR.[A]	AVGEYNKASNDMYHSR	1xOxidation [M12]; 1xTMTpro16plex [K7]; 1xTMTpro16plex [N-Term]	1.96354e-08	0.00017374	1	1	4	P01034	P01034 [56-71]	cytoplasm;endoplasmic reticulum;endosome;extracellular;membrane;organelle lumen;vacuole	0	2466.23	111.5	77.8	137	106.7	114.9	199.2	121.4	133	120.3	123.6	125.5	120.9	111.1	125.1		1.12969	1.02234	1.5729	1.26722	1.32069	2.34906	1.18671	1.22921	1.33667	1.39819	1.47821	1.37386	1.32341	1.34661	-0.0540962	0.769208	0.48091	0.435213	0.66959	0.53946	0.562221
399	[Y].SDNQPGVLIQVYEGER.[A]	SDNQPGVLIQVYEGER	1xTMTpro16plex [N-Term]	4.64892e-06	0.00017374	2	5	2	P11142-1; P0DMV8	P11142-1 [432-447]; P0DMV8 [432-447]	cytoplasm;cytosol;endosome;extracellular;membrane;nucleus;organelle lumen;spliceosomal complex;cytoplasm;cytosol;endosome;extracellular;membrane;nucleus;organelle lumen;spliceosomal complex	0	2108.09	51.3	36.7	54.3	49.9	62.8	89.9	54.8	55.8	51	49	51.2	52.3	47.5	66.9	Shared	0.519757	0.48226	0.623421	0.592637	0.721839	1.06014	0.535679	0.515712	0.566667	0.554299	0.603062	0.594318	0.565813	0.720129	-0.138692	0.465357	0.490271	0.454902	0.588055	0.559016	0.680889
400	[A].GVGEFEAGISKNGQTR.[E]	GVGEFEAGISKNGQTR	1xTMTpro16plex [K11]; 1xTMTpro16plex [N-Term]	2.0047e-10	0.00017374	1	4	2	P68104	P68104 [119-134]	cytoplasm;cytoskeleton;cytosol;extracellular;membrane;nucleus;organelle lumen	0	2258.24	80.2	66.2	126.4	44	101.5	156.6	95.5	98	91	83.4	93.2	82.6	78.1	98.5		0.812563	0.869908	1.45121	0.522565	1.16667	1.8467	0.933529	0.90573	1.01111	0.943439	1.09776	0.938636	0.930316	1.06028	-0.142661	0.558517	0.440009	0.471061	0.785838	0.282973	0.631758
401	[F].DVKAQMVDPR.[S]	DVKAQMVDPR	1xOxidation [M6]; 1xTMTpro16plex [K3]; 1xTMTpro16plex [N-Term]	0.347219	0.0306824	1	1	1	P14780	P14780 [636-645]	extracellular	0	1783	42.4	37.2	61.8	51.8	48.1	76.8	47.8	45.4	42.6	42.8	52.4	39.5	42.7	33.7		0.429585	0.48883	0.709529	0.615202	0.552874	0.90566	0.467253	0.419593	0.473333	0.484163	0.617197	0.448864	0.508636	0.362756	-0.330869	0.105791	0.474333	0.53975	0.783439	0.679285	0.610465
402	[K].AVAGNISDPGLQKSFLDSGYR.[I]	AVAGNISDPGLQKSFLDSGYR	1xTMTpro16plex [K13]; 1xTMTpro16plex [N-Term]	1.02477e-05	0.00017374	1	2	2	P18206	P18206 [803-823]	cytoplasm;cytoskeleton;cytosol;extracellular;membrane;organelle lumen	0	2803.52	75.5	52.6	74.4	62.1	65.1	127.2	79.7	79.7	72.6	80.9	74.4	77.9	62.8	81.8		0.764944	0.691196	0.854191	0.73753	0.748276	1.5	0.779081	0.736599	0.806667	0.915158	0.876325	0.885227	0.748064	0.880517	-0.0548552	0.774225	0.509963	0.460797	0.56946	0.491686	0.498851
403	[C].FTKDYEEHDKACVR.[T]	FTKDYEEHDKACVR	1xCarbamidomethyl [C12]; 2xTMTpro16plex [K3; K10]; 1xTMTpro16plex [N-Term]	0.00183788	0.00017374	1	3	1	P09603	P09603 [123-136]	extracellular;membrane;organelle lumen	0	2710.44	62.3	35.3	70.3	62.8	63.6	100.5	63	49.4	41.8	51.5	55.4	49.3	47.2	41.4		0.631206	0.463863	0.807118	0.745843	0.731034	1.18514	0.615836	0.456562	0.464444	0.582579	0.652532	0.560227	0.562239	0.44564	-0.476024	0.0400457	0.532599	0.391399	0.681031	0.629328	0.616833
404	[Q].ATVELETSHIGKGCDR.[D]	ATVELETSHIGKGCDR	1xCarbamidomethyl [C14]; 1xTMTpro16plex [K12]; 1xTMTpro16plex [N-Term]	4.38566e-08	0.00017374	1	2	2	O94985-1	O94985-1 [301-316]	cell surface;endoplasmic reticulum;extracellular;Golgi;membrane;nucleus	0	2381.27	103	73.6	134.9	95.9	90.6	167	105.5	118.6	104.6	92.5	97.4	106.2	90.7	112.8		1.04357	0.967148	1.54879	1.13895	1.04138	1.96934	1.03128	1.09612	1.16222	1.04638	1.14723	1.20682	1.08041	1.21421	-0.136141	0.446643	0.529907	0.491103	0.786454	0.578344	0.528796
405	[H].TTISGGGSR.[G]	TTISGGGSR	1xTMTpro16plex [N-Term]	0.286246	0.0221603	1	1	1	P04264	P04264 [510-518]	cytoskeleton;cytosol;extracellular;membrane;nucleus	0	1139.63	43.2	29.1	48.8	32.8	45.5	92.1	58.4	34.3	50.1	46.5	43.4	60.3	31.6	70.6		0.43769	0.382392	0.560276	0.389549	0.522989	1.08608	0.57087	0.317006	0.556667	0.526018	0.51119	0.685227	0.376415	0.759957	-0.0816635	0.780931	0.402998	0.352083	0.515867	0.358672	0.481536
406	[M].QQKLEDFR.[D]	QQKLEDFR	1xTMTpro16plex [K3]; 1xTMTpro16plex [N-Term]	0.0305388	0.0016346	2	6	2	P12814-1; O43707	P12814-1 [310-317]; O43707 [329-336]	cytoplasm;cytoskeleton;cytosol;extracellular;membrane;organelle lumen;cytoplasm;cytoskeleton;cytosol;extracellular;membrane;organelle lumen	0	1671.97	107.8	79.8	136.1	102.7	105.6	167.5	106.3	110.2	110.7	109	108.5	100.8	99.6	93.3	Shared	1.0922	1.04862	1.56257	1.21971	1.21379	1.97524	1.0391	1.01848	1.23	1.23303	1.27797	1.14545	1.18642	1.00431	-0.176816	0.290797	0.552946	0.530884	0.791081	0.617503	0.614505
407	[Q].SISDAEQR.[G]	SISDAEQR	1xTMTpro16plex [N-Term]	0.0190487	0.00112271	1	1	1	P04264	P04264 [425-432]	cytoskeleton;cytosol;extracellular;membrane;nucleus	0	1209.64	56.6	38.4	98.7	45.4	67.5	169.3	107.7	69.7	66.9	66	68.4	80.5	71.9	107		0.573455	0.504599	1.13318	0.539192	0.775862	1.99646	1.05279	0.644177	0.743333	0.746606	0.805654	0.914773	0.856462	1.15178	-0.165523	0.635239	0.287236	0.252747	0.567594	0.270074	0.388618
408	[F].KIHGQNVPFDAVVVDKSTGEGVIR.[S]	KIHGQNVPFDAVVVDKSTGEGVIR	2xTMTpro16plex [K1; K16]; 1xTMTpro16plex [N-Term]	6.64132e-08	0.00017374	1	2	1	O94985-1	O94985-1 [88-111]	cell surface;endoplasmic reticulum;extracellular;Golgi;membrane;nucleus	0	3478	28	21.4	29.1	26.3	34.9	40.2	25.6	32.8	27	24.3	23.6	27.2	23.7	29.5		0.283688	0.281209	0.334099	0.312352	0.401149	0.474057	0.250244	0.303142	0.3	0.274887	0.277974	0.309091	0.282311	0.317546	-0.178425	0.224277	0.598426	0.593197	0.704765	0.658891	0.846206
409	[Q].VLGPKPALPAGTEDTAKEDAANR.[K]	VLGPKPALPAGTEDTAKEDAANR	2xTMTpro16plex [K5; K17]; 1xTMTpro16plex [N-Term]	1.37969e-07	0.00017374	2	4	2	P06396; P06396-3	P06396 [273-295]; P06396-3 [233-255]	cytoplasm;cytoskeleton;cytosol;extracellular;membrane;nucleus;organelle lumen;cytoplasm;cytoskeleton;cytosol;extracellular;membrane;nucleus;organelle lumen	0	3233.83	100.9	72.2	117.4	105.5	116.2	171.2	109.4	95.8	93.6	89.2	91	90.4	86.2	88.1	Shared	1.02229	0.948752	1.34788	1.25297	1.33563	2.01887	1.0694	0.885397	1.04	1.00905	1.07185	1.02727	1.0268	0.948332	-0.360103	0.0619435	0.506368	0.469942	0.66764	0.62063	0.661575
410	[G].AVEKGVPLYR.[H]	AVEKGVPLYR	1xTMTpro16plex [K4]; 1xTMTpro16plex [N-Term]	0.016837	0.000976572	1	2	2	P06733-1	P06733-1 [123-132]	cell surface;cytoplasm;cytosol;membrane;nucleus	0	1740.07	188.6	132.7	181	167.5	164.4	266.9	171.4	237	166.3	163.6	188.3	193.1	160.4	191.2		1.91084	1.74376	2.07807	1.98931	1.88966	3.14741	1.67546	2.19039	1.84778	1.85068	2.2179	2.19432	1.91066	2.05813	-0.0165512	0.907631	0.607116	0.55403	0.660249	0.632048	0.600385
411	[M].WTPPESAVTGYR.[V]	WTPPESAVTGYR	1xTMTpro16plex [N-Term]	0.0785643	0.00353247	1	15	1	P02751	P02751 [927-938]	extracellular;membrane;organelle lumen	0	1667.87	56	37.3	52.7	54.7	55	88.8	58.4	52.2	43.4	53.8	57.8	53.2	40.5	48.8		0.567376	0.490145	0.605052	0.649644	0.632184	1.04717	0.57087	0.48244	0.482222	0.608597	0.680801	0.604545	0.48243	0.525296	-0.23884	0.209792	0.541818	0.468066	0.577797	0.62038	0.603707
412	[L].VEHVKEECDR.[L]	VEHVKEECDR	1xCarbamidomethyl [C8]; 1xTMTpro16plex [K5]; 1xTMTpro16plex [N-Term]	0.135787	0.00712834	1	3	1	P07602-1	P07602-1 [223-232]	extracellular;membrane;mitochondrion;organelle lumen;vacuole	0	1909.01	33.6	22.3	25.8	28.2	28.6	43.3	28.5	31.8	31.3	27.6	39.2	35	31.9	37.1		0.340426	0.293035	0.296211	0.334917	0.328736	0.510613	0.278592	0.2939	0.347778	0.312217	0.46172	0.397727	0.379988	0.399354	0.121952	0.430669	0.666699	0.573889	0.580109	0.655911	0.643806
413	[ER].EIFDSR.[IG]	EIFDSR	1xTMTpro16plex [N-Term]	0.326057	0.0280634	1	2	3	P06733-1	P06733-1 [10-15]	cell surface;cytoplasm;cytosol;membrane;nucleus	0	1070.58	118.5	90.8	136.8	82.9	120.4	232	154	139.9	140.3	117	123.7	141.8	131.1	225.4		1.20061	1.19317	1.57061	0.984561	1.38391	2.73585	1.50538	1.29298	1.55889	1.32353	1.45701	1.61136	1.56164	2.42626	0.0870413	0.725629	0.438843	0.436123	0.574084	0.359874	0.505842
414	[A].LLSSGFSLEDPQTHSNR.[I]	LLSSGFSLEDPQTHSNR	1xTMTpro16plex [N-Term]	6.98108e-09	0.00017374	1	1	2	P08238	P08238 [663-679]	cell surface;cytoplasm;cytosol;extracellular;membrane;mitochondrion;nucleus;organelle lumen	0	2192.13	76.9	61.1	83.4	78.7	89	130.4	86.6	95.7	81.9	84.8	72.7	93.3	91.6	83.3		0.779129	0.802891	0.95752	0.934679	1.02299	1.53774	0.84653	0.884473	0.91	0.959276	0.856302	1.06023	1.09113	0.896663	-0.0476141	0.76428	0.506673	0.522125	0.622682	0.607828	0.665256
415	[A].LLSSGFSLEDPQTHANR.[I]	LLSSGFSLEDPQTHANR	1xTMTpro16plex [N-Term]	2.69636e-10	0.00017374	1	2	1	P07900	P07900 [671-687]	cytoplasm;cytosol;extracellular;membrane;nucleus;organelle lumen	0	2176.13	37.6	25.4	33.4	32.3	31.1	57.2	38	37.1	34.1	33.3	38.3	37.4	36.6	34.2		0.380952	0.333771	0.383467	0.38361	0.357471	0.674528	0.371457	0.342884	0.378889	0.376697	0.451119	0.425	0.435974	0.368138	-0.0542901	0.75056	0.564769	0.494822	0.568497	0.568709	0.529957
416	[T].SITNLGFR.[D]	SITNLGFR	1xTMTpro16plex [N-Term]	0.151845	0.0083931	1	1	2	Q92520	Q92520 [172-179]	cytoplasm;extracellular;organelle lumen	0	1211.71	42.1	33.2	48.5	34.6	36	62.2	41.4	44.4	39.5	33.1	39.6	42	34.5	40.7		0.426545	0.436268	0.556831	0.410926	0.413793	0.733491	0.404692	0.410351	0.438889	0.374434	0.466431	0.477273	0.410959	0.438105	-0.165262	0.298365	0.581528	0.594783	0.759153	0.560234	0.564142
417	[A].ISEYNKATKDDYYR.[R]	ISEYNKATKDDYYR	2xTMTpro16plex [K6; K9]; 1xTMTpro16plex [N-Term]	0.0248429	0.00138588	1	1	1	P01037	P01037 [52-65]	extracellular	0	2678.46	52.8	43.1	73.1	53.3	56.3	95.6	63.9	62	50.7	56.8	59.8	59	53	46.1		0.534954	0.56636	0.839265	0.633017	0.647126	1.12736	0.624633	0.573013	0.563333	0.642534	0.704358	0.670455	0.631328	0.496233	-0.216	0.257432	0.47452	0.502378	0.744453	0.561504	0.57402
418	[L].IVAAGVGEFEAGISKNGQTR.[E]	IVAAGVGEFEAGISKNGQTR	1xDeamidated [N16]; 1xTMTpro16plex [K15]; 1xTMTpro16plex [N-Term]	6.01651e-08	0.00017374	1	4	1	P68104	P68104 [115-134]	cytoplasm;cytoskeleton;cytosol;extracellular;membrane;nucleus;organelle lumen	0	2613.45	21.8	19.8	25	22.7	24.2	44.8	30	29.4	26.2	30.9	30.8	32.9	23.3	28.4		0.220871	0.260184	0.287026	0.269596	0.278161	0.528302	0.293255	0.271719	0.291111	0.349548	0.36278	0.373864	0.277546	0.305705	0.0626589	0.749294	0.418078	0.492491	0.5433	0.510307	0.526519
419	[Q].QVDTSTR.[T]	QVDTSTR	1xTMTpro16plex [N-Term]	0.134984	0.00712834	1	1	1	P04264	P04264 [217-223]	cytoskeleton;cytosol;extracellular;membrane;nucleus	0	1110.61	57.3	36.4	104	62.2	101.7	263.2	176.6	106.2	102.1	84	134.4	259.2	45.7	214.9		0.580547	0.478318	1.19403	0.738717	1.16897	3.10377	1.7263	0.981516	1.13444	0.950226	1.58304	2.94545	0.544372	2.31324	0.217322	0.66588	0.187046	0.154109	0.384703	0.238006	0.376627
420	[F].TVQLDDYLNGR.[A]	TVQLDDYLNGR	1xDeamidated [N9]; 1xTMTpro16plex [N-Term]	0.000381087	0.00017374	2	4	2	P06396; P06396-3	P06396 [132-142]; P06396-3 [92-102]	cytoplasm;cytoskeleton;cytosol;extracellular;membrane;nucleus;organelle lumen;cytoplasm;cytoskeleton;cytosol;extracellular;membrane;nucleus;organelle lumen	0	1598.83	196.2	174.6	223.2	208.2	211.8	305.4	206.8	198.7	224.2	214	209.3	194.4	185.5	209.5	Shared	1.98784	2.29435	2.56257	2.47268	2.43448	3.60142	2.02151	1.83641	2.49111	2.42081	2.46525	2.20909	2.20965	2.25511	-0.129113	0.356121	0.551961	0.637069	0.711546	0.686587	0.675979
421	[L].SVTIDGPSKVKMDCQECPEGYR.[V]	SVTIDGPSKVKMDCQECPEGYR	2xCarbamidomethyl [C14; C17]; 1xOxidation [M12]; 2xTMTpro16plex [K9; K11]; 1xTMTpro16plex [N-Term]	0.00794859	0.000341183	1	2	1	P21333	P21333 [2463-2484]	cytoplasm;cytoskeleton;cytosol;extracellular;membrane;nucleus	0	3484.77	18.7	14	18.4	16.4	21.5	37.2	25.2	20.4	21.6	19	20.2	22.1	17.7	22.9		0.189463	0.183968	0.211251	0.194774	0.247126	0.438679	0.246334	0.18854	0.24	0.214932	0.237927	0.251136	0.21084	0.246502	-0.106428	0.627212	0.431894	0.419369	0.481562	0.444002	0.563342
422	[L].SDDTCSDEKIR.[M]	SDDTCSDEKIR	1xCarbamidomethyl [C5]; 1xTMTpro16plex [K9]; 1xTMTpro16plex [N-Term]	0.00522526	0.00017374	1	1	1	P55072	P55072 [73-83]	cytoplasm;cytosol;endoplasmic reticulum;extracellular;membrane;nucleus;organelle lumen;proteasome	0	1933.98	40.7	31.5	54.1	39.4	44	60.7	41.2	48.1	46.8	46	45.7	47.8	37.7	57.4		0.412361	0.413929	0.621125	0.467933	0.505747	0.715802	0.402737	0.444547	0.52	0.520362	0.53828	0.543182	0.449077	0.617869	0.0376868	0.79613	0.576082	0.578273	0.867733	0.653719	0.706546
423	[L].TIEDGIFEVKSTAGDTHLGGEDFDNR.[M]	TIEDGIFEVKSTAGDTHLGGEDFDNR	1xTMTpro16plex [K10]; 1xTMTpro16plex [N-Term]	9.22413e-13	0.00017374	1	3	2	P11142-1	P11142-1 [211-236]	cytoplasm;cytosol;endosome;extracellular;membrane;nucleus;organelle lumen;spliceosomal complex	0	3431.72	45.1	29.9	51.4	40.6	47.9	77.2	52.4	52.2	46.7	48.9	39.9	50.9	42.1	41.6		0.45694	0.392904	0.590126	0.482185	0.550575	0.910377	0.512219	0.48244	0.518889	0.553167	0.469965	0.578409	0.501489	0.447793	-0.133051	0.472465	0.501924	0.431584	0.648222	0.529654	0.604776
424	[C].ADHSVFER.[M]	ADHSVFER	1xTMTpro16plex [N-Term]	0.108777	0.00562563	1	1	1	O14672	O14672 [174-181]	cell surface;cytoplasm;Golgi;membrane;nucleus;organelle lumen	0	1264.66	73.6	64	64.1	71	65.2	95.4	64.8	49	43.7	39	44.6	44.4	40.1	40.2		0.745694	0.840999	0.735936	0.84323	0.749425	1.125	0.633431	0.452865	0.485556	0.441176	0.525324	0.504545	0.477665	0.432723	-0.773173	0.000120489	0.662839	0.747554	0.654165	0.749538	0.666156
425	[S].AHDQFKSTLPDADR.[E]	AHDQFKSTLPDADR	1xTMTpro16plex [K6]; 1xTMTpro16plex [N-Term]	0.000261817	0.00017374	1	3	1	O43707	O43707 [569-582]	cytoplasm;cytoskeleton;cytosol;extracellular;nucleus;organelle lumen	0	2209.19	93.5	72.5	93.3	86.2	90	123	83.6	59.6	55	44	52.2	50.9	45.4	64.1		0.947315	0.952694	1.07118	1.02375	1.03448	1.45047	0.817204	0.550832	0.611111	0.497738	0.614841	0.578409	0.540798	0.689989	-0.837441	7.87886e-05	0.653108	0.656817	0.738506	0.705807	0.713204
426	[M].SKLAGESESNLR.[K]	SKLAGESESNLR	1xTMTpro16plex [K2]; 1xTMTpro16plex [N-Term]	0.00584167	0.000341183	1	1	1	P55072	P55072 [276-287]	cytoplasm;cytosol;endoplasmic reticulum;extracellular;membrane;nucleus;organelle lumen;proteasome	0	1899.08	85	59.2	99.1	79.2	82.5	140.8	96.1	96.3	97.9	94.7	88.6	99.2	80.7	106.8		0.861196	0.777924	1.13777	0.940618	0.948276	1.66038	0.939394	0.890018	1.08778	1.07127	1.04358	1.12727	0.961286	1.14962	0.0129025	0.937781	0.518675	0.468522	0.685249	0.566508	0.571121
427	[Y].EVPWENR.[R]	EVPWENR	1xDeamidated [N6]; 1xTMTpro16plex [N-Term]	0.229331	0.0151701	1	1	2	P01037	P01037 [124-130]	extracellular	0	1234.64	106.7	76	133.2	59.7	119.7	178.5	121.9	103.2	104.3	97.8	112.2	109	95.2	119.9		1.08105	0.998686	1.52928	0.709026	1.37586	2.10495	1.19159	0.953789	1.15889	1.10633	1.32155	1.23864	1.13401	1.29064	-0.132093	0.534807	0.513576	0.474446	0.726514	0.336837	0.653631
428	[S].NLNLKPGECLR.[V]	NLNLKPGECLR	1xCarbamidomethyl [C9]; 1xTMTpro16plex [K5]; 1xTMTpro16plex [N-Term]	0.00110001	0.00017374	1	1	1	P09382	P09382 [9-19]	cell surface;cytoplasm;cytosol;extracellular;nucleus;organelle lumen	0	1922.11	140.9	78.4	146.3	106.8	128	182.2	125.2	138.5	118.7	119.2	130.2	135.8	123.6	160.4		1.42756	1.03022	1.67968	1.26841	1.47126	2.14858	1.22385	1.28004	1.31889	1.34842	1.53357	1.54318	1.4723	1.72659	-0.00374672	0.980259	0.664418	0.479489	0.78176	0.590346	0.68476
429	[S].AFGDVSKPER.[Y]	AFGDVSKPER	1xTMTpro16plex [K7]; 1xTMTpro16plex [N-Term]	0.00219508	0.00017374	1	1	1	Q9BS26	Q9BS26 [194-203]	cell surface;endoplasmic reticulum;extracellular;membrane;organelle lumen	0	1713.98	55.4	43.2	65	50.4	56.5	84.5	58.1	55.1	56.1	54.5	51.3	49.7	43.7	69.7		0.561297	0.567674	0.746269	0.598575	0.649425	0.996462	0.567937	0.509242	0.623333	0.616516	0.60424	0.564773	0.520548	0.750269	-0.162283	0.310105	0.56329	0.56969	0.748918	0.6007	0.651731
430	[N].YFLDVELGR.[T]	YFLDVELGR	1xTMTpro16plex [N-Term]	0.000939258	0.00017374	1	1	8	P01034	P01034 [88-96]	cytoplasm;endoplasmic reticulum;endosome;extracellular;membrane;organelle lumen;vacuole	0	1415.79	105	106.3	150	91.4	110.3	210.2	144.7	124.4	113.7	91.3	88.4	100.5	93	158.6		1.06383	1.39685	1.72216	1.08551	1.26782	2.47877	1.41447	1.14972	1.26333	1.03281	1.04122	1.14205	1.1078	1.70721	-0.304633	0.192195	0.429176	0.563523	0.694762	0.437922	0.511469
431	[Y].TEFTPTEKDEYACR.[V]	TEFTPTEKDEYACR	1xCarbamidomethyl [C13]; 1xTMTpro16plex [K8]; 1xTMTpro16plex [N-Term]	1.40584e-05	0.00017374	1	1	1	P61769	P61769 [88-101]	cell surface;cytosol;extracellular;Golgi;membrane;organelle lumen	0	2355.18	65.6	41	61.9	57.8	68.3	84.9	58.7	73.9	82.9	76.2	75.4	82.9	69.7	62		0.66464	0.538765	0.710677	0.686461	0.785057	1.00118	0.573803	0.682994	0.921111	0.861991	0.888104	0.942045	0.830256	0.667384	0.224022	0.121362	0.663857	0.53813	0.70984	0.685652	0.784133
432	[E].SFYEGEDFSETLTR.[A]	SFYEGEDFSETLTR	1xTMTpro16plex [N-Term]	5.48109e-06	0.00017374	1	1	2	P11021	P11021 [311-324]	cell surface;cytoplasm;endoplasmic reticulum;membrane;mitochondrion;nucleus;organelle lumen	0	1984.95	55.6	38.9	63.1	50.3	55.7	81.9	57.4	55.4	61.5	58.5	53.8	58.5	49.9	69.3		0.563323	0.51117	0.724455	0.597387	0.64023	0.965802	0.561095	0.512015	0.683333	0.661765	0.633687	0.664773	0.594401	0.745963	-0.0215066	0.88384	0.58327	0.52927	0.750107	0.61854	0.6629
433	[T].QVSKGIR.[D]	QVSKGIR	1xTMTpro16plex [K4]; 1xTMTpro16plex [N-Term]	0.29813	0.0238452	2	4	3	P06396; P06396-3	P06396 [242-248]; P06396-3 [202-208]	cytoplasm;cytoskeleton;cytosol;extracellular;membrane;nucleus;organelle lumen;cytoplasm;cytoskeleton;cytosol;extracellular;membrane;nucleus;organelle lumen	0	1395.89	181	130.6	208.5	177.6	199.4	299.3	210.8	201.5	177.9	179.3	182.9	184.3	161.2	173.7	Shared	1.83384	1.71616	2.3938	2.10926	2.29195	3.52948	2.06061	1.86229	1.97667	2.02828	2.1543	2.09432	1.92019	1.86975	-0.196522	0.233609	0.519578	0.486237	0.67823	0.597613	0.649374
434	[Q].YSGTGQQRPER.[A]	YSGTGQQRPER	1xTMTpro16plex [N-Term]	0.0112409	0.000675557	1	1	1	P12109	P12109 [878-888]	extracellular;membrane;organelle lumen	0	1582.83	33.4	24.9	43.2	32.3	41.2	50.3	35.5	42.4	34.4	38.3	35.1	39.7	36.9	33.1		0.338399	0.327201	0.495982	0.38361	0.473563	0.59316	0.347019	0.391867	0.382222	0.433258	0.413428	0.451136	0.439547	0.356297	-0.0451558	0.751014	0.570502	0.551623	0.836168	0.646723	0.798373
435	[L].GFGSAKEAVTGSR.[L]	GFGSAKEAVTGSR	1xTMTpro16plex [K6]; 1xTMTpro16plex [N-Term]	0.286246	0.0221603	1	1	1	Q9Y4K0	Q9Y4K0 [368-380]	chromosome;extracellular;membrane;nucleus	0	1875.06	55.6	46.2	55.5	63.5	61.2	85.6	60.5	67.3	67.7	61.8	65.8	66.4	55.2	59.8		0.563323	0.607096	0.637199	0.754157	0.703448	1.00943	0.591398	0.621996	0.752222	0.699095	0.775029	0.754545	0.657534	0.643703	0.0112434	0.932072	0.558058	0.601422	0.631243	0.747109	0.696874
436	[N].TLAEKDEFEHKR.[K]	TLAEKDEFEHKR	2xTMTpro16plex [K5; K11]; 1xTMTpro16plex [N-Term]	0.000270582	0.00017374	1	2	1	P0DMV8	P0DMV8 [585-596]	cytoplasm;cytoskeleton;cytosol;endoplasmic reticulum;extracellular;mitochondrion;nucleus	0	2415.38	61.4	40	58.6	53.1	52.9	83.8	59.3	60.8	61.2	54	51.1	52.1	53.4	49.8		0.622087	0.525624	0.67279	0.630641	0.608046	0.988208	0.579668	0.561922	0.68	0.61086	0.601885	0.592045	0.636093	0.53606	-0.133242	0.349607	0.629511	0.531897	0.680818	0.638167	0.615302
437	[Q].DTVSVPCQSASSASALGGVKVER.[Q]	DTVSVPCQSASSASALGGVKVER	1xCarbamidomethyl [C7]; 1xTMTpro16plex [K20]; 1xTMTpro16plex [N-Term]	4.86907e-13	0.00017374	1	1	1	P07339	P07339 [154-176]	extracellular;membrane;organelle lumen;vacuole	0	2913.56	33.1	24	34.3	25.5	28.2	50.8	36	23.9	26.4	26.3	25.1	25	25.7	31.1		0.33536	0.315375	0.3938	0.30285	0.324138	0.599057	0.351906	0.220887	0.293333	0.297511	0.295642	0.284091	0.306135	0.334769	-0.367773	0.0631185	0.559813	0.526452	0.657367	0.505545	0.541081
438	[R].DAKGISQEQMQEFR.[A]	DAKGISQEQMQEFR	1xOxidation [M10]; 1xTMTpro16plex [K3]; 1xTMTpro16plex [N-Term]	0.00383798	0.00017374	1	3	1	O43707	O43707 [758-771]	cytoplasm;cytoskeleton;cytosol;extracellular;nucleus;organelle lumen	0	2291.19	30.8	30.2	38.1	38.9	38.6	61.2	43.4	34.5	36.7	38.5	36.8	34.7	35.1	37.8		0.312057	0.396846	0.437428	0.461995	0.443678	0.721698	0.424242	0.318854	0.407778	0.43552	0.433451	0.394318	0.418106	0.406889	-0.184053	0.296919	0.432392	0.549878	0.60611	0.64015	0.61477
439	[K].STAGDTHLGGEDFDNR.[M]	STAGDTHLGGEDFDNR	1xTMTpro16plex [N-Term]	2.88802e-09	0.00017374	1	3	2	P11142-1	P11142-1 [221-236]	cytoplasm;cytosol;endosome;extracellular;membrane;nucleus;organelle lumen;spliceosomal complex	0	1995.93	52.4	39.5	74.9	55.7	65.1	86.4	61.3	60.7	67.5	65.8	66.2	72.1	69.9	66.7		0.530902	0.519054	0.859931	0.66152	0.748276	1.01887	0.599218	0.560998	0.75	0.744344	0.779741	0.819318	0.832638	0.717976	0.0760433	0.630566	0.52107	0.509442	0.844006	0.64927	0.734419
440	[L].ISAHDQFKSTLPDADR.[E]	ISAHDQFKSTLPDADR	1xTMTpro16plex [K8]; 1xTMTpro16plex [N-Term]	1.53733e-06	0.00017374	1	3	1	O43707	O43707 [567-582]	cytoplasm;cytoskeleton;cytosol;extracellular;nucleus;organelle lumen	0	2409.3	73.4	52.4	79.2	65.1	63.3	103.3	73.4	82.9	77.6	74.4	72.9	67.1	59.9	72.3		0.743668	0.688568	0.9093	0.773159	0.727586	1.21816	0.717498	0.766174	0.862222	0.841629	0.858657	0.7625	0.71352	0.778256	-0.049525	0.713276	0.610484	0.565252	0.746453	0.634694	0.597283
441	[L].QNLQTKTNR.[A]	QNLQTKTNR	1xTMTpro16plex [K6]; 1xTMTpro16plex [N-Term]	0.0928202	0.0042626	1	2	1	P18206	P18206 [471-479]	cytoplasm;cytoskeleton;cytosol;extracellular;membrane;organelle lumen	0	1711.01	58.7	39.6	54.7	57	56.6	75.2	53.5	58	58.1	54.8	52.1	58.7	54.9	55.5		0.594732	0.520368	0.628014	0.67696	0.650575	0.886792	0.522972	0.536044	0.645556	0.61991	0.613663	0.667045	0.653961	0.597417	-0.0480669	0.681134	0.670655	0.586798	0.708186	0.76338	0.733627
442	[L].AGDKNYITMDELR.[R]	AGDKNYITMDELR	1xTMTpro16plex [K4]; 1xTMTpro16plex [N-Term]	0.000157672	0.00017374	1	3	1	P12814-1	P12814-1 [837-849]	cytoplasm;cytoskeleton;cytosol;extracellular;membrane;organelle lumen	0	2134.15	47	40.6	79.9	50.8	54.2	83.7	59.6	63.3	55.4	53.8	49	54	43.8	80.4		0.47619	0.533509	0.917336	0.603325	0.622989	0.987028	0.5826	0.585028	0.615556	0.608597	0.57715	0.613636	0.521739	0.865447	-0.106412	0.583722	0.482449	0.54052	0.929392	0.611254	0.631176
443	[S].AELALGENSEVLKSGR.[F]	AELALGENSEVLKSGR	1xTMTpro16plex [K13]; 1xTMTpro16plex [N-Term]	1.5549e-09	0.00017374	1	1	1	P00505	P00505 [110-125]	cell surface;membrane;mitochondrion;organelle lumen	0	2281.3	50.5	35.1	48.4	49.9	47.8	70.4	50.5	43.8	45.4	41.7	43.7	46	40.4	48.4		0.511651	0.461235	0.555683	0.592637	0.549425	0.830189	0.493646	0.404806	0.504444	0.471719	0.514723	0.522727	0.481239	0.52099	-0.223733	0.119467	0.616307	0.555579	0.669346	0.713858	0.661808
444	[F].QIYEVPWEDR.[M]	QIYEVPWEDR	1xTMTpro16plex [N-Term]	0.00407169	0.00017374	1	1	2	P09228	P09228 [121-130]	extracellular	0	1638.84	114.2	87.5	121.1	116.1	117.2	162.3	116.6	110.9	108.9	105.9	104.3	105.5	97.3	99.3		1.15704	1.1498	1.39036	1.37886	1.34713	1.91392	1.13978	1.02495	1.21	1.19796	1.2285	1.19886	1.15902	1.06889	-0.228595	0.0877441	0.604542	0.60076	0.726446	0.720439	0.703859
445	[F].DNKHTNYTMEHIR.[V]	DNKHTNYTMEHIR	1xOxidation [M9]; 1xTMTpro16plex [K3]; 1xTMTpro16plex [N-Term]	0.000736201	0.00017374	3	9	2	P35609-2; P12814-1; O43707	P35609-2 [709-721]; P12814-1 [702-714]; O43707 [721-733]	cytoskeleton;cytosol;extracellular;membrane;organelle lumen;cytoskeleton;cytosol;extracellular;membrane;organelle lumen;cytoskeleton;cytosol;extracellular;membrane;organelle lumen	0	2283.18	17.9	16.6	26.2	15.4	19.4	30.9	22.2	17.8	20.7	17.7	20.7	19.1	17	23	Shared	0.181358	0.218134	0.300804	0.182898	0.222989	0.364387	0.217009	0.16451	0.23	0.200226	0.243816	0.217045	0.202501	0.247578	-0.164541	0.366506	0.497706	0.598633	0.825507	0.501933	0.611956
446	[A].DESTGSIAKR.[L]	DESTGSIAKR	1xTMTpro16plex [K9]; 1xTMTpro16plex [N-Term]	0.0502913	0.00242314	1	2	1	P04075	P04075 [34-43]	cytoplasm;cytoskeleton;cytosol;extracellular;membrane;nucleus;organelle lumen	0	1671.95	69.6	45.6	89.9	66.5	83.7	113.3	81.5	72.6	76	77.3	64.1	74	58.4	87		0.705167	0.599212	1.03215	0.789786	0.962069	1.33608	0.796676	0.67098	0.844444	0.874434	0.755006	0.840909	0.695652	0.936491	-0.147144	0.405274	0.527786	0.448483	0.772516	0.59112	0.720066
447	[V].TYDILQCPED.[-]	TYDILQCPED	1xCarbamidomethyl [C7]; 1xTMTpro16plex [N-Term]	0.27755	0.0210018	1	1	1	P14780	P14780 [698-707]	extracellular	0	1557.74	68.5	58.7	77.8	74.6	109.6	110.1	79.7	60.4	63.6	74.5	84.7	93.1	93.6	55.6		0.694022	0.771353	0.893226	0.885986	1.25977	1.29835	0.779081	0.558226	0.706667	0.84276	0.997644	1.05795	1.11495	0.598493	-0.163475	0.43528	0.534542	0.594103	0.687971	0.682394	0.970286
448	[F].AVGEYNKASNDMYHSR.[A]	AVGEYNKASNDMYHSR	1xTMTpro16plex [K7]; 1xTMTpro16plex [N-Term]	4.64892e-06	0.00017374	1	1	2	P01034	P01034 [56-71]	cytoplasm;endoplasmic reticulum;endosome;extracellular;membrane;organelle lumen;vacuole	0	2450.24	70.8	62.3	83.7	29.5	85.7	123.3	89.3	80.7	77.9	79.5	78.8	91.1	71.3	89.1		0.717325	0.81866	0.960964	0.350356	0.985057	1.45401	0.872923	0.745841	0.865556	0.899321	0.928151	1.03523	0.849315	0.959096	0.028575	0.894404	0.493343	0.563036	0.660907	0.240959	0.677477
449	[F].SIEVYPEDHSELQSVR.[T]	SIEVYPEDHSELQSVR	1xTMTpro16plex [N-Term]	1.10705e-08	0.00017374	1	1	3	Q14118	Q14118 [153-168]	cytoplasm;cytoskeleton;cytosol;extracellular;membrane;nucleus;organelle lumen	0	2192.12	113.3	89.7	117	99.1	111.9	160.2	117.1	120.9	111.1	114.6	123.6	128.1	118.4	107.4		1.14792	1.17871	1.34328	1.17696	1.28621	1.88915	1.14467	1.11738	1.23444	1.29638	1.45583	1.45568	1.41036	1.15608	-0.00642783	0.960067	0.60764	0.623938	0.711051	0.62301	0.680839
450	[A].EGDPIPEELYEMLSDHSIR.[S]	EGDPIPEELYEMLSDHSIR	1xOxidation [M12]; 1xTMTpro16plex [N-Term]	2.6484e-07	0.00017374	1	1	2	P01127	P01127 [21-39]	cell surface;cytoplasm;extracellular;membrane;organelle lumen	0	2550.24	11.2	8.2	12.3	13.1	9.2	14.1	10.4	8.4	12.8	11	9	8.5	8.4	7.9		0.113475	0.107753	0.141217	0.155582	0.105747	0.166274	0.101662	0.077634	0.142222	0.124434	0.106007	0.0965909	0.10006	0.0850377	-0.284758	0.107205	0.682461	0.648046	0.849305	0.935699	0.635983
451	[F].SEVELHNMKLVPVVNNR.[L]	SEVELHNMKLVPVVNNR	1xOxidation [M8]; 1xTMTpro16plex [K9]; 1xTMTpro16plex [N-Term]	8.32317e-05	0.00017374	1	1	1	Q14118	Q14118 [218-234]	cytoplasm;cytoskeleton;cytosol;extracellular;membrane;nucleus;organelle lumen	0	2602.46	36.3	27.9	46.9	32.7	41.4	56.1	41.4	35.6	33.2	38.7	33.9	39.2	35.6	36.9		0.367781	0.366623	0.538462	0.388361	0.475862	0.661557	0.404692	0.32902	0.368889	0.437783	0.399293	0.445455	0.424062	0.397201	-0.193272	0.219806	0.555933	0.554182	0.813931	0.587041	0.719307
452	[N].SAYGDTIIIPCR.[L]	SAYGDTIIIPCR	1xCarbamidomethyl [C11]; 1xTMTpro16plex [N-Term]	0.000990048	0.00017374	1	3	1	Q13740-1	Q13740-1 [33-44]	extracellular;membrane	0	1669.89	47.8	37.1	46.9	45.9	52.1	86.4	64.4	46.3	41.5	40.5	40.9	41	33.1	39		0.484296	0.487516	0.538462	0.545131	0.598851	1.01887	0.629521	0.427911	0.461111	0.458145	0.481743	0.465909	0.394282	0.419806	-0.468816	0.0339742	0.475327	0.478488	0.52849	0.535036	0.587761
453	[T].EFTPTEKDEYACR.[V]	EFTPTEKDEYACR	1xCarbamidomethyl [C12]; 1xTMTpro16plex [K7]; 1xTMTpro16plex [N-Term]	4.42702e-07	0.00017374	1	1	2	P61769	P61769 [89-101]	cell surface;cytosol;extracellular;Golgi;membrane;organelle lumen	0	2254.13	105.8	78.4	113.7	80.4	96.8	146.5	109.7	109.7	92.2	100.2	101.7	106.4	95.6	113.6		1.07194	1.03022	1.3054	0.954869	1.11264	1.72759	1.07234	1.01386	1.02444	1.13348	1.19788	1.20909	1.13877	1.22282	-0.0595553	0.656159	0.620479	0.596334	0.755615	0.552716	0.644042
454	[C].SFVAPWNSLSLAQR.[R]	SFVAPWNSLSLAQR	1xDeamidated [N7]; 1xTMTpro16plex [N-Term]	0.00525966	0.000341183	1	1	2	P01033	P01033 [123-136]	extracellular;organelle lumen	0	1881.02	25.9	20.2	22.1	25.5	24.6	35.4	26.6	24.1	21.9	19.6	24.7	21	20.3	22.8		0.262411	0.26544	0.253731	0.30285	0.282759	0.417453	0.26002	0.222736	0.243333	0.221719	0.290931	0.238636	0.241811	0.245425	-0.262438	0.0609799	0.628601	0.635857	0.607808	0.725472	0.677343
455	[L].FETALLSSGFSLEDPQTHSNR.[I]	FETALLSSGFSLEDPQTHSNR	1xTMTpro16plex [N-Term]	1.02967e-08	0.00017374	1	1	1	P08238	P08238 [659-679]	cell surface;cytoplasm;cytosol;extracellular;membrane;mitochondrion;nucleus;organelle lumen	0	2640.32	11.7	10.8	11.2	12.4	10.1	16.9	12.9	14.5	9.7	10.6	7.7	12.1	15	9		0.118541	0.141919	0.128588	0.147268	0.116092	0.199292	0.1261	0.134011	0.107778	0.11991	0.0906949	0.1375	0.178678	0.0968784	-0.17609	0.326141	0.594809	0.712112	0.645222	0.738956	0.582521
456	[L].AVTMDDFR.[W]	AVTMDDFR	1xOxidation [M4]; 1xTMTpro16plex [N-Term]	0.0998966	0.00487383	1	1	1	P55072	P55072 [446-453]	cytoplasm;cytosol;endoplasmic reticulum;extracellular;membrane;nucleus;organelle lumen;proteasome	0	1274.64	55.1	36.3	56.9	50	53.8	74.5	57.1	59.4	48.6	54.1	56	63.3	51.5	64.9		0.558257	0.477004	0.653272	0.593824	0.618391	0.878538	0.558162	0.548983	0.54	0.611991	0.6596	0.719318	0.61346	0.698601	0.018016	0.889092	0.635439	0.542952	0.74359	0.675923	0.703886
457	[A].AIAYGLDKR.[E]	AIAYGLDKR	1xTMTpro16plex [K8]; 1xTMTpro16plex [N-Term]	0.330868	0.0284629	1	1	1	P11021	P11021 [206-214]	cell surface;cytoplasm;endoplasmic reticulum;membrane;mitochondrion;nucleus;organelle lumen	0	1614.98	55.6	42.1	63.7	57.7	56.9	73.5	56.4	61.1	54.6	64.9	62	60.6	59.2	65.2		0.563323	0.553219	0.731343	0.685273	0.654023	0.866745	0.55132	0.564695	0.606667	0.734163	0.730271	0.688636	0.705182	0.70183	0.0390018	0.726232	0.649929	0.638272	0.843781	0.790628	0.754573
458	[S].STAVIVSAR.[M]	STAVIVSAR	1xTMTpro16plex [N-Term]	0.00826701	0.000341183	1	2	2	P05121-1	P05121-1 [361-369]	extracellular;membrane;organelle lumen	0	1207.73	124.3	103.9	142.2	111.6	115.1	163.1	125.2	138	111.7	118.7	129	119.2	104.7	107.3		1.25937	1.36531	1.63261	1.32542	1.32299	1.92335	1.22385	1.27542	1.24111	1.34276	1.51943	1.35455	1.24717	1.15501	-0.138064	0.235743	0.654781	0.70986	0.848835	0.689119	0.687857
459	[C].TAANSNKAHPASNAIDGTER.[W]	TAANSNKAHPASNAIDGTER	1xTMTpro16plex [K7]; 1xTMTpro16plex [N-Term]	1.17679e-05	0.00017374	1	2	1	O15230	O15230 [107-126]	extracellular;membrane;nucleus	0	2633.39	21.8	14.3	21.5	23.8	24.3	30	23.1	22.4	16.7	18.5	20	19.5	16	17.1		0.220871	0.187911	0.246843	0.28266	0.27931	0.353774	0.225806	0.207024	0.185556	0.209276	0.235571	0.221591	0.19059	0.184069	-0.326012	0.0345266	0.62433	0.531161	0.697742	0.798987	0.789517
460	[F].AKEFVISDR.[K]	AKEFVISDR	1xTMTpro16plex [K2]; 1xTMTpro16plex [N-Term]	0.0265006	0.00138588	1	1	1	Q14019	Q14019 [109-117]	cytoplasm;cytoskeleton;extracellular;nucleus;organelle lumen	0	1672.99	73.9	56.9	82.7	62.1	72.2	99.9	77.3	69.3	62.6	75.1	83.5	77	70.6	95.2		0.748734	0.7477	0.949483	0.73753	0.829885	1.17807	0.755621	0.640481	0.695556	0.849548	0.98351	0.875	0.840977	1.02476	-0.00905043	0.948897	0.635562	0.634685	0.805968	0.626051	0.704447
461	[A].KVDCTAHSDVCSAQGVR.[G]	KVDCTAHSDVCSAQGVR	2xCarbamidomethyl [C4; C11]; 1xTMTpro16plex [K1]; 1xTMTpro16plex [N-Term]	7.27568e-06	0.00017374	1	2	1	Q8NBS9-1	Q8NBS9-1 [118-134]	endoplasmic reticulum;extracellular;organelle lumen	0	2498.27	46.4	36.3	47.3	38.8	48.2	64.9	50.4	52.8	44.7	41.4	43.1	44.1	40.5	36.4		0.470111	0.477004	0.543054	0.460808	0.554023	0.76533	0.492669	0.487985	0.496667	0.468326	0.507656	0.501136	0.48243	0.391819	-0.173755	0.181569	0.61426	0.623266	0.709568	0.602103	0.723901
462	[F].QALGDAADIR.[F]	QALGDAADIR	1xTMTpro16plex [N-Term]	0.000684767	0.00017374	1	1	2	P01033	P01033 [73-82]	extracellular;organelle lumen	0	1333.74	58.8	39.3	59.2	55.9	51.6	82.1	63.8	57.8	52	47.2	48.3	52.2	48.1	59.1		0.595745	0.516426	0.679679	0.663895	0.593103	0.96816	0.623656	0.534196	0.577778	0.533937	0.568905	0.593182	0.57296	0.636168	-0.208168	0.139835	0.615337	0.533409	0.702031	0.685729	0.612609
463	[S].VSTSHTTISGGGSR.[G]	VSTSHTTISGGGSR	1xTMTpro16plex [N-Term]	3.75114e-05	0.00017374	1	1	5	P04264	P04264 [505-518]	cytoskeleton;cytosol;extracellular;membrane;nucleus	0	1650.87	227.9	154.6	241.1	215.7	245.4	408.1	317.8	229	213.9	239.9	232.5	403.3	168.2	317.6		2.30902	2.03154	2.76808	2.56176	2.82069	4.8125	3.10655	2.11645	2.37667	2.7138	2.73852	4.58295	2.00357	3.41873	-0.0328468	0.894045	0.479796	0.422138	0.575186	0.532313	0.586117
464	[C].LWTDQLLQGSEKGFQSR.[H]	LWTDQLLQGSEKGFQSR	1xTMTpro16plex [K12]; 1xTMTpro16plex [N-Term]	4.21156e-06	0.00017374	1	1	2	P01033	P01033 [169-185]	extracellular;organelle lumen	0	2601.43	73.4	58	86.9	83.7	77.9	97.7	76.1	54.1	41.7	47.4	53.6	66.4	53.6	42.3		0.743668	0.762155	0.997704	0.994062	0.895402	1.15212	0.743891	0.5	0.463333	0.536199	0.631331	0.754545	0.638475	0.455328	-0.660349	0.000689596	0.645476	0.661523	0.86597	0.862809	0.777176
465	[V].GVFQHGKVEIIANDQGNR.[T]	GVFQHGKVEIIANDQGNR	1xTMTpro16plex [K7]; 1xTMTpro16plex [N-Term]	6.2354e-07	0.00017374	2	6	1	P11142-1; P0DMV8	P11142-1 [19-36]; P0DMV8 [19-36]	cytoplasm;cytosol;endosome;extracellular;membrane;nucleus;organelle lumen;spliceosomal complex;cytoplasm;cytosol;endosome;extracellular;membrane;nucleus;organelle lumen;spliceosomal complex	0	2590.43	51.2	35.5	48.7	44.5	43.9	69.3	54	54.7	55.2	56.7	56.3	50.1	54.1	49.7	Shared	0.518744	0.466491	0.559127	0.528504	0.504598	0.817217	0.527859	0.505545	0.613333	0.641403	0.663133	0.569318	0.644431	0.534984	0.089002	0.486381	0.634769	0.570829	0.684185	0.646711	0.617459
466	[S].NASDALDKIR.[LY]	NASDALDKIR.	1xTMTpro16plex [K8]; 1xTMTpro16plex [N-Term]	0.0108798	0.000675557	2	5	1	P14625; P08238	P14625 [107-116]; P08238 [46-55]	cytosol;endoplasmic reticulum;extracellular;membrane;nucleus;organelle lumen;cytosol;endoplasmic reticulum;extracellular;membrane;nucleus;organelle lumen	0	1711	60.1	47.1	69.8	62.8	53	91.5	71.4	73.8	61.4	68.4	63.6	54.9	54.8	56.3	Shared	0.608916	0.618922	0.801378	0.745843	0.609195	1.07901	0.697947	0.68207	0.682222	0.773756	0.749117	0.623864	0.65277	0.606028	-0.113773	0.424786	0.564329	0.573602	0.742698	0.69123	0.564588
467	[L].SQPKMDELQLFR.[G]	SQPKMDELQLFR	1xOxidation [M5]; 1xTMTpro16plex [K4]; 1xTMTpro16plex [N-Term]	0.0474968	0.00229691	1	1	1	P55072	P55072 [42-53]	cytoplasm;cytosol;endoplasmic reticulum;extracellular;membrane;nucleus;organelle lumen;proteasome	0	2116.17	94.6	63.3	88.9	76.6	85.8	136.2	106.3	93.9	91	84.1	75.3	87.2	88.6	102.4		0.95846	0.8318	1.02067	0.909739	0.986207	1.60613	1.0391	0.867837	1.01111	0.951357	0.886926	0.990909	1.05539	1.10226	-0.0987312	0.507204	0.59675	0.51789	0.635481	0.566416	0.614026
468	[F].ALTGVQPAR.[Q]	ALTGVQPAR	1xTMTpro16plex [N-Term]	0.0631311	0.00292699	1	3	1	P54578	P54578 [35-43]	cell surface;cytoplasm;cytosol;membrane;nucleus;proteasome	0	1216.73	40.4	30.6	42.4	38.4	41.6	51.7	40.4	37.9	40	31.9	46.2	41.9	44	50.6		0.409321	0.402102	0.486797	0.456057	0.478161	0.60967	0.394917	0.350277	0.444444	0.36086	0.54417	0.476136	0.524122	0.544672	0.00340792	0.979673	0.671382	0.659541	0.79846	0.748039	0.784295
469	[L].DCILPPTRPTDKPLR.[L]	DCILPPTRPTDKPLR	1xCarbamidomethyl [C2]; 1xTMTpro16plex [K12]; 1xTMTpro16plex [N-Term]	0.000135508	0.00017374	1	3	6	P68104	P68104 [233-247]	cytoplasm;cytoskeleton;cytosol;extracellular;membrane;nucleus;organelle lumen	0	2387.37	341.4	230.5	326.6	303.3	301	416	325.6	376.2	328.1	324.6	341.4	342.5	296.1	296		3.45897	3.02891	3.74971	3.60214	3.45977	4.90566	3.1828	3.47689	3.64556	3.67195	4.0212	3.89205	3.5271	3.18622	0.00187467	0.98551	0.705097	0.617432	0.764365	0.734282	0.705261
470	[S].HTTISGGGSR.[G]	HTTISGGGSR	1xTMTpro16plex [N-Term]	0.0115384	0.000675557	1	1	1	P04264	P04264 [509-518]	cytoskeleton;cytosol;extracellular;membrane;nucleus	0	1276.69	37.1	31	49.8	30.2	34.7	61.7	48.5	43.7	32.6	35.8	41.5	56.4	32.5	53.7		0.375887	0.407359	0.571757	0.35867	0.398851	0.727594	0.474096	0.403882	0.362222	0.404977	0.48881	0.640909	0.387135	0.578041	-0.0211515	0.916777	0.516616	0.559871	0.785818	0.492953	0.548177
471	[Q].ATTKEGPGEAIVR.[E]	ATTKEGPGEAIVR	1xTMTpro16plex [K4]; 1xTMTpro16plex [N-Term]	0.000862219	0.00017374	1	3	1	P32004-3	P32004-3 [990-1002]	cell surface;membrane	0	1937.13	107.9	83.2	109.1	117.2	128.4	164.4	129.3	83.7	92.5	82.9	86.1	95.3	91.7	77.4		1.09321	1.0933	1.25258	1.39192	1.47586	1.93868	1.26393	0.773567	1.02778	0.937783	1.01413	1.08295	1.09232	0.833154	-0.491984	0.0066487	0.563895	0.56394	0.646101	0.717975	0.761272
472	[A].GGPGVSGVCVCKSR.[Y]	GGPGVSGVCVCKSR	2xCarbamidomethyl [C9; C11]; 1xTMTpro16plex [K12]; 1xTMTpro16plex [N-Term]	2.43788e-06	0.00017374	1	2	1	Q16270-1	Q16270-1 [103-116]	extracellular;organelle lumen	0	2028.1	121.2	109	125.7	129.4	134.4	173.4	137.1	136.7	149	143.1	153.7	142.2	122.6	138.8		1.22796	1.43233	1.44317	1.53682	1.54483	2.04481	1.34018	1.2634	1.65556	1.61878	1.81037	1.61591	1.46039	1.49408	0.0467846	0.681322	0.600527	0.700468	0.705771	0.751569	0.755487
473	[N].EFKECHAIR.[N]	EFKECHAIR	1xCarbamidomethyl [C5]; 1xTMTpro16plex [K3]; 1xTMTpro16plex [N-Term]	0.0108089	0.000675557	1	1	1	Q9UBR2	Q9UBR2 [175-183]	cell surface;endoplasmic reticulum;extracellular;membrane;organelle lumen;vacuole	0	1797.99	75.9	51.3	83.6	71.9	79.3	97.6	77.6	58.3	55.4	48.7	58.4	59.3	48	46.6		0.768997	0.674113	0.959816	0.853919	0.911494	1.15094	0.758553	0.538817	0.615556	0.550905	0.687868	0.673864	0.571769	0.501615	-0.55379	0.00116005	0.668145	0.585705	0.833939	0.74193	0.791954
474	[M].ADCCAKQEPER.[N]	ADCCAKQEPER	2xCarbamidomethyl [C3; C4]; 1xTMTpro16plex [K6]; 1xTMTpro16plex [N-Term]	0.0397295	0.00191456	1	2	1	P02768-1	P02768-1 [112-122]	cytoplasm;endoplasmic reticulum;extracellular;Golgi;nucleus;organelle lumen	0	1971.99	26.7	21.5	29.8	28.1	24.3	39.9	31.8	28.4	33.2	27.1	26.1	27.3	30.9	36.4		0.270517	0.282523	0.342135	0.333729	0.27931	0.470519	0.31085	0.262477	0.368889	0.306561	0.30742	0.310227	0.368076	0.391819	0.0162196	0.908147	0.574933	0.60045	0.727145	0.709279	0.593622
475	[F].QHGKVEIIANDQGNR.[T]	QHGKVEIIANDQGNR	1xTMTpro16plex [K4]; 1xTMTpro16plex [N-Term]	1.02477e-05	0.00017374	2	6	1	P11142-1; P0DMV8	P11142-1 [22-36]; P0DMV8 [22-36]	cytoplasm;cytosol;endosome;extracellular;membrane;nucleus;organelle lumen;spliceosomal complex;cytoplasm;cytosol;endosome;extracellular;membrane;nucleus;organelle lumen;spliceosomal complex	0	2287.28	64.9	45.6	82.8	57.9	60.2	93.1	74.3	79	77	64.9	77.6	94.2	64.4	81.1	Shared	0.657548	0.599212	0.950631	0.687648	0.691954	1.09788	0.726295	0.730129	0.855556	0.734163	0.914016	1.07045	0.767123	0.872982	0.135597	0.372954	0.598927	0.545791	0.865881	0.626344	0.630265
476	[E].TEGNDVCKYDFVEVR.[S]	TEGNDVCKYDFVEVR	1xCarbamidomethyl [C7]; 1xDeamidated [N4]; 1xTMTpro16plex [K8]; 1xTMTpro16plex [N-Term]	0.00262156	0.00017374	1	4	1	P13497	P13497 [638-652]	extracellular;Golgi	0	2440.23	67.2	44.4	62	66.8	70.7	96.2	76.8	56.5	37.5	47.2	48	49	51.5	48.5		0.680851	0.583443	0.711825	0.793349	0.812644	1.13443	0.750733	0.522181	0.416667	0.533937	0.565371	0.556818	0.61346	0.522067	-0.551454	0.00384149	0.600168	0.514303	0.627472	0.699335	0.716343
477	[L].HEIPVKKGEGAEL.[-]	HEIPVKKGEGAEL	2xTMTpro16plex [K6; K7]; 1xTMTpro16plex [N-Term]	0.0240527	0.00138588	1	1	1	Q16270-1	Q16270-1 [270-282]	extracellular;organelle lumen	0	2319.39	61.9	44.3	67.2	70.9	72.3	88.9	71	67.8	59.8	65.8	59.1	65.1	58.8	55.2		0.627153	0.582129	0.771527	0.842043	0.831034	1.04835	0.694037	0.626617	0.664444	0.744344	0.696113	0.739773	0.700417	0.594187	-0.179216	0.1784	0.598229	0.555281	0.735945	0.803208	0.792708
478	[S].SVYEQHESTPLR.[G]	SVYEQHESTPLR	1xTMTpro16plex [N-Term]	2.34996e-05	0.00017374	1	13	2	P02751	P02751 [1340-1351]	extracellular;membrane;organelle lumen	0	1749.91	81.7	63.2	81.6	81.1	82.9	116.3	92.9	99.3	91.2	82.3	84.5	90.4	85.2	84.9		0.827761	0.830486	0.936854	0.963183	0.952874	1.37146	0.908113	0.917745	1.01333	0.930995	0.995289	1.02727	1.01489	0.913886	0.00480979	0.965134	0.603561	0.605548	0.683106	0.702304	0.694787
479	[Q].HFQEKVESLEQEAANER.[Q]	HFQEKVESLEQEAANER	1xTMTpro16plex [K5]; 1xTMTpro16plex [N-Term]	0.269042	0.0197212	2	10	1	P05067-11; P05067-1	P05067-11 [410-426]; P05067-1 [434-450]	cell surface;cytoplasm;cytosol;endoplasmic reticulum;endosome;extracellular;Golgi;membrane;organelle lumen;cell surface;cytoplasm;cytosol;endoplasmic reticulum;endosome;extracellular;Golgi;membrane;organelle lumen	0	2652.39	23.6	19.4	27.6	27	22.6	31.9	25.5	27.8	27.9	25.5	21.1	25.2	18.6	18.5	Shared	0.239108	0.254928	0.316877	0.320665	0.25977	0.376179	0.249267	0.256932	0.31	0.288462	0.248528	0.286364	0.22156	0.199139	-0.155291	0.249357	0.635624	0.677676	0.842357	0.852426	0.690549
480	[Y].SVAQVPR.[W]	SVAQVPR	1xTMTpro16plex [N-Term]	0.16094	0.00945201	1	2	1	O00754	O00754 [579-585]	extracellular;organelle lumen;vacuole	0	1060.64	54.9	38.2	55.3	42.6	60.1	68.4	54.9	58.5	52.5	57.2	47	61.2	50.5	52.9		0.556231	0.501971	0.634902	0.505938	0.690805	0.806604	0.536657	0.540665	0.583333	0.647059	0.553592	0.695455	0.601549	0.569429	-0.0143943	0.901421	0.689596	0.622327	0.78713	0.627245	0.856436
481	[Q].LADLAAR.[G]	LADLAAR	1xTMTpro16plex [N-Term]	0.144892	0.00781969	1	2	1	P18206	P18206 [555-561]	cytoplasm;cytoskeleton;cytosol;extracellular;membrane;organelle lumen	0	1033.63	49.5	35.5	55.2	41	51.3	70.7	57	49.3	48.7	52.1	49.4	49.5	40.6	76.4		0.50152	0.466491	0.633754	0.486936	0.589655	0.833726	0.557185	0.455638	0.541111	0.589367	0.581861	0.5625	0.483621	0.82239	-0.0116689	0.944292	0.60154	0.559526	0.760147	0.584048	0.707253
482	[A].DLGSTSITNLGFR.[D]	DLGSTSITNLGFR	1xTMTpro16plex [N-Term]	0.243344	0.0168124	1	1	1	Q92520	Q92520 [167-179]	cytoplasm;extracellular;organelle lumen	0	1684.92	112.2	86.2	104.9	105.4	106.5	140.9	113.7	117.5	105.7	109.8	97.5	99.2	95.1	99.4		1.13678	1.13272	1.20436	1.25178	1.22414	1.66156	1.11144	1.08595	1.17444	1.24208	1.14841	1.12727	1.13282	1.06997	-0.128227	0.184151	0.684165	0.681722	0.72484	0.753379	0.736742
483	[F].GDMTSEEFR.[Q]	GDMTSEEFR	1xOxidation [M3]; 1xTMTpro16plex [N-Term]	0.0102585	0.000515051	1	1	2	P07711	P07711 [81-89]	extracellular;nucleus;organelle lumen;vacuole	0	1391.64	51	48.5	71.9	36.8	61.1	85.2	69	65.1	60.4	63.9	65.8	60.4	57.8	85		0.516717	0.637319	0.825488	0.437055	0.702299	1.00472	0.674487	0.601664	0.671111	0.722851	0.775029	0.686364	0.688505	0.914962	0.0768181	0.650838	0.514291	0.634327	0.821612	0.435003	0.699002
484	[M].QDMVEDYR.[N]	QDMVEDYR	1xOxidation [M3]; 1xTMTpro16plex [N-Term]	0.220743	0.0144226	1	1	2	P04264	P04264 [260-267]	cytoskeleton;cytosol;extracellular;membrane;nucleus	0	1375.65	85.8	61.6	120.3	76.8	102.7	210.4	170.8	109.5	95	90.4	143.2	158.5	87	168.3		0.869301	0.809461	1.38117	0.912114	1.18046	2.48113	1.6696	1.01201	1.05556	1.02262	1.68669	1.80114	1.03633	1.81163	0.0189093	0.949272	0.350365	0.326247	0.55667	0.36762	0.475775
485	[L].VIENEAGDER.[M]	VIENEAGDER	1xTMTpro16plex [N-Term]	0.000519325	0.00017374	1	1	1	P19823	P19823 [629-638]	extracellular;organelle lumen	0	1435.73	49.3	42.2	63.9	64.1	75.1	86.8	70.9	60.1	65.7	61.4	64.7	64.4	64.7	80.4		0.499493	0.554534	0.733639	0.761283	0.863218	1.02358	0.69306	0.555453	0.73	0.69457	0.762073	0.731818	0.770697	0.865447	-0.00528509	0.972477	0.487984	0.541756	0.716735	0.743742	0.843329
486	[L].GDAADIR.[F]	GDAADIR	1xTMTpro16plex [N-Term]	0.0529076	0.00242314	1	1	5	P01033	P01033 [76-82]	extracellular;organelle lumen	0	1021.56	156.1	132.7	184.8	122.4	163	218.9	178.9	171.7	163.2	153.5	155.2	155.7	139.1	200.3		1.58156	1.74376	2.1217	1.45368	1.87356	2.58137	1.74878	1.58688	1.81333	1.73643	1.82803	1.76932	1.65694	2.15608	-0.0627091	0.624424	0.612683	0.675517	0.821928	0.563144	0.725802
487	[A].ITPDHLEPR.[L]	ITPDHLEPR	1xTMTpro16plex [N-Term]	0.00180196	0.00017374	1	1	1	P12109	P12109 [191-199]	extracellular;membrane;organelle lumen	0	1381.78	57.8	48.5	68	56	62.3	71.9	59.2	67.2	66.9	63.7	58.2	64.2	68.5	71.9		0.585613	0.637319	0.780712	0.665083	0.716092	0.847877	0.57869	0.621072	0.743333	0.720588	0.685512	0.729545	0.815962	0.77395	0.0812027	0.39059	0.690681	0.751665	0.920784	0.78441	0.84457
488	[F].MKGAVEKGEELSCEER.[N]	MKGAVEKGEELSCEER	1xCarbamidomethyl [C13]; 2xTMTpro16plex [K2; K7]; 1xTMTpro16plex [N-Term]	0.0295712	0.0016346	1	2	1	P31947-1	P31947-1 [26-41]	cytoplasm;cytosol;extracellular;membrane;mitochondrion;nucleus	0	2764.48	55.4	39.9	47	57.4	72.2	75.1	62.1	49.4	49.5	46.1	51.5	55	51.2	51.8		0.561297	0.52431	0.53961	0.68171	0.829885	0.885613	0.607038	0.456562	0.55	0.521493	0.606596	0.625	0.609887	0.557589	-0.237371	0.115481	0.633795	0.592031	0.609306	0.769761	0.937074
489	[N].AVVTVPAYFNDSQR.[Q]	AVVTVPAYFNDSQR	1xTMTpro16plex [N-Term]	0.000225015	0.00017374	1	2	1	P11142-1	P11142-1 [142-155]	cytoplasm;cytosol;endosome;extracellular;membrane;nucleus;organelle lumen;spliceosomal complex	0	1871	50.8	48.1	57.5	50.4	63.7	77.5	64.3	63.1	62.2	59.1	60	65.4	64.4	79.5		0.514691	0.632063	0.660161	0.598575	0.732184	0.913915	0.628543	0.583179	0.691111	0.668552	0.706714	0.743182	0.767123	0.855759	0.0998789	0.421558	0.563172	0.691599	0.722344	0.654957	0.801151
490	[T].EEMPPLEGDDDTSR.[M]	EEMPPLEGDDDTSR	1xTMTpro16plex [N-Term]	0.00354705	0.00017374	1	3	1	P07900	P07900 [714-727]	cytoplasm;cytosol;extracellular;membrane;nucleus;organelle lumen	0	1894.87	50	37.6	48.9	59.2	55.8	66	54.9	63.5	59	56	62.7	59.8	58	43.8		0.506586	0.494087	0.561424	0.703088	0.641379	0.778302	0.536657	0.586876	0.655556	0.633484	0.738516	0.679545	0.690887	0.471475	0.0780959	0.533169	0.650886	0.634827	0.721344	0.903361	0.824075
491	[F].ADKVPKTAENFR.[A]	ADKVPKTAENFR	2xTMTpro16plex [K3; K6]; 1xTMTpro16plex [N-Term]	9.81299e-05	0.00017374	1	1	6	P62937	P62937 [26-37]	cytoplasm;cytosol;extracellular;membrane;nucleus;organelle lumen	0	2288.35	432	270.9	439.9	375.2	545.5	802.2	667.3	525.9	495.9	515.5	546.5	655.5	688.9	701.3		4.3769	3.55979	5.05052	4.45606	6.27011	9.45991	6.52297	4.86044	5.51	5.83145	6.43698	7.44886	8.20608	7.54898	0.207692	0.337512	0.462679	0.376303	0.533887	0.471047	0.662809
492	[N].DIYGNPIKR.[I]	DIYGNPIKR	1xTMTpro16plex [K8]; 1xTMTpro16plex [N-Term]	0.0235905	0.00138588	1	1	1	P16035	P16035 [60-68]	cell surface;extracellular;organelle lumen	0	1684	186.8	126.9	157.7	155.1	176.6	247.4	205.9	140.1	125.7	134.9	116.3	131	124.7	136.7		1.8926	1.66754	1.81056	1.84204	2.02989	2.91745	2.01271	1.29482	1.39667	1.52602	1.36985	1.48864	1.48541	1.47147	-0.498389	0.00292879	0.648718	0.571575	0.620597	0.631387	0.695773
493	[L].LYTEVTR.[Y]	LYTEVTR	1xTMTpro16plex [N-Term]	0.151845	0.0083931	1	2	1	P50395-1	P50395-1 [92-98]	cytoplasm;cytosol;extracellular;membrane;organelle lumen	0	1185.68	76.6	55.8	97.3	75.2	81.2	99	82.6	83.2	74.2	80.6	79.6	84.4	66.3	72.2		0.776089	0.733246	1.11711	0.893112	0.933333	1.16745	0.807429	0.768946	0.824444	0.911765	0.937574	0.959091	0.789756	0.77718	-0.106888	0.370602	0.664771	0.628073	0.956875	0.765009	0.799461
494	[S].AAAVAGPEMQTGR.[N]	AAAVAGPEMQTGR	1xTMTpro16plex [N-Term]	0.000325374	0.00017374	1	5	1	Q12805	Q12805 [122-134]	cell surface;extracellular;membrane	0	1562.83	36	40.1	44.6	43.8	48.3	49.9	41.7	45.8	42.1	40	41	38.6	37.5	32.8		0.364742	0.526938	0.512055	0.52019	0.555172	0.588443	0.407625	0.42329	0.467778	0.452489	0.482921	0.438636	0.446694	0.353068	-0.181253	0.113498	0.619842	0.895478	0.870186	0.88401	0.943459
495	[A].ALIVLTESGR.[S]	ALIVLTESGR	1xTMTpro16plex [N-Term]	0.00110001	0.00017374	1	1	1	P14618-2	P14618-2 [427-436]	cytoplasm;cytosol;extracellular;mitochondrion;nucleus;organelle lumen	0	1362.83	44.2	31.4	49.4	38	41.9	55.1	46.1	45	43.3	43.9	44.3	44.4	40.4	59.6		0.447822	0.412615	0.567164	0.451306	0.481609	0.649764	0.450635	0.415896	0.481111	0.496606	0.52179	0.504545	0.481239	0.64155	0.0337111	0.779961	0.689207	0.635023	0.872877	0.69457	0.741206
496	[S].GFSLEDPQTHANR.[I]	GFSLEDPQTHANR	1xTMTpro16plex [N-Term]	1.5828e-05	0.00017374	1	2	1	P07900	P07900 [675-687]	cytoplasm;cytosol;extracellular;membrane;nucleus;organelle lumen	0	1775.9	22.7	20.8	26.3	20.4	20.3	29.7	24.9	25.1	17.5	19.7	20.3	14.7	20.8	17.6		0.22999	0.273325	0.301952	0.24228	0.233333	0.350236	0.243402	0.231978	0.194444	0.222851	0.239105	0.167045	0.247767	0.189451	-0.328652	0.0195008	0.656671	0.780401	0.862138	0.691763	0.666218
497	[N].SIIGDGPIILKEVEYR.[MT]	SIIGDGPIILKEVEYR.	1xTMTpro16plex [K11]; 1xTMTpro16plex [N-Term]	3.76541e-06	0.00017374	1	6	2	Q15262	Q15262 [316-331]	cell surface;membrane	0	2410.42	81.6	59.9	76	77.3	93.7	110.5	92.7	75	58.4	65.1	59.4	63.8	55.5	61.3		0.826748	0.787122	0.87256	0.918052	1.07701	1.30307	0.906158	0.693161	0.648889	0.736425	0.699647	0.725	0.661108	0.659849	-0.471908	0.0021777	0.634463	0.604054	0.669621	0.704532	0.826521
498	[A].VDGEPLGR.[V]	VDGEPLGR	1xTMTpro16plex [N-Term]	0.0219692	0.00138588	1	1	3	P62937	P62937 [12-19]	cytoplasm;cytosol;extracellular;membrane;nucleus;organelle lumen	0	1146.64	151.6	103.3	176.7	115.8	160.3	228.5	193	158	150.5	139.5	145.5	173.3	155.8	203.5		1.53597	1.35742	2.0287	1.3753	1.84253	2.69458	1.88661	1.46026	1.67222	1.57805	1.71378	1.96932	1.85587	2.19053	-0.0322341	0.844006	0.570022	0.503762	0.752884	0.510395	0.683792
499	[L].YQSKYEELQITAGR.[H]	YQSKYEELQITAGR	1xTMTpro16plex [K4]; 1xTMTpro16plex [N-Term]	2.92052e-05	0.00017374	1	1	2	P04264	P04264 [373-386]	cytoskeleton;cytosol;extracellular;membrane;nucleus	0	2294.26	200.3	138.4	215.3	175.8	229.6	440.8	372.8	275.7	197.8	196.9	218.9	321.3	141	430		2.02938	1.81866	2.47187	2.08789	2.63908	5.19811	3.64418	2.54806	2.19778	2.22738	2.57833	3.65114	1.67957	4.62863	-0.0277047	0.928904	0.390407	0.349869	0.475532	0.401662	0.5077
500	[S].QLVYQSR.[R]	QLVYQSR	1xTMTpro16plex [N-Term]	0.106169	0.00524374	1	1	1	Q08380	Q08380 [429-435]	extracellular;membrane;organelle lumen	0	1197.69	50.4	47	52.9	57.8	56	64.6	54.8	59.9	56.3	52.2	43.2	52.8	53	50.6		0.510638	0.617608	0.607348	0.686461	0.643678	0.761792	0.535679	0.553604	0.625556	0.590498	0.508834	0.6	0.631328	0.544672	-0.105867	0.252256	0.670312	0.810731	0.797262	0.901113	0.844952
501	[T].SAGPHFNPLSR.[K]	SAGPHFNPLSR	1xTMTpro16plex [N-Term]	4.39796e-07	0.00017374	1	1	5	P00441	P00441 [60-70]	cytoplasm;cytosol;extracellular;membrane;mitochondrion;nucleus;organelle lumen;vacuole	0	1486.81	203.1	174.5	226.1	206.4	210.9	266.6	226.7	238.2	212.2	226.1	230.8	236.8	209.5	201.5		2.05775	2.29304	2.59587	2.45131	2.42414	3.14387	2.21603	2.20148	2.35778	2.55769	2.71849	2.69091	2.49553	2.169	0.000745894	0.993664	0.654528	0.729368	0.825692	0.77971	0.771069
502	[L].EENEVIPKR.[I]	EENEVIPKR	1xTMTpro16plex [K8]; 1xTMTpro16plex [N-Term]	0.000628593	0.00017374	1	2	1	P31431-1	P31431-1 [107-115]	cell surface;extracellular;membrane;organelle lumen	0	1722	80.6	50.9	78.6	102.8	197.1	216.1	234.9	71.5	93	91.8	116.4	227.9	248	210.1		0.816616	0.668857	0.902411	1.2209	2.26552	2.54835	2.29619	0.660813	1.03333	1.03846	1.37102	2.58977	2.95414	2.26157	0.151918	0.714512	0.320449	0.262467	0.354116	0.479096	0.889014
503	[L].DFKSPDDPSR.[Y]	DFKSPDDPSR	1xTMTpro16plex [K3]; 1xTMTpro16plex [N-Term]	0.343911	0.0302935	1	2	1	P06733-1	P06733-1 [260-269]	cell surface;cytoplasm;cytosol;membrane;nucleus	0	1771.95	127.1	76	108.1	124	135.7	152.2	148.2	170.4	144.9	140.8	150.1	168.3	169.3	132.3		1.28774	0.998686	1.2411	1.47268	1.55977	1.79481	1.44868	1.57486	1.61	1.59276	1.76796	1.9125	2.01668	1.42411	0.27946	0.033072	0.71748	0.556429	0.691495	0.820523	0.869044
504	[N].IPLLLYPQDGPR.[S]	IPLLLYPQDGPR	1xTMTpro16plex [N-Term]	0.0325678	0.0016346	1	3	1	P07602-1	P07602-1 [175-186]	extracellular;membrane;mitochondrion;organelle lumen;vacuole	0	1685.99	21	14.1	18.2	22.5	22.9	22.2	25.6	30.3	23.6	26.4	19.9	22.2	28.4	27.6		0.212766	0.185283	0.208955	0.267221	0.263218	0.261792	0.250244	0.280037	0.262222	0.298643	0.234393	0.252273	0.338297	0.297094	0.251018	0.0286369	0.796217	0.693368	0.781957	1	0.985022
505	[E].TDLIDVGFTDDVKKGGPGR.[G]	TDLIDVGFTDDVKKGGPGR	2xTMTpro16plex [K13; K14]; 1xTMTpro16plex [N-Term]	7.88189e-08	0.00017374	1	6	1	P53990-1	P53990-1 [193-211]	chromosome;cytoplasm;cytoskeleton;cytosol;extracellular;nucleus;organelle lumen	0	2902.65	79.3	49.9	63.8	67.2	80.7	79.8	86.1	101.3	87.8	82.8	91.6	100.8	92.3	69.9		0.803445	0.655716	0.732491	0.7981	0.927586	0.941038	0.841642	0.936229	0.975556	0.936652	1.07892	1.14545	1.09946	0.752422	0.280784	0.0171596	0.853786	0.696801	0.778387	0.848106	0.985706
506	[P].AVYFKEQFLDGDGWTSR.[W]	AVYFKEQFLDGDGWTSR	1xTMTpro16plex [K5]; 1xTMTpro16plex [N-Term]	0.00289326	0.00017374	1	1	1	P27797	P27797 [20-36]	cell surface;cytoplasm;cytosol;endoplasmic reticulum;extracellular;Golgi;membrane;nucleus;organelle lumen	0	2627.37	25.2	24.4	24.4	22.1	31	30.1	32.8	45.4	36	38.3	36.6	37.5	31.3	35.3		0.255319	0.320631	0.280138	0.26247	0.356322	0.354953	0.320626	0.419593	0.4	0.433258	0.431095	0.426136	0.372841	0.379978	0.412834	0.00012846	0.716541	0.899835	0.786193	0.73661	1
507	[A].SKTAENATSGETLEENEAGD.[-]	SKTAENATSGETLEENEAGD	1xTMTpro16plex [K2]; 1xTMTpro16plex [N-Term]	0.000446337	0.00017374	1	2	1	Q9UQ80	Q9UQ80 [375-394]	cytoplasm;extracellular;membrane;nucleus;organelle lumen	0	2661.3	28.3	23.3	25.1	26.8	25.7	27.2	32.7	31.7	31.7	31.3	37.4	27.8	28.4	22.7		0.286727	0.306176	0.288175	0.31829	0.295402	0.320755	0.319648	0.292976	0.352222	0.354072	0.440518	0.315909	0.338297	0.244349	0.131134	0.243315	0.893915	0.954549	0.898426	0.992315	0.92096
508	[R].TATESFASDPILYR.[P]	TATESFASDPILYR	1xTMTpro16plex [N-Term]	2.86338e-05	0.00017374	2	3	1	P14618-2; P14618	P14618-2 [93-106]; P14618 [93-106]	cytoplasm;cytosol;extracellular;mitochondrion;nucleus;organelle lumen;cytoplasm;cytosol;extracellular;mitochondrion;nucleus;organelle lumen	0	1874.98	57.3	39.9	50.2	51.4	62.7	57.7	70.3	66.3	53.2	58	60	69	72.2	58.7	Shared	0.580547	0.52431	0.576349	0.610451	0.72069	0.680425	0.687195	0.612754	0.591111	0.656109	0.706714	0.784091	0.860036	0.631862	0.144885	0.176753	0.805544	0.727512	0.799719	0.847038	1
509	[C].QQNGIVPIVEPEILPDGDHDLKR.[C]	QQNGIVPIVEPEILPDGDHDLKR	1xTMTpro16plex [K22]; 1xTMTpro16plex [N-Term]	6.49316e-09	0.00017374	1	3	1	P04075	P04075 [179-201]	cytoplasm;cytoskeleton;cytosol;extracellular;membrane;nucleus;organelle lumen	0	3190.77	37.4	22.8	32.6	29.7	35.2	37.1	43.4	46	39.6	39.8	46.6	46.1	41.3	32		0.378926	0.299606	0.374282	0.352732	0.404598	0.4375	0.424242	0.425139	0.44	0.450226	0.548881	0.523864	0.491959	0.344456	0.271228	0.0267953	0.866117	0.684813	0.855503	0.806244	0.924795
510	[G].AQKAETAANR.[I]	AQKAETAANR	1xTMTpro16plex [K3]; 1xTMTpro16plex [N-Term]	0.0132326	0.000831282	3	6	1	P35609-2; P12814-1; O43707	P35609-2 [259-268]; P12814-1 [252-261]; O43707 [271-280]	cytoskeleton;cytosol;extracellular;membrane;organelle lumen;cytoskeleton;cytosol;extracellular;membrane;organelle lumen;cytoskeleton;cytosol;extracellular;membrane;organelle lumen	0	1667.97	130.7	84.4	112.7	108.1	114.5	115.8	137.6	192.1	160.2	156.6	158.4	166.4	144.3	148.9	Shared	1.32421	1.10907	1.29392	1.28385	1.31609	1.36557	1.34506	1.77542	1.78	1.77149	1.86572	1.89091	1.71888	1.6028	0.456909	3.70792e-07	0.969719	0.812167	0.94753	0.940158	0.96377
511	[G].GIAQIIAAQEEMLR.[K]	GIAQIIAAQEEMLR	1xOxidation [M12]; 1xTMTpro16plex [N-Term]	0.00615629	0.000341183	1	1	2	Q9Y490	Q9Y490 [2497-2510]	cell surface;cytoplasm;cytoskeleton;cytosol;extracellular;membrane	0	1863.03	17.6	14.5	15.7	16.8	21.1	17.2	20.2	28.1	21.3	21.7	17.3	14.3	15.4	17.5		0.178318	0.190539	0.180253	0.199525	0.242529	0.20283	0.197458	0.259704	0.236667	0.245475	0.203769	0.1625	0.183443	0.188375	0.0889402	0.442876	0.735245	0.785634	0.743222	0.822686	1
512	[A].YTNFDAER.[D]	YTNFDAER	1xTMTpro16plex [N-Term]	0.00653042	0.000341183	1	3	1	P07355	P07355 [30-37]	cell surface;cytoplasm;cytosol;endoplasmic reticulum;endosome;extracellular;membrane;nucleus;organelle lumen	0	1319.66	111.3	76.9	97.2	99.9	116.6	118.2	130.1	122	119.4	105.1	115.3	130.7	133.9	120		1.12766	1.01051	1.11596	1.18646	1.34023	1.39387	1.27175	1.12754	1.32667	1.18891	1.35807	1.48523	1.595	1.29171	0.150187	0.122968	0.809015	0.72497	0.80062	0.8512	0.961519
513	[L].AAGCPDR.[C]	AAGCPDR	1xCarbamidomethyl [C4]; 1xTMTpro16plex [N-Term]	0.441144	0.0483727	1	1	2	Q92743	Q92743 [34-40]	cytoplasm;cytosol;extracellular;membrane	0	1050.53	235.5	199.2	220.2	241.7	266	241.1	269	250.6	275.8	291.5	262.4	286.6	300.2	292.7		2.38602	2.61761	2.52813	2.87055	3.05747	2.84316	2.62952	2.31608	3.06444	3.29751	3.09069	3.25682	3.57594	3.1507	0.200299	0.0361563	0.780389	0.856135	0.826869	0.938863	1
514	[P].GGLLLGDVAPNFEANTTVGR.[I]	GGLLLGDVAPNFEANTTVGR	1xTMTpro16plex [N-Term]	7.25535e-07	0.00017374	1	1	1	P30041	P30041 [3-22]	cytoplasm;cytosol;extracellular;membrane;nucleus;organelle lumen;vacuole	0	2305.25	57.3	33	51.9	51.7	51.1	46.5	62.8	78	62	66	57.7	63.4	61.9	77.2		0.580547	0.43364	0.595867	0.614014	0.587356	0.548349	0.613881	0.720887	0.688889	0.746606	0.679623	0.720455	0.737344	0.831001	0.367031	0.000158628	0.945495	0.706238	0.970445	1	0.956584
515	[R].LDETDDPDDYGDR.[E]	LDETDDPDDYGDR	1xTMTpro16plex [N-Term]	6.13052e-06	0.00017374	1	1	3	P07384	P07384 [401-413]	cytoplasm;cytosol;extracellular;membrane;mitochondrion;vacuole	0	1829.8	147.4	129.5	168.4	219.5	231.3	207.5	221.9	164.1	191.5	197.9	213.6	235.8	204.3	161.7		1.49341	1.70171	1.93341	2.60689	2.65862	2.44693	2.16911	1.51664	2.12778	2.23869	2.5159	2.67955	2.43359	1.74058	0.0231344	0.884725	0.561725	0.640072	0.727223	0.980542	1
516	[M].STPHVAEPAENEQDEQDENGAEASADLR.[A]	STPHVAEPAENEQDEQDENGAEASADLR	1xDeamidated [N19]; 1xTMTpro16plex [N-Term]	9.98282e-13	0.00017374	1	1	5	P26038	P26038 [468-495]	cell surface;cytoplasm;cytoskeleton;cytosol;membrane;nucleus	0	3314.49	118	92	109.3	118.5	129.7	129.9	125.2	125.8	130.3	131.1	144.8	143.4	123.8	102.9		1.19554	1.20894	1.25488	1.40736	1.4908	1.53184	1.22385	1.16266	1.44778	1.48303	1.70554	1.62955	1.47469	1.10764	0.104218	0.337755	0.780462	0.789205	0.819198	0.918741	0.973212
517	[A].GSPAPSGHPKAGHSENGVEEDTEGR.[T]	GSPAPSGHPKAGHSENGVEEDTEGR	1xDeamidated [N16]; 1xTMTpro16plex [K10]; 1xTMTpro16plex [N-Term]	1.76714e-08	0.00017374	1	2	2	Q9NZT2-1	Q9NZT2-1 [483-507]	cytoplasm;extracellular;membrane;nucleus	0	3111.52	40.9	34.3	38.6	43	41.6	43.3	46.9	54	49.2	50.8	48.5	49.8	50.5	46.8		0.414387	0.450723	0.443169	0.510689	0.478161	0.510613	0.458456	0.499076	0.546667	0.574661	0.57126	0.565909	0.601549	0.503767	0.242068	0.000983251	0.811428	0.882578	0.867786	1	0.936306
518	[M].TVDESGQLISCSMDDTVR.[Y]	TVDESGQLISCSMDDTVR	1xCarbamidomethyl [C11]; 1xOxidation [M13]; 1xTMTpro16plex [N-Term]	8.69181e-06	0.00017374	1	2	1	O75083	O75083 [372-389]	cytoplasm;cytoskeleton;cytosol;extracellular	0	2333.09	28.7	26.6	27.5	31.7	35	35.3	31	33.4	29.6	33.4	25.7	36.9	33.9	32.5		0.29078	0.34954	0.315729	0.376485	0.402299	0.416274	0.30303	0.308688	0.328889	0.377828	0.302709	0.419318	0.403812	0.349839	0.0215571	0.839574	0.698531	0.839688	0.758465	0.904416	0.966429
519	[L].GPAPAPPGPVSPEGR.[L]	GPAPAPPGPVSPEGR	1xTMTpro16plex [N-Term]	0.0162983	0.000976572	1	3	1	Q9BRR6-1	Q9BRR6-1 [42-56]	endoplasmic reticulum;extracellular;membrane	0	1689.92	30.5	26.6	33.5	28	28.9	26	37.7	50.6	40.6	28.4	39	44.6	28	38.5		0.309017	0.34954	0.384615	0.332542	0.332184	0.306604	0.368524	0.467652	0.451111	0.321267	0.459364	0.506818	0.333532	0.414424	0.309958	0.0148657	0.803445	0.908804	1	0.864608	0.863678
520	[A].DTAAQITQR.[K]	DTAAQITQR	1xTMTpro16plex [N-Term]	0.251254	0.0178856	2	45	1	P30479; P01889	P30479 [161-169]; P01889 [161-169]	cell surface;endoplasmic reticulum;Golgi;membrane;cell surface;endoplasmic reticulum;Golgi;membrane	0	1307.72	47.5	40.1	45.5	50.6	47.2	46.9	52.3	68.2	61.8	54.2	58.1	57.5	49.2	51.6	Shared	0.481256	0.526938	0.522388	0.60095	0.542529	0.553066	0.511241	0.630314	0.686667	0.613122	0.684335	0.653409	0.586063	0.555436	0.238156	0.00145674	0.800826	0.876842	0.86927	1	0.902785
521	[A].VVVDKSTGEGVIR.[S]	VVVDKSTGEGVIR	1xTMTpro16plex [K5]; 1xTMTpro16plex [N-Term]	0.000323238	0.00017374	1	2	1	O94985-1	O94985-1 [99-111]	cell surface;endoplasmic reticulum;extracellular;Golgi;membrane;nucleus	0	1967.18	71.9	63.1	70	62.3	67.2	60.6	78.5	98.1	81.7	88.7	89.5	82.7	77.7	75.7		0.72847	0.829172	0.803674	0.739905	0.772414	0.714623	0.767351	0.906654	0.907778	1.00339	1.05418	0.939773	0.925551	0.814855	0.290926	0.000216826	0.878551	1	0.969249	0.892342	0.931548
522	[H].SAADIAR.[A]	SAADIAR	1xTMTpro16plex [N-Term]	0.238175	0.0161531	1	1	1	P07942	P07942 [1564-1570]	extracellular;membrane;organelle lumen	0	1007.58	61	60.6	70.8	56.6	64.3	66.1	81.2	100	88.7	82	88.9	87.4	77.2	78.1		0.618034	0.796321	0.812859	0.672209	0.73908	0.779481	0.793744	0.924214	0.985556	0.927602	1.04711	0.993182	0.919595	0.840689	0.348976	0.000149166	0.760322	0.979654	1	0.826969	0.909236
523	[N].STPSEPGSGR.[G]	STPSEPGSGR	1xTMTpro16plex [N-Term]	0.381308	0.0362122	1	3	1	P51858	P51858 [199-208]	cytoplasm;extracellular;nucleus	0	1278.66	35.6	27.1	36.9	35.4	40.6	44.2	44.3	41.5	48.7	45	38.7	47.9	39.3	36.7		0.360689	0.35611	0.423651	0.420428	0.466667	0.521226	0.43304	0.383549	0.541111	0.50905	0.45583	0.544318	0.468136	0.395048	0.144984	0.195641	0.692001	0.683216	0.812796	0.806612	0.895324
524	[L].HFVISEYNKATEDEYYR.[R]	HFVISEYNKATEDEYYR	1xTMTpro16plex [K9]; 1xTMTpro16plex [N-Term]	6.01057e-06	0.00017374	1	1	1	P09228	P09228 [49-65]	extracellular	0	2772.41	29.7	21.5	30.3	30	34.7	33.4	35.7	35.2	36.7	29.1	37.9	36.3	28.5	28.4		0.300912	0.282523	0.347876	0.356295	0.398851	0.393868	0.348974	0.325323	0.407778	0.329186	0.446408	0.4125	0.339488	0.305705	0.0791997	0.470257	0.754448	0.708343	0.872196	0.893303	1
525	[E].GCALSQGSLR.[T]	GCALSQGSLR	1xCarbamidomethyl [C2]; 1xTMTpro16plex [N-Term]	0.0323591	0.0016346	1	2	1	Q9NZT2-1	Q9NZT2-1 [416-425]	cytoplasm;extracellular;membrane;nucleus	0	1352.73	71.7	55.8	72.4	69.3	70.5	70.7	81.7	97.9	89.7	90.8	88.8	93	85.5	84.3		0.726444	0.733246	0.831228	0.82304	0.810345	0.833726	0.798631	0.904806	0.996667	1.02715	1.04594	1.05682	1.01846	0.907427	0.324302	1.84904e-05	0.871322	0.87948	0.997004	0.987183	0.971955
526	[K].ISSPTETER.[C]	ISSPTETER	1xTMTpro16plex [N-Term]	0.0334158	0.0016346	1	1	2	P31949	P31949 [4-12]	cytoplasm;extracellular;nucleus;organelle lumen	0	1323.71	139.6	117.2	138.5	135.4	155.5	137	151.3	180	161.6	166.5	171.2	167.4	167.6	158.2		1.41439	1.54008	1.59013	1.60808	1.78736	1.61557	1.47898	1.66359	1.79556	1.88348	2.01649	1.90227	1.99643	1.70291	0.232115	0.00169491	0.791329	0.861652	0.889653	0.899695	1
527	[R].GPPPAPEGGSR.[D]	GPPPAPEGGSR	1xTMTpro16plex [N-Term]	0.307257	0.0249689	1	4	1	P46379-1	P46379-1 [987-997]	cytoplasm;cytosol;extracellular;membrane;nucleus	0	1325.71	29.1	32.5	34	30.3	38.3	33.5	37	48.7	44.1	38.9	38.6	37.9	35.3	34.6		0.294833	0.42707	0.390356	0.359857	0.44023	0.395047	0.361681	0.450092	0.49	0.440045	0.454653	0.430682	0.420488	0.372443	0.19644	0.0315358	0.669725	0.970106	0.886709	0.817431	1
528	[N].VSPDVNYEELAR.[C]	VSPDVNYEELAR	1xTMTpro16plex [N-Term]	1.31622e-05	0.00017374	1	1	1	P17980	P17980 [375-386]	cytoplasm;cytosol;extracellular;membrane;nucleus;organelle lumen;proteasome	0	1695.89	59.9	49.1	63.4	64.4	74.2	62.5	67.1	71.1	66	75.4	69.1	73.6	76.6	61.3		0.60689	0.645204	0.727899	0.764846	0.852874	0.737028	0.655914	0.657116	0.733333	0.852941	0.813899	0.836364	0.912448	0.659849	0.131244	0.191506	0.711582	0.756506	0.853466	0.896787	1
529	[A].QMLQSDPYSVPAR.[D]	QMLQSDPYSVPAR	1xOxidation [M2]; 1xTMTpro16plex [N-Term]	0.00657336	0.000341183	1	3	1	P18206	P18206 [93-105]	cytoplasm;cytoskeleton;cytosol;extracellular;membrane;organelle lumen	0	1811.93	36.1	29.1	36.7	37.8	39.8	40.5	41.8	46.4	45.8	40	44.7	46.4	34.3	47.6		0.365755	0.382392	0.421355	0.448931	0.457471	0.477594	0.408602	0.428835	0.508889	0.452489	0.526502	0.527273	0.408577	0.512379	0.183962	0.0352945	0.765827	0.800662	0.882244	0.939984	0.957866
530	[S].KYNAESTER.[E]	KYNAESTER	1xTMTpro16plex [K1]; 1xTMTpro16plex [N-Term]	0.0825594	0.00377118	1	3	1	P49768-1	P49768-1 [314-322]	cell surface;chromosome;cytoplasm;endoplasmic reticulum;Golgi;membrane;mitochondrion;nucleus	0	1705.94	103	80	105.6	110.1	102.8	93.2	113.7	114.3	114.2	129.2	128.4	118.4	104.5	88.7		1.04357	1.05125	1.2124	1.3076	1.18161	1.09906	1.11144	1.05638	1.26889	1.46154	1.51237	1.34545	1.24479	0.95479	0.143485	0.183142	0.798077	0.803952	0.927194	1	0.903647
531	[A].ILVDLEPGTMDSVR.[S]	ILVDLEPGTMDSVR	1xOxidation [M10]; 1xTMTpro16plex [N-Term]	0.00161128	0.00017374	1	4	1	P07437	P07437 [64-77]	cytoplasm;cytoskeleton;extracellular;membrane;nucleus;organelle lumen	0	1865	72.1	58.5	78.6	81.2	91.9	89	81.1	91.1	81.1	87.7	78.2	95.5	92.6	71.9		0.730496	0.768725	0.902411	0.964371	1.05632	1.04953	0.792766	0.841959	0.901111	0.992081	0.921084	1.08523	1.10304	0.77395	0.0792666	0.475168	0.691547	0.727738	0.854296	0.912951	1
532	[Q].AVLHMEQR.[K]	AVLHMEQR	1xOxidation [M5]; 1xTMTpro16plex [N-Term]	0.0738254	0.00342223	1	1	3	Q02818	Q02818 [392-399]	cytoplasm;endoplasmic reticulum;endosome;extracellular;Golgi;membrane;nucleus;organelle lumen	0	1303.71	69.6	65.9	80.1	79	77	75	80	102.9	91.5	86.4	90.9	95.7	82.1	79.5		0.705167	0.865966	0.919633	0.938242	0.885057	0.884434	0.782014	0.951017	1.01667	0.977376	1.07067	1.0875	0.977963	0.855759	0.214033	0.00785976	0.751583	0.922966	0.980165	1	0.943314
533	[C].HVDDDNYVNLR.[A]	HVDDDNYVNLR	1xTMTpro16plex [N-Term]	2.92052e-05	0.00017374	1	4	1	Q8NES3-1	Q8NES3-1 [198-208]	extracellular;Golgi;membrane	0	1663.84	56.4	39.7	60.4	54.4	65.7	63	61.7	66.9	62.7	57.5	66.7	71.3	66.3	57		0.571429	0.521682	0.693456	0.646081	0.755172	0.742925	0.603128	0.618299	0.696667	0.650452	0.78563	0.810227	0.789756	0.613563	0.130932	0.208379	0.756686	0.690812	0.918275	0.855541	1
534	[L].AIMENANVLAR.[Y]	AIMENANVLAR	1xOxidation [M3]; 1xTMTpro16plex [N-Term]	0.0659673	0.00305003	1	2	2	P04075	P04075 [163-173]	cytoplasm;cytoskeleton;cytosol;extracellular;membrane;nucleus;organelle lumen	0	1521.84	83.4	61.8	90.8	80.8	76.8	93.4	89.7	97	86.5	85.9	90.8	98.2	79.1	112.3		0.844985	0.812089	1.04248	0.95962	0.882759	1.10142	0.876833	0.896488	0.961111	0.971719	1.06949	1.11591	0.942228	1.20883	0.136211	0.140459	0.767181	0.737315	0.946491	0.871261	0.801477
535	[L].GQMTDQVADLR.[A]	GQMTDQVADLR	1xOxidation [M3]; 1xTMTpro16plex [N-Term]	0.00111459	0.00017374	1	2	1	P18206	P18206 [329-339]	cytoplasm;cytoskeleton;cytosol;extracellular;membrane;organelle lumen	0	1553.79	14.8	10.9	22.5	13.7	18.1	22.8	20.1	19.2	18.1	18	19.3	16.5	13.7	25.4		0.149949	0.143233	0.258324	0.162708	0.208046	0.268868	0.196481	0.177449	0.201111	0.20362	0.227326	0.1875	0.163192	0.273412	0.0470533	0.7851	0.557706	0.532725	0.960783	0.605159	0.773785
536	[L].GLGMPCGVYTPR.[C]	GLGMPCGVYTPR	1xCarbamidomethyl [C6]; 1xOxidation [M4]; 1xTMTpro16plex [N-Term]	0.204326	0.0126578	1	1	1	P22692	P22692 [62-73]	extracellular;organelle lumen	0	1627.83	38.9	36	50.6	34.6	38.4	45	45.2	50.4	47.8	40.1	46.1	42.9	37.2	41.6		0.394124	0.473062	0.580941	0.410926	0.441379	0.53066	0.441838	0.465804	0.531111	0.45362	0.542992	0.4875	0.443121	0.447793	0.0429963	0.641015	0.678422	0.814302	1	0.707346	0.759766
537	[N].HEQESLEVDMAR.[L]	HEQESLEVDMAR	1xOxidation [M10]; 1xTMTpro16plex [N-Term]	0.000104123	0.00017374	1	2	1	O94985-1	O94985-1 [731-742]	cell surface;endoplasmic reticulum;extracellular;Golgi;membrane;nucleus	0	1763.86	48.2	47.9	63.4	52.8	54.7	59.1	59.2	50.9	48.4	42.2	49.6	49.1	44.9	43.9		0.488349	0.629435	0.727899	0.627078	0.628736	0.696934	0.57869	0.470425	0.537778	0.477376	0.584217	0.557955	0.534842	0.472551	-0.26797	0.00926455	0.670902	0.864728	1	0.861491	0.863768
538	[G].YVDDTQFVR.[F]	YVDDTQFVR	1xTMTpro16plex [N-Term]	0.00112936	0.00017374	5	69	7	P01892; P01889; P01891; P17693; P13747	P01892 [51-59]; P01889 [51-59]; P01891 [51-59]; P17693 [51-59]; P13747 [48-56]	cell surface;endoplasmic reticulum;Golgi;membrane;cell surface;endoplasmic reticulum;Golgi;membrane;cell surface;endoplasmic reticulum;Golgi;membrane;cell surface;endoplasmic reticulum;Golgi;membrane;cell surface;endoplasmic reticulum;Golgi;membrane	0	1446.75	875	856.3	1003.4	1081.2	1048	968.3	970.1	840.8	859.1	936.5	940.4	946.9	851.7	746.4	Shared	8.86525	11.2523	11.5201	12.8409	12.046	11.4186	9.48289	7.77079	9.54556	10.5939	11.0766	10.7602	10.1453	8.03445	-0.188837	0.0875921	0.690394	0.876289	0.897144	1	0.938098
539	[S].SSSDTCGPCEPASCPPLPPLGCLLGETR.[D]	SSSDTCGPCEPASCPPLPPLGCLLGETR	4xCarbamidomethyl [C6; C9; C14; C22]; 1xTMTpro16plex [N-Term]	3.46665e-12	0.00017374	1	2	24	Q16270-1	Q16270-1 [27-54]	extracellular;organelle lumen	0	3319.54	345.1	314.1	334.4	421.1	410.6	330.8	382.5	124.5	147.1	130.1	119.9	124.3	114	107.9		3.49645	4.12746	3.83927	5.00119	4.71954	3.90094	3.739	1.15065	1.63444	1.47172	1.41225	1.4125	1.35795	1.16146	-1.58601	2.62845e-08	0.699125	0.825297	0.767671	1	0.943684
540	[N].GNFHPKQCHPALDGQR.[G]	GNFHPKQCHPALDGQR	1xCarbamidomethyl [C8]; 1xTMTpro16plex [K6]; 1xTMTpro16plex [N-Term]	0.000573238	0.00017374	1	2	1	P22692	P22692 [208-223]	extracellular;organelle lumen	0	2470.3	73.9	75.3	75.1	90.8	89.8	73.9	84	62.1	76.3	64.8	66.7	67.7	63.3	69		0.748734	0.989488	0.862227	1.07838	1.03218	0.871462	0.821114	0.573937	0.847778	0.733032	0.78563	0.769318	0.75402	0.742734	-0.298582	0.00951874	0.69431	0.917564	0.799554	1	0.957157
541	[D].YDTSHIYTGHIYGEEGSFSHGSVIDGR.[F]	YDTSHIYTGHIYGEEGSFSHGSVIDGR	1xTMTpro16plex [N-Term]	7.46376e-11	0.00017374	1	1	1	O14672	O14672 [97-123]	cell surface;cytoplasm;Golgi;membrane;nucleus;organelle lumen	0	3288.55	26	22.3	31.7	33.1	33.4	28.3	30.3	32.4	25	34.6	25.9	24.8	29	28.2		0.263425	0.293035	0.363949	0.393112	0.383908	0.333726	0.296188	0.299445	0.277778	0.391403	0.305065	0.281818	0.345444	0.303552	-0.0782294	0.482966	0.670101	0.745426	0.925817	1	0.976588
542	[Y].NKDLESAEER.[R]	NKDLESAEER	1xTMTpro16plex [K2]; 1xTMTpro16plex [N-Term]	0.0756878	0.00353247	1	1	1	O43242	O43242 [502-511]	cytosol;extracellular;membrane;nucleus;organelle lumen;proteasome	0	1798.98	58.2	44.8	67.1	74.7	96	73.4	83.7	63.1	60.4	71.5	88.8	95.3	85	64.2		0.589666	0.588699	0.770379	0.887173	1.10345	0.865566	0.818182	0.583179	0.671111	0.808824	1.04594	1.08295	1.01251	0.691066	0.0682642	0.711247	0.534384	0.533509	0.698156	0.804001	1
543	[A].ADPLLGGQGPAKDCEKDQFQCR.[N]	ADPLLGGQGPAKDCEKDQFQCR	2xCarbamidomethyl [C14; C21]; 2xTMTpro16plex [K12; K16]; 1xTMTpro16plex [N-Term]	1.80063e-06	0.00017374	1	4	1	Q14114	Q14114 [34-55]	cell surface;extracellular;membrane	0	3402.77	111.8	85	116.2	128.1	142.5	121.3	119.9	69.5	73.9	73.9	72.5	72.5	71.1	57.4		1.13273	1.11695	1.3341	1.52138	1.63793	1.43042	1.17204	0.642329	0.821111	0.835973	0.853946	0.823864	0.846933	0.617869	-0.780137	3.0927e-05	0.691559	0.681928	0.814502	0.928841	1
544	[E].LLPGESNKIPR.[L]	LLPGESNKIPR	1xTMTpro16plex [K8]; 1xTMTpro16plex [N-Term]	0.0327778	0.0016346	1	1	1	P10124	P10124 [59-69]	extracellular;Golgi;membrane;organelle lumen;vacuole	0	1832.12	143.2	131.1	145.3	165.6	199.8	194	174.3	165.8	163.8	168	183.4	194.3	186.1	157.8		1.45086	1.72273	1.6682	1.96675	2.29655	2.28774	1.70381	1.53235	1.82	1.90045	2.16019	2.20795	2.2168	1.6986	0.0476412	0.70063	0.631756	0.750139	0.726392	0.856391	1
545	[G].FEGTEEGSPR.[E]	FEGTEEGSPR	1xTMTpro16plex [N-Term]	0.115553	0.005829	1	1	1	Q9UKU9	Q9UKU9 [27-36]	extracellular	0	1412.7	67.9	59.5	69.4	86.9	91.5	93.5	80.2	50.3	61	61	63.4	69.1	62.9	46.4		0.687943	0.781866	0.796785	1.03207	1.05172	1.10259	0.783969	0.46488	0.677778	0.690045	0.746761	0.785227	0.749256	0.499462	-0.435007	0.0122204	0.623931	0.709115	0.722646	0.936035	0.953863
546	[F].TVQLDDYLNGR.[A]	TVQLDDYLNGR	1xTMTpro16plex [N-Term]	7.69065e-05	0.00017374	2	4	1	P06396; P06396-3	P06396 [132-142]; P06396-3 [92-102]	cytoplasm;cytoskeleton;cytosol;extracellular;membrane;nucleus;organelle lumen;cytoplasm;cytoskeleton;cytosol;extracellular;membrane;nucleus;organelle lumen	0	1597.85	52.6	36.1	57.4	46.3	58.2	64.8	55.8	63.8	54.4	60	53.2	58.4	51.5	53.8	Shared	0.532928	0.474376	0.659013	0.549881	0.668966	0.764151	0.545455	0.589649	0.604444	0.678733	0.62662	0.663636	0.61346	0.579117	0.0543	0.581627	0.697412	0.620788	0.862412	0.719598	0.875436
547	[T].SISSPQPGKLR.[S]	SISSPQPGKLR	1xTMTpro16plex [K9]; 1xTMTpro16plex [N-Term]	0.000383605	0.00017374	1	6	2	Q9UJU6-1	Q9UJU6-1 [272-282]	cytoplasm;cytoskeleton;cytosol;endosome;extracellular;Golgi;membrane;organelle lumen	0	1778.08	195.6	143.3	207.7	198.5	238.9	282.5	243.3	207.4	190.4	211.8	203.9	236.5	237.6	212.7		1.98176	1.88305	2.38462	2.35748	2.74598	3.33137	2.3783	1.91682	2.11556	2.39593	2.40165	2.6875	2.83026	2.28956	-0.036415	0.786085	0.59488	0.565248	0.715807	0.707662	0.824279
548	[S].AILTAQLDEELGGTPVQSR.[V]	AILTAQLDEELGGTPVQSR	1xTMTpro16plex [N-Term]	1.37448e-06	0.00017374	2	4	1	P06396; P06396-3	P06396 [507-525]; P06396-3 [467-485]	cytoplasm;cytoskeleton;cytosol;extracellular;membrane;nucleus;organelle lumen;cytoplasm;cytoskeleton;cytosol;extracellular;membrane;nucleus;organelle lumen	0	2302.26	15.5	13.6	16.3	12.5	16	21.2	18.3	24.1	16.9	17	12.6	14.7	9.5	17.5	Shared	0.157042	0.178712	0.187141	0.148456	0.183908	0.25	0.178886	0.222736	0.187778	0.192308	0.14841	0.167045	0.113163	0.188375	-0.074147	0.622819	0.628166	0.714849	0.748565	0.593824	0.735632
549	[F].QVDAVPANGQTPIQR.[T]	QVDAVPANGQTPIQR	1xDeamidated [N8]; 1xTMTpro16plex [N-Term]	0.000467393	0.00017374	1	15	2	P02751	P02751 [1845-1859]	extracellular;membrane;organelle lumen	0	1899.03	126.7	89.4	120.7	113.3	117.4	154.1	135	150.9	128.1	129.5	148.7	137	133.5	104.5		1.28369	1.17477	1.38576	1.34561	1.34943	1.81722	1.31965	1.39464	1.42333	1.46493	1.75147	1.55682	1.59023	1.12487	0.0910253	0.414533	0.706403	0.646467	0.762575	0.740476	0.742578
550	[Y].SSDYFQAPSDYR.[Y]	SSDYFQAPSDYR	1xTMTpro16plex [N-Term]	0.0204577	0.00127806	1	1	1	Q08380	Q08380 [443-454]	extracellular;membrane;organelle lumen	0	1739.82	71.4	65.1	66.2	76	76.1	88.5	77.7	74	67.8	74.6	73.1	65.4	64.4	59.4		0.723404	0.855453	0.760046	0.902613	0.874713	1.04363	0.759531	0.683919	0.753333	0.843891	0.861013	0.743182	0.767123	0.639397	-0.161674	0.1066	0.69316	0.819689	0.72827	0.864876	0.838143
551	[F].HQTQGPSYSESKR.[L]	HQTQGPSYSESKR	1xTMTpro16plex [K12]; 1xTMTpro16plex [N-Term]	0.000176352	0.00017374	1	4	1	P15151-1	P15151-1 [79-91]	cell surface;cytoplasm;extracellular;membrane	0	2113.13	32.9	23.8	43.6	38	31.2	46.8	41.2	43.2	31.4	34.6	32.3	35.9	31.9	29.8		0.333333	0.312746	0.500574	0.451306	0.358621	0.551887	0.402737	0.399261	0.348889	0.391403	0.380448	0.407955	0.379988	0.320775	-0.147257	0.280043	0.603989	0.566686	0.907023	0.817752	0.649808
552	[L].GVVGSTTTQLYTDR.[T]	GVVGSTTTQLYTDR	1xTMTpro16plex [N-Term]	9.59443e-06	0.00017374	1	1	1	Q15582	Q15582 [111-124]	extracellular;membrane	0	1801.96	35.2	25.3	32.3	31.6	37	42.9	37.8	41.2	40.1	34	38.1	38.9	31.3	26.6		0.356636	0.332457	0.370838	0.375297	0.425287	0.505896	0.369501	0.380776	0.445556	0.384615	0.448763	0.442045	0.372841	0.286329	0.0131297	0.910147	0.704959	0.657165	0.733032	0.741846	0.840661
553	[T].GALEGQMFR.[K]	GALEGQMFR	1xOxidation [M7]; 1xTMTpro16plex [N-Term]	0.0916868	0.0042626	1	2	2	P07711	P07711 [145-153]	extracellular;nucleus;organelle lumen;vacuole	0	1328.7	133.2	100.6	138.7	129.9	141.1	162.5	143.2	121	129.3	123.5	129.8	132.5	124.3	139		1.34954	1.32194	1.59242	1.54276	1.62184	1.91627	1.3998	1.1183	1.43667	1.39706	1.52886	1.50568	1.48064	1.49623	-0.108894	0.260346	0.704254	0.689852	0.831	0.805081	0.84635
554	[S].SGFSLEDPQTHSNR.[I]	SGFSLEDPQTHSNR	1xTMTpro16plex [N-Term]	0.000109036	0.00017374	1	1	2	P08238	P08238 [666-679]	cell surface;cytoplasm;cytosol;extracellular;membrane;mitochondrion;nucleus;organelle lumen	0	1878.93	54	47.3	60.8	57.4	65.7	67.9	60.3	76.9	54	61.7	64.4	52.2	54.2	54.2		0.547112	0.621551	0.698048	0.68171	0.755172	0.800708	0.589443	0.710721	0.6	0.697964	0.758539	0.593182	0.645622	0.583423	-0.0324175	0.733769	0.683286	0.776252	0.871789	0.851385	0.943131
555	[L].GLNIYEQNDR.[L]	GLNIYEQNDR	1xTMTpro16plex [N-Term]	0.000158713	0.00017374	1	1	3	P26038	P26038 [224-233]	cell surface;cytoplasm;cytoskeleton;cytosol;membrane;nucleus	0	1525.79	102.2	85	132.3	101.7	102.5	138.4	123.2	121.7	116.5	129.7	124.8	119.6	105.6	144.5		1.03546	1.11695	1.51894	1.20784	1.17816	1.63208	1.2043	1.12477	1.29444	1.46719	1.46996	1.35909	1.25789	1.55544	0.0995043	0.382112	0.634444	0.684375	0.930682	0.740063	0.721879
556	[Q].EFMILPVGAANFR.[E]	EFMILPVGAANFR	1xOxidation [M3]; 1xTMTpro16plex [N-Term]	0.000314835	0.00017374	1	2	7	P06733-1	P06733-1 [167-179]	cell surface;cytoplasm;cytosol;membrane;nucleus	0	1784.97	68.6	52.2	79.4	62.1	74.5	98.2	87.5	73.6	67.5	66.4	69.2	74.1	65.3	107.1		0.695035	0.68594	0.911596	0.73753	0.856322	1.15802	0.855327	0.680222	0.75	0.751131	0.815077	0.842045	0.777844	1.15285	-0.0322942	0.830134	0.600194	0.592339	0.787203	0.636889	0.739471
557	[M].DASVEEEGVR.[R]	DASVEEEGVR	1xTMTpro16plex [N-Term]	0.00019595	0.00017374	1	1	4	P01034	P01034 [41-50]	cytoplasm;endoplasmic reticulum;endosome;extracellular;membrane;organelle lumen;vacuole	0	1394.71	274.9	185.9	289.7	186	318.8	355.4	317.9	255.8	235.2	236.1	268.5	269.1	270.1	268.8		2.78521	2.44284	3.32606	2.20903	3.66437	4.19104	3.10753	2.36414	2.61333	2.67081	3.16254	3.05795	3.21739	2.89343	-0.120898	0.403508	0.664563	0.582872	0.793613	0.527083	0.874334
558	[N].GQSVVSANDVSDVIKR.[E]	GQSVVSANDVSDVIKR	1xTMTpro16plex [K15]; 1xTMTpro16plex [N-Term]	5.98291e-10	0.00017374	1	1	1	Q92743	Q92743 [439-454]	cytoplasm;cytosol;extracellular;membrane	0	2282.3	80.4	67.2	93.8	84.2	84.2	98.5	88.7	70.4	63.1	64.2	69.6	64.3	66.8	63.8		0.81459	0.883049	1.07692	1	0.967816	1.16156	0.867058	0.650647	0.701111	0.726244	0.819788	0.730682	0.795712	0.68676	-0.405777	0.000634186	0.701291	0.760229	0.927138	0.860914	0.833206
559	[K].SNEEGSEEKGPEVR.[E]	SNEEGSEEKGPEVR	1xTMTpro16plex [K9]; 1xTMTpro16plex [N-Term]	0.00250364	0.00017374	1	2	1	P31947-1	P31947-1 [69-82]	cytoplasm;cytosol;extracellular;membrane;mitochondrion;nucleus	0	2155.11	40.1	24.3	29.7	43.6	43.9	51	46.2	41.4	43.9	39.5	42.4	50.4	45	43.7		0.406282	0.319317	0.340987	0.517815	0.504598	0.601415	0.451613	0.382625	0.487778	0.446833	0.499411	0.572727	0.536033	0.470398	0.112058	0.433446	0.675543	0.530942	0.566975	0.860994	0.839017
560	[V].GGPMDASVEEEGVRR.[A]	GGPMDASVEEEGVRR	1xOxidation [M4]; 1xTMTpro16plex [N-Term]	0.00162191	0.00017374	1	1	1	P01034	P01034 [37-51]	cytoplasm;endoplasmic reticulum;endosome;extracellular;membrane;organelle lumen;vacuole	1	1908.94	31.3	29.9	30.2	34.7	30.8	44.8	40.6	37.9	32.5	33.3	39.1	36	38	36.6		0.317123	0.392904	0.346728	0.412114	0.354023	0.528302	0.396872	0.350277	0.361111	0.376697	0.460542	0.409091	0.45265	0.393972	0.0292451	0.796863	0.600268	0.743711	0.656306	0.780073	0.670115
561	[L].NVEIDPEIQKVKSR.[E]	NVEIDPEIQKVKSR	2xTMTpro16plex [K10; K12]; 1xTMTpro16plex [N-Term]	0.00319305	0.00017374	1	1	1	P04264	P04264 [166-179]	cytoskeleton;cytosol;extracellular;membrane;nucleus	0	2567.53	192.3	70.7	123.1	87.1	139.3	281.2	255.2	161.3	162.8	119.2	165.6	271.1	71.9	303		1.94833	0.929041	1.41332	1.03444	1.60115	3.31604	2.49462	1.49076	1.80889	1.34842	1.95053	3.08068	0.856462	3.26157	0.115368	0.750694	0.587547	0.280166	0.426207	0.311951	0.48285
562	[Y].FFDVEVGR.[T]	FFDVEVGR	1xTMTpro16plex [N-Term]	0.00619678	0.000341183	2	2	1	P01036; P01037	P01036 [84-91]; P01037 [84-91]	extracellular;extracellular	0	1272.69	34.7	29.7	41.8	37.3	41.1	55.3	50.7	38	37.1	42.7	46.1	47.6	37.5	39.9	Shared	0.35157	0.390276	0.479908	0.442993	0.472414	0.652123	0.495601	0.351201	0.412222	0.483032	0.542992	0.540909	0.446694	0.429494	-0.0348233	0.806854	0.539117	0.59847	0.735917	0.679309	0.724425
563	[A].GWGISDGTEYWIVR.[N]	GWGISDGTEYWIVR	1xTMTpro16plex [N-Term]	4.6184e-06	0.00017374	1	1	1	Q9UBR2	Q9UBR2 [247-260]	cell surface;endoplasmic reticulum;extracellular;membrane;organelle lumen;vacuole	0	1943	28	27.8	35.7	26.8	33.3	38	35.1	37.3	33.3	36	32.1	37.7	36	38		0.283688	0.365309	0.409874	0.31829	0.382759	0.448113	0.343109	0.344732	0.37	0.40724	0.378092	0.428409	0.428827	0.409042	0.116837	0.227636	0.633072	0.815215	0.914666	0.710289	0.854156
564	[S].AAQTDPTTGYR.[R]	AAQTDPTTGYR	1xTMTpro16plex [N-Term]	0.00683698	0.000341183	1	1	2	Q9Y4K0	Q9Y4K0 [584-594]	chromosome;extracellular;membrane;nucleus	0	1484.77	26.8	20.3	32.1	30.9	25	36.2	33.8	27.2	31.3	25.8	30.3	30.5	24.5	24.6		0.27153	0.266754	0.368542	0.366983	0.287356	0.426887	0.330401	0.251386	0.347778	0.291855	0.35689	0.346591	0.29184	0.264801	-0.10806	0.407183	0.63607	0.624883	0.863325	0.859674	0.673144
565	[Y].GEEGSFSHGSVIDGR.[F]	GEEGSFSHGSVIDGR	1xTMTpro16plex [N-Term]	1.30887e-07	0.00017374	1	1	1	O14672	O14672 [109-123]	cell surface;cytoplasm;Golgi;membrane;nucleus;organelle lumen	0	1837.9	77.2	56.5	72.2	79.3	102.7	113.9	107.9	76.5	79.1	88.8	95	95.4	86.5	90.9		0.782168	0.742444	0.828932	0.941805	1.18046	1.34316	1.05474	0.707024	0.878889	1.00452	1.11896	1.08409	1.03038	0.978471	-0.0150583	0.919999	0.582334	0.552759	0.617151	0.701186	0.878867
566	[S].GYLSQDTVSVPCQSASSASALGGVKVER.[Q]	GYLSQDTVSVPCQSASSASALGGVKVER	1xCarbamidomethyl [C12]; 1xTMTpro16plex [K25]; 1xTMTpro16plex [N-Term]	1.65449e-08	0.00017374	1	1	1	P07339	P07339 [149-176]	extracellular;membrane;organelle lumen;vacuole	0	3461.82	50.4	41.1	62.9	58.8	49.4	61.6	58.7	52.5	58.2	49.3	47.5	44.5	36.4	43.5		0.510638	0.540079	0.722158	0.698337	0.567816	0.726415	0.573803	0.485213	0.646667	0.557692	0.559482	0.505682	0.433591	0.468245	-0.246953	0.0471171	0.702957	0.743485	0.99414	0.961347	0.781669
567	[A].GIQVVGDDLTVTNPKR.[I]	GIQVVGDDLTVTNPKR	1xTMTpro16plex [K15]; 1xTMTpro16plex [N-Term]	8.16032e-05	0.00017374	1	2	1	P06733-1	P06733-1 [312-327]	cell surface;cytoplasm;cytosol;membrane;nucleus	0	2320.35	53.4	48	56.8	46.9	51.6	66.4	63.5	57.8	52.2	51.4	40.8	52.1	58.7	62		0.541033	0.630749	0.652124	0.557007	0.593103	0.783019	0.620723	0.534196	0.58	0.581448	0.480565	0.592045	0.699226	0.667384	-0.0823525	0.417206	0.690958	0.805535	0.832833	0.711358	0.757457
568	[S].SAGGSFTVR.[TA]	SAGGSFTVR.	1xTMTpro16plex [N-Term]	0.0019372	0.00017374	2	4	2	P07900; P08238	P07900 [165-173]; P08238 [160-168]	cytoplasm;cytosol;extracellular;membrane;nucleus;organelle lumen;cytoplasm;cytosol;extracellular;membrane;nucleus;organelle lumen	0	1185.65	46.7	36.5	53.2	45.2	44.5	64.4	61.6	53.2	40.7	41.2	45.3	44.9	47.7	50.2	Shared	0.473151	0.479632	0.610792	0.536817	0.511494	0.759434	0.602151	0.491682	0.452222	0.466063	0.533569	0.510227	0.568195	0.540366	-0.157581	0.178854	0.623031	0.631565	0.804273	0.706865	0.67352
569	[N].AFGDMTSEEFR.[Q]	AFGDMTSEEFR	1xOxidation [M5]; 1xTMTpro16plex [N-Term]	0.00404504	0.00017374	1	1	1	P07711	P07711 [79-89]	extracellular;nucleus;organelle lumen;vacuole	0	1609.75	36.6	23.4	48.6	44.2	42.5	51.3	49.3	38.5	35.2	35.4	31	34.3	33.5	36.8		0.370821	0.30749	0.557979	0.524941	0.488506	0.604953	0.481916	0.355823	0.391111	0.400452	0.365135	0.389773	0.399047	0.396125	-0.306776	0.0415516	0.612975	0.508288	0.922352	0.867738	0.80751
570	[F].GDNTAGCTSAGPHFNPLSR.[K]	GDNTAGCTSAGPHFNPLSR	1xCarbamidomethyl [C7]; 1xTMTpro16plex [N-Term]	1.33126e-08	0.00017374	1	1	1	P00441	P00441 [52-70]	cytoplasm;cytosol;extracellular;membrane;mitochondrion;nucleus;organelle lumen;vacuole	0	2263.08	38.8	31.3	32.9	43.4	58.1	70.8	68.8	48	44	41.8	42.5	53.6	51.2	50.7		0.39311	0.411301	0.377727	0.515439	0.667816	0.834906	0.672532	0.443623	0.488889	0.472851	0.500589	0.609091	0.609887	0.545748	-0.0773423	0.690624	0.470844	0.492632	0.452418	0.617362	0.79987
571	[F].ELFADKVPKTAENFR.[A]	ELFADKVPKTAENFR	2xTMTpro16plex [K6; K9]; 1xTMTpro16plex [N-Term]	0.00114432	0.00017374	1	1	1	P62937	P62937 [23-37]	cytoplasm;cytosol;extracellular;membrane;nucleus;organelle lumen	0	2677.55	87.3	66.4	92.7	94.8	139.9	159.2	182.3	111.5	101.6	118.6	122.5	166.6	183.9	173.1		0.884498	0.872536	1.06429	1.12589	1.60805	1.87736	1.78201	1.0305	1.12889	1.34163	1.44287	1.89318	2.19059	1.86329	0.241131	0.318965	0.47114	0.464768	0.56691	0.599721	0.856547
572	[A].AAPELAMGALELESR.[N]	AAPELAMGALELESR	1xOxidation [M7]; 1xTMTpro16plex [N-Term]	1.29899e-05	0.00017374	1	2	4	O00391	O00391 [560-574]	extracellular;Golgi;membrane;organelle lumen	0	1878	210.3	167.5	213	226.8	227.5	236.2	261.9	276.2	257.5	268.6	261	276.3	257.9	233.3		2.1307	2.20105	2.44546	2.69359	2.61494	2.78538	2.56012	2.55268	2.86111	3.03846	3.0742	3.13977	3.07207	2.5113	0.216218	0.0117609	0.764959	0.790217	0.877965	0.967046	0.938811
573	[N].GTLEDQLSHLKQYER.[S]	GTLEDQLSHLKQYER	1xTMTpro16plex [K11]; 1xTMTpro16plex [N-Term]	2.2463e-07	0.00017374	1	3	2	O43707	O43707 [681-695]	cytoplasm;cytoskeleton;cytosol;extracellular;nucleus;organelle lumen	0	2425.33	117.3	76.9	101.3	108.9	124.4	129.2	156.9	161.6	135.8	134.9	133.2	164.5	149.3	161.5		1.18845	1.01051	1.16303	1.29335	1.42989	1.52358	1.53372	1.49353	1.50889	1.52602	1.5689	1.86932	1.77844	1.73843	0.3289	0.00405558	0.774878	0.658862	0.758305	0.843274	0.932296
574	[Q].GSCQSELHR.[A]	GSCQSELHR	1xCarbamidomethyl [C3]; 1xTMTpro16plex [N-Term]	0.0856795	0.00389941	1	2	1	P22692	P22692 [172-180]	extracellular;organelle lumen	0	1377.69	24	28.8	25.9	26.4	28.5	32.7	32.4	25.9	21.8	24.3	26.8	28.7	29.2	29.6		0.243161	0.378449	0.297359	0.313539	0.327586	0.385613	0.316716	0.239372	0.242222	0.274887	0.315665	0.326136	0.347826	0.318622	-0.131916	0.271428	0.630583	0.981422	0.771134	0.813092	0.84952
575	[E].HGIDPTGTYHGDSDLQLDR.[I]	HGIDPTGTYHGDSDLQLDR	1xTMTpro16plex [N-Term]	1.3668e-08	0.00017374	1	1	1	P07437	P07437 [28-46]	cytoplasm;cytoskeleton;extracellular;membrane;nucleus;organelle lumen	0	2401.17	60.3	54.8	71.6	74.3	72.3	76.6	75.9	70.1	66.9	71.6	68.4	76.4	69.3	61.5		0.610942	0.720105	0.822044	0.882423	0.831034	0.903302	0.741935	0.647874	0.743333	0.809955	0.805654	0.868182	0.825491	0.662002	-0.0396163	0.678781	0.676343	0.797192	0.910043	0.976886	0.919996
576	[F].SATGALEGQMFR.[K]	SATGALEGQMFR	1xTMTpro16plex [N-Term]	7.84412e-05	0.00017374	1	2	1	P07711	P07711 [142-153]	extracellular;nucleus;organelle lumen;vacuole	0	1571.82	108.7	83.6	113.3	115.3	119.4	133.4	132.3	116.4	112.8	107.5	110	112.4	108.1	106.7		1.10132	1.09855	1.3008	1.36936	1.37241	1.57311	1.29326	1.07579	1.25333	1.21606	1.29564	1.27727	1.28767	1.14855	-0.0906112	0.279359	0.700088	0.698332	0.826898	0.870477	0.872419
577	[T].VVGPALAAYR.[L]	VVGPALAAYR	1xTMTpro16plex [N-Term]	0.0196769	0.00127806	1	1	1	P29279-1	P29279-1 [174-183]	cytosol;extracellular;Golgi;membrane	0	1320.8	103.7	104.9	159.9	227.1	398.6	431.2	427.8	80.5	75.3	84.4	86.3	149	167.5	161.4		1.05066	1.37845	1.83582	2.69715	4.58161	5.08491	4.18182	0.743993	0.836667	0.954751	1.01649	1.69318	1.99524	1.73735	-1.21289	0.0229554	0.206623	0.271087	0.361033	0.530423	0.901021
578	[L].HLIEPLDEGGEGGR.[H]	HLIEPLDEGGEGGR	1xTMTpro16plex [N-Term]	3.28815e-05	0.00017374	1	3	1	P78325-1	P78325-1 [138-151]	cell surface;cytoplasm;membrane;vacuole	0	1782.93	41.1	33.4	47.2	52.8	50.3	53.4	53.1	39.2	39.4	41.1	45.5	41.2	36.1	34		0.416413	0.438896	0.541906	0.627078	0.578161	0.629717	0.519062	0.362292	0.437778	0.464932	0.535925	0.468182	0.430018	0.365985	-0.291426	0.0284651	0.661271	0.696974	0.860555	0.99581	0.918128
579	[V].TGPGGVPVQGSKYAADR.[N]	TGPGGVPVQGSKYAADR	1xTMTpro16plex [K12]; 1xTMTpro16plex [N-Term]	0.0128081	0.000831282	1	1	1	P67809	P67809 [126-142]	cytoplasm;cytosol;extracellular;membrane;nucleus;spliceosomal complex	0	2268.26	60.1	33.4	53.1	59.1	77.4	61	75.3	51.6	53	48.7	62.8	61.1	56.3	54.5		0.608916	0.438896	0.609644	0.7019	0.889655	0.71934	0.73607	0.476895	0.588889	0.550905	0.739694	0.694318	0.670637	0.586652	-0.127002	0.385985	0.68444	0.493333	0.685259	0.788958	1
580	[F].GSDYEDR.[Y]	GSDYEDR	1xTMTpro16plex [N-Term]	0.181558	0.0106344	1	2	1	P04156-1	P04156-1 [142-148]	cell surface;cytoplasm;cytosol;endoplasmic reticulum;Golgi;membrane;nucleus	0	1145.54	102.5	94	104.2	116.3	127.4	128.6	128.6	72.9	63.3	65.6	64.6	65.1	63.8	76.7		1.0385	1.23522	1.19633	1.38124	1.46437	1.51651	1.25709	0.673752	0.703333	0.742081	0.760895	0.739773	0.759976	0.825619	-0.804143	2.04032e-06	0.684797	0.814513	0.788868	0.910799	0.965617
581	[F].YEGEDFSETLTR.[A]	YEGEDFSETLTR	1xTMTpro16plex [N-Term]	0.000383605	0.00017374	1	1	1	P11021	P11021 [313-324]	cell surface;cytoplasm;endoplasmic reticulum;membrane;mitochondrion;nucleus;organelle lumen	0	1750.85	74.5	60.2	81.8	77.8	79.9	89.1	93.2	90.2	87.8	89.4	83.2	95.8	87.5	101.8		0.754813	0.791064	0.93915	0.92399	0.918391	1.05071	0.911046	0.833641	0.975556	1.01131	0.979976	1.08864	1.04229	1.0958	0.160084	0.0573995	0.718385	0.752887	0.893827	0.879398	0.874069
582	[A].AQEPTGNNAEICLLPLDYGPCR.[A]	AQEPTGNNAEICLLPLDYGPCR	2xCarbamidomethyl [C12; C21]; 1xTMTpro16plex [N-Term]	1.64201e-06	0.00017374	1	1	1	P48307	P48307 [25-46]	extracellular	0	2792.37	28.3	27.4	27.9	32.6	36.4	32.3	35.6	24.3	18	19.8	16.6	18.7	22	16.9		0.286727	0.360053	0.320321	0.387173	0.418391	0.380896	0.347996	0.224584	0.2	0.223982	0.195524	0.2125	0.262061	0.181916	-0.737319	8.35147e-06	0.68531	0.860565	0.765604	0.925387	1
583	[Y].VDDTQFVR.[F]	VDDTQFVR	1xTMTpro16plex [N-Term]	0.0123165	0.000831282	5	69	4	P01892; P01889; P01891; P17693; P13747	P01892 [52-59]; P01889 [52-59]; P01891 [52-59]; P17693 [52-59]; P13747 [49-56]	cell surface;endoplasmic reticulum;Golgi;membrane;cell surface;endoplasmic reticulum;Golgi;membrane;cell surface;endoplasmic reticulum;Golgi;membrane;cell surface;endoplasmic reticulum;Golgi;membrane;cell surface;endoplasmic reticulum;Golgi;membrane	0	1283.69	361	355.6	366.7	458.7	605	636.1	640.4	414.8	408.2	439.5	523	587.2	579.9	506.3	Shared	3.65755	4.6728	4.2101	5.44774	6.95402	7.50118	6.26002	3.83364	4.53556	4.97172	6.16019	6.67273	6.90768	5.44995	-0.00642399	0.972338	0.487596	0.622942	0.561259	0.726252	0.927057
584	[Q].DTQELLQEENR.[Q]	DTQELLQEENR	1xTMTpro16plex [N-Term]	3.18162e-05	0.00017374	1	1	1	P35579-1	P35579-1 [1312-1322]	cytoplasm;cytoskeleton;cytosol;extracellular;membrane;nucleus	0	1678.86	57.6	50.1	68.2	70.9	75.5	69.7	74.1	53.2	63	58.7	68.9	75.4	68.7	65.6		0.583587	0.658344	0.783008	0.842043	0.867816	0.821934	0.72434	0.491682	0.7	0.664027	0.811543	0.856818	0.818344	0.706136	-0.0649616	0.597844	0.672477	0.758622	0.902274	0.970301	1
585	[R].LVGGPMDASVEEEGVR.[R]	LVGGPMDASVEEEGVR	1xOxidation [M6]; 1xTMTpro16plex [N-Term]	7.331e-08	0.00017374	1	1	11	P01034	P01034 [35-50]	cytoplasm;endoplasmic reticulum;endosome;extracellular;membrane;organelle lumen;vacuole	0	1964.99	737.3	554.1	695	753.2	896	914.6	922.8	634.7	594.2	593	623.5	693.7	722.4	582.4		7.47011	7.28121	7.97933	8.94537	10.2989	10.7854	9.02053	5.86599	6.60222	6.70814	7.34393	7.88295	8.60512	6.26911	-0.32623	0.0146974	0.692615	0.6751	0.739829	0.829398	0.95489
586	[L].ETAEDIQER.[R]	ETAEDIQER	1xTMTpro16plex [N-Term]	0.0032781	0.00017374	2	3	2	Q13813-3; Q13813	Q13813-3 [10-18]; Q13813 [10-18]	cytoskeleton;cytosol;extracellular;membrane;organelle lumen;cytoskeleton;cytosol;extracellular;membrane;organelle lumen	0	1394.71	104.6	97.7	119.1	156	212	235	237.2	93.9	112.9	110.8	125.2	189.6	185	170.9	Shared	1.05978	1.28384	1.36739	1.85273	2.43678	2.77123	2.31867	0.867837	1.25444	1.25339	1.47468	2.15455	2.20369	1.83961	-0.2447	0.369124	0.382422	0.463274	0.493426	0.66856	0.879315
587	[K].TPYFDAGASCTEQEMPR.[Y]	TPYFDAGASCTEQEMPR	1xCarbamidomethyl [C10]; 1xOxidation [M15]; 1xTMTpro16plex [N-Term]	7.54783e-07	0.00017374	1	1	1	Q92692-1	Q92692-1 [437-453]	cell surface;membrane	0	2280.02	41.7	34.6	46.3	50.7	50	51.4	52.8	57.3	54.5	54.5	50.3	49.1	51.1	54.8		0.422492	0.454665	0.531573	0.602138	0.574713	0.606132	0.516129	0.529575	0.605556	0.616516	0.592462	0.557955	0.608696	0.589882	0.145269	0.0804345	0.69703	0.750109	0.876992	0.99341	0.948164
588	[HV].GDSDLQLER.[I]	GDSDLQLER	1xTMTpro16plex [N-Term]	0.0103934	0.000675557	1	5	1	P68371	P68371 [38-46]	cytoplasm;cytoskeleton;cytosol;extracellular;nucleus;organelle lumen	0	1336.7	72.8	57.4	81.4	97.5	127.2	131.7	133.2	93.9	87.9	98	100.1	117.2	126	113.8		0.737589	0.754271	0.934558	1.15796	1.46207	1.55307	1.30205	0.867837	0.976667	1.1086	1.17903	1.33182	1.50089	1.22497	0.0516938	0.786043	0.474924	0.485666	0.60175	0.745594	0.941408
589	[W].AHASTSAMADR.[I]	AHASTSAMADR	1xOxidation [M8]; 1xTMTpro16plex [N-Term]	0.00170957	0.00017374	1	1	3	Q9UBR2	Q9UBR2 [94-104]	cell surface;endoplasmic reticulum;extracellular;membrane;organelle lumen;vacuole	0	1437.71	8.9	3.8	11.4	11.7	10.3	14.3	14.5	11.1	9.6	10.3	9.3	9.3	7.8	8.5		0.0901722	0.0499343	0.130884	0.138955	0.118391	0.168632	0.14174	0.102588	0.106667	0.116516	0.109541	0.105682	0.0929124	0.0914962	-0.20939	0.305252	0.534728	0.296114	0.776152	0.824012	0.702066
590	[M].ADTFLEHMCR.[L]	ADTFLEHMCR	1xCarbamidomethyl [C9]; 1xOxidation [M8]; 1xTMTpro16plex [N-Term]	0.00175516	0.00017374	2	2	1	P14618-2; P14618	P14618-2 [23-32]; P14618 [23-32]	cytoplasm;cytosol;extracellular;mitochondrion;nucleus;organelle lumen;cytoplasm;cytosol;extracellular;mitochondrion;nucleus;organelle lumen	0	1599.76	53.4	38.3	49.6	60.2	77.5	83.9	100.4	64.8	62.4	62.8	73.5	95.1	98	107.1	Shared	0.541033	0.503285	0.56946	0.714964	0.890805	0.989387	0.981427	0.598891	0.693333	0.710407	0.865724	1.08068	1.16736	1.15285	0.272458	0.224023	0.546837	0.508684	0.575569	0.722634	0.90036
591	[T].ALLSSGFSLEDPQTHANR.[I]	ALLSSGFSLEDPQTHANR	1xTMTpro16plex [N-Term]	2.71418e-10	0.00017374	1	2	1	P07900	P07900 [670-687]	cytoplasm;cytosol;extracellular;membrane;nucleus;organelle lumen	0	2247.17	67.5	68.6	75.6	76.3	69.4	87.3	88.7	80	72.2	61.6	73	69.4	66.4	61.9		0.683891	0.901445	0.867968	0.906176	0.797701	1.02948	0.867058	0.739372	0.802222	0.696833	0.859835	0.788636	0.790947	0.666308	-0.179861	0.0533994	0.664306	0.875631	0.843112	0.880226	0.774857
592	[A].GTCVDHAVVPPGGEEPR.[M]	GTCVDHAVVPPGGEEPR	1xCarbamidomethyl [C3]; 1xTMTpro16plex [N-Term]	0.000902882	0.00017374	1	2	1	P29317	P29317 [228-244]	cell surface;membrane	0	2081.04	28.4	28.7	38.2	24.2	36.2	32.3	39.7	37.5	41.3	36.8	38.1	37.3	32.8	29.9		0.287741	0.377135	0.438576	0.287411	0.416092	0.380896	0.388074	0.34658	0.458889	0.41629	0.448763	0.423864	0.390709	0.321851	0.12391	0.285478	0.656079	0.859908	1	0.655327	0.948733
593	[T].EVIDPQDLLEGR.[Y]	EVIDPQDLLEGR	1xTMTpro16plex [N-Term]	0.000856561	0.00017374	1	2	1	P31431-1	P31431-1 [25-36]	cell surface;extracellular;membrane;organelle lumen	0	1687.92	107.6	86.3	104	103.6	113.7	118.3	152	158.5	124.9	124.6	129.2	136.1	142.8	163		1.09017	1.13403	1.19403	1.2304	1.3069	1.39505	1.48583	1.46488	1.38778	1.4095	1.52179	1.54659	1.70101	1.75457	0.287645	0.00310107	0.733715	0.763235	0.803614	0.828094	0.879576
594	[M].QFLGDEETVR.[K]	QFLGDEETVR	1xTMTpro16plex [N-Term]	0.0208595	0.00138588	1	2	1	P18669	P18669 [231-240]	cytoplasm;cytosol;extracellular;membrane;organelle lumen	0	1497.79	38.4	32.1	45	47.3	43.6	45.1	50	42.2	44.2	51	47.5	49	43.1	45.4		0.389058	0.421813	0.516648	0.561758	0.501149	0.53184	0.488759	0.390018	0.491111	0.576923	0.559482	0.556818	0.513401	0.488698	0.0683237	0.492735	0.692572	0.750881	0.919698	1	0.89211
595	[R].LVGGPMDASVEEEGVRR.[A]	LVGGPMDASVEEEGVRR	1xOxidation [M6]; 1xTMTpro16plex [N-Term]	6.79285e-07	0.00017374	1	1	3	P01034	P01034 [35-51]	cytoplasm;endoplasmic reticulum;endosome;extracellular;membrane;organelle lumen;vacuole	1	2121.09	124	99.7	116.4	127	163	172.3	176.1	106.1	87	102.9	106.4	124.1	132.2	102.5		1.25633	1.31012	1.33639	1.50831	1.87356	2.03184	1.72141	0.980591	0.966667	1.16403	1.25324	1.41023	1.57475	1.10334	-0.384968	0.0235725	0.618323	0.644794	0.657727	0.742339	0.922102
596	[S].QPSETER.[L]	QPSETER	1xTMTpro16plex [N-Term]	0.109438	0.00571103	1	1	1	P26006	P26006 [1040-1046]	cell surface;membrane	0	1150.6	60.3	59.6	82.3	98.4	124.4	124.5	127.3	52.2	61.4	71.1	87.6	101	92.6	91.4		0.610942	0.78318	0.944891	1.16865	1.42989	1.46816	1.24438	0.48244	0.682222	0.804299	1.0318	1.14773	1.10304	0.983854	-0.294998	0.212756	0.416128	0.533443	0.643588	0.795993	0.97393
597	[L].DTKGPEIR.[T]	DTKGPEIR	1xTMTpro16plex [K3]; 1xTMTpro16plex [N-Term]	0.290664	0.0226731	3	5	1	P14618-2; P14618; P30613	P14618-2 [113-120]; P14618 [113-120]; P30613 [156-163]	cytoplasm;cytosol;extracellular;mitochondrion;nucleus;organelle lumen;cytoplasm;cytosol;extracellular;mitochondrion;nucleus;organelle lumen;cytoplasm;cytosol;extracellular;mitochondrion;nucleus;organelle lumen	0	1523.9	30.4	22.7	31.7	30.2	32	38	39.2	32.8	32.2	31.8	32.1	33.8	32.3	37.1	Shared	0.308004	0.298292	0.363949	0.35867	0.367816	0.448113	0.383187	0.303142	0.357778	0.359729	0.378092	0.384091	0.384753	0.399354	0.0220344	0.807333	0.687335	0.665662	0.812182	0.8004	0.820811
598	[K].ATPEDNGR.[S]	ATPEDNGR	1xDeamidated [N6]; 1xTMTpro16plex [N-Term]	0.0604113	0.00292699	1	1	4	P05362	P05362 [360-367]	cell surface;membrane	0	1164.58	309.1	273.8	334.4	392.8	491	523.3	541.9	229.4	205.4	224.7	232.7	246.8	245.3	229.8		3.13171	3.5979	3.83927	4.66508	5.64368	6.17099	5.29717	2.12015	2.28222	2.54186	2.74087	2.80455	2.92198	2.47363	-0.854808	0.000559319	0.507489	0.583034	0.622147	0.75597	0.91455
599	[S].GSTSTPAPSR.[T]	GSTSTPAPSR	1xTMTpro16plex [N-Term]	0.329259	0.0282585	1	3	1	P53396-1	P53396-1 [443-452]	cytoplasm;cytosol;extracellular;membrane;organelle lumen	0	1264.68	11	13.9	15.5	13	15.7	17.6	19.6	21.2	20	16.7	14.6	16.1	17.9	19.7		0.111449	0.182654	0.177956	0.154394	0.18046	0.207547	0.191593	0.195933	0.222222	0.188914	0.171967	0.182955	0.213222	0.212056	0.201953	0.0826444	0.536981	0.880062	0.857426	0.7439	0.869488
600	[C].DNLWDLTDASVVCR.[A]	DNLWDLTDASVVCR	1xCarbamidomethyl [C13]; 1xTMTpro16plex [N-Term]	5.6431e-05	0.00017374	1	1	1	Q08380	Q08380 [50-63]	extracellular;membrane;organelle lumen	0	1967.98	12.7	14.4	15.3	13.1	13.8	19.4	20.2	13.7	13.1	13.9	11.3	13.7	13	18		0.128673	0.189225	0.17566	0.155582	0.158621	0.228774	0.197458	0.126617	0.145556	0.15724	0.133098	0.155682	0.154854	0.193757	-0.210039	0.132808	0.562446	0.827127	0.767834	0.68007	0.693352
601	[R].KVDEGAGDSAAVASGGAQ.[T]	KVDEGAGDSAAVASGGAQ	1xTMTpro16plex [K1]; 1xTMTpro16plex [N-Term]	0.00112195	0.00017374	1	2	1	Q9NZT2-1	Q9NZT2-1 [460-477]	cytoplasm;extracellular;membrane;nucleus	0	2198.15	33.4	38.3	39	36.2	43	43.8	45.7	44.2	31.7	35	39	45.4	39.8	40.4		0.338399	0.503285	0.447761	0.429929	0.494253	0.516509	0.446725	0.408503	0.352222	0.395928	0.459364	0.515909	0.474092	0.434876	-0.0631071	0.539568	0.655166	0.974397	0.866898	0.832373	0.95691
602	[N].ATSGETLEENEAGD.[-]	ATSGETLEENEAGD	1xTMTpro16plex [N-Term]	0.0756878	0.00353247	1	2	1	Q9UQ80	Q9UQ80 [381-394]	cytoplasm;extracellular;membrane;nucleus;organelle lumen	0	1726.79	36.4	29.5	31.8	41.3	42.1	42.9	48.3	38	42.5	37.3	42.7	40.2	45.7	34.3		0.368794	0.387648	0.365098	0.490499	0.483908	0.505896	0.472141	0.351201	0.472222	0.421946	0.502945	0.456818	0.544372	0.369214	0.0208437	0.859516	0.728992	0.76626	0.721685	0.969564	0.956536
603	[Q].NYQNSESGEKNEGSESAPEGQAQQR.[R]	NYQNSESGEKNEGSESAPEGQAQQR	1xDeamidated [N4]; 1xTMTpro16plex [K10]; 1xTMTpro16plex [N-Term]	5.53825e-07	0.00017374	1	1	1	P67809	P67809 [161-185]	cytoplasm;cytosol;extracellular;membrane;nucleus;spliceosomal complex	0	3333.57	11.4	13.1	14.4	15.7	19.8	14.4	20.2	10.8	14	10.3	14.6	16.2	15	10.2		0.115502	0.172142	0.165327	0.186461	0.227586	0.169811	0.197458	0.0998152	0.155556	0.116516	0.171967	0.184091	0.178678	0.109795	-0.280185	0.121487	0.507507	0.756381	0.726438	0.819297	1
604	[T].ETQEKNPLPSKETIEQEKQAGES.[-]	ETQEKNPLPSKETIEQEKQAGES	3xTMTpro16plex [K5; K11; K18]; 1xTMTpro16plex [N-Term]	1.56208e-05	0.00017374	1	1	1	P62328	P62328 [22-44]	cytoplasm;cytoskeleton;cytosol;extracellular;membrane;nucleus;organelle lumen	0	3817.1	24.5	22	37.9	62.3	144.3	157.7	165.1	30.9	40	38.2	53.1	119.7	132.1	80.9		0.248227	0.289093	0.435132	0.739905	1.65862	1.85967	1.61388	0.285582	0.444444	0.432127	0.625442	1.36023	1.57356	0.870829	-0.291533	0.59379	0.133479	0.155454	0.233983	0.397869	0.89189
605	[S].APHGPGLIYR.[Q]	APHGPGLIYR	1xTMTpro16plex [N-Term]	9.12717e-05	0.00017374	1	1	1	P02765	P02765 [19-28]	extracellular;Golgi;organelle lumen	0	1384.8	46.7	44.3	63.8	43	56.5	52.8	102.6	39.1	51.8	39.7	47.4	101.6	47.4	60.4		0.473151	0.582129	0.732491	0.510689	0.649425	0.622642	1.00293	0.361368	0.575556	0.449095	0.558304	1.15455	0.564622	0.650161	-0.0843764	0.757313	0.471767	0.580427	0.73035	0.509196	0.647526
606	[L].NFSHGTHEYHAETIKNVR.[T]	NFSHGTHEYHAETIKNVR	1xTMTpro16plex [K15]; 1xTMTpro16plex [N-Term]	1.71298e-05	0.00017374	2	2	1	P14618-2; P14618	P14618-2 [75-92]; P14618 [75-92]	cytoplasm;cytosol;extracellular;mitochondrion;nucleus;organelle lumen;cytoplasm;cytosol;extracellular;mitochondrion;nucleus;organelle lumen	0	2748.45	46.2	35.9	51.5	56.4	63.9	70.9	74.3	49.8	44.6	44.8	48.4	48.8	51.8	42.5	Shared	0.468085	0.471748	0.591274	0.669834	0.734483	0.836085	0.726295	0.460259	0.495556	0.506787	0.570082	0.554545	0.617034	0.457481	-0.29669	0.0586092	0.559854	0.564234	0.707194	0.801155	0.878479
607	[R].SPEDSSPDAAR.[I]	SPEDSSPDAAR	1xTMTpro16plex [N-Term]	0.0023443	0.00017374	1	1	1	P35318	P35318 [79-89]	cytoplasm;extracellular	0	1435.7	11.3	14.7	19.9	26.9	40.3	44.2	49.1	17.7	19.7	23.9	29.3	40.9	46.2	40.2		0.114488	0.193167	0.228473	0.319477	0.463218	0.521226	0.479961	0.163586	0.218889	0.270362	0.345112	0.464773	0.550328	0.432723	0.0761583	0.82673	0.219652	0.370601	0.438337	0.612934	0.888709
608	[S].WSADLDKCMDCASCR.[A]	WSADLDKCMDCASCR	3xCarbamidomethyl [C8; C11; C14]; 1xTMTpro16plex [K7]; 1xTMTpro16plex [N-Term]	0.01169	0.000675557	1	1	1	Q9NP84	Q9NP84 [42-56]	cell surface;membrane	0	2483.14	85	64.7	101.4	106.3	129.7	124.7	133.4	100.3	75.3	81.9	92.5	93.6	90.7	74.3		0.861196	0.850197	1.16418	1.26247	1.4908	1.47052	1.30401	0.926987	0.836667	0.926471	1.08952	1.06364	1.08041	0.799785	-0.321763	0.0474204	0.577672	0.570294	0.780907	0.846838	1
609	[H].GDSDLQLDR.[I]	GDSDLQLDR	1xTMTpro16plex [N-Term]	0.00125478	0.00017374	1	1	2	P07437	P07437 [38-46]	cytoplasm;cytoskeleton;extracellular;membrane;nucleus;organelle lumen	0	1322.69	138.5	123.9	155.4	178.8	237.3	226.7	245.1	158.7	151.6	158.4	186.2	222.3	190.5	190.4		1.40324	1.62812	1.78416	2.12352	2.72759	2.67335	2.39589	1.46673	1.68444	1.79186	2.19317	2.52614	2.26921	2.04952	-0.0758583	0.662234	0.514463	0.596909	0.654115	0.778533	1
610	[L].ALAGSPAPSGHPKAGHSENGVEEDTEGR.[T]	ALAGSPAPSGHPKAGHSENGVEEDTEGR	1xDeamidated [N19]; 1xTMTpro16plex [K13]; 1xTMTpro16plex [N-Term]	8.98283e-06	0.00017374	1	2	1	Q9NZT2-1	Q9NZT2-1 [480-507]	cytoplasm;extracellular;membrane;nucleus	0	3366.68	19.3	17.1	23.2	20.8	23.7	23.6	28.6	27.5	23.6	26.4	27	23.7	17.5	23.2		0.195542	0.224704	0.266361	0.247031	0.272414	0.278302	0.27957	0.254159	0.262222	0.298643	0.318021	0.269318	0.208457	0.249731	0.0769424	0.456948	0.699439	0.80375	0.952751	0.88361	0.974403
611	[P].MAEGGGQNHHEVVKFMDVYQR.[S]	MAEGGGQNHHEVVKFMDVYQR	1xTMTpro16plex [K14]; 1xTMTpro16plex [N-Term]	2.4447e-05	0.00017374	2	17	1	P15692-18; P15692-12	P15692-18 [209-229]; P15692-12 [209-229]	cell surface;cytoplasm;extracellular;membrane;organelle lumen;cell surface;cytoplasm;extracellular;membrane;organelle lumen	0	3040.54	61.3	58.5	80.4	83.4	78.7	74.4	89.2	63.7	56	63.3	64.7	64	53.6	54.7	Shared	0.621074	0.768725	0.923077	0.990499	0.904598	0.877358	0.871945	0.588725	0.622222	0.716063	0.762073	0.727273	0.638475	0.588805	-0.359398	0.00410589	0.627032	0.776099	0.931931	1	0.913275
612	[Q].EKNPLPSKETIEQEKQAGES.[-]	EKNPLPSKETIEQEKQAGES	3xTMTpro16plex [K2; K8; K15]; 1xTMTpro16plex [N-Term]	2.31274e-06	0.00017374	1	1	2	P62328	P62328 [25-44]	cytoplasm;cytoskeleton;cytosol;extracellular;membrane;nucleus;organelle lumen	0	3458.95	47.3	38.3	66.9	89.3	197.6	202.3	215.8	48.8	66.4	62.1	85.4	158.1	171.2	121.6		0.47923	0.503285	0.768083	1.06057	2.27126	2.38561	2.10948	0.451017	0.737778	0.702489	1.00589	1.79659	2.03931	1.30893	-0.252098	0.587565	0.200883	0.210967	0.321964	0.444569	0.952067
613	[R].EQAEEER.[Y]	EQAEEER	1xTMTpro16plex [N-Term]	0.357256	0.0325467	1	3	1	Q9UII2-1	Q9UII2-1 [51-57]	cell surface;mitochondrion	0	1194.59	21.3	16.3	21.6	26	30.6	26.5	32.4	16	17.3	16.7	22.1	29.5	26	27.8		0.215805	0.214192	0.247991	0.308789	0.351724	0.3125	0.316716	0.147874	0.192222	0.188914	0.260306	0.335227	0.309708	0.299247	-0.182836	0.345033	0.613565	0.608977	0.705072	0.877928	1
614	[Y].SFDPVGSYQR.[D]	SFDPVGSYQR	1xTMTpro16plex [N-Term]	0.00443453	0.00017374	1	1	1	P20618	P20618 [151-160]	cytoplasm;cytosol;extracellular;nucleus;organelle lumen;proteasome	0	1459.75	65	50.9	72.1	68.3	71.1	74.1	86.1	80.5	72.3	82.6	78.7	73.1	61.7	64.2		0.658561	0.668857	0.827784	0.811164	0.817241	0.873821	0.841642	0.743993	0.803333	0.934389	0.926973	0.830682	0.734961	0.691066	0.0429892	0.631466	0.753657	0.765439	0.947316	0.928296	0.935251
615	[R].FNSVPLTDTGHE.[R]	FNSVPLTDTGHE	1xTMTpro16plex [N-Term]	0.000106902	0.00017374	1	1	1	P09603	P09603 [471-482]	extracellular;membrane;organelle lumen	0	1620.82	88.7	73.4	89.5	108.8	115.7	100.4	123.3	87.8	86.4	85.9	96.6	110.7	92	79.1		0.898683	0.96452	1.02755	1.29216	1.32989	1.18396	1.20528	0.81146	0.96	0.971719	1.13781	1.25795	1.09589	0.851453	-0.157196	0.206542	0.67576	0.725266	0.772664	0.971634	1
616	[R].SYDVPPPPMEPDHPFYSNISKDR.[R]	SYDVPPPPMEPDHPFYSNISKDR	1xOxidation [M9]; 1xTMTpro16plex [K21]; 1xTMTpro16plex [N-Term]	3.74438e-08	0.00017374	1	2	1	P18669	P18669 [118-140]	cytoplasm;cytosol;extracellular;membrane;organelle lumen	0	3312.65	62.2	44.4	55.7	66.2	88.1	88.1	96.5	63.4	45.4	58.1	58.6	66.1	60.7	53.5		0.630193	0.583443	0.639495	0.786223	1.01264	1.03892	0.943304	0.585952	0.504444	0.65724	0.690224	0.751136	0.723049	0.575888	-0.328164	0.0644952	0.606587	0.561589	0.615541	0.756773	0.974713
617	[Q].AYQDQKPGTSGLR.[K]	AYQDQKPGTSGLR	1xTMTpro16plex [K6]; 1xTMTpro16plex [N-Term]	0.000261817	0.00017374	1	1	2	P36871-1	P36871-1 [11-23]	cytoplasm;cytoskeleton;cytosol;extracellular	0	2029.13	102.6	72.2	100.8	99.1	124.2	156.7	173	100.3	105.3	105.6	104.2	107.7	121.3	132.9		1.03951	0.948752	1.15729	1.17696	1.42759	1.84788	1.6911	0.926987	1.17	1.19457	1.22733	1.22386	1.44491	1.43057	-0.108145	0.519061	0.562545	0.513428	0.626281	0.636925	0.772555
618	[R].LVGGPMDASVEEEGVR.[R]	LVGGPMDASVEEEGVR	1xTMTpro16plex [N-Term]	2.47264e-08	0.00017374	1	1	2	P01034	P01034 [35-50]	cytoplasm;endoplasmic reticulum;endosome;extracellular;membrane;organelle lumen;vacuole	0	1949	138.4	108.7	126.5	142.7	170	176.1	196.9	104.6	92	95.9	110.2	131.5	124.1	113.5		1.40223	1.42838	1.45235	1.69477	1.95402	2.07665	1.92473	0.966728	1.02222	1.08484	1.298	1.49432	1.47826	1.22174	-0.478262	0.00364933	0.675236	0.68783	0.699373	0.816109	0.940949
619	[G].DEASELR.[S]	DEASELR	1xTMTpro16plex [N-Term]	0.0515835	0.00242314	1	2	1	P61160-1	P61160-1 [59-65]	cytoplasm;cytoskeleton;cytosol;extracellular;membrane;organelle lumen	0	1123.59	90.6	65.5	87.1	93.3	119.3	132.7	148.4	77.3	68.7	60	76.1	77.1	71.6	79.8		0.917933	0.86071	1	1.10808	1.37126	1.56486	1.45064	0.714418	0.763333	0.678733	0.896349	0.876136	0.852889	0.858988	-0.552582	0.00516433	0.586592	0.550024	0.639035	0.7081	0.876286
620	[F].FDIAVDGEPLGR.[V]	FDIAVDGEPLGR	1xTMTpro16plex [N-Term]	2.18572e-05	0.00017374	1	1	2	P62937	P62937 [8-19]	cytoplasm;cytosol;extracellular;membrane;nucleus;organelle lumen	0	1592.86	187.3	143.4	197.6	184.6	272.6	323.4	388.6	197.8	191.4	195.3	208.2	303.3	334	379.5		1.89767	1.88436	2.26866	2.1924	3.13333	3.81368	3.79863	1.8281	2.12667	2.20928	2.4523	3.44659	3.97856	4.08504	0.0839544	0.740696	0.497596	0.494106	0.594873	0.574878	0.821604
621	[M].KSGEHDFGAAFDGDGDR.[N]	KSGEHDFGAAFDGDGDR	1xTMTpro16plex [K1]; 1xTMTpro16plex [N-Term]	3.59574e-06	0.00017374	1	3	1	P36871-1	P36871-1 [277-293]	cytoplasm;cytoskeleton;cytosol;extracellular	0	2389.17	44.9	28.3	38.9	41.5	47.7	57.4	64.8	41.7	34.6	34.7	35.8	41.1	45.9	32.3		0.454914	0.371879	0.446613	0.492874	0.548276	0.676887	0.633431	0.385397	0.384444	0.392534	0.421673	0.467045	0.546754	0.347686	-0.299402	0.0666772	0.672068	0.549396	0.659805	0.728149	0.809996
622	[S].RPIIHFGSDYEDR.[Y]	RPIIHFGSDYEDR	1xTMTpro16plex [N-Term]	8.21425e-05	0.00017374	1	2	1	P04156-1	P04156-1 [136-148]	cell surface;cytoplasm;cytosol;endoplasmic reticulum;Golgi;membrane;nucleus	0	1908.99	55.2	48.6	62.5	70.9	89.2	88.8	100.8	28.5	30.2	28	29.6	40.7	31.6	24.1		0.559271	0.638633	0.717566	0.842043	1.02529	1.04717	0.985337	0.263401	0.335556	0.316742	0.348645	0.4625	0.376415	0.259419	-1.29943	4.24223e-05	0.534078	0.609866	0.685243	0.804113	0.979103
623	[F].GPGLQGGSAGSPAR.[F]	GPGLQGGSAGSPAR	1xTMTpro16plex [N-Term]	0.0980824	0.00476066	1	2	1	P21333	P21333 [1074-1087]	cytoplasm;cytoskeleton;cytosol;extracellular;membrane;nucleus	0	1515.82	29.5	22.2	31.8	26.8	46.9	45	53.1	38.3	29	34.7	30.1	42.8	37.6	43		0.298886	0.291721	0.365098	0.31829	0.53908	0.53066	0.519062	0.353974	0.322222	0.392534	0.354535	0.486364	0.447886	0.462863	-0.0215369	0.905001	0.554436	0.541146	0.67726	0.590431	1
624	[R].GASQAGAPQGR.[V]	GASQAGAPQGR	1xTMTpro16plex [N-Term]	0.0585374	0.00267319	1	1	1	P06396	P06396 [33-43]	cytoplasm;cytoskeleton;cytosol;extracellular;membrane;nucleus;organelle lumen	0	1303.7	27.4	20.3	19.8	24	29.9	34.5	40.1	12.4	12.7	10.2	11.6	11.6	10.7	11.1		0.277609	0.266754	0.227325	0.285036	0.343678	0.40684	0.391984	0.114603	0.141111	0.115385	0.136631	0.131818	0.127457	0.119483	-1.31082	1.02312e-05	0.682355	0.655674	0.558758	0.700609	0.844751
625	[C].QAQGPPEPVDLLWLQDAVPLATAPGHGPQR.[S]	QAQGPPEPVDLLWLQDAVPLATAPGHGPQR	1xTMTpro16plex [N-Term]	1.73913e-09	0.00017374	1	2	2	P30530	P30530 [161-190]	cell surface;membrane	0	3462.85	9.8	8.4	12	11.9	13.3	12.7	15.6	12.9	9.9	7	8.2	7.9	8.2	8.2		0.0992908	0.110381	0.137773	0.14133	0.152874	0.149764	0.152493	0.119224	0.11	0.0791855	0.0965842	0.0897727	0.0976772	0.088267	-0.471601	0.00206744	0.649496	0.722042	0.90122	0.924491	1
626	[V].SFELFADKVPKTAENFR.[A]	SFELFADKVPKTAENFR	2xTMTpro16plex [K8; K11]; 1xTMTpro16plex [N-Term]	0.00045825	0.00017374	1	1	2	P62937	P62937 [21-37]	cytoplasm;cytosol;extracellular;membrane;nucleus;organelle lumen	0	2911.65	22.2	18.9	26.3	25.4	79.5	99.3	120.6	27.4	29.2	22.2	22.7	41.1	57.4	50.1		0.224924	0.248357	0.301952	0.301663	0.913793	1.17099	1.17889	0.253235	0.324444	0.251131	0.267373	0.467045	0.68374	0.53929	-0.639553	0.242527	0.190794	0.210671	0.256133	0.255888	0.775133
627	[TIV].LLTEAPLNPKANR.[E]	LLTEAPLNPKANR	1xTMTpro16plex [K10]; 1xTMTpro16plex [N-Term]	1.19239e-05	0.00017374	6	11	2	Q9BYX7; P60709; P62736; P68133; P68032; P63261	Q9BYX7 [104-116]; P60709 [104-116]; P62736 [106-118]; P68133 [106-118]; P68032 [106-118]; P63261 [104-116]	cytoplasm;cytoskeleton;cytosol;extracellular;cytoplasm;cytoskeleton;cytosol;extracellular;cytoplasm;cytoskeleton;cytosol;extracellular;cytoplasm;cytoskeleton;cytosol;extracellular;cytoplasm;cytoskeleton;cytosol;extracellular;cytoplasm;cytoskeleton;cytosol;extracellular	0	2045.24	188.5	113.8	173.1	196.9	300.3	308.8	575.3	155.2	142.3	114.1	122	181.5	181.2	229.5	Shared	1.90983	1.4954	1.98737	2.33848	3.45172	3.64151	5.62366	1.43438	1.58111	1.29072	1.43698	2.0625	2.15843	2.4704	-0.717606	0.0671346	0.339606	0.265913	0.353395	0.415829	0.613787
628	[IV].ALDTKGPEIR.[T]	ALDTKGPEIR	1xTMTpro16plex [K5]; 1xTMTpro16plex [N-Term]	0.0112409	0.000675557	3	5	6	P14618-2; P14618; P30613	P14618-2 [111-120]; P14618 [111-120]; P30613 [154-163]	cytoplasm;cytosol;extracellular;mitochondrion;nucleus;organelle lumen;cytoplasm;cytosol;extracellular;mitochondrion;nucleus;organelle lumen;cytoplasm;cytosol;extracellular;mitochondrion;nucleus;organelle lumen	0	1708.02	735.9	563.2	740	836.4	1206.6	1239.8	1712.2	658.4	625.6	604	681.9	857	861.7	970.6	Shared	7.45593	7.40079	8.49598	9.93349	13.869	14.6203	16.737	6.08503	6.95111	6.83258	8.0318	9.73864	10.2644	10.4478	-0.428155	0.0953698	0.445474	0.44218	0.507615	0.593503	0.828639
629	[V].AVALDTKGPEIR.[T]	AVALDTKGPEIR	1xTMTpro16plex [K7]; 1xTMTpro16plex [N-Term]	1.34249e-05	0.00017374	2	3	2	P14618-2; P14618	P14618-2 [109-120]; P14618 [109-120]	cytoplasm;cytosol;extracellular;mitochondrion;nucleus;organelle lumen;cytoplasm;cytosol;extracellular;mitochondrion;nucleus;organelle lumen	0	1878.13	248.1	193.4	254.8	298.6	385.4	445.6	566.1	257.8	266.6	266.3	287.2	387.1	382.1	406	Shared	2.51368	2.54139	2.92537	3.54632	4.42989	5.25472	5.53372	2.38262	2.96222	3.01244	3.3828	4.39886	4.55152	4.37029	-0.0938434	0.684201	0.454247	0.459255	0.528645	0.640856	0.800525
630	[T].EAPLNPKANR.[E]	EAPLNPKANR	1xTMTpro16plex [K7]; 1xTMTpro16plex [N-Term]	0.000241922	0.00017374	6	11	16	Q9BYX7; P60709; P62736; P68133; P68032; P63261	Q9BYX7 [107-116]; P60709 [107-116]; P62736 [109-118]; P68133 [109-118]; P68032 [109-118]; P63261 [107-116]	cytoplasm;cytoskeleton;cytosol;extracellular;cytoplasm;cytoskeleton;cytosol;extracellular;cytoplasm;cytoskeleton;cytosol;extracellular;cytoplasm;cytoskeleton;cytosol;extracellular;cytoplasm;cytoskeleton;cytosol;extracellular;cytoplasm;cytoskeleton;cytosol;extracellular	0	1718.02	2079.6	1200.1	1662.1	1953.6	2732.3	2623.5	4578.5	1452.8	1172.8	1168.4	1211.2	1562.2	1533.2	1867.5	Shared	21.0699	15.77	19.0827	23.2019	31.4057	30.9375	44.7556	13.427	13.0311	13.2172	14.2662	17.7523	18.2633	20.1023	-0.758754	0.0163022	0.470777	0.352359	0.426375	0.518413	0.701716
631	[V].NLSEKDYIR.[K]	NLSEKDYIR	1xTMTpro16plex [K5]; 1xTMTpro16plex [N-Term]	0.00449314	0.00017374	1	3	1	Q9NTK5-1	Q9NTK5-1 [230-238]	cytoplasm;cytosol;extracellular;membrane;nucleus;organelle lumen	0	1746	122.8	79.1	103.9	121.8	183.2	206.4	261.9	103.5	92.4	88.5	91.4	118.4	112.7	112.6		1.24417	1.03942	1.19288	1.44656	2.10575	2.43396	2.56012	0.956562	1.02667	1.00113	1.07656	1.34545	1.34247	1.21206	-0.594777	0.0368286	0.485983	0.406006	0.465948	0.565035	0.82252
632	[V].AFTDTER.[L]	AFTDTER	1xTMTpro16plex [N-Term]	0.0867438	0.00389941	3	8	5	P17066; P11142-1; P0DMV8	P17066 [45-51]; P11142-1 [43-49]; P0DMV8 [43-49]	cytoplasm;cytosol;extracellular;organelle lumen;cytoplasm;cytosol;extracellular;organelle lumen;cytoplasm;cytosol;extracellular;organelle lumen	0	1143.6	512	422.4	475	457.9	649.6	714.1	959.8	436.8	395.4	387.1	390	476.8	533.4	637.5	Shared	5.18744	5.55059	5.4535	5.43824	7.46667	8.42099	9.38221	4.03697	4.39333	4.37896	4.59364	5.41818	6.35378	6.86222	-0.380095	0.0657161	0.552901	0.591608	0.58126	0.579633	0.795832
633	[R].ALSSQHQAR.[I]	ALSSQHQAR	1xTMTpro16plex [N-Term]	0.0164047	0.000976572	1	1	1	P11021	P11021 [298-306]	cell surface;cytoplasm;endoplasmic reticulum;membrane;mitochondrion;nucleus;organelle lumen	0	1301.72	38.1	30.3	34.1	33.8	45.6	47.3	63.8	38.7	36.4	39.3	42.9	37.7	39.6	40.8		0.386018	0.39816	0.391504	0.401425	0.524138	0.557783	0.623656	0.357671	0.404444	0.44457	0.5053	0.428409	0.471709	0.439182	-0.105459	0.435984	0.61896	0.638429	0.627756	0.643665	0.840428
634	[L].LQDFFNGR.[D]	LQDFFNGR	1xDeamidated [N6]; 1xTMTpro16plex [N-Term]	0.0128081	0.000831282	1	2	1	P0DMV8	P0DMV8 [350-357]	cytoplasm;cytoskeleton;cytosol;endoplasmic reticulum;extracellular;mitochondrion;nucleus	0	1301.68	99.3	68.8	71.5	90.7	108.4	113.3	164.5	83.5	65.6	74.4	75.4	88.7	86	91		1.00608	0.904074	0.820896	1.0772	1.24598	1.33608	1.60802	0.771719	0.728889	0.841629	0.888104	1.00795	1.02442	0.979548	-0.357629	0.0454017	0.625665	0.562229	0.510502	0.669892	0.774854
635	[V].FASLPQVER.[G]	FASLPQVER	1xTMTpro16plex [N-Term]	0.0111677	0.000675557	1	2	1	O75083	O75083 [9-17]	cytoplasm;cytoskeleton;cytosol;extracellular	0	1350.77	264.1	165.4	216.2	243.1	292.3	318.6	417.3	191.9	156.9	150.7	163.9	198.8	185.3	184.7		2.67579	2.17346	2.4822	2.88717	3.35977	3.75708	4.07918	1.77357	1.74333	1.70475	1.93051	2.25909	2.20727	1.98816	-0.654283	0.00165341	0.655962	0.532817	0.608506	0.707783	0.823639
636	[A].YFNDSQR.[Q]	YFNDSQR	1xTMTpro16plex [N-Term]	0.347219	0.0306824	4	7	1	P17066; P11142-1; P0DMV8; P38646	P17066 [151-157]; P11142-1 [149-155]; P0DMV8 [149-155]; P38646 [196-202]	cytoplasm;cytosol;extracellular;organelle lumen;cytoplasm;cytosol;extracellular;organelle lumen;cytoplasm;cytosol;extracellular;organelle lumen;cytoplasm;cytosol;extracellular;organelle lumen	0	1233.62	126.2	76.5	93.8	113.8	146.9	156.2	196.5	101.8	96.7	88.7	106.3	123.8	123.1	122	Shared	1.27862	1.00526	1.07692	1.35154	1.68851	1.84198	1.92082	0.94085	1.07444	1.00339	1.25206	1.40682	1.46635	1.31324	-0.265174	0.150581	0.665664	0.523347	0.560658	0.703628	0.879054
637	[I].AYGLDKKVGAER.[N]	AYGLDKKVGAER	2xTMTpro16plex [K6; K7]; 1xTMTpro16plex [N-Term]	0.0123165	0.000831282	1	2	1	P11142-1	P11142-1 [182-193]	cytoplasm;cytosol;endosome;extracellular;membrane;nucleus;organelle lumen;spliceosomal complex	0	2219.33	382.6	157.9	221.3	231.2	393	445.1	590.9	314.2	203	177.6	160.5	264.9	296.3	301.2		3.87639	2.0749	2.54076	2.74584	4.51724	5.24882	5.77615	2.90388	2.25556	2.00905	1.89046	3.01023	3.52948	3.2422	-0.507298	0.0788202	0.671103	0.359219	0.439871	0.475376	0.782051
638	[G].SVKAYTNFDAER.[D]	SVKAYTNFDAER	1xTMTpro16plex [K3]; 1xTMTpro16plex [N-Term]	0.0108798	0.000675557	1	3	1	P07355	P07355 [26-37]	cell surface;cytoplasm;cytosol;endoplasmic reticulum;endosome;extracellular;membrane;nucleus;organelle lumen	0	2009.09	106.9	67.3	97.5	116.6	132.3	127.8	158.6	89.8	71.5	71.2	86.3	99	92.8	95.2		1.08308	0.884363	1.1194	1.3848	1.52069	1.50708	1.55034	0.829945	0.794444	0.80543	1.01649	1.125	1.10542	1.02476	-0.433397	0.0117974	0.698607	0.570431	0.722036	0.893221	0.980874
639	[V].VPCFDASKVKCSGPGLER.[A]	VPCFDASKVKCSGPGLER	2xCarbamidomethyl [C3; C11]; 2xTMTpro16plex [K8; K10]; 1xTMTpro16plex [N-Term]	0.0138503	0.000831282	1	2	1	P21333	P21333 [1155-1172]	cytoplasm;cytoskeleton;cytosol;extracellular;membrane;nucleus	0	2919.6	62.9	42.5	62.5	66.1	61.1	59.2	69.2	68.8	74.2	68.4	76.2	67.5	58.5	59		0.637285	0.558476	0.717566	0.785036	0.702299	0.698113	0.676442	0.63586	0.824444	0.773756	0.897527	0.767045	0.696843	0.635091	0.131401	0.178455	0.811791	0.711402	0.914055	1	0.894608
640	[T].VTSQNLQLENLR.[M]	VTSQNLQLENLR	1xTMTpro16plex [N-Term]	3.11067e-06	0.00017374	1	3	5	P04233-1	P04233-1 [83-94]	cell surface;endoplasmic reticulum;endosome;Golgi;membrane;organelle lumen;vacuole	0	1718.97	411.6	332.4	381.5	402.8	388.3	387.1	390.4	539.3	485.8	497.7	498.6	500.8	449.5	383		4.17021	4.36794	4.38002	4.78385	4.46322	4.56486	3.81623	4.98429	5.39778	5.63009	5.87279	5.69091	5.35438	4.12271	0.27859	0.00304111	0.871728	0.913059	0.915586	1	0.932977
641	[G].YAAPPSPPLSR.[S]	YAAPPSPPLSR	1xTMTpro16plex [N-Term]	0.0795457	0.00353247	1	3	1	Q16610	Q16610 [43-53]	extracellular;organelle lumen	0	1459.82	70.1	48	68.9	61.2	60.8	84.8	74.6	73.4	63.3	69.2	71.7	68.7	59.6	67.5		0.710233	0.630749	0.791045	0.726841	0.698851	1	0.729228	0.678373	0.703333	0.782805	0.844523	0.780682	0.709946	0.726588	-0.0166582	0.864389	0.710233	0.630749	0.791045	0.726841	0.698851
642	[T].PVSDRVTKCCTESLVNR.[R]	PVSDRVTKCCTESLVNR	2xCarbamidomethyl [C9; C10]; 1xTMTpro16plex [K8]; 1xTMTpro16plex [N-Term]	6.3954e-05	0.00017374	1	3	1	P02768-1	P02768-1 [492-508]	cytoplasm;endoplasmic reticulum;extracellular;Golgi;nucleus;organelle lumen	1	2629.4	76.3	60.5	71.1	85.5	79	78.8	89.8	96.9	82.5	80.4	71.5	95.7	82.7	77.9		0.77305	0.795007	0.816303	1.01544	0.908046	0.929245	0.87781	0.895564	0.916667	0.909502	0.842167	1.0875	0.98511	0.838536	0.0825615	0.286931	0.761296	0.782919	0.803891	1	0.894239
643	[R].FDNDAASPR.[M]	FDNDAASPR	1xTMTpro16plex [N-Term]	0.00423533	0.00017374	1	1	1	P13747	P13747 [57-65]	cell surface;membrane	0	1296.65	224.2	180.3	194.7	214.3	219.3	204.9	202.8	244.8	230	260.8	271	256.9	234	225.2		2.27153	2.36925	2.23536	2.54513	2.52069	2.41627	1.9824	2.26248	2.55556	2.95023	3.19199	2.91932	2.78737	2.42411	0.224432	0.0181751	0.8925	0.930896	0.87829	1	0.990397
644	[G].LPTGAEGR.[D]	LPTGAEGR	1xTMTpro16plex [N-Term]	0.0556543	0.00255141	1	7	1	Q12906-1	Q12906-1 [467-474]	cytoplasm;extracellular;membrane;mitochondrion;nucleus	0	1104.63	151.9	140.6	143.5	152.2	158.9	155.8	156.1	190.8	185.5	181.8	183.6	190.1	171.4	161.6		1.53901	1.84757	1.64753	1.8076	1.82644	1.83726	1.5259	1.7634	2.06111	2.05656	2.16254	2.16023	2.04169	1.7395	0.21709	0.00692384	0.83299	1	0.891729	0.978367	0.988562
645	[VA].SDGIMVAR.[G]	SDGIMVAR	1xOxidation [M5]; 1xTMTpro16plex [N-Term]	0.281875	0.0216447	3	5	1	P14618-2; P14618; P30613	P14618-2 [287-294]; P14618 [287-294]; P30613 [330-337]	cytoplasm;cytosol;extracellular;mitochondrion;nucleus;organelle lumen;cytoplasm;cytosol;extracellular;mitochondrion;nucleus;organelle lumen;cytoplasm;cytosol;extracellular;mitochondrion;nucleus;organelle lumen	0	1168.63	98	83.7	93.6	109.5	117.3	118.3	133.3	96.4	99.3	98.3	96.5	118.8	112	124.4	Shared	0.992908	1.09987	1.07463	1.30048	1.34828	1.39505	1.30303	0.890943	1.10333	1.11199	1.13663	1.35	1.33413	1.33907	-0.0426695	0.69245	0.711738	0.78841	0.770316	0.932209	0.966473
646	[G].DVKCDMEVSCPDGYTCCR.[L]	DVKCDMEVSCPDGYTCCR	4xCarbamidomethyl [C4; C10; C16; C17]; 1xTMTpro16plex [K3]; 1xTMTpro16plex [N-Term]	8.93268e-08	0.00017374	1	3	3	P28799	P28799 [281-298]	endoplasmic reticulum;endosome;extracellular;organelle lumen;vacuole	0	2860.27	606.4	466.9	575.8	726.8	687.8	577.3	587.8	335.1	393	375.2	348.5	343.7	330.4	277		6.14387	6.13535	6.61079	8.63183	7.90575	6.80778	5.74585	3.09704	4.36667	4.24434	4.10483	3.90568	3.93568	2.9817	-0.849095	1.83368e-05	0.711769	0.710782	0.765862	1	0.915883
647	[I].ENHEGVR.[R]	ENHEGVR	1xTMTpro16plex [N-Term]	0.0214073	0.00138588	2	3	2	P14618-2; P14618	P14618-2 [272-278]; P14618 [272-278]	cytoplasm;cytosol;extracellular;mitochondrion;nucleus;organelle lumen;cytoplasm;cytosol;extracellular;mitochondrion;nucleus;organelle lumen	0	1144.6	117.1	105.6	108.6	108.3	133.1	141.3	140.3	97	81.1	74.1	84.2	87.9	91.4	92.4	Shared	1.18642	1.38765	1.24684	1.28622	1.52989	1.66627	1.37146	0.896488	0.901111	0.838235	0.991755	0.998864	1.08874	0.994618	-0.527952	6.4685e-05	0.712022	0.832785	0.748282	0.771916	0.918148
648	[Q].VYEGER.[A]	VYEGER	1xTMTpro16plex [N-Term]	0.274693	0.020586	3	7	3	P17066; P11142-1; P0DMV8	P17066 [444-449]; P11142-1 [442-447]; P0DMV8 [442-447]	cytoplasm;cytosol;extracellular;organelle lumen;cytoplasm;cytosol;extracellular;organelle lumen;cytoplasm;cytosol;extracellular;organelle lumen	0	1056.56	210.9	149.2	229	115.7	199.7	254.3	219.4	212.9	206.9	212.8	206.2	215.6	183.8	262.1	Shared	2.13678	1.96058	2.62916	1.37411	2.2954	2.99882	2.14467	1.96765	2.29889	2.40724	2.42874	2.45	2.1894	2.82131	0.092042	0.514347	0.712539	0.653783	0.876732	0.458217	0.765435
649	[T].SELANAR.[D]	SELANAR	1xTMTpro16plex [N-Term]	0.0889093	0.00414678	1	1	2	P26038	P26038 [527-533]	cell surface;cytoplasm;cytoskeleton;cytosol;membrane;nucleus	0	1064.6	232.5	172.5	216.1	211.2	202.5	222.3	218	304.5	269.4	283.3	280.6	272.5	249	244.2		2.35562	2.26675	2.48106	2.50831	2.32759	2.62146	2.13099	2.81423	2.99333	3.20475	3.30506	3.09659	2.96605	2.62863	0.331846	8.97776e-05	0.898591	0.864691	0.94644	0.956838	0.887896
650	[S].TCPAACHCPLEAPKCAPGVGLVR.[D]	TCPAACHCPLEAPKCAPGVGLVR	4xCarbamidomethyl [C2; C6; C8; C15]; 1xTMTpro16plex [K14]; 1xTMTpro16plex [N-Term]	9.49695e-12	0.00017374	1	1	10	O00622	O00622 [25-47]	extracellular;organelle lumen	0	3129.61	1136	858.8	1061.4	1359.1	1290.6	1041.7	1088.8	531.6	623.9	560.5	534.5	521.5	494.7	407.2		11.5096	11.2852	12.186	16.1413	14.8345	12.2842	10.6432	4.91312	6.93222	6.3405	6.29564	5.92614	5.89279	4.38321	-1.12748	2.67489e-06	0.713053	0.699146	0.754956	1	0.919037
651	[L].EDPQTHSNR.[I]	EDPQTHSNR	1xTMTpro16plex [N-Term]	0.00231366	0.00017374	1	1	2	P08238	P08238 [671-679]	cell surface;cytoplasm;cytosol;extracellular;membrane;mitochondrion;nucleus;organelle lumen	0	1387.69	27.2	29.4	29.6	31.2	29.3	29.8	31.4	27.6	29.2	24.8	24.4	24.1	22.5	18.8		0.275583	0.386334	0.339839	0.370546	0.336782	0.351415	0.30694	0.255083	0.324444	0.280543	0.287397	0.273864	0.268017	0.202368	-0.323632	0.00512593	0.713328	1	0.879652	0.959135	0.871737
652	[W].VSASDTVSGFR.[V]	VSASDTVSGFR	1xTMTpro16plex [N-Term]	2.33454e-05	0.00017374	1	15	1	P02751	P02751 [741-751]	extracellular;membrane;organelle lumen	0	1429.76	93.7	69.5	107.2	102.9	112.4	106.5	113.4	111.8	113.2	100.8	110.4	117.1	98	91.6		0.949341	0.913272	1.23077	1.22209	1.29195	1.2559	1.1085	1.03327	1.25778	1.14027	1.30035	1.33068	1.16736	0.986006	0.0434772	0.655809	0.734811	0.706892	0.952642	0.945924	1
653	[Q].LVGVSTPLQGGSNSAAAIGQSSGELR.[T]	LVGVSTPLQGGSNSAAAIGQSSGELR	1xDeamidated [N13]; 1xTMTpro16plex [N-Term]	4.45628e-07	0.00017374	1	2	1	P15291	P15291 [53-78]	cell surface;extracellular;Golgi;membrane	0	2761.47	44.6	38.4	47.5	40.2	55	52.7	53.4	54.3	38.6	49.1	39.5	42.8	40.5	53.5		0.451874	0.504599	0.54535	0.477435	0.632184	0.621462	0.521994	0.501848	0.428889	0.55543	0.465253	0.486364	0.48243	0.575888	-0.103027	0.275228	0.714783	0.798184	0.862645	0.755215	1
654	[YH].LENGKETLQR.[TA]	LENGKETLQR	1xDeamidated [N3]; 1xTMTpro16plex [K5]; 1xTMTpro16plex [N-Term]	0.0119992	0.000675557	3	65	1	P30511-1; P01892; P01891	P30511-1 [193-202]; P01892 [196-205]; P01891 [196-205]	cell surface;endoplasmic reticulum;membrane;cell surface;endoplasmic reticulum;membrane;cell surface;endoplasmic reticulum;membrane	0	1797.04	148.9	112.5	135.3	146.2	156.7	160.4	154.9	199	184.3	186.5	172	184.6	153.2	141.5	Shared	1.50861	1.47832	1.55339	1.73634	1.80115	1.89151	1.51417	1.83919	2.04778	2.10973	2.02591	2.09773	1.8249	1.52314	0.230014	0.0162963	0.79757	0.781555	0.821242	0.917966	0.952229
655	[L].SDELVNYVNKR.[N]	SDELVNYVNKR	1xTMTpro16plex [K10]; 1xTMTpro16plex [N-Term]	1.9286e-05	0.00017374	1	1	1	P07858	P07858 [27-37]	extracellular;mitochondrion;organelle lumen;vacuole	0	1945.1	114.4	103.5	125.5	124	137.3	137.4	158.2	119.6	117.8	127.2	123	127	127	120		1.15907	1.36005	1.44087	1.47268	1.57816	1.62028	1.54643	1.10536	1.30889	1.43891	1.44876	1.44318	1.51281	1.29171	-0.0918747	0.280239	0.715349	0.839392	0.889272	0.908905	0.974003
656	[Q].GGPGEDGAQGEPAEPEDAEKSR.[T]	GGPGEDGAQGEPAEPEDAEKSR	1xTMTpro16plex [K20]; 1xTMTpro16plex [N-Term]	4.12167e-09	0.00017374	1	1	1	P40222	P40222 [93-114]	cytoplasm;cytosol;extracellular;membrane	0	2791.36	19.8	12.8	17.1	23.6	21.3	17	18.2	21.2	17.2	23.4	20.6	18.2	17.6	15.9		0.200608	0.1682	0.196326	0.280285	0.244828	0.200472	0.177908	0.195933	0.191111	0.264706	0.242638	0.206818	0.209649	0.171152	0.0130855	0.922146	0.715728	0.600102	0.700451	1	0.873495
657	[E].HNPDQLDSDSDR.[I]	HNPDQLDSDSDR	1xTMTpro16plex [N-Term]	2.42865e-05	0.00017374	1	2	3	P07996	P07996 [840-851]	cell surface;cytoplasm;endoplasmic reticulum;extracellular;organelle lumen	0	1702.8	143	102.9	133.3	138.5	130.6	134.2	143.4	181.3	163.8	169.1	171.7	177.5	148.7	123.7		1.44883	1.35217	1.53042	1.64489	1.50115	1.58255	1.40176	1.6756	1.82	1.9129	2.02238	2.01705	1.77129	1.33154	0.262646	0.010492	0.880808	0.82204	0.93041	1	0.912612
658	[IL].GYPITLYLEKER.[E]	GYPITLYLEKER	1xTMTpro16plex [K10]; 1xTMTpro16plex [N-Term]	0.000161881	0.00017374	1	2	1	P08238	P08238 [210-221]	cell surface;cytoplasm;cytosol;extracellular;membrane;mitochondrion;nucleus;organelle lumen	0	2090.21	55.8	53.8	56.9	58.5	61.3	66.9	69.3	53.5	50.1	48.3	56.3	39	47.4	49.5		0.56535	0.706965	0.653272	0.694774	0.704598	0.788915	0.677419	0.494455	0.556667	0.54638	0.663133	0.443182	0.564622	0.532831	-0.333934	0.00203344	0.716616	0.896122	0.828064	0.880671	0.893122
659	[L].EVLSGER.[L]	EVLSGER	1xTMTpro16plex [N-Term]	0.0846275	0.00377118	4	11	4	P35609-2; P12814-1; O43707; Q01082-1	P35609-2 [77-83]; P12814-1 [70-76]; O43707 [89-95]; Q01082-1 [93-99]	cytoskeleton;cytosol;extracellular;membrane;organelle lumen;cytoskeleton;cytosol;extracellular;membrane;organelle lumen;cytoskeleton;cytosol;extracellular;membrane;organelle lumen;cytoskeleton;cytosol;extracellular;membrane;organelle lumen	0	1093.62	176.6	128.5	188	143.9	161.5	211.7	170.4	185	184.4	174.5	183.3	187.2	156.9	167.7	Shared	1.78926	1.68857	2.15844	1.70903	1.85632	2.49646	1.66569	1.7098	2.04889	1.97398	2.15901	2.12727	1.86897	1.80517	0.0351211	0.729632	0.716718	0.676384	0.864599	0.684579	0.743581
660	[C].TAKDGAPCIFGGTVYR.[S]	TAKDGAPCIFGGTVYR	1xCarbamidomethyl [C8]; 1xTMTpro16plex [K3]; 1xTMTpro16plex [N-Term]	1.32995e-06	0.00017374	1	2	1	P29279-1	P29279-1 [96-111]	cytosol;extracellular;Golgi;membrane	0	2321.26	72.7	53.3	89.5	73.6	76.9	84.8	72.5	83.4	78.2	74	72.6	78.7	68	69.4		0.736575	0.700394	1.02755	0.874109	0.883908	1	0.7087	0.770795	0.868889	0.837104	0.855124	0.894318	0.810006	0.74704	-0.0364473	0.708421	0.716824	0.681613	1	0.850669	0.860205
661	[N].KESSETPDQFMTADETR.[N]	KESSETPDQFMTADETR	1xOxidation [M11]; 1xTMTpro16plex [K1]; 1xTMTpro16plex [N-Term]	5.91533e-07	0.00017374	1	15	3	P16070	P16070 [715-731]	cell surface;cytosol;Golgi;membrane	0	2596.27	109.5	83.8	110.6	130.3	130.6	117.8	122.6	86	86.1	103.5	106.7	104.1	93.9	84.2		1.10942	1.10118	1.2698	1.54751	1.50115	1.38915	1.19844	0.794824	0.956667	1.17081	1.25677	1.18295	1.11852	0.906351	-0.303534	0.0219644	0.71691	0.711585	0.820549	1	0.970044
662	[A].AGVGEFEAGISKNGQTR.[E]	AGVGEFEAGISKNGQTR	1xTMTpro16plex [K12]; 1xTMTpro16plex [N-Term]	6.01057e-06	0.00017374	1	4	1	P68104	P68104 [118-134]	cytoplasm;cytoskeleton;cytosol;extracellular;membrane;nucleus;organelle lumen	0	2329.28	58	43.9	66	52.7	59	69.5	61.3	66.3	61.3	69.5	55	64.9	53	51.9		0.587639	0.576873	0.75775	0.625891	0.678161	0.819575	0.599218	0.612754	0.681111	0.786199	0.647821	0.7375	0.631328	0.558665	0.00318681	0.974943	0.717005	0.703867	0.924564	0.763677	0.827454
663	[C].AQESSVVR.[T]	AQESSVVR	1xTMTpro16plex [N-Term]	0.337351	0.0298391	1	3	1	P00750-1	P00750-1 [420-427]	cell surface;cytoplasm;extracellular	0	1179.67	56.6	50.3	60.2	63.2	58.2	64.2	66.5	73.1	52.1	63.1	67.9	65.2	58.3	56.8		0.573455	0.660972	0.69116	0.750594	0.668966	0.757075	0.650049	0.675601	0.578889	0.713801	0.799764	0.740909	0.694461	0.61141	0.0188694	0.813512	0.757461	0.87306	0.912934	0.991439	0.883618
664	[R].ATSGDKLNNNKF.[S]	ATSGDKLNNNKF	2xTMTpro16plex [K6; K11]; 1xTMTpro16plex [N-Term]	0.0010644	0.00017374	1	2	1	O14672	O14672 [421-432]	cell surface;cytoplasm;Golgi;membrane;nucleus;organelle lumen	0	2221.28	120.5	92.3	137.1	120.7	121.8	144.3	128	107.8	84.7	88.5	92.9	92.2	77	76.5		1.22087	1.21288	1.57405	1.43349	1.4	1.70165	1.25122	0.996303	0.941111	1.00113	1.09423	1.04773	0.917213	0.823466	-0.521901	0.000159877	0.717463	0.712765	0.925015	0.842412	0.82273
665	[R].IPESGGDNSVFDIF.[E]	IPESGGDNSVFDIF	1xTMTpro16plex [N-Term]	0.263474	0.0191917	1	1	2	P07996	P07996 [21-34]	cell surface;cytoplasm;endoplasmic reticulum;extracellular;organelle lumen	0	1800.9	12.2	10.8	13.7	11.4	13	14.6	16.3	14.5	13.9	15.1	12.2	10.7	9.3	12.4		0.123607	0.141919	0.15729	0.135392	0.149425	0.17217	0.159335	0.134011	0.154444	0.170814	0.143698	0.121591	0.11078	0.133477	-0.101092	0.3245	0.717936	0.824294	0.913578	0.786386	0.867895
666	[C].IVAPDTVIHCEGEPIKR.[E]	IVAPDTVIHCEGEPIKR	1xCarbamidomethyl [C10]; 1xTMTpro16plex [K16]; 1xTMTpro16plex [N-Term]	1.40862e-09	0.00017374	1	1	1	P55072	P55072 [175-191]	cytoplasm;cytosol;endoplasmic reticulum;extracellular;membrane;nucleus;organelle lumen;proteasome	0	2542.43	126.2	69.2	100.4	117.4	106.3	111.2	106.9	157.6	127.7	141.3	149.8	156.7	133.4	85		1.27862	0.90933	1.1527	1.3943	1.22184	1.31132	1.04497	1.45656	1.41889	1.59842	1.76443	1.78068	1.58904	0.914962	0.340089	0.0292346	0.917036	0.652177	0.826722	1	0.87631
667	[L].ATAPGHGPQR.[S]	ATAPGHGPQR	1xTMTpro16plex [N-Term]	0.000584674	0.00017374	1	2	2	P30530	P30530 [181-190]	cell surface;membrane	0	1295.71	25.6	21.6	27.5	25.6	26.7	30.6	29.7	26.6	22.8	24.2	22.2	30.5	21.4	21.3		0.259372	0.283837	0.315729	0.304038	0.306897	0.360849	0.290323	0.245841	0.253333	0.273756	0.261484	0.346591	0.254914	0.229279	-0.185446	0.0733164	0.718782	0.786581	0.874962	0.842563	0.850485
668	[C].HIQECDKR.[F]	HIQECDKR	1xCarbamidomethyl [C5]; 1xTMTpro16plex [K7]; 1xTMTpro16plex [N-Term]	0.084106	0.00377118	1	2	1	P07996	P07996 [424-431]	cell surface;cytoplasm;endoplasmic reticulum;extracellular;organelle lumen	0	1693.93	91.1	61.4	96.1	81.9	82.4	107.3	83.6	105.4	93.3	99.8	101.2	113	88.1	90.8		0.922999	0.806833	1.10333	0.972684	0.947126	1.26533	0.817204	0.974122	1.03667	1.12896	1.19199	1.28409	1.04943	0.977395	0.161026	0.151174	0.729453	0.637646	0.87197	0.76872	0.748521
669	[D].LDGPKELSR.[R]	LDGPKELSR	1xTMTpro16plex [K5]; 1xTMTpro16plex [N-Term]	0.00911956	0.000341183	1	1	1	Q13442	Q13442 [101-109]	extracellular	0	1622.97	168.1	128.8	158.2	161.4	156.2	153.5	155.4	203.4	193.4	192.2	201.1	189	170.2	172.7		1.70314	1.69251	1.8163	1.91686	1.7954	1.81014	1.51906	1.87985	2.14889	2.17421	2.36867	2.14773	2.0274	1.85899	0.25335	0.00162059	0.888503	0.882957	0.947539	1	0.936635
670	[Q].STVSDVPR.[D]	STVSDVPR	1xTMTpro16plex [N-Term]	0.0222556	0.00138588	1	14	1	P02751	P02751 [1445-1452]	extracellular;membrane;organelle lumen	0	1164.65	65.3	46.9	61.5	64.6	61.8	78	69	72.6	70.8	67.8	63.6	63.8	66.2	71.8		0.661601	0.616294	0.706085	0.767221	0.710345	0.919811	0.674487	0.67098	0.786667	0.766968	0.749117	0.725	0.788565	0.772874	0.0571575	0.485655	0.719279	0.670023	0.767641	0.834107	0.772272
671	[N].SESGEKNEGSESAPEGQAQQR.[R]	SESGEKNEGSESAPEGQAQQR	1xDeamidated [N7]; 1xTMTpro16plex [K6]; 1xTMTpro16plex [N-Term]	2.16139e-09	0.00017374	1	1	1	P67809	P67809 [165-185]	cytoplasm;cytosol;extracellular;membrane;nucleus;spliceosomal complex	0	2814.36	44.4	33.3	43.6	48.7	54.4	52.4	45.6	34.6	39.3	40.2	41.1	46.9	35.7	25.7		0.449848	0.437582	0.500574	0.578385	0.625287	0.617925	0.445748	0.319778	0.436667	0.454751	0.484099	0.532955	0.425253	0.276642	-0.319037	0.0455783	0.719426	0.69981	0.80055	0.92499	1
672	[S].AGPHFNPLSR.[K]	AGPHFNPLSR	1xTMTpro16plex [N-Term]	0.000100088	0.00017374	1	1	2	P00441	P00441 [61-70]	cytoplasm;cytosol;extracellular;membrane;mitochondrion;nucleus;organelle lumen;vacuole	0	1399.78	36.3	33.2	35.9	33.6	39.3	40.4	36.7	41	28	38.1	43.4	39.3	38.7	27.5		0.367781	0.436268	0.41217	0.39905	0.451724	0.476415	0.358749	0.378928	0.311111	0.430995	0.51119	0.446591	0.460989	0.296017	-0.0333591	0.787038	0.771976	0.915731	0.865149	0.83761	0.948173
673	[H].QDSEAAINR.[Q]	QDSEAAINR	1xTMTpro16plex [N-Term]	0.00139411	0.00017374	1	1	8	P02794	P02794 [15-23]	cytosol;extracellular;nucleus;vacuole	0	1307.69	763.6	587.9	645.2	684.4	702.9	625.1	720.1	1053.3	967.5	947.8	898	908.3	825.8	792.8		7.73658	7.72536	7.40758	8.12827	8.07931	7.37146	7.0391	9.73475	10.75	10.7217	10.5771	10.3216	9.83681	8.53391	0.397925	9.75572e-06	0.951811	0.950432	0.911336	1	0.993977
674	[F].ETALLSSGFSLEDPQTHSNR.[I]	ETALLSSGFSLEDPQTHSNR	1xTMTpro16plex [N-Term]	2.08552e-10	0.00017374	1	1	1	P08238	P08238 [660-679]	cell surface;cytoplasm;cytosol;extracellular;membrane;mitochondrion;nucleus;organelle lumen	0	2493.25	67.5	35.8	55.8	55.7	55.5	63.4	64.9	87.7	66.8	73.4	72.7	83.6	65.2	54		0.683891	0.470434	0.640643	0.66152	0.637931	0.747642	0.634409	0.810536	0.742222	0.830317	0.856302	0.95	0.776653	0.58127	0.309425	0.0145547	0.914731	0.629224	0.856885	0.884809	0.853258
675	[N].EEHIPDSPFVVPVASPSGDAR.[R]	EEHIPDSPFVVPVASPSGDAR	1xTMTpro16plex [N-Term]	4.16055e-08	0.00017374	1	2	1	P21333	P21333 [2313-2333]	cytoplasm;cytoskeleton;cytosol;extracellular;membrane;nucleus	0	2510.28	39	31.2	40.1	41.5	45.1	41.6	44.3	45.8	48.1	48.4	42.5	48.3	39.8	43		0.395137	0.409987	0.46039	0.492874	0.518391	0.490566	0.43304	0.42329	0.534444	0.547511	0.500589	0.548864	0.474092	0.462863	0.125665	0.123905	0.762237	0.790884	0.888114	0.950777	1
676	[R].VDLGTLR.[G]	VDLGTLR	1xTMTpro16plex [N-Term]	0.0922519	0.0042626	2	12	3	P01892; P01891	P01892 [100-106]; P01891 [100-106]	cell surface;endoplasmic reticulum;Golgi;membrane;cell surface;endoplasmic reticulum;Golgi;membrane	0	1077.66	346.5	268.5	305.9	339.7	345.1	315.2	361.1	411.3	407.7	395	414	399	382.4	330.2	Shared	3.51064	3.52825	3.51206	4.03444	3.96667	3.71698	3.52981	3.80129	4.53	4.46833	4.87633	4.53409	4.55509	3.55436	0.232939	0.006757	0.870167	0.874533	0.870518	1	0.983201
677	[A].DNAGEEGGEAPQEPQS.[-]	DNAGEEGGEAPQEPQS	1xTMTpro16plex [N-Term]	0.000289002	0.00017374	1	2	1	P31947-1	P31947-1 [233-248]	cytoplasm;cytosol;extracellular;membrane;mitochondrion;nucleus	0	1918.86	23.1	18.2	28.3	25.6	22.6	27.2	27.2	30.3	28.8	28.4	21.3	28.2	21.7	26.2		0.234043	0.239159	0.324914	0.304038	0.25977	0.320755	0.265885	0.280037	0.32	0.321267	0.250883	0.320455	0.258487	0.282024	0.0613081	0.522238	0.720322	0.736069	1	0.935749	0.799504
678	[A].LEVPLDLVQPPTITQQSPKDYIIDPR.[E]	LEVPLDLVQPPTITQQSPKDYIIDPR	1xTMTpro16plex [K19]; 1xTMTpro16plex [N-Term]	1.30028e-07	0.00017374	1	1	1	Q92823-4	Q92823-4 [30-55]	extracellular;membrane	0	3584.02	23.2	12.2	19.7	18.9	18.1	18.5	24.1	33.5	24.9	27.5	25.9	28.7	24.6	20.5		0.235056	0.160315	0.226177	0.224466	0.208046	0.21816	0.235582	0.309612	0.276667	0.311086	0.305065	0.326136	0.293032	0.220667	0.437723	0.000580282	0.997768	0.680509	0.960078	0.952814	0.883116
679	[C].QGKYTPSGQAGAAASESLFVSNHAY.[-]	QGKYTPSGQAGAAASESLFVSNHAY	1xDeamidated [N22]; 1xTMTpro16plex [K3]; 1xTMTpro16plex [N-Term]	0.0001673	0.00017374	1	2	1	P04075	P04075 [340-364]	cytoplasm;cytoskeleton;cytosol;extracellular;membrane;nucleus;organelle lumen	0	3150.6	40.6	34.1	41.6	47.6	41.3	38.2	43.5	48.8	50.4	43.6	44.6	50.2	37.3	36.3		0.411348	0.448095	0.477612	0.565321	0.474713	0.450472	0.42522	0.451017	0.56	0.493213	0.525324	0.570455	0.444312	0.390743	0.0786636	0.422849	0.727636	0.792638	0.844851	1	0.839723
680	[C].EQDHQNFLR.[L]	EQDHQNFLR	1xTMTpro16plex [N-Term]	0.439273	0.0479896	1	4	1	Q92598	Q92598 [659-667]	cytoplasm;cytosol;extracellular;nucleus;organelle lumen	0	1490.77	31.8	21.3	23.1	29.2	27.7	27.8	30.9	34.5	31.2	34.5	35.9	39.3	30.7	27.1		0.322188	0.279895	0.265212	0.346793	0.318391	0.32783	0.302053	0.318854	0.346667	0.390271	0.42285	0.446591	0.365694	0.291712	0.256237	0.0253249	0.92905	0.807094	0.764756	1	0.9181
681	[T].SNPENTVFDAKR.[L]	SNPENTVFDAKR	1xTMTpro16plex [K11]; 1xTMTpro16plex [N-Term]	0.000540253	0.00017374	1	1	1	P11021	P11021 [86-97]	cell surface;cytoplasm;endoplasmic reticulum;membrane;mitochondrion;nucleus;organelle lumen	0	1986.09	111.2	72.7	92.3	89	113.8	108.2	136.5	139.7	112.8	122.4	117.6	132	131	109.1		1.12665	0.955322	1.0597	1.05701	1.30805	1.27594	1.33431	1.29113	1.25333	1.38462	1.38516	1.5	1.56045	1.17438	0.234418	0.0192599	0.844366	0.715967	0.794194	0.792175	0.980316
682	[P].HVAEPAENEQDEQDENGAEASADLR.[A]	HVAEPAENEQDEQDENGAEASADLR	1xDeamidated [N]; 1xTMTpro16plex [N-Term]	4.96134e-11	0.00017374	1	1	2	P26038	P26038 [471-495]	cell surface;cytoplasm;cytoskeleton;cytosol;membrane;nucleus	0	3029.35	39.3	28.9	39.8	42.9	42.2	34.5	43.7	46.1	46.7	46.9	46.8	48.4	45	35.9		0.398176	0.379763	0.456946	0.509501	0.485057	0.40684	0.427175	0.426063	0.518889	0.530543	0.551237	0.55	0.536033	0.386437	0.191864	0.0661128	0.781502	0.745363	0.89685	1	0.952024
683	[F].VVPVASPSGDAR.[R]	VVPVASPSGDAR	1xTMTpro16plex [N-Term]	0.0248429	0.00138588	1	2	1	P21333	P21333 [2322-2333]	cytoplasm;cytoskeleton;cytosol;extracellular;membrane;nucleus	0	1458.82	86.6	65.4	72.7	78	79.9	80.7	76.8	112.1	107.3	99.8	103.1	97.2	95.3	89.8		0.877406	0.859396	0.834673	0.926366	0.918391	0.951651	0.750733	1.03604	1.19222	1.12896	1.21437	1.10455	1.1352	0.966631	0.346189	9.76694e-05	0.921983	0.903058	0.877079	0.97343	0.96505
684	[G].DVKCDMEVSCPDGYTCCR.[L]	DVKCDMEVSCPDGYTCCR	4xCarbamidomethyl [C4; C10; C16; C17]; 1xOxidation [M6]; 1xTMTpro16plex [K3]; 1xTMTpro16plex [N-Term]	2.01961e-05	0.00017374	1	3	8	P28799	P28799 [281-298]	endoplasmic reticulum;endosome;extracellular;organelle lumen;vacuole	0	2876.26	684.1	547.1	663.5	807.6	810.6	653	664.6	421.4	549.9	500.3	461.4	452.5	405.6	332.6		6.9311	7.18922	7.61768	9.59145	9.31724	7.70047	6.49658	3.89464	6.11	5.6595	5.43463	5.14205	4.83145	3.58019	-0.66237	0.000267016	0.722634	0.749545	0.794216	1	0.971411
685	[T].GALEGQMFR.[K]	GALEGQMFR	1xTMTpro16plex [N-Term]	0.000885226	0.00017374	1	2	1	P07711	P07711 [145-153]	extracellular;nucleus;organelle lumen;vacuole	0	1312.7	73.6	60.2	78.4	69.3	65.8	87.4	82.2	78.2	71.9	71.5	68.6	65.8	56.8	90.7		0.745694	0.791064	0.900115	0.82304	0.756322	1.03066	0.803519	0.722736	0.798889	0.808824	0.808009	0.747727	0.676593	0.976319	-0.0788882	0.410778	0.723511	0.767532	0.873338	0.798556	0.733823
686	[A].QELNELDYYDSHNVNTR.[C]	QELNELDYYDSHNVNTR	1xTMTpro16plex [N-Term]	3.41454e-08	0.00017374	1	2	2	O43707	O43707 [478-494]	cytoplasm;cytoskeleton;cytosol;extracellular;nucleus;organelle lumen	0	2414.15	94.4	74.3	81.6	92.7	90.6	112.1	92.1	91.7	93.9	75.3	88.7	94.7	81.6	78.6		0.956434	0.976347	0.936854	1.10095	1.04138	1.32193	0.900293	0.847505	1.04333	0.85181	1.04476	1.07614	0.972007	0.846071	-0.114634	0.262094	0.723511	0.738575	0.7087	0.832833	0.78777
687	[R].SHSSGSVLPLGELEGR.[R]	SHSSGSVLPLGELEGR	1xTMTpro16plex [N-Term]	2.51246e-07	0.00017374	1	1	1	P09603	P09603 [428-443]	extracellular;membrane;organelle lumen	0	1929.04	37.1	30.5	34.8	37.8	36.6	39.3	36.8	45.7	42.3	39.4	44.1	39.7	41.5	32.6		0.375887	0.400788	0.399541	0.448931	0.42069	0.463443	0.359726	0.422366	0.47	0.445701	0.519435	0.451136	0.494342	0.350915	0.136584	0.128881	0.811073	0.864806	0.862113	0.968686	0.907748
688	[P].SPDTCSQDLNSR.[V]	SPDTCSQDLNSR	1xCarbamidomethyl [C5]; 1xDeamidated [N10]; 1xTMTpro16plex [N-Term]	0.00688193	0.000341183	1	1	1	O76096	O76096 [22-33]	cytoplasm;extracellular	0	1684.78	16.4	9.9	16.2	15.2	15.3	13.3	15.4	19.8	15.4	18.3	19.4	20.2	16	15.4		0.16616	0.130092	0.185993	0.180523	0.175862	0.15684	0.150538	0.182994	0.171111	0.207014	0.228504	0.229545	0.19059	0.16577	0.26337	0.0202748	0.893367	0.699445	1	0.970587	0.94553
689	[L].VDESDAFHDNLR.[S]	VDESDAFHDNLR	1xTMTpro16plex [N-Term]	1.16254e-07	0.00017374	1	1	1	P10124	P10124 [123-134]	extracellular;Golgi;membrane;organelle lumen;vacuole	0	1721.84	94.7	76.5	97.3	111.5	106.4	92.7	94.1	89	94.4	94.4	84.3	99	91.9	78		0.959473	1.00526	1.11711	1.32423	1.22299	1.09316	0.919844	0.822551	1.04889	1.06787	0.992933	1.125	1.0947	0.839612	-0.128347	0.218692	0.724553	0.759126	0.843591	1	0.923548
690	[F].GDMTSEEFR.[Q]	GDMTSEEFR	1xTMTpro16plex [N-Term]	0.00464307	0.00017374	1	1	1	P07711	P07711 [81-89]	extracellular;nucleus;organelle lumen;vacuole	0	1375.65	73.4	58.3	70.7	61.6	75.2	80.7	80	93.5	85.1	90.7	77.5	77.7	75.3	87.4		0.743668	0.766097	0.811711	0.731591	0.864368	0.951651	0.782014	0.86414	0.945556	1.02602	0.912839	0.882955	0.896962	0.940797	0.195071	0.00664662	0.78145	0.805019	0.85295	0.76876	0.908282
691	[K].EDTEEHHLR.[D]	EDTEEHHLR	1xTMTpro16plex [N-Term]	0.00383798	0.00017374	2	6	2	P22626; P09651-1	P22626 [121-129]; P09651-1 [114-122]	cytoplasm;extracellular;membrane;nucleus;spliceosomal complex;cytoplasm;extracellular;membrane;nucleus;spliceosomal complex	0	1469.73	80.4	66.4	75.9	72.1	68.3	74.9	66.3	91.8	89.2	87.3	95.4	82.8	67.5	72.6	Shared	0.81459	0.872536	0.871412	0.856295	0.785057	0.883255	0.648094	0.848429	0.991111	0.987557	1.12367	0.940909	0.80405	0.781485	0.176527	0.0801795	0.922259	0.987865	0.986592	0.969476	0.888823
692	[R].TVIDYNGER.[T]	TVIDYNGER	1xDeamidated [N6]; 1xTMTpro16plex [N-Term]	0.399001	0.0403385	1	1	1	P07237	P07237 [453-461]	endoplasmic reticulum;extracellular;membrane;organelle lumen	0	1371.71	44.2	35.6	42.9	42.4	39.1	44	41.2	50.6	47.8	49.1	52.4	49	44.6	38.4		0.447822	0.467806	0.492537	0.503563	0.449425	0.518868	0.402737	0.467652	0.531111	0.55543	0.617197	0.556818	0.531269	0.413348	0.161982	0.0802462	0.863075	0.901589	0.949254	0.970503	0.866165
693	[G].FHPSDIEVDLLKNGER.[I]	FHPSDIEVDLLKNGER	1xDeamidated [N13]; 1xTMTpro16plex [K12]; 1xTMTpro16plex [N-Term]	1.98009e-05	0.00017374	1	1	1	P61769	P61769 [50-65]	cell surface;cytosol;extracellular;Golgi;membrane;organelle lumen	0	2478.35	55.2	41.5	49.4	55.3	57.6	55.8	59.4	61.9	56.2	61.4	62.6	60.8	64.7	44.6		0.559271	0.545335	0.567164	0.65677	0.662069	0.658019	0.580645	0.572089	0.624444	0.69457	0.737338	0.690909	0.770697	0.480086	0.111827	0.280025	0.844732	0.823683	0.856654	0.991996	1
694	[R].DVQNVAAAPELAMGALELESR.[N]	DVQNVAAAPELAMGALELESR	1xOxidation [M13]; 1xTMTpro16plex [N-Term]	8.0088e-07	0.00017374	1	2	1	O00391	O00391 [554-574]	extracellular;Golgi;membrane;organelle lumen	0	2504.3	34.5	20.2	33.9	30	41.9	33	40.6	24.9	26.9	26.1	27.3	27	31.4	19.5		0.349544	0.26544	0.389208	0.356295	0.481609	0.389151	0.396872	0.230129	0.298889	0.295249	0.321555	0.306818	0.374032	0.209903	-0.367885	0.022375	0.725784	0.551153	0.80814	0.7398	1
695	[T].QEKNPLPSKETIEQEKQAGES.[-]	QEKNPLPSKETIEQEKQAGES	3xTMTpro16plex [K3; K9; K16]; 1xTMTpro16plex [N-Term]	3.11937e-05	0.00017374	1	1	1	P62328	P62328 [24-44]	cytoplasm;cytoskeleton;cytosol;extracellular;membrane;nucleus;organelle lumen	0	3587.01	92.4	42.5	63.5	83.8	112.2	96.1	102.5	47.6	47.6	47.8	57.1	62.8	68.4	41.2		0.93617	0.558476	0.729047	0.995249	1.28966	1.13325	1.00196	0.439926	0.528889	0.540724	0.672556	0.713636	0.814771	0.443488	-0.677513	0.00597893	0.725907	0.433043	0.565304	0.771717	1
696	[L].NASGSTSTPAPSR.[T]	NASGSTSTPAPSR	1xTMTpro16plex [N-Term]	0.0101253	0.000515051	1	3	1	P53396-1	P53396-1 [440-452]	cytoplasm;cytosol;extracellular;membrane;organelle lumen	0	1536.79	22.3	10.8	17.3	14.1	10.3	11.2	12.3	24.5	28	20.1	21.4	17.9	14.2	12.2		0.225937	0.141919	0.198622	0.167458	0.118391	0.132075	0.120235	0.226433	0.311111	0.227376	0.252061	0.203409	0.169148	0.131324	0.461316	0.0472011	1	0.628133	0.879104	0.741173	0.523999
697	[C].LGNGNPPPEEFLFYLPGQPEGIR.[S]	LGNGNPPPEEFLFYLPGQPEGIR	1xDeamidated [N3]; 1xTMTpro16plex [N-Term]	7.69846e-07	0.00017374	1	2	1	Q13740-1	Q13740-1 [271-293]	extracellular;membrane	0	2846.47	12.7	12.9	13.7	13.4	10.8	15	14.9	9.6	10.2	12.6	10	4.4	12	8.7		0.128673	0.169514	0.15729	0.159145	0.124138	0.176887	0.14565	0.0887246	0.113333	0.142534	0.117786	0.05	0.142942	0.0936491	-0.50285	0.00960937	0.72743	0.958318	0.889215	0.899699	0.701793
698	[SA].SDALDKIR.[YL]	SDALDKIR	1xTMTpro16plex [K6]; 1xTMTpro16plex [N-Term]	0.110102	0.00571103	3	7	1	P14625; P07900; P08238	P14625 [109-116]; P07900 [53-60]; P08238 [48-55]	cytosol;endoplasmic reticulum;extracellular;membrane;nucleus;organelle lumen;cytosol;endoplasmic reticulum;extracellular;membrane;nucleus;organelle lumen;cytosol;endoplasmic reticulum;extracellular;membrane;nucleus;organelle lumen	0	1525.92	60.8	31	56.2	52.9	60.5	71.8	63.9	45.8	39	51.5	45.7	51.5	40.6	47.1	Shared	0.616008	0.407359	0.645235	0.628266	0.695402	0.846698	0.624633	0.42329	0.433333	0.582579	0.53828	0.585227	0.483621	0.506997	-0.329037	0.0355207	0.727542	0.481114	0.762061	0.742019	0.821311
699	[N].AALKPLETLSR.[I]	AALKPLETLSR	1xTMTpro16plex [K4]; 1xTMTpro16plex [N-Term]	0.000407028	0.00017374	1	3	1	Q7Z6Z7	Q7Z6Z7 [2245-2255]	cytoplasm;cytosol;extracellular;membrane;nucleus;organelle lumen	0	1807.13	239.7	188.4	217.2	224.6	228.4	195.6	209.6	300.6	279.1	291.4	283.3	268.6	254.1	219.7		2.42857	2.47569	2.49369	2.66746	2.62529	2.3066	2.04888	2.77819	3.10111	3.29638	3.33687	3.05227	3.0268	2.36491	0.297952	0.00273265	0.910444	0.928108	0.934854	1	0.984191
700	[R].KIVLDPSGSMN.[I]	KIVLDPSGSMN	1xOxidation [M10]; 1xTMTpro16plex [K1]; 1xTMTpro16plex [N-Term]	0.0194232	0.00112271	1	2	1	P00751-1	P00751-1 [260-270]	extracellular;membrane	0	1785.01	62.7	59.1	55.4	56.2	60.5	60.2	72.4	84.7	78.5	74.4	67.7	68.8	72.1	76.4		0.635258	0.77661	0.636051	0.667458	0.695402	0.709906	0.707722	0.78281	0.872222	0.841629	0.797409	0.781818	0.858845	0.82239	0.2538	9.75783e-05	0.817989	1	0.819009	0.859452	0.895433
701	[C].KAGAVEKGVPLYR.[H]	KAGAVEKGVPLYR	2xTMTpro16plex [K1; K7]; 1xTMTpro16plex [N-Term]	1.15167e-08	0.00017374	1	2	7	P06733-1	P06733-1 [120-132]	cell surface;cytoplasm;cytosol;membrane;nucleus	0	2300.43	1521.6	791.1	1130.9	1105.4	1222.7	1205.2	1289.6	2143.4	1714.2	1670.9	1795.5	1716.1	1613.7	1167.3		15.4164	10.3955	12.9839	13.1283	14.054	14.2123	12.6061	19.8096	19.0467	18.9016	21.1484	19.5011	19.2222	12.5651	0.488529	0.000805237	1	0.674316	0.842214	0.851577	0.911627
702	[Q].SPAAAPGGTDEKPSGKER.[R]	SPAAAPGGTDEKPSGKER	2xTMTpro16plex [K12; K16]; 1xTMTpro16plex [N-Term]	1.38744e-05	0.00017374	1	1	1	Q13200	Q13200 [16-33]	cytoplasm;cytosol;extracellular;membrane;nucleus;organelle lumen;proteasome	0	2667.49	58.9	33.6	55.3	68.9	61.2	57.7	69	75.4	58.8	68.5	69	68.4	64	45.4		0.596758	0.441524	0.634902	0.81829	0.703448	0.680425	0.674487	0.696858	0.653333	0.774887	0.812721	0.777273	0.762359	0.488698	0.126307	0.344843	0.729274	0.53957	0.775889	1	0.859657
703	[L].AIMENANVLAR.[Y]	AIMENANVLAR	1xTMTpro16plex [N-Term]	0.00165425	0.00017374	1	2	1	P04075	P04075 [163-173]	cytoplasm;cytoskeleton;cytosol;extracellular;membrane;nucleus;organelle lumen	0	1505.84	73.5	58.8	68	67.6	76.9	79.8	81.8	88.9	79.5	73.8	86.6	84.1	84	87.4		0.744681	0.772668	0.780712	0.80285	0.883908	0.941038	0.799609	0.821627	0.883333	0.834842	1.02002	0.955682	1.0006	0.940797	0.173449	0.0211872	0.79134	0.82108	0.829629	0.853154	0.939291
704	[T].AAATNHTTDNGVGPEEESVDPNQYYKIR.[S]	AAATNHTTDNGVGPEEESVDPNQYYKIR	1xDeamidated [N10]; 1xTMTpro16plex [K26]; 1xTMTpro16plex [N-Term]	4.91499e-12	0.00017374	1	2	2	Q15046	Q15046 [53-80]	cytoplasm;cytosol;extracellular;membrane;mitochondrion;nucleus;organelle lumen	0	3685.82	43.5	32.6	35.6	42.8	42.7	35.3	41.2	58	54.1	51.7	46.2	53.1	43.2	44.7		0.440729	0.428384	0.408726	0.508314	0.490805	0.416274	0.402737	0.536044	0.601111	0.584842	0.54417	0.603409	0.514592	0.481163	0.320201	0.000530258	0.867043	0.842755	0.804082	1	0.965555
705	[L].EDTFGPDPTMIR.[A]	EDTFGPDPTMIR	1xTMTpro16plex [N-Term]	0.091125	0.0042626	1	1	1	P29279-1	P29279-1 [185-196]	cytosol;extracellular;Golgi;membrane	0	1682.84	50.7	53.1	54.9	55.8	55.8	59.6	60.1	53.8	47.8	49.3	45.3	50.7	43.3	44.3		0.513678	0.697766	0.63031	0.662708	0.641379	0.70283	0.587488	0.497227	0.531111	0.557692	0.533569	0.576136	0.515783	0.476857	-0.266325	0.00255277	0.73087	0.992795	0.896817	0.942913	0.912567
706	[K].ATAGDTHLGGEDFDNR.[L]	ATAGDTHLGGEDFDNR	1xTMTpro16plex [N-Term]	2.56978e-06	0.00017374	2	5	2	P17066; P0DMV8	P17066 [223-238]; P0DMV8 [221-236]	cytoplasm;cytosol;extracellular;organelle lumen;cytoplasm;cytosol;extracellular;organelle lumen	0	1979.94	122.7	85.1	117.3	98.1	118.1	144.2	136.7	143.5	115.2	127.2	111.4	142.7	115.7	125.3	Shared	1.24316	1.11827	1.34673	1.16508	1.35747	1.70047	1.33627	1.32625	1.28	1.43891	1.31213	1.62159	1.3782	1.34876	0.0666824	0.471218	0.731068	0.657621	0.791973	0.685153	0.798291
707	[F].VTDSSWSAR.[K]	VTDSSWSAR	1xTMTpro16plex [N-Term]	0.00321411	0.00017374	1	1	1	Q08380	Q08380 [418-426]	extracellular;membrane;organelle lumen	0	1312.68	52.9	47.6	60	55.1	53.4	59.3	64.6	75.9	55.3	59.5	62.2	60.9	57.7	52.3		0.535968	0.625493	0.688863	0.654394	0.613793	0.699292	0.631476	0.701479	0.614444	0.673077	0.732627	0.692045	0.687314	0.562971	0.0679827	0.327563	0.766443	0.894465	0.985086	0.935795	0.877734
708	[S].SDELPVLGLTKSGGSDR.[T]	SDELPVLGLTKSGGSDR	1xTMTpro16plex [K11]; 1xTMTpro16plex [N-Term]	8.05506e-12	0.00017374	1	1	3	Q08380	Q08380 [498-514]	extracellular;membrane;organelle lumen	0	2339.31	206.5	139.6	213.6	190.9	186.5	242.4	202.4	208.1	164	171	199.4	182.2	173.8	130.1		2.0922	1.83443	2.45235	2.26722	2.14368	2.85849	1.97849	1.92329	1.82222	1.93439	2.34865	2.07045	2.07028	1.40043	-0.203638	0.107437	0.731924	0.641747	0.857919	0.793153	0.749934
709	[W].TLSDPETR.[V]	TLSDPETR	1xTMTpro16plex [N-Term]	0.0951259	0.00451765	1	2	1	O75083	O75083 [560-567]	cytoplasm;cytoskeleton;cytosol;extracellular	0	1222.66	97.9	66.4	95.2	98.5	95.7	94.4	98.4	111	114.2	113.5	114.9	112.1	88.7	95.9		0.991895	0.872536	1.093	1.16983	1.1	1.11321	0.961877	1.02588	1.26889	1.28394	1.35336	1.27386	1.05658	1.03229	0.183847	0.0529599	0.847894	0.745863	0.934318	1	0.940305
710	[M].SDLSAYGSSIQALR.[E]	SDLSAYGSSIQALR	1xTMTpro16plex [N-Term]	0.000109756	0.00017374	2	3	1	Q13813-3; Q13813	Q13813-3 [937-950]; Q13813 [937-950]	cytoskeleton;cytosol;extracellular;membrane;organelle lumen;cytoskeleton;cytosol;extracellular;membrane;organelle lumen	0	1771.95	53.5	48.4	54.9	62.2	61.5	58.7	58.4	53.9	56.5	55	50.7	51.9	53.1	43.7	Shared	0.542047	0.636005	0.63031	0.738717	0.706897	0.692217	0.57087	0.498152	0.627778	0.622172	0.597173	0.589773	0.632519	0.470398	-0.161757	0.0880982	0.733767	0.860959	0.853249	1	0.956924
711	[Q].SIGTENTEENRR.[F]	SIGTENTEENRR	1xTMTpro16plex [N-Term]	0.0345061	0.0016346	1	2	1	P04075	P04075 [46-57]	cytoplasm;cytoskeleton;cytosol;extracellular;membrane;nucleus;organelle lumen	1	1709.87	62.9	47.6	62.5	64.7	68.8	69.4	66.8	77.4	68.4	71.6	67.6	67.1	72.9	71.3		0.637285	0.625493	0.717566	0.768409	0.790805	0.818396	0.652981	0.715342	0.76	0.809955	0.796231	0.7625	0.868374	0.767492	0.129068	0.0789685	0.778699	0.764291	0.876795	0.93892	0.966286
712	[T].SITVTGSGSCR.[H]	SITVTGSGSCR	1xCarbamidomethyl [C10]; 1xTMTpro16plex [N-Term]	0.0114633	0.000675557	1	1	1	Q14118	Q14118 [704-714]	cytoplasm;cytoskeleton;cytosol;extracellular;membrane;nucleus;organelle lumen	0	1428.74	45.7	38.9	46.7	45.1	45.9	53.5	44.1	39.8	37.3	31.6	38.3	37.6	36.5	41.1		0.463019	0.51117	0.536165	0.535629	0.527586	0.630896	0.431085	0.367837	0.414444	0.357466	0.451119	0.427273	0.434783	0.442411	-0.328445	0.00244577	0.733907	0.810228	0.849847	0.848998	0.836249
713	[L].VGGPMDASVEEEGVR.[R]	VGGPMDASVEEEGVR	1xOxidation [M5]; 1xTMTpro16plex [N-Term]	0.00505661	0.00017374	1	1	1	P01034	P01034 [36-50]	cytoplasm;endoplasmic reticulum;endosome;extracellular;membrane;organelle lumen;vacuole	0	1851.91	45.3	32.2	41.6	48.1	54.4	51.1	54.3	48.6	43	45.8	49.6	49.5	49.2	39.8		0.458967	0.423127	0.477612	0.571259	0.625287	0.602594	0.530792	0.449168	0.477778	0.5181	0.584217	0.5625	0.586063	0.428418	-0.0329828	0.75904	0.734009	0.676693	0.763828	0.913594	1
714	[L].DEDGTTVLQDER.[F]	DEDGTTVLQDER	1xTMTpro16plex [N-Term]	0.000109756	0.00017374	1	3	2	P32004-3	P32004-3 [457-468]	cell surface;membrane	0	1681.82	148.6	124.1	153.9	166.1	160.1	142.6	145.2	177.9	184.6	178	171	169.5	162.7	121.9		1.50557	1.63075	1.76693	1.97268	1.84023	1.6816	1.41935	1.64418	2.05111	2.01357	2.01413	1.92614	1.93806	1.31216	0.12642	0.240458	0.76321	0.826665	0.895701	1	0.932856
715	[R].KVDEGAGDSAAVASGGAQTL.[A]	KVDEGAGDSAAVASGGAQTL	1xTMTpro16plex [K1]; 1xTMTpro16plex [N-Term]	5.68039e-05	0.00017374	1	2	1	Q9NZT2-1	Q9NZT2-1 [460-479]	cytoplasm;extracellular;membrane;nucleus	0	2412.29	47.8	35.2	40.8	53.8	57.4	53.9	57.6	36.8	31.4	35.4	33.4	42.2	37.7	37.4		0.484296	0.462549	0.468427	0.638955	0.65977	0.635613	0.56305	0.340111	0.348889	0.400452	0.393404	0.479545	0.449077	0.402583	-0.475496	0.00138092	0.734037	0.701076	0.709985	0.968451	1
716	[G].DEAIHCPPCSEEKLAR.[C]	DEAIHCPPCSEEKLAR	2xCarbamidomethyl [C6; C9]; 1xTMTpro16plex [K13]; 1xTMTpro16plex [N-Term]	1.64986e-09	0.00017374	1	1	29	P22692	P22692 [22-37]	extracellular;organelle lumen	0	2520.28	2380.7	1899.8	2289.8	2766.4	2698.8	2260	2337.1	1860.1	2234.5	2144.4	2022.9	2053.6	1824.5	1563.1		24.1206	24.9645	26.2893	32.8551	31.0207	26.6509	22.8456	17.1913	24.8278	24.2579	23.8269	23.3364	21.7332	16.8256	-0.312389	0.0162527	0.73415	0.759837	0.800159	1	0.944166
717	[M].QDFFIDLR.[L]	QDFFIDLR	1xTMTpro16plex [N-Term]	0.0397295	0.00191456	1	1	1	P01024	P01024 [827-834]	extracellular;membrane;organelle lumen	0	1357.74	20.1	15.5	22.7	17.1	22	23.5	22.4	22.7	18.2	16.9	16.2	19.1	16.6	24.1		0.203647	0.203679	0.26062	0.203088	0.252874	0.277123	0.218964	0.209797	0.202222	0.191176	0.190813	0.217045	0.197737	0.259419	-0.141932	0.171264	0.734864	0.734979	0.94045	0.732845	0.912497
718	[T].ISTLEAVR.[G]	ISTLEAVR	1xTMTpro16plex [N-Term]	0.0553037	0.00255141	1	1	1	O75629	O75629 [74-81]	extracellular;organelle lumen	0	1192.72	62.7	38.5	67.2	49.2	58.2	73.3	68.1	55	56	46.8	49.6	56.2	55.7	63		0.635258	0.505913	0.771527	0.584323	0.668966	0.864387	0.665689	0.508318	0.622222	0.529412	0.584217	0.638636	0.66349	0.678149	-0.15269	0.211147	0.734924	0.585286	0.892571	0.675997	0.773919
719	[I].SDEHGIDPTGTYHGDSDLQLDR.[I]	SDEHGIDPTGTYHGDSDLQLDR	1xTMTpro16plex [N-Term]	8.61912e-09	0.00017374	1	1	1	P07437	P07437 [25-46]	cytoplasm;cytoskeleton;extracellular;membrane;nucleus;organelle lumen	0	2732.27	65.9	59	64	72.9	78.5	77	74.9	66.5	62.7	59.5	58.3	67.2	62.8	49.5		0.66768	0.775296	0.734788	0.865796	0.902299	0.908019	0.73216	0.614603	0.696667	0.673077	0.68669	0.763636	0.748064	0.532831	-0.244394	0.0203864	0.735315	0.853832	0.809221	0.9535	0.993701
720	[V].KSTAGDTHLGGEDFDNR.[M]	KSTAGDTHLGGEDFDNR	1xTMTpro16plex [K1]; 1xTMTpro16plex [N-Term]	2.23781e-06	0.00017374	1	3	1	P11142-1	P11142-1 [220-236]	cytoplasm;cytosol;endosome;extracellular;membrane;nucleus;organelle lumen;spliceosomal complex	0	2428.23	103.3	83.2	108.8	113.5	116.4	120.6	130.1	100.9	98.3	92.1	104.2	115.5	102.8	87.8		1.04661	1.0933	1.24914	1.34798	1.33793	1.42217	1.27175	0.932532	1.09222	1.04186	1.22733	1.3125	1.22454	0.945102	-0.173349	0.0879361	0.735922	0.768754	0.878333	0.947834	0.940767
721	[K].DVLLQVDDER.[R]	DVLLQVDDER	1xTMTpro16plex [N-Term]	0.0016434	0.00017374	1	2	1	P35579-1	P35579-1 [1846-1855]	cytoplasm;cytoskeleton;cytosol;extracellular;membrane;nucleus	0	1505.81	235.5	179.8	207.9	213.9	222.5	220	204.7	264.8	247	271.5	275.2	266.5	231.9	200.1		2.38602	2.36268	2.38691	2.54038	2.55747	2.59434	2.00098	2.44732	2.74444	3.07127	3.24146	3.02841	2.76236	2.15393	0.208779	0.0397641	0.919702	0.910706	0.920046	0.979201	0.985789
722	[N].SVPLTDTGHER.[Q]	SVPLTDTGHER	1xTMTpro16plex [N-Term]	2.56005e-05	0.00017374	1	1	2	P09603	P09603 [473-483]	extracellular;membrane;organelle lumen	0	1515.81	67.5	53.6	72.5	73	64.5	75.9	73.6	78	76.4	82.1	76.6	70.9	69.6	68.7		0.683891	0.704336	0.832377	0.866983	0.741379	0.895047	0.719453	0.720887	0.848889	0.928733	0.902238	0.805682	0.829065	0.739505	0.0852951	0.297597	0.764083	0.786927	0.929981	0.968645	0.828313
723	[A].VLHMEQR.[K]	VLHMEQR	1xTMTpro16plex [N-Term]	0.0191728	0.00112271	1	1	1	Q02818	Q02818 [393-399]	cytoplasm;endoplasmic reticulum;endosome;extracellular;Golgi;membrane;nucleus;organelle lumen	0	1216.68	42.3	39.6	35.9	49	42.5	41.4	46.3	40.4	41.9	40.2	43	42.1	42.5	33.1		0.428571	0.520368	0.41217	0.581948	0.488506	0.488208	0.45259	0.373383	0.465556	0.454751	0.506478	0.478409	0.506254	0.356297	-0.102476	0.31791	0.736443	0.894183	0.708259	1	0.839432
724	[G].SPVPSSPFQVPVTEGCDPSR.[V]	SPVPSSPFQVPVTEGCDPSR	1xCarbamidomethyl [C16]; 1xTMTpro16plex [N-Term]	1.87321e-06	0.00017374	1	2	1	P21333	P21333 [1338-1357]	cytoplasm;cytoskeleton;cytosol;extracellular;membrane;nucleus	0	2447.22	30.4	21.6	31.1	30.5	26.6	27.2	30.6	36.1	31.4	29.8	35.5	29.7	29.4	19.6		0.308004	0.283837	0.357061	0.362233	0.305747	0.320755	0.29912	0.333641	0.348889	0.337104	0.418139	0.3375	0.350208	0.21098	0.0629168	0.591094	0.850293	0.783576	0.985722	1	0.844063
725	[R].SGKYDLDFKSPDDPSR.[Y]	SGKYDLDFKSPDDPSR	2xTMTpro16plex [K3; K9]; 1xTMTpro16plex [N-Term]	0.00030065	0.00017374	1	2	1	P06733-1	P06733-1 [254-269]	cell surface;cytoplasm;cytosol;membrane;nucleus	0	2739.48	234.3	111.4	147.7	192.3	186.3	155.7	173.9	282.2	248.9	242.8	273.6	277	230.1	151.2		2.37386	1.46386	1.69575	2.28385	2.14138	1.83608	1.6999	2.60813	2.76556	2.74661	3.22261	3.14773	2.74092	1.62756	0.48287	0.00700688	1	0.616659	0.714344	0.962082	0.902066
726	[L].AQQQAVIR.[G]	AQQQAVIR	1xTMTpro16plex [N-Term]	0.260722	0.0187555	1	3	1	Q68BL7-1	Q68BL7-1 [282-289]	extracellular	0	1217.73	68.3	53.2	60.9	68.9	81.7	74.2	68.4	56.7	59.6	58.3	60.2	58.4	61.6	55.5		0.691996	0.69908	0.699196	0.81829	0.93908	0.875	0.668622	0.52403	0.662222	0.659502	0.709069	0.663636	0.73377	0.597417	-0.244869	0.0284273	0.736887	0.744431	0.744554	0.871373	1
727	[N].ASPAPGTTAEEAMSR.[G]	ASPAPGTTAEEAMSR	1xTMTpro16plex [N-Term]	0.365746	0.0341753	1	4	1	P46379-1	P46379-1 [972-986]	cytoplasm;cytosol;extracellular;membrane;nucleus	0	1779.89	27.5	22.1	26.2	26.3	21.5	28.9	29.9	34.4	28.5	29.6	32.1	30.4	26.9	29.8		0.278622	0.290407	0.300804	0.312352	0.247126	0.340802	0.292278	0.31793	0.316667	0.334842	0.378092	0.345455	0.320429	0.320775	0.178603	0.0157121	0.817549	0.85213	0.882635	0.916519	0.725132
728	[G].SVQNPVYHNQPLNPAPSR.[D]	SVQNPVYHNQPLNPAPSR	1xTMTpro16plex [N-Term]	0.000127709	0.00017374	1	1	1	P00533-1	P00533-1 [1104-1121]	cell surface;cytoplasm;endoplasmic reticulum;endosome;extracellular;Golgi;membrane;nucleus;organelle lumen	0	2322.23	45.5	39.1	49.1	47.8	51.8	43.9	50.4	57.9	56.3	53.7	48.8	53	44.2	47.5		0.460993	0.513798	0.56372	0.567696	0.595402	0.517689	0.492669	0.53512	0.625556	0.607466	0.574794	0.602273	0.526504	0.511302	0.101677	0.142101	0.774254	0.862942	0.946788	0.953466	1
729	[Q].KTYGADLASVDFQHASEDAR.[K]	KTYGADLASVDFQHASEDAR	1xTMTpro16plex [K1]; 1xTMTpro16plex [N-Term]	3.82982e-07	0.00017374	1	1	1	P30740	P30740 [110-129]	cytoplasm;extracellular;membrane;organelle lumen	0	2789.43	36.3	26.3	33.4	33.1	36	42.3	39.9	35	35.6	29.1	35.3	33.1	34.3	38.3		0.367781	0.345598	0.383467	0.393112	0.413793	0.498821	0.390029	0.323475	0.395556	0.329186	0.415783	0.376136	0.408577	0.412271	-0.0696499	0.442478	0.737301	0.69283	0.768748	0.788082	0.829543
730	[C].DDIKNIYKR.[M]	DDIKNIYKR	2xTMTpro16plex [K4; K8]; 1xTMTpro16plex [N-Term]	0.402588	0.0410455	1	2	1	P50395-1	P50395-1 [415-423]	cytoplasm;cytosol;extracellular;membrane;organelle lumen	0	2077.26	225	125.3	180.3	193	183.7	190.4	186.2	255.2	228.5	229.5	262.4	236.7	237.4	115.8		2.27964	1.64652	2.07003	2.29216	2.11149	2.24528	1.82014	2.3586	2.53889	2.59615	3.09069	2.68977	2.82787	1.2465	0.262217	0.11442	0.994535	0.718325	0.903093	1	0.92118
731	[Y].ETALLSSGFSLEDPQTHANR.[I]	ETALLSSGFSLEDPQTHANR	1xTMTpro16plex [N-Term]	4.49459e-11	0.00017374	1	2	1	P07900	P07900 [668-687]	cytoplasm;cytosol;extracellular;membrane;nucleus;organelle lumen	0	2477.26	31.4	26.8	30	33.3	27.8	30.9	33.2	31	30	36.4	36.6	27.1	29.1	23.2		0.318136	0.352168	0.344432	0.395487	0.31954	0.364387	0.324536	0.286506	0.333333	0.411765	0.431095	0.307955	0.346635	0.249731	-0.031151	0.788196	0.804415	0.890467	0.870905	1	0.807967
732	[D].SSPDSAEDVR.[K]	SSPDSAEDVR	1xTMTpro16plex [N-Term]	0.000378586	0.00017374	1	1	11	P02765	P02765 [134-143]	extracellular;Golgi;organelle lumen	0	1366.68	964.1	610	771.3	804.6	819.9	859.2	907.8	1208.2	933.9	996.6	1123.7	1124.3	1038.3	810.8		9.76798	8.01577	8.85534	9.55582	9.42414	10.1321	8.8739	11.1664	10.3767	11.2738	13.2356	12.7761	12.3681	8.72766	0.30654	0.00535625	0.964065	0.791128	0.873991	0.943126	0.930129
733	[K].DKQDEEQR.[L]	DKQDEEQR	1xTMTpro16plex [K2]; 1xTMTpro16plex [N-Term]	0.187839	0.0108442	1	1	2	P27797	P27797 [359-366]	cell surface;cytoplasm;cytosol;endoplasmic reticulum;extracellular;Golgi;membrane;nucleus;organelle lumen	0	1655.88	356.7	230.5	296.8	360.6	334.3	321	321.6	392.4	370.7	393.3	415.3	399.4	350.5	260		3.61398	3.02891	3.40758	4.28266	3.84253	3.78538	3.1437	3.62662	4.11889	4.4491	4.89164	4.53864	4.1751	2.79871	0.18799	0.13143	0.843864	0.707249	0.795668	1	0.897229
734	[Y].ILSSSGDGAQHR.[D]	ILSSSGDGAQHR	1xTMTpro16plex [N-Term]	1.03938e-07	0.00017374	1	2	4	O95084	O95084 [105-116]	extracellular;nucleus;organelle lumen	0	1531.81	166	133	180.2	177.7	180.4	193	197.3	197.8	164.1	175.4	163.5	174.1	161.6	168.6		1.68186	1.7477	2.06889	2.11045	2.07356	2.27594	1.92864	1.8281	1.82333	1.98416	1.9258	1.97841	1.92496	1.81485	-0.0645278	0.324314	0.738975	0.767902	0.909024	0.927286	0.911079
735	[S].TVQGSNIFER.[T]	TVQGSNIFER	1xTMTpro16plex [N-Term]	0.0451391	0.00229691	1	2	2	P31431-1	P31431-1 [134-143]	cell surface;extracellular;membrane;organelle lumen	0	1454.79	170.2	134.6	169.4	188.6	203	190.9	207.9	176.5	171.6	172.4	180.1	197.6	167.6	146		1.72442	1.76873	1.94489	2.2399	2.33333	2.25118	2.03226	1.63124	1.90667	1.95023	2.12132	2.24545	1.99643	1.57158	-0.0907834	0.357343	0.739036	0.758025	0.833525	0.959959	1
736	[M].AKKHLEINPDHPIVETLR.[Q]	AKKHLEINPDHPIVETLR	2xTMTpro16plex [K2; K3]; 1xTMTpro16plex [N-Term]	1.31254e-06	0.00017374	1	1	1	P08238	P08238 [622-639]	cell surface;cytoplasm;cytosol;extracellular;membrane;mitochondrion;nucleus;organelle lumen	0	3022.8	118	78.5	94.9	96	103.4	121.5	135.6	150.2	106.7	119.2	111.7	124	135.8	104.5		1.19554	1.03154	1.08955	1.14014	1.18851	1.43278	1.32551	1.38817	1.18556	1.34842	1.31567	1.40909	1.61763	1.12487	0.160029	0.104018	0.834419	0.719954	0.760445	0.795754	0.829509
737	[C].LISLGYDVENDR.[Q]	LISLGYDVENDR	1xDeamidated [N10]; 1xTMTpro16plex [N-Term]	2.65583e-06	0.00017374	1	3	3	O43707	O43707 [794-805]	cytoplasm;cytoskeleton;cytosol;extracellular;nucleus;organelle lumen	0	1698.89	212.6	160.9	193.2	202.8	198.8	220.6	243.3	277.5	223.3	244.1	247.3	237.6	243.7	200.1		2.154	2.11432	2.21814	2.40855	2.28506	2.60142	2.3783	2.5647	2.48111	2.76131	2.91284	2.7	2.90292	2.15393	0.193307	0.0169844	0.828012	0.812759	0.852667	0.925862	0.87839
738	[G].STMPPTTVILGPSQPQSLIVTER.[V]	STMPPTTVILGPSQPQSLIVTER	1xOxidation [M3]; 1xTMTpro16plex [N-Term]	3.29143e-07	0.00017374	1	1	1	Q14126	Q14126 [944-966]	cell surface;cytoskeleton;membrane	0	2772.51	49.6	38.3	48.3	57.2	46.5	40.9	49.4	53.6	51.2	53.2	47.5	46.9	51.3	34.7		0.502533	0.503285	0.554535	0.679335	0.534483	0.482311	0.482893	0.495379	0.568889	0.60181	0.559482	0.532955	0.611078	0.37352	0.00144085	0.989665	0.739743	0.74085	0.816291	1	0.786774
739	[F].ETTEESLR.[N]	ETTEESLR	1xTMTpro16plex [N-Term]	0.0460097	0.00229691	1	2	1	P22626	P22626 [31-38]	cytoplasm;extracellular;membrane;nucleus;spliceosomal complex	0	1268.67	56.9	41.1	58.3	65.6	61.3	62.9	61.2	68.6	54.6	58	60.5	59.4	54.1	58.1		0.576494	0.540079	0.669346	0.779097	0.704598	0.741745	0.59824	0.634011	0.606667	0.656109	0.712603	0.675	0.644431	0.625404	-0.0174361	0.831299	0.739952	0.693211	0.85913	1	0.904377
740	[S].ALDTAAR.[S]	ALDTAAR	1xTMTpro16plex [N-Term]	0.399001	0.0403385	1	1	1	Q92520	Q92520 [43-49]	cytoplasm;extracellular;organelle lumen	0	1021.6	105	88.2	92.5	106.7	100.5	121.9	118.3	115.3	105.9	103.8	113.9	113.7	98.2	103.8		1.06383	1.159	1.062	1.26722	1.15517	1.4375	1.1564	1.06562	1.17667	1.17421	1.34158	1.29205	1.16974	1.11733	0.00625475	0.93437	0.740056	0.806262	0.738781	0.881545	0.803598
741	[R].DGEDQTQDTE.[L]	DGEDQTQDTE	1xTMTpro16plex [N-Term]	0.283327	0.0219651	4	68	3	P30479; P01892; P01889; P01891	P30479 [244-253]; P01892 [244-253]; P01889 [244-253]; P01891 [244-253]	cell surface;endoplasmic reticulum;Golgi;membrane;cell surface;endoplasmic reticulum;Golgi;membrane;cell surface;endoplasmic reticulum;Golgi;membrane;cell surface;endoplasmic reticulum;Golgi;membrane	0	1441.62	35.8	30.1	34.9	39.2	33.2	33.6	36.1	34.4	36.9	30.8	41.6	41.5	29.8	21	Shared	0.362715	0.395532	0.400689	0.465558	0.381609	0.396226	0.352884	0.31793	0.41	0.348416	0.489988	0.471591	0.354973	0.22605	-0.0731769	0.61089	0.779098	0.849587	0.860663	1	0.819681
742	[K].DGAPCIFGGTVYR.[S]	DGAPCIFGGTVYR	1xCarbamidomethyl [C5]; 1xTMTpro16plex [N-Term]	0.0549551	0.00255141	1	2	1	P29279-1	P29279-1 [99-111]	cytosol;extracellular;Golgi;membrane	0	1716.87	42.3	34.6	50.4	48.1	48.4	44.1	48.2	46.6	43.3	47.2	44.6	38.8	32.3	41.9		0.428571	0.454665	0.578645	0.571259	0.556322	0.520047	0.471163	0.430684	0.481111	0.533937	0.525324	0.440909	0.384753	0.451023	-0.140794	0.144222	0.740646	0.78574	1	0.987235	0.961421
743	[A].VVTVPAYFNDSQR.[Q]	VVTVPAYFNDSQR	1xTMTpro16plex [N-Term]	0.00253678	0.00017374	1	2	1	P11142-1	P11142-1 [143-155]	cytoplasm;cytosol;endosome;extracellular;membrane;nucleus;organelle lumen;spliceosomal complex	0	1799.96	50	38	51	39.6	55.9	58	65.7	52.1	43.8	47.1	44.4	52	50.9	53.4		0.506586	0.499343	0.585534	0.470309	0.642529	0.683962	0.642229	0.481516	0.486667	0.532805	0.522968	0.590909	0.606313	0.574812	-0.0864794	0.381852	0.740663	0.730074	0.856091	0.687624	0.939421
744	[A].LVCLPCDESKCEEPR.[N]	LVCLPCDESKCEEPR	3xCarbamidomethyl [C3; C6; C11]; 1xTMTpro16plex [K10]; 1xTMTpro16plex [N-Term]	3.59929e-08	0.00017374	1	1	6	Q9NZV1	Q9NZV1 [35-49]	extracellular;membrane	0	2500.25	997.8	800.7	915.4	1149.1	1137.6	923.5	945.7	455.2	563.5	509.1	484.4	482.6	431.8	377.3		10.1094	10.5217	10.5098	13.6473	13.0759	10.8903	9.24438	4.20702	6.26111	5.75905	5.70554	5.48409	5.14354	4.06136	-1.09075	1.66261e-06	0.740765	0.770973	0.7701	1	0.95813
745	[E].EEEDFGEEAEEEA.[-]	EEEDFGEEAEEEA	1xTMTpro16plex [N-Term]	0.0556543	0.00255141	1	1	4	P07437	P07437 [432-444]	cytoplasm;cytoskeleton;extracellular;membrane;nucleus;organelle lumen	0	1816.76	120.1	94.3	112.9	129.6	133.3	122.7	137.7	142	123.8	127.4	139.4	139.7	129.8	104.7		1.21682	1.23916	1.29621	1.53919	1.53218	1.44693	1.34604	1.31238	1.37556	1.44118	1.64193	1.5875	1.54616	1.12702	0.0609798	0.495645	0.790557	0.805071	0.842137	1	0.995447
746	[C].VPNSNER.[Y]	VPNSNER	1xTMTpro16plex [N-Term]	0.176458	0.0104517	1	2	3	P02788	P02788 [537-543]	cell surface;cytoplasm;extracellular;nucleus;organelle lumen	0	1119.61	266.8	192.7	248.9	226.3	220.9	254.1	252.5	331.2	228.9	272.9	309.6	304.7	292.7	185.1		2.70314	2.53219	2.85763	2.68765	2.53908	2.99646	2.46823	3.061	2.54333	3.0871	3.64664	3.4625	3.4866	1.99247	0.17994	0.154535	0.902111	0.845061	0.95367	0.896941	0.847359
747	[R].LVGGPMDASVEEEGVRR.[A]	LVGGPMDASVEEEGVRR	1xTMTpro16plex [N-Term]	3.32903e-10	0.00017374	1	1	2	P01034	P01034 [35-51]	cytoplasm;endoplasmic reticulum;endosome;extracellular;membrane;organelle lumen;vacuole	1	2105.1	150.9	108	138.1	152.1	166.1	174.6	194.4	140.3	124.6	137.3	144.5	135.7	132.9	131.6		1.52888	1.41919	1.58553	1.80641	1.9092	2.05896	1.90029	1.29667	1.38444	1.55317	1.702	1.54205	1.58309	1.41658	-0.220518	0.0335162	0.742547	0.689272	0.770065	0.877342	0.927261
748	[G].SLDLGGDSAGR.[S]	SLDLGGDSAGR	1xTMTpro16plex [N-Term]	0.126433	0.00628632	1	2	1	Q00839-2	Q00839-2 [59-69]	cell surface;chromosome;membrane;nucleus;spliceosomal complex	0	1351.71	49.7	40.4	45.7	54.2	56	57.5	55.4	55.4	55.5	49.8	52.6	59.1	52.7	46.8		0.503546	0.53088	0.524684	0.643705	0.643678	0.678066	0.541544	0.512015	0.616667	0.563348	0.619552	0.671591	0.627755	0.503767	0.0171382	0.850259	0.742621	0.782933	0.773795	0.949326	0.949285
749	[G].GPYGGGNYGPGGSGGSGGYGGR.[S]	GPYGGGNYGPGGSGGSGGYGGR	1xTMTpro16plex [N-Term]	6.46223e-06	0.00017374	1	2	1	P22626	P22626 [329-350]	cytoplasm;extracellular;membrane;nucleus;spliceosomal complex	0	2192.01	25.3	23.8	27.4	23.2	24.9	25.9	29.5	24.9	26.3	29.9	29.3	29	28.6	25.1		0.256332	0.312746	0.314581	0.275534	0.286207	0.305425	0.288368	0.230129	0.292222	0.338235	0.345112	0.329545	0.340679	0.270183	0.0737231	0.423343	0.814837	0.994168	1	0.875878	0.909804
750	[A].DIDGDGILNER.[D]	DIDGDGILNER	1xTMTpro16plex [N-Term]	0.00759249	0.000341183	1	2	1	P07996	P07996 [800-810]	cell surface;cytoplasm;endoplasmic reticulum;extracellular;organelle lumen	0	1520.79	95.9	81.7	107.6	95.4	98.7	101.9	96.2	132.6	110.3	106.4	107.2	115.1	106.1	109		0.971631	1.07359	1.23536	1.13302	1.13448	1.20165	0.940371	1.22551	1.22556	1.20362	1.26266	1.30795	1.26385	1.1733	0.171773	0.00953708	0.786516	0.869047	1	0.917154	0.918341
751	[Q].LLLTADDR.[V]	LLLTADDR	1xTMTpro16plex [N-Term]	0.00376309	0.00017374	1	2	1	P04075	P04075 [62-69]	cytoplasm;cytoskeleton;cytosol;extracellular;membrane;nucleus;organelle lumen	0	1220.72	38.6	30.5	42.6	35.6	37	42.7	36.9	47.6	39.8	40.6	35.8	40.5	29.7	48.9		0.391084	0.400788	0.489093	0.422803	0.425287	0.503538	0.360704	0.439926	0.442222	0.459276	0.421673	0.460227	0.353782	0.526372	0.0521506	0.579269	0.776673	0.795945	0.971313	0.839665	0.844599
752	[M].DATANDVPSDR.[Y]	DATANDVPSDR	1xTMTpro16plex [N-Term]	0.139861	0.00735927	1	1	1	P13667	P13667 [584-594]	cell surface;endoplasmic reticulum;organelle lumen	0	1464.72	19.2	17.8	22.6	21.8	22.5	22.2	21.5	22.1	22.1	21	21	16.7	18.2	21.3		0.194529	0.233903	0.259472	0.258907	0.258621	0.261792	0.210166	0.204251	0.245556	0.237557	0.24735	0.189773	0.216796	0.229279	-0.0949388	0.27222	0.743065	0.893466	0.991136	0.988979	0.987884
753	[M].VQEAEKYKAEDEKQR.[D]	VQEAEKYKAEDEKQR	3xTMTpro16plex [K6; K8; K13]; 1xTMTpro16plex [N-Term]	0.0468965	0.00229691	1	1	1	P11142-1	P11142-1 [519-533]	cytoplasm;cytosol;endosome;extracellular;membrane;nucleus;organelle lumen;spliceosomal complex	0	3067.75	66	43.4	57.1	59.2	69.5	76.3	64.4	68.6	61.6	74.3	62.6	74.3	72.8	47		0.668693	0.570302	0.655568	0.703088	0.798851	0.899764	0.629521	0.634011	0.684444	0.840498	0.737338	0.844318	0.867183	0.50592	0.0540168	0.688957	0.743187	0.633835	0.7286	0.781414	0.887844
754	[A].NYQNGKNNVPR.[L]	NYQNGKNNVPR	1xDeamidated [N4]; 1xTMTpro16plex [K6]; 1xTMTpro16plex [N-Term]	0.00104358	0.00017374	1	1	2	Q14563	Q14563 [21-31]	extracellular;membrane	0	1913.05	223.3	137.1	186.5	181.7	172.8	165.9	183.1	310.6	246.7	254.8	258.3	213.6	191.6	166.6		2.26241	1.80158	2.14122	2.15796	1.98621	1.95637	1.78983	2.87061	2.74111	2.88235	3.0424	2.42727	2.28231	1.79333	0.355908	0.00839101	1	0.796308	0.946431	0.953831	0.877916
755	[R].DPPEPGSPR.[I]	DPPEPGSPR	1xTMTpro16plex [N-Term]	0.0288188	0.0016346	1	1	1	P09603	P09603 [396-404]	extracellular;membrane;organelle lumen	0	1255.66	112.1	95.1	111.1	113.5	117.7	117.9	125	137.2	120.4	128.4	128.3	133.7	128.2	107		1.13576	1.24967	1.27555	1.34798	1.35287	1.39033	1.2219	1.26802	1.33778	1.45249	1.51119	1.51932	1.5271	1.15178	0.122253	0.104899	0.816903	0.898831	0.917441	0.96954	0.973059
756	[T].GLEYPERPASR.[A]	GLEYPERPASR	1xTMTpro16plex [N-Term]	0.00183788	0.00017374	1	1	4	P12644	P12644 [103-113]	extracellular;organelle lumen	0	1578.86	275.6	236.3	275.2	282.1	283.8	287.3	295.7	336.7	294.4	309.2	318.7	318.8	277.4	275.3		2.7923	3.10512	3.15959	3.35036	3.26207	3.38797	2.89052	3.11183	3.27111	3.49774	3.75383	3.62273	3.30435	2.9634	0.100109	0.123799	0.82418	0.916514	0.932589	0.988897	0.962838
757	[L].EQEAANER.[Q]	EQEAANER	1xTMTpro16plex [N-Term]	0.026845	0.00138588	2	10	1	P05067-11; P05067-1	P05067-11 [419-426]; P05067-1 [443-450]	cell surface;cytoplasm;cytosol;endoplasmic reticulum;endosome;extracellular;Golgi;membrane;organelle lumen;cell surface;cytoplasm;cytosol;endoplasmic reticulum;endosome;extracellular;Golgi;membrane;organelle lumen	0	1250.63	21.3	13.3	17.2	18.1	20.8	24.6	16.8	17.7	17.6	16.4	17.9	17	17.9	20.2	Shared	0.215805	0.17477	0.197474	0.214964	0.23908	0.290094	0.164223	0.163586	0.195556	0.18552	0.210836	0.193182	0.213222	0.217438	-0.117529	0.357868	0.743915	0.602459	0.680724	0.741015	0.824147
758	[TK].STYGWTANMER.[I]	STYGWTANMER	1xOxidation [M9]; 1xTMTpro16plex [N-Term]	0.326057	0.0280634	2	4	1	P07900; P08238	P07900 [602-612]; P08238 [594-604]	cytoplasm;cytosol;extracellular;membrane;nucleus;organelle lumen;cytoplasm;cytosol;extracellular;membrane;nucleus;organelle lumen	0	1635.78	36.4	25.7	33.9	37.3	36.9	38.2	38.7	39.1	34.5	39.7	31.7	43.6	35.9	36.2	Shared	0.368794	0.337714	0.389208	0.442993	0.424138	0.450472	0.378299	0.361368	0.383333	0.449095	0.37338	0.495455	0.427635	0.389666	0.0449341	0.609962	0.818685	0.749689	0.864001	0.983398	0.941542
759	[C].ESLKDTIAR.[A]	ESLKDTIAR	1xTMTpro16plex [K4]; 1xTMTpro16plex [N-Term]	0.00105047	0.00017374	1	2	2	P18669	P18669 [154-162]	cytoplasm;cytosol;extracellular;membrane;organelle lumen	0	1640.98	218.1	131.8	164.2	160.5	157.7	158.9	212.9	321.2	206.1	208.3	214.2	212	204.6	215.9		2.20973	1.73193	1.88519	1.90618	1.81264	1.87382	2.08113	2.96858	2.29	2.35633	2.52297	2.40909	2.43716	2.324	0.358425	0.000273168	1	0.783777	0.853132	0.86263	0.820302
760	[K].AVPEGFVIPR.[G]	AVPEGFVIPR	1xTMTpro16plex [N-Term]	0.0992885	0.00476066	1	1	1	P43490	P43490 [118-127]	cytoplasm;cytosol;extracellular;nucleus	0	1388.82	75.6	53.9	70.1	86.6	76.4	80	85	89.7	80.7	83.5	81.1	76.8	71.6	78.9		0.765957	0.708279	0.804822	1.0285	0.878161	0.943396	0.83089	0.82902	0.896667	0.94457	0.955241	0.872727	0.852889	0.8493	0.0570504	0.460278	0.74473	0.68865	0.782518	1	0.853824
761	[M].VLFADQATPTSPIR.[V]	VLFADQATPTSPIR	1xTMTpro16plex [N-Term]	0.00016295	0.00017374	1	2	1	P21333	P21333 [850-863]	cytoplasm;cytoskeleton;cytosol;extracellular;membrane;nucleus	0	1820.02	53.5	28.8	54	50.6	56.4	61.7	50.3	53.4	52.3	51.2	53.8	55.2	45.8	53.4		0.542047	0.378449	0.619977	0.60095	0.648276	0.727594	0.491691	0.49353	0.581111	0.579186	0.633687	0.627273	0.545563	0.574812	0.00938941	0.93753	0.744985	0.520138	0.852092	0.825941	0.890985
762	[L].LAEEKTISAKYAEER.[D]	LAEEKTISAKYAEER	2xTMTpro16plex [K5; K10]; 1xTMTpro16plex [N-Term]	0.422588	0.0450594	1	2	1	P35579-1	P35579-1 [1450-1464]	cytoplasm;cytoskeleton;cytosol;extracellular;membrane;nucleus	0	2650.52	87.3	59.3	75.3	85	84	86.3	82.3	98.8	91.8	91.3	100.7	84.9	84	71.1		0.884498	0.779238	0.864524	1.0095	0.965517	1.01769	0.804497	0.913124	1.02	1.03281	1.1861	0.964773	1.0006	0.765339	0.121811	0.212122	0.869125	0.765694	0.849497	0.991955	0.948735
763	[C].IMLSGETAKGDYPLEAVR.[M]	IMLSGETAKGDYPLEAVR	1xTMTpro16plex [K9]; 1xTMTpro16plex [N-Term]	2.33032e-08	0.00017374	2	3	1	P14618-2; P14618	P14618-2 [359-376]; P14618 [359-376]	cytoplasm;cytosol;extracellular;mitochondrion;nucleus;organelle lumen;cytoplasm;cytosol;extracellular;mitochondrion;nucleus;organelle lumen	0	2558.41	185.2	117.4	133.9	128.5	137.6	133.9	165.5	272.2	177.1	177.5	178.4	183.2	177.6	123.3	Shared	1.87639	1.54271	1.53731	1.52613	1.58161	1.57901	1.61779	2.51571	1.96778	2.00792	2.1013	2.08182	2.11554	1.32723	0.326136	0.0135911	1	0.822166	0.819292	0.813331	0.842899
764	[N].STVACIDR.[N]	STVACIDR	1xCarbamidomethyl [C5]; 1xTMTpro16plex [N-Term]	0.00611606	0.000341183	1	1	1	P00533-1	P00533-1 [1045-1052]	cell surface;cytoplasm;endoplasmic reticulum;endosome;extracellular;Golgi;membrane;nucleus;organelle lumen	0	1225.65	80.4	57.1	81.2	79.6	74.7	70.8	76.3	87	87.4	95	92.7	89.9	79.6	71.3		0.81459	0.750329	0.932262	0.945368	0.858621	0.834906	0.745846	0.804067	0.971111	1.07466	1.09187	1.02159	0.948183	0.767492	0.18334	0.0661202	0.861664	0.793689	0.986136	1	0.908239
765	[L].SLGSQYQPQR.[R]	SLGSQYQPQR	1xTMTpro16plex [N-Term]	0.00576555	0.000341183	1	1	3	P28300	P28300 [59-68]	extracellular;nucleus	0	1467.79	246.4	198.3	232.8	248.3	247.2	283.6	264.5	241.5	244.9	234.2	245	254.1	211.7	211		2.49645	2.60578	2.67279	2.94893	2.84138	3.34434	2.58553	2.23198	2.72111	2.64932	2.88575	2.8875	2.52174	2.27126	-0.101668	0.22965	0.746471	0.779162	0.799198	0.881768	0.849608
766	[G].FMGNTGPTGAVGDR.[G]	FMGNTGPTGAVGDR	1xOxidation [M2]; 1xTMTpro16plex [N-Term]	0.0720063	0.00342223	1	1	1	P08572	P08572 [1354-1367]	extracellular;organelle lumen	0	1699.84	48.7	41	52.7	53.9	57.5	46.9	57	44.9	36.7	36.5	37.6	43.7	38.5	29		0.493414	0.538765	0.605052	0.640143	0.66092	0.553066	0.557185	0.414972	0.407778	0.412896	0.442874	0.496591	0.458606	0.312164	-0.458704	0.000286888	0.746557	0.815175	0.915469	0.968563	1
767	[C].LLGPAEAEGSQR.[R]	LLGPAEAEGSQR	1xTMTpro16plex [N-Term]	0.0279045	0.00153214	1	1	1	O00220	O00220 [337-348]	cell surface;membrane	0	1531.84	49.7	44.1	45.2	44.8	55.4	53.3	60.2	53.2	52.7	55.3	47.7	58.9	56.6	48		0.503546	0.579501	0.518944	0.532067	0.636782	0.628538	0.588465	0.491682	0.585556	0.625566	0.561837	0.669318	0.674211	0.516685	0.048735	0.570431	0.790767	0.910046	0.814948	0.835556	1
768	[A].ITDTAYR.[S]	ITDTAYR	1xTMTpro16plex [N-Term]	0.399001	0.0403385	1	2	1	P35579-1	P35579-1 [153-159]	cytoplasm;cytoskeleton;cytosol;extracellular;membrane;nucleus	0	1143.63	98.1	70.4	92.2	103.5	107.5	107.3	97.7	117.6	107.7	115.9	101.1	117.1	110.2	74.4		0.993921	0.925099	1.05855	1.22922	1.23563	1.26533	0.955034	1.08688	1.19667	1.31109	1.19081	1.33068	1.31269	0.800861	0.102966	0.383731	0.785503	0.731112	0.836583	0.971459	0.976529
769	[Q].HIADQVR.[S]	HIADQVR	1xTMTpro16plex [N-Term]	0.0465991	0.00229691	1	1	3	P04080	P04080 [18-24]	cytoplasm;cytosol;extracellular;nucleus;organelle lumen	0	1142.66	100.2	72.7	108.3	94.8	95.8	115.2	107.5	98.8	91	85.7	90.7	88.5	86.1	85.4		1.0152	0.955322	1.2434	1.12589	1.10115	1.35849	1.05083	0.913124	1.01111	0.969457	1.06832	1.00568	1.02561	0.919268	-0.183522	0.0357255	0.747298	0.703223	0.915279	0.828781	0.810568
770	[L].EEAMEQKAELER.[L]	EEAMEQKAELER	1xOxidation [M4]; 1xTMTpro16plex [K7]; 1xTMTpro16plex [N-Term]	0.0134939	0.000831282	1	2	1	P35579-1	P35579-1 [1486-1497]	cytoplasm;cytoskeleton;cytosol;extracellular;membrane;nucleus	0	2087.09	82.4	71.3	76.5	80.6	80.1	71.2	84.9	103.2	90.8	91.7	94.8	84.9	83.2	70.7		0.834853	0.936925	0.878301	0.957245	0.92069	0.839623	0.829912	0.953789	1.00889	1.03733	1.11661	0.964773	0.991066	0.761033	0.140925	0.0712302	0.872142	0.978773	0.91753	1	0.961812
771	[R].DIGCDQHTSCPVGQ.[T]	DIGCDQHTSCPVGQ	2xCarbamidomethyl [C4; C10]; 1xTMTpro16plex [N-Term]	0.0110228	0.000675557	1	2	2	P28799	P28799 [441-454]	endoplasmic reticulum;endosome;extracellular;organelle lumen;vacuole	0	1877.84	80.9	62.5	75.6	92.3	85.5	85.1	83.1	82.3	82.3	89.3	71.4	80.7	77.4	77.9		0.819656	0.821288	0.867968	1.0962	0.982759	1.00354	0.812317	0.760628	0.914444	1.01018	0.840989	0.917045	0.921977	0.838536	-0.0457584	0.594211	0.747725	0.749214	0.791797	1	0.896514
772	[N].AADSSVPSAPR.[R]	AADSSVPSAPR	1xTMTpro16plex [N-Term]	0.0195497	0.00127806	2	2	2	O43291-2; O43291	O43291-2 [48-58]; O43291 [105-115]	cytoplasm;extracellular;membrane;cytoplasm;extracellular;membrane	0	1361.73	98.9	74.2	88.4	81.6	84.4	82.1	93.7	129.4	110.3	109.3	102.7	117.9	110.8	112.3	Shared	1.00203	0.975033	1.01493	0.969121	0.970115	0.96816	0.915934	1.19593	1.22556	1.23643	1.20966	1.33977	1.31983	1.20883	0.358194	1.19112e-07	0.987291	0.960694	1	0.954869	0.955849
773	[Q].QYGHQEVTR.[F]	QYGHQEVTR	1xTMTpro16plex [N-Term]	0.000132856	0.00017374	1	15	1	P02751	P02751 [686-694]	extracellular;membrane;organelle lumen	0	1421.75	20.1	17.1	23.7	21.3	15.6	21.9	22.4	20.4	16.5	19.8	18.2	22	16.3	14.6		0.203647	0.224704	0.272101	0.252969	0.17931	0.258255	0.218964	0.18854	0.183333	0.223982	0.21437	0.25	0.194163	0.157158	-0.18974	0.120152	0.748426	0.825812	1	0.929688	0.658984
774	[W].AFGAVEAISDR.[I]	AFGAVEAISDR	1xTMTpro16plex [N-Term]	0.000223538	0.00017374	1	1	2	P07858	P07858 [110-120]	extracellular;mitochondrion;organelle lumen;vacuole	0	1439.78	117.4	95.5	116.8	110	115	128.3	131.3	134.3	113.8	118.1	118.4	123.6	117.5	147.5		1.18946	1.25493	1.34099	1.30641	1.32184	1.51297	1.28348	1.24122	1.26444	1.33597	1.39458	1.40455	1.39964	1.58773	0.0640425	0.319852	0.786177	0.829446	0.886327	0.863475	0.873671
775	[G].ATFPEEAIADLSVNMYNR.[L]	ATFPEEAIADLSVNMYNR	1xOxidation [M15]; 1xTMTpro16plex [N-Term]	5.05038e-07	0.00017374	1	1	7	Q99574	Q99574 [19-36]	extracellular;organelle lumen	0	2361.17	51.5	32.3	37.4	44.3	42.9	43.5	59.2	63.3	54.9	51.2	59.1	53.1	48.7	50.2		0.521783	0.424442	0.429392	0.526128	0.493103	0.512972	0.57869	0.585028	0.61	0.579186	0.696113	0.603409	0.580107	0.540366	0.266615	0.00331443	0.901662	0.733452	0.742006	0.909171	0.852103
776	[F].SLEDPQTHSNR.[I]	SLEDPQTHSNR	1xTMTpro16plex [N-Term]	4.19558e-05	0.00017374	1	1	3	P08238	P08238 [669-679]	cell surface;cytoplasm;cytosol;extracellular;membrane;mitochondrion;nucleus;organelle lumen	0	1587.8	248.4	177.9	231.7	232.9	216.8	230.5	258.2	297.3	274.3	255.9	281.5	295.3	247.9	213.9		2.51672	2.33771	2.66016	2.76603	2.49195	2.71816	2.52395	2.74769	3.04778	2.8948	3.31567	3.35568	2.95295	2.30248	0.194663	0.0262526	0.909865	0.84515	0.961724	1	0.900913
777	[L].GQIFDSQR.[G]	GQIFDSQR	1xTMTpro16plex [N-Term]	0.0689242	0.00317741	1	1	1	Q08380	Q08380 [144-151]	extracellular;membrane;organelle lumen	0	1254.68	73.1	50.7	74.4	68	72	82.9	77	74.3	72.1	74.3	79.9	86.9	73.7	81.3		0.740628	0.666229	0.854191	0.807601	0.827586	0.977594	0.752688	0.686691	0.801111	0.840498	0.941107	0.9875	0.877904	0.875135	0.0951097	0.318042	0.757603	0.681498	0.873768	0.826111	0.846554
778	[C].QQNGIVPIVEPEILPDGDHDLKR.[C]	QQNGIVPIVEPEILPDGDHDLKR	1xDeamidated [N3]; 1xTMTpro16plex [K22]; 1xTMTpro16plex [N-Term]	6.07925e-09	0.00017374	1	3	3	P04075	P04075 [179-201]	cytoplasm;cytoskeleton;cytosol;extracellular;membrane;nucleus;organelle lumen	0	3191.76	93.8	67.8	93.6	98.9	92.8	95.7	94	129.4	97.6	94.4	99.9	111.5	89.9	77.7		0.950355	0.890933	1.07463	1.17458	1.06667	1.12854	0.918866	1.19593	1.08444	1.06787	1.17668	1.26705	1.07088	0.836383	0.0958027	0.309912	0.809099	0.758509	0.9149	1	0.908123
779	[T].EEMPPLEGDDDTSR.[M]	EEMPPLEGDDDTSR	1xOxidation [M3]; 1xTMTpro16plex [N-Term]	5.49636e-05	0.00017374	1	3	4	P07900	P07900 [714-727]	cytoplasm;cytosol;extracellular;membrane;nucleus;organelle lumen	0	1910.86	211.9	156.1	203.7	207.6	207.7	204.6	199.5	234.4	236.6	214.4	243	240.6	216.7	194.2		2.14691	2.05125	2.33869	2.46556	2.38736	2.41274	1.95015	2.16636	2.62889	2.42534	2.86219	2.73409	2.5813	2.09042	0.150819	0.0851115	0.87076	0.831961	0.948544	1	0.968282
780	[S].LSTCSTLDMDQFMR.[K]	LSTCSTLDMDQFMR	1xCarbamidomethyl [C4]; 1xTMTpro16plex [N-Term]	0.00045825	0.00017374	1	2	1	P61812	P61812 [21-34]	extracellular;organelle lumen	0	2008.95	29.2	21.7	27.5	33.2	29.1	26.4	29.1	26.2	22.4	22.1	22.9	25.5	22.7	19.9		0.295846	0.285151	0.315729	0.394299	0.334483	0.311321	0.284457	0.242144	0.248889	0.25	0.269729	0.289773	0.270399	0.214209	-0.315356	0.00346547	0.750308	0.723184	0.800735	1	0.848297
781	[C].ILNGGGIR.[S]	ILNGGGIR	1xDeamidated [N3]; 1xTMTpro16plex [N-Term]	0.0196769	0.00127806	1	2	1	P21589-1	P21589-1 [388-395]	cell surface;cytosol;membrane	0	1104.67	174.4	127.4	154.1	155.8	158.3	147.8	152.8	237.5	197.9	207.2	199.9	191	174	154.8		1.76697	1.67411	1.76923	1.85036	1.81954	1.74292	1.49365	2.19501	2.19889	2.34389	2.35453	2.17045	2.07266	1.66631	0.308124	0.00127793	0.954935	0.904752	0.956157	1	0.983346
782	[N].AAVPDEIPPLEGDEDASR.[M]	AAVPDEIPPLEGDEDASR	1xTMTpro16plex [N-Term]	0.00260438	0.00017374	1	1	2	P08238	P08238 [702-719]	cell surface;cytoplasm;cytosol;extracellular;membrane;mitochondrion;nucleus;organelle lumen	0	2185.09	111.2	86.8	108.3	126.4	123.3	117.9	131.6	131.3	114	104.3	118.9	122.3	102.3	109.7		1.12665	1.1406	1.2434	1.50119	1.41724	1.39033	1.28641	1.21349	1.26667	1.17986	1.40047	1.38977	1.21858	1.18084	-0.0411621	0.580496	0.750503	0.759801	0.828276	1	0.94408
783	[F].AADGASTETSASGTSQGEASTPEESR.[D]	AADGASTETSASGTSQGEASTPEESR	1xTMTpro16plex [N-Term]	9.15454e-11	0.00017374	1	3	1	Q7Z6Z7	Q7Z6Z7 [2015-2040]	cytoplasm;cytosol;extracellular;membrane;nucleus;organelle lumen	0	2788.27	13.3	8.1	11.8	11.5	12.5	11.2	12.3	16.1	8.9	12.1	11.9	15.8	12.3	11.7		0.134752	0.106439	0.135476	0.13658	0.143678	0.132075	0.120235	0.148799	0.0988889	0.136878	0.140165	0.179545	0.146516	0.125942	0.103311	0.370816	0.937872	0.740815	0.942916	0.950594	1
784	[C].HPALDGQR.[G]	HPALDGQR	1xTMTpro16plex [N-Term]	0.0659673	0.00305003	1	2	2	P22692	P22692 [216-223]	extracellular;organelle lumen	0	1197.67	145.8	105.6	133.4	129.5	149.6	148	165.6	160.9	143.9	149.9	143.2	173.2	151.6	131		1.4772	1.38765	1.53157	1.538	1.71954	1.74528	1.61877	1.48706	1.59889	1.6957	1.68669	1.96818	1.80584	1.41012	0.0807718	0.31509	0.846398	0.795085	0.87755	0.881235	0.98525
785	[T].VTENATGDLATSR.[N]	VTENATGDLATSR	1xTMTpro16plex [N-Term]	9.55783e-05	0.00017374	1	1	2	O43291	O43291 [91-103]	cytoplasm;extracellular;membrane	0	1638.86	100.3	77.1	89.2	91.6	92	83.8	94.7	101.3	97.7	93.7	114.9	95.2	93	81.9		1.01621	1.01314	1.02411	1.08789	1.05747	0.988208	0.925709	0.936229	1.08556	1.05995	1.35336	1.08182	1.1078	0.881593	0.0776994	0.367564	0.934115	0.931293	0.941376	1	0.972042
786	[R].LSQETEALGR.[S]	LSQETEALGR	1xTMTpro16plex [N-Term]	0.000791495	0.00017374	1	1	2	Q02818	Q02818 [368-377]	cytoplasm;endoplasmic reticulum;endosome;extracellular;Golgi;membrane;nucleus;organelle lumen	0	1407.78	132	102.3	125.3	140.1	134	145.3	139	149.7	145.6	155.6	151.2	153.5	134.6	126.7		1.33739	1.34428	1.43858	1.6639	1.54023	1.71344	1.35875	1.38355	1.61778	1.76018	1.78092	1.74432	1.60334	1.36383	0.11432	0.191406	0.780525	0.784551	0.839582	0.971083	0.898909
787	[Q].AAVSNLVR.[V]	AAVSNLVR	1xTMTpro16plex [N-Term]	0.0846275	0.00377118	1	2	1	P18206	P18206 [49-56]	cytoplasm;cytoskeleton;cytosol;extracellular;membrane;organelle lumen	0	1133.7	60.9	31.4	51.9	47.2	55.6	61.9	46.3	54.3	51.7	45.4	49.4	54.2	45	76.3		0.617021	0.412615	0.595867	0.56057	0.63908	0.729953	0.45259	0.501848	0.574444	0.513575	0.581861	0.615909	0.536033	0.821313	0.0485932	0.742426	0.845289	0.565263	0.816309	0.767954	0.875509
788	[L].SVNDPPDVLDR.[Q]	SVNDPPDVLDR	1xTMTpro16plex [N-Term]	0.00437668	0.00017374	1	7	1	Q12906-1	Q12906-1 [190-200]	cytoplasm;extracellular;membrane;mitochondrion;nucleus	0	1530.81	51.4	38.8	50.1	44.2	50.7	49.6	55.2	71.4	58.3	56	52.2	61	53.1	52		0.52077	0.509855	0.575201	0.524941	0.582759	0.584906	0.539589	0.659889	0.647778	0.633484	0.614841	0.693182	0.632519	0.559742	0.210663	0.000914449	0.890349	0.871688	0.983408	0.897479	0.996329
789	[N].GSLDLGGDSAGR.[S]	GSLDLGGDSAGR	1xTMTpro16plex [N-Term]	8.24565e-06	0.00017374	1	2	2	Q00839-2	Q00839-2 [58-69]	cell surface;chromosome;membrane;nucleus;spliceosomal complex	0	1408.74	139.4	112.9	138.5	125.4	153.7	134.3	152.8	155.1	151.7	145	159.5	157.6	155.1	155.5		1.41236	1.48357	1.59013	1.48931	1.76667	1.58373	1.49365	1.43346	1.68556	1.64027	1.87868	1.79091	1.84753	1.67384	0.143418	0.0441463	0.799449	0.839759	0.900071	0.843006	1
790	[S].AAAVAGPEMQTGR.[N]	AAAVAGPEMQTGR	1xOxidation [M9]; 1xTMTpro16plex [N-Term]	0.000368743	0.00017374	1	5	4	Q12805	Q12805 [122-134]	cell surface;extracellular;membrane	0	1578.82	150.6	111.7	138.6	152.4	157.2	172.1	163.2	170.6	150.3	160.2	164	169.5	147.6	131.2		1.52584	1.46781	1.59127	1.80998	1.8069	2.02948	1.59531	1.57671	1.67	1.81222	1.93168	1.92614	1.75819	1.41227	0.0314484	0.726193	0.751835	0.723242	0.784079	0.891842	0.890324
791	[G].YPITLFVEKER.[D]	YPITLFVEKER	1xTMTpro16plex [K9]; 1xTMTpro16plex [N-Term]	2.15712e-05	0.00017374	1	2	1	P07900	P07900 [216-226]	cytoplasm;cytosol;extracellular;membrane;nucleus;organelle lumen	0	2003.18	86.3	57.2	65.9	77.4	73.4	80.6	76.6	110.1	95.7	92.2	98.7	91.4	90.1	77.3		0.874367	0.751643	0.756602	0.91924	0.843678	0.950472	0.748778	1.01756	1.06333	1.04299	1.16254	1.03864	1.07326	0.832078	0.306926	0.00174894	0.919929	0.79081	0.796027	0.967141	0.887642
792	[V].TVAPPGAR.[Q]	TVAPPGAR	1xTMTpro16plex [N-Term]	0.358945	0.0328596	1	2	1	Q00839-2	Q00839-2 [197-204]	cell surface;chromosome;membrane;nucleus;spliceosomal complex	0	1072.64	92.3	72.8	92	93	87.4	91.1	101.2	111.8	111.9	100.4	104.7	100.8	99.5	87		0.935157	0.956636	1.05626	1.10451	1.0046	1.07429	0.989247	1.03327	1.24333	1.13575	1.23322	1.14545	1.18523	0.936491	0.152158	0.036714	0.846669	0.866116	0.95631	1	0.909539
793	[H].LIEPLDEGGEGGR.[H]	LIEPLDEGGEGGR	1xTMTpro16plex [N-Term]	4.77303e-06	0.00017374	1	3	1	P78325-1	P78325-1 [139-151]	cell surface;cytoplasm;membrane;vacuole	0	1645.87	240.5	246.5	267.9	260.6	231.7	211.8	211.2	134.2	126.2	136.6	127.2	110.4	106.4	88.5		2.43668	3.23916	3.07577	3.09501	2.66322	2.49764	2.06452	1.2403	1.40222	1.54525	1.49823	1.25455	1.26742	0.952637	-1.05794	4.06535e-06	0.752256	1	0.94956	0.955499	0.822194
794	[Q].SIAGSADSKPIDVSR.[L]	SIAGSADSKPIDVSR	1xTMTpro16plex [K9]; 1xTMTpro16plex [N-Term]	0.000366323	0.00017374	1	2	1	Q12904-1	Q12904-1 [140-154]	cell surface;cytoplasm;cytosol;endoplasmic reticulum;extracellular;Golgi;membrane;nucleus	0	2111.2	92.3	60.8	76.3	86.3	97.1	87.9	103.3	116.3	107.9	101.7	105.5	106.5	95.4	97.1		0.935157	0.798949	0.876005	1.02494	1.11609	1.03656	1.00978	1.07486	1.19889	1.15045	1.24264	1.21023	1.13639	1.04521	0.245543	0.00319096	0.837885	0.715845	0.784886	0.91833	1
795	[R].DGEDQTQDTELVETR.[P]	DGEDQTQDTELVETR	1xTMTpro16plex [N-Term]	0.000116459	0.00017374	4	68	1	P30479; P01892; P01889; P01891	P30479 [244-258]; P01892 [244-258]; P01889 [244-258]; P01891 [244-258]	cell surface;endoplasmic reticulum;Golgi;membrane;cell surface;endoplasmic reticulum;Golgi;membrane;cell surface;endoplasmic reticulum;Golgi;membrane;cell surface;endoplasmic reticulum;Golgi;membrane	0	2039.97	95.2	74.7	82.8	88.8	111.5	102.2	92.7	85.5	74	73.5	83.6	77	72.5	60	Shared	0.964539	0.981603	0.950631	1.05463	1.28161	1.20519	0.906158	0.790203	0.822222	0.831448	0.984688	0.875	0.863609	0.645856	-0.337348	0.0061692	0.7526	0.765915	0.741748	0.822897	1
796	[K].AGAAAGGPGVSGVCVCKSR.[Y]	AGAAAGGPGVSGVCVCKSR	2xCarbamidomethyl [C14; C16]; 1xTMTpro16plex [K17]; 1xTMTpro16plex [N-Term]	3.84435e-08	0.00017374	1	2	1	Q16270-1	Q16270-1 [98-116]	extracellular;organelle lumen	0	2369.27	121.1	104.8	119.5	136.6	141.6	138.2	131.1	69.8	81	69.7	74.1	65.3	57.3	61.3		1.22695	1.37714	1.37199	1.62233	1.62759	1.62972	1.28152	0.645102	0.9	0.788462	0.872792	0.742045	0.682549	0.659849	-0.938106	1.03665e-06	0.752861	0.845015	0.841856	0.995466	0.998693
797	[S].QLGLQELFQAPDLR.[G]	QLGLQELFQAPDLR	1xTMTpro16plex [N-Term]	0.000368743	0.00017374	1	2	2	P08697-1	P08697-1 [353-366]	cell surface;extracellular;organelle lumen	0	1932.09	13.4	7.4	8.8	7.7	12	14.4	16.5	19.5	13.5	11	12.8	12.9	13	7.9		0.135765	0.0972405	0.101033	0.0914489	0.137931	0.169811	0.16129	0.180222	0.15	0.124434	0.150766	0.146591	0.154854	0.0850377	0.149087	0.414252	0.799505	0.572638	0.594974	0.538533	0.812261
798	[A].RPQGSCSLEGVEIKGGSFR.[L]	RPQGSCSLEGVEIKGGSFR	1xCarbamidomethyl [C6]; 1xTMTpro16plex [K14]; 1xTMTpro16plex [N-Term]	0.00115949	0.00017374	1	2	1	P00751-1	P00751-1 [32-50]	extracellular;membrane	0	2672.44	78.1	50.1	58.6	65	77.6	71.1	69.3	87.3	84	77.2	78.9	92.4	77.4	82.7		0.791287	0.658344	0.67279	0.771971	0.891954	0.838443	0.677419	0.806839	0.933333	0.873303	0.929329	1.05	0.921977	0.890205	0.272602	0.00392695	0.887138	0.738092	0.754288	0.865484	1
799	[C].VAPLSGVDFQLR.[R]	VAPLSGVDFQLR	1xTMTpro16plex [N-Term]	1.17679e-05	0.00017374	1	2	4	P04217	P04217 [233-244]	extracellular;organelle lumen	0	1605.93	235.5	161.4	193.3	206.4	194.2	212.6	229.6	301.6	227	248.6	268.7	267.6	255	192.2		2.38602	2.12089	2.21929	2.45131	2.23218	2.50708	2.24438	2.78743	2.52222	2.81222	3.1649	3.04091	3.03752	2.06889	0.26606	0.00972739	0.951714	0.845963	0.88521	0.977755	0.890354
800	[F].TTYSDNQPGVLIQVYEGER.[A]	TTYSDNQPGVLIQVYEGER	1xTMTpro16plex [N-Term]	8.63474e-06	0.00017374	2	5	1	P11142-1; P0DMV8	P11142-1 [429-447]; P0DMV8 [429-447]	cytoplasm;cytosol;endosome;extracellular;membrane;nucleus;organelle lumen;spliceosomal complex;cytoplasm;cytosol;endosome;extracellular;membrane;nucleus;organelle lumen;spliceosomal complex	0	2473.25	36.9	24.3	31.8	29.8	32.1	41.1	36.1	42.2	36.5	33.2	42.1	36.9	26.6	37.6	Shared	0.37386	0.319317	0.365098	0.353919	0.368966	0.48467	0.352884	0.390018	0.405556	0.375566	0.495878	0.419318	0.316855	0.404736	0.100648	0.356789	0.771371	0.658833	0.753291	0.730228	0.761272
801	[S].LSTKLKQVEDEKNSFR.[E]	LSTKLKQVEDEKNSFR	1xDeamidated [N13]; 3xTMTpro16plex [K4; K6; K12]; 1xTMTpro16plex [N-Term]	0.021269	0.00138588	1	1	1	P35579-1	P35579-1 [1327-1342]	cytoplasm;cytoskeleton;cytosol;extracellular;membrane;nucleus	0	3139.85	90.2	58.9	68.8	77	89.9	84.2	85	92.2	103	90.6	102.9	99.4	98	72.4		0.91388	0.773982	0.789897	0.914489	1.03333	0.992925	0.83089	0.852126	1.14444	1.02489	1.21201	1.12955	1.16736	0.779333	0.226098	0.0618835	0.8844	0.749014	0.764416	0.88499	1
802	[A].AAILNTPDLR.[K]	AAILNTPDLR	1xTMTpro16plex [N-Term]	0.00148894	0.00017374	1	2	1	P00505	P00505 [328-337]	cell surface;membrane;mitochondrion;organelle lumen	0	1387.82	108.2	90.8	124.1	110.5	114.7	111.2	112.3	127.1	126.6	128.5	112.4	113.1	91.6	118.8		1.09625	1.19317	1.4248	1.31235	1.31839	1.31132	1.09775	1.17468	1.40667	1.45362	1.32391	1.28523	1.09113	1.27879	0.0422231	0.58843	0.769408	0.837428	1	0.921078	0.925317
803	[A].VIADLDTESR.[A]	VIADLDTESR	1xTMTpro16plex [N-Term]	0.000755846	0.00017374	1	3	1	Q8WVQ1	Q8WVQ1 [109-118]	endoplasmic reticulum;extracellular;Golgi;membrane;organelle lumen	0	1422.78	53.9	43.7	50.5	39.8	48.3	58.1	65.4	62.1	55.2	61.2	61.4	58.5	51.2	51.3		0.546099	0.574244	0.579793	0.472684	0.555172	0.685142	0.639296	0.573937	0.613333	0.692308	0.723204	0.664773	0.609887	0.552207	0.128404	0.14969	0.797061	0.83814	0.846239	0.689907	0.810303
804	[Y].NADLNDEWVQR.[A]	NADLNDEWVQR	1xTMTpro16plex [N-Term]	0.0225457	0.00138588	1	1	1	P01037	P01037 [36-46]	extracellular	0	1663.84	41.7	28.1	38.5	37.3	39.9	43.7	37.6	49.6	38.5	44.1	47.5	47.6	42.3	40.6		0.422492	0.369251	0.442021	0.442993	0.458621	0.51533	0.367546	0.45841	0.427778	0.498869	0.559482	0.540909	0.503871	0.437029	0.182957	0.0543945	0.819848	0.716533	0.857743	0.859629	0.889955
805	[D].STAAQQELR.[S]	STAAQQELR	1xTMTpro16plex [N-Term]	0.00109279	0.00017374	1	1	16	P35579-1	P35579-1 [1154-1162]	cytoplasm;cytoskeleton;cytosol;extracellular;membrane;nucleus	0	1307.72	1409.8	1141.8	1299.1	1349.1	1253.8	1208.9	1307.1	1730.4	1582.4	1603.6	1605.8	1577.5	1419.3	1263.8		14.2837	15.0039	14.915	16.0226	14.4115	14.2559	12.7771	15.9926	17.5822	18.1403	18.914	17.9261	16.9065	13.6039	0.227866	0.00694162	0.891473	0.936426	0.930877	1	0.89945
806	[Y].GGGNYGPGGSGGSGGYGGR.[S]	GGGNYGPGGSGGSGGYGGR	1xTMTpro16plex [N-Term]	5.70205e-06	0.00017374	1	2	2	P22626	P22626 [332-350]	cytoplasm;extracellular;membrane;nucleus;spliceosomal complex	0	1874.87	103.9	81.8	102.3	94	110.7	118.1	115.9	113.1	84.9	87.1	97.7	93	98.2	80.1		1.05268	1.0749	1.17451	1.11639	1.27241	1.39269	1.13294	1.04529	0.943333	0.985294	1.15077	1.05682	1.16974	0.862217	-0.187838	0.0385371	0.755865	0.771817	0.843341	0.801607	0.913638
807	[A].AVAGPEMQTGR.[N]	AVAGPEMQTGR	1xTMTpro16plex [N-Term]	0.39543	0.0388804	1	5	1	Q12805	Q12805 [124-134]	cell surface;extracellular;membrane	0	1420.75	70.3	52.8	63.5	70	78.4	76.4	69.6	64.6	67.7	68.1	80	67.2	64	57.7		0.712259	0.693824	0.729047	0.831354	0.901149	0.900943	0.680352	0.597043	0.752222	0.770362	0.942285	0.763636	0.762359	0.621098	-0.064965	0.555242	0.79039	0.769932	0.809019	0.922548	1
808	[A].SFPGPSELHSEDSR.[F]	SFPGPSELHSEDSR	1xTMTpro16plex [N-Term]	3.49245e-07	0.00017374	1	1	1	Q99988	Q99988 [39-52]	cytoplasm;extracellular;nucleus	0	1848.9	84.1	68.8	84.3	79.6	83.7	76.1	86.1	101.1	88.6	96.6	95.6	93.3	85.4	67.3		0.852077	0.904074	0.967853	0.945368	0.962069	0.897406	0.841642	0.934381	0.984444	1.09276	1.12603	1.06023	1.01727	0.724435	0.123438	0.1603	0.880378	0.934102	1	0.976768	0.994024
809	[E].AIHCPPCSEEKLAR.[C]	AIHCPPCSEEKLAR	2xCarbamidomethyl [C4; C7]; 1xTMTpro16plex [K11]; 1xTMTpro16plex [N-Term]	0.000483038	0.00017374	1	1	1	P22692	P22692 [24-37]	extracellular;organelle lumen	0	2276.21	101	93.8	102.5	108.4	117.6	100.1	115.7	104.1	106.2	103.1	100.1	91.5	99.8	104.9		1.0233	1.23259	1.17681	1.28741	1.35172	1.18042	1.13099	0.962107	1.18	1.16629	1.17903	1.03977	1.1888	1.12917	-0.095703	0.165848	0.757035	0.911864	0.870598	0.952421	1
810	[Y].GPQGGCADHSVFER.[M]	GPQGGCADHSVFER	1xCarbamidomethyl [C6]; 1xTMTpro16plex [N-Term]	7.72767e-08	0.00017374	1	1	1	O14672	O14672 [168-181]	cell surface;cytoplasm;Golgi;membrane;nucleus;organelle lumen	0	1820.87	48.2	43.2	47.6	51.9	51	54.7	63.2	36.8	37.2	33.9	32.7	35.1	35.7	32.7		0.488349	0.567674	0.546498	0.61639	0.586207	0.645047	0.617791	0.340111	0.413333	0.383484	0.385159	0.398864	0.425253	0.351991	-0.592309	2.08162e-06	0.757074	0.880051	0.847222	0.955573	0.908781
811	[C].DQDAQSPGILR.[L]	DQDAQSPGILR	1xTMTpro16plex [N-Term]	0.00350074	0.00017374	1	3	1	Q9H5V8-1	Q9H5V8-1 [317-327]	extracellular;membrane	0	1503.81	66.1	49.1	56.3	64.5	60.8	59.8	70.2	77.1	66.9	68.4	75.1	66.4	68.4	47.7		0.669706	0.645204	0.646383	0.766033	0.698851	0.705189	0.686217	0.712569	0.743333	0.773756	0.88457	0.754545	0.814771	0.513455	0.10937	0.265093	0.874252	0.842266	0.843806	1	0.912298
812	[A].SSASALGGVKVER.[Q]	SSASALGGVKVER	1xTMTpro16plex [K10]; 1xTMTpro16plex [N-Term]	1.80746e-07	0.00017374	1	1	2	P07339	P07339 [164-176]	extracellular;membrane;organelle lumen;vacuole	0	1869.1	202.2	116.3	179.6	156	181.8	229.4	223.9	168.9	129	127.3	131.1	143.8	139.7	169		2.04863	1.52825	2.062	1.85273	2.08966	2.70519	2.18866	1.561	1.43333	1.44005	1.54417	1.63409	1.66409	1.81916	-0.383551	0.0057126	0.757297	0.564934	0.762238	0.684881	0.772462
813	[RC].DVGPDGR.[SLF]	DVGPDGR[	1xTMTpro16plex [N-Term]	0.121975	0.00605251	2	36	4	P30479; P01889	P30479 [126-132]; P01889 [126-132]	cell surface;endoplasmic reticulum;Golgi;membrane;cell surface;endoplasmic reticulum;Golgi;membrane	0	1019.54	294.6	234.9	269.6	278.9	286.7	260.1	286.8	364.5	324.9	325.5	334.4	320.6	309.5	233.6	Shared	2.9848	3.08673	3.09529	3.31235	3.2954	3.06722	2.80352	3.36876	3.61	3.68213	3.93875	3.64318	3.68672	2.51453	0.17543	0.0536105	0.901113	0.931884	0.93447	1	0.994883
814	[N].KDLESAEER.[R]	KDLESAEER	1xTMTpro16plex [K1]; 1xTMTpro16plex [N-Term]	0.0761602	0.00353247	1	1	1	O43242	O43242 [503-511]	cytosol;extracellular;membrane;nucleus;organelle lumen;proteasome	0	1684.94	129.2	94	114.4	136	150.1	120.5	149.3	137.7	125.3	120.2	135.4	136.3	122.7	97.6		1.30902	1.23522	1.31343	1.6152	1.72529	1.42099	1.45943	1.27264	1.39222	1.35973	1.59482	1.54886	1.46158	1.05059	-0.0581461	0.565885	0.758724	0.715948	0.761284	0.936193	1
815	[T].SSGSGPFTDVR.[A]	SSGSGPFTDVR	1xTMTpro16plex [N-Term]	0.00464307	0.00017374	1	17	2	P02751	P02751 [280-290]	extracellular;membrane;organelle lumen	0	1413.73	156.7	131.9	148.9	156.8	170.2	160.5	177.9	188.2	162.4	173.8	177.5	177.3	166.4	149.2		1.58764	1.73325	1.70953	1.86223	1.95632	1.89269	1.739	1.73937	1.80444	1.96606	2.09069	2.01477	1.98213	1.60603	0.0812269	0.227621	0.811543	0.885972	0.873849	0.951905	1
816	[C].AVTTISSNLTEMSR.[G]	AVTTISSNLTEMSR	1xOxidation [M12]; 1xTMTpro16plex [N-Term]	0.000926973	0.00017374	1	1	4	Q9Y490	Q9Y490 [576-589]	cell surface;cytoplasm;cytoskeleton;cytosol;extracellular;membrane	0	1829.96	191.4	135.8	165.8	176.9	176.7	164	196.4	248.1	211.9	222.2	216.8	208.9	190.5	171.7		1.93921	1.78449	1.90356	2.10095	2.03103	1.93396	1.91984	2.29298	2.35444	2.51357	2.55359	2.37386	2.26921	1.84822	0.251527	0.00216906	0.923016	0.849375	0.906047	1	0.966722
817	[S].KATEVSKTPEAR.[E]	KATEVSKTPEAR	2xTMTpro16plex [K1; K7]; 1xTMTpro16plex [N-Term]	0.00148894	0.00017374	1	2	3	Q9UNF1	Q9UNF1 [65-76]	cytosol;extracellular;membrane;nucleus;organelle lumen	0	2229.34	514.9	352.2	454.4	492.6	465.2	432.8	455.8	592.6	545.1	586	583.2	555.1	485.5	394.6		5.21682	4.62812	5.21699	5.85036	5.34713	5.10377	4.45552	5.47689	6.05667	6.62896	6.86926	6.30795	5.7832	4.24758	0.20789	0.0554182	0.89171	0.791084	0.891739	1	0.913983
818	[E].LQVKFNEGER.[V]	LQVKFNEGER	1xTMTpro16plex [K4]; 1xTMTpro16plex [N-Term]	0.00101646	0.00017374	1	1	1	P35579-1	P35579-1 [1257-1266]	cytoplasm;cytoskeleton;cytosol;extracellular;membrane;nucleus	0	1828.06	158.5	126.8	142.6	159.6	137.3	130.9	144.4	180.8	165.1	178.9	179.5	167.1	130	129.2		1.60588	1.66623	1.6372	1.89549	1.57816	1.54363	1.41153	1.67098	1.83444	2.02376	2.11425	1.89886	1.54854	1.39074	0.138619	0.17331	0.84721	0.87905	0.863735	1	0.832589
819	[Q].LDEELGGTPVQSR.[V]	LDEELGGTPVQSR	1xTMTpro16plex [N-Term]	0.000170639	0.00017374	2	4	2	P06396; P06396-3	P06396 [513-525]; P06396-3 [473-485]	cytoplasm;cytoskeleton;cytosol;extracellular;membrane;nucleus;organelle lumen;cytoplasm;cytoskeleton;cytosol;extracellular;membrane;nucleus;organelle lumen	0	1704.91	78.6	58.9	85.1	27.5	73.2	88.9	82.1	94.3	87.9	73.9	87.4	87.6	87.8	89	Shared	0.796353	0.773982	0.977038	0.326603	0.841379	1.04835	0.802542	0.871534	0.976667	0.835973	1.02945	0.995455	1.04586	0.958019	0.270243	0.100635	0.759625	0.738286	0.931978	0.311541	0.802576
820	[L].PEVEPGLTAR.[E]	PEVEPGLTAR	1xTMTpro16plex [N-Term]	0.0166194	0.000976572	1	1	1	P18827	P18827 [108-117]	cell surface;extracellular;membrane;organelle lumen	0	1372.78	87.3	52.1	77.8	80.8	81.4	78	81.6	90.6	97.3	98	95.8	98.9	97.7	71		0.884498	0.684625	0.893226	0.95962	0.935632	0.919811	0.797654	0.837338	1.08111	1.1086	1.12839	1.12386	1.16379	0.764263	0.246568	0.0403251	0.921717	0.713434	0.930812	1	0.975003
821	[Q].GLGVASDVVR.[K]	GLGVASDVVR	1xTMTpro16plex [N-Term]	0.00725224	0.000341183	1	2	1	P35052	P35052 [226-235]	cytosol;endosome;extracellular;membrane;organelle lumen	0	1276.75	76	55	76.3	81.5	67.8	85.9	80.7	85	74.8	77.9	70.2	81.5	77.6	74.3		0.77001	0.722733	0.876005	0.967933	0.77931	1.01297	0.788856	0.785582	0.831111	0.881222	0.826855	0.926136	0.92436	0.799785	0.0138853	0.864311	0.76015	0.713478	0.864787	0.955539	0.769331
822	[L].LNNDNLLR.[E]	LNNDNLLR	1xTMTpro16plex [N-Term]	0.101742	0.00487383	2	3	1	P47755; P52907	P47755 [40-47]; P52907 [40-47]	cytoskeleton;cytosol;extracellular;membrane;cytoskeleton;cytosol;extracellular;membrane	0	1275.73	118.3	78	101.1	99.7	135	133.7	159.3	102.9	83.7	89.3	86.4	106	104.3	108	Shared	1.19858	1.02497	1.16073	1.18409	1.55172	1.57665	1.55718	0.951017	0.93	1.01018	1.01767	1.20455	1.24241	1.16254	-0.299648	0.0286414	0.760207	0.650091	0.736203	0.751013	0.98419
823	[Y].FLDVELGR.[T]	FLDVELGR	1xTMTpro16plex [N-Term]	0.0130611	0.000831282	1	1	1	P01034	P01034 [89-96]	cytoplasm;endoplasmic reticulum;endosome;extracellular;membrane;organelle lumen;vacuole	0	1252.72	132.1	102.5	121.5	123.2	136.4	145.9	124.9	121	134.3	124.2	149.2	131.7	136.2	148.2		1.3384	1.34691	1.39495	1.46318	1.56782	1.72052	1.22092	1.1183	1.49222	1.40498	1.75736	1.49659	1.62239	1.59526	0.0610346	0.541475	0.777904	0.782852	0.810772	0.850431	0.911246
824	[R].EAGAMECYQVPVTYQN.[A]	EAGAMECYQVPVTYQN	1xCarbamidomethyl [C7]; 1xOxidation [M5]; 1xTMTpro16plex [N-Term]	0.000111947	0.00017374	1	4	4	Q15262	Q15262 [645-660]	cell surface;membrane	0	2180	99.5	83.3	94.3	104.3	105.3	112.2	101.7	109.9	94.7	94.3	96.8	99.1	93.4	78.3		1.00811	1.09461	1.08266	1.23872	1.21034	1.32311	0.994135	1.01571	1.05222	1.06674	1.14016	1.12614	1.11257	0.842842	-0.112265	0.185987	0.761919	0.827301	0.81827	0.936214	0.91477
825	[C].VPNSNER.[Y]	VPNSNER	1xDeamidated [N3]; 1xTMTpro16plex [N-Term]	0.182592	0.0106344	1	2	2	P02788	P02788 [537-543]	cell surface;cytoplasm;extracellular;nucleus;organelle lumen	0	1120.59	220.4	147.6	201.9	190.9	187.9	214	220.6	265.3	191.6	214.1	248.7	237.6	230.9	174.3		2.23303	1.93955	2.31803	2.26722	2.15977	2.52358	2.1564	2.45194	2.12889	2.42195	2.92933	2.7	2.75045	1.87621	0.146006	0.150746	0.884864	0.768571	0.918545	0.898413	0.855834
826	[C].TQKFSHEEIAMATVTALR.[R]	TQKFSHEEIAMATVTALR	1xOxidation [M11]; 1xTMTpro16plex [K3]; 1xTMTpro16plex [N-Term]	7.2959e-05	0.00017374	1	2	1	P04075	P04075 [241-258]	cytoplasm;cytoskeleton;cytosol;extracellular;membrane;nucleus;organelle lumen	0	2657.46	101.4	66.3	83.8	82.5	91.2	87.1	95.8	133	107.6	110.2	114.4	107.6	102.7	76.4		1.02736	0.871222	0.962113	0.97981	1.04828	1.02712	0.936461	1.22921	1.19556	1.24661	1.34747	1.22273	1.22335	0.82239	0.274301	0.0100952	0.980043	0.8311	0.917805	0.934687	1
827	[T].ALLSSGFSLEDPQTHSNR.[I]	ALLSSGFSLEDPQTHSNR	1xTMTpro16plex [N-Term]	1.48753e-06	0.00017374	1	1	1	P08238	P08238 [662-679]	cell surface;cytoplasm;cytosol;extracellular;membrane;mitochondrion;nucleus;organelle lumen	0	2263.16	83.1	74.5	90.1	86.1	79.8	86.5	94.8	107.5	88.4	94.6	93.7	85.7	85.8	93.1		0.841945	0.978975	1.03444	1.02257	0.917241	1.02005	0.926686	0.99353	0.982222	1.07014	1.10365	0.973864	1.02204	1.00215	0.0843015	0.0996587	0.813912	0.946379	1	0.988518	0.886701
828	[L].ADGNPPPHFSISKQNPSTR.[E]	ADGNPPPHFSISKQNPSTR	1xTMTpro16plex [K13]; 1xTMTpro16plex [N-Term]	0.000164027	0.00017374	1	2	1	P43121	P43121 [274-292]	extracellular;membrane;nucleus	0	2658.42	56	43.8	51	58.7	63.4	52.9	60.6	64.1	59.7	60.2	63.1	62.3	60.1	48.9		0.567376	0.575558	0.585534	0.69715	0.728736	0.623821	0.592375	0.592421	0.663333	0.680995	0.743227	0.707955	0.715902	0.526372	0.0832619	0.344069	0.778576	0.789804	0.803493	0.956656	1
829	[CI].QGGDFTR.[HG]	QGGDFTR	1xTMTpro16plex [N-Term]	0.110102	0.00571103	1	4	4	P62937	P62937 [63-69]	cytoplasm;cytosol;extracellular;membrane;nucleus;organelle lumen	0	1084.57	505	370.9	442.9	447	461.3	463.7	462.7	632.1	506.1	511	568.9	557.1	495.9	390.3		5.11651	4.87385	5.08496	5.30879	5.3023	5.46816	4.52297	5.84196	5.62333	5.78054	6.70082	6.33068	5.90709	4.20129	0.178829	0.0571314	0.935692	0.891314	0.929921	0.970855	0.969668
830	[K].KKASKTAENATSGETLEENEAGD.[-]	KKASKTAENATSGETLEENEAGD	3xTMTpro16plex [K1; K2; K5]; 1xTMTpro16plex [N-Term]	1.2082e-05	0.00017374	1	2	2	Q9UQ80	Q9UQ80 [372-394]	cytoplasm;extracellular;membrane;nucleus;organelle lumen	0	3596.94	148.8	82.6	119.8	142.3	146.8	127.9	127	138.9	151.9	149.8	167.6	162.6	142.1	99.2		1.5076	1.08541	1.37543	1.69002	1.68736	1.50825	1.24145	1.28373	1.68778	1.69457	1.97409	1.84773	1.69267	1.06781	0.156002	0.285511	0.892058	0.642248	0.813853	1	0.998422
831	[A].DVAQVTGALR.[S]	DVAQVTGALR	1xTMTpro16plex [N-Term]	0.1198	0.00605251	1	1	1	P14780	P14780 [609-618]	extracellular	0	1333.78	96	77.4	93.4	83.2	99.8	101.1	92.3	110.3	105.7	97.1	95.1	96.1	106.9	83.9		0.972644	1.01708	1.07233	0.988124	1.14713	1.19222	0.902248	1.01941	1.17444	1.09842	1.12014	1.09205	1.27338	0.903122	0.075016	0.360576	0.815828	0.853102	0.899443	0.828812	0.962179
832	[C].EATNPIGTR.[S]	EATNPIGTR	1xTMTpro16plex [N-Term]	0.229331	0.0151701	1	3	1	Q15223	Q15223 [317-325]	extracellular;membrane	0	1262.7	58.5	41.2	64.4	54.6	67.5	60.1	67.2	62.2	64.4	62.2	63.5	65.3	57.9	50.7		0.592705	0.541393	0.73938	0.648456	0.775862	0.708726	0.656891	0.574861	0.715556	0.70362	0.747939	0.742045	0.689696	0.545748	0.0172369	0.85731	0.763931	0.697795	0.952979	0.835788	1
833	[GR].DEPAESPSETPGPR.[P]	DEPAESPSETPGPR	1xTMTpro16plex [N-Term]	0.0111677	0.000675557	1	2	1	Q9NZT2-1	Q9NZT2-1 [532-545]; [552-565]; [592-605]; [612-625]	cytoplasm;extracellular;membrane;nucleus	0	1772.86	24.6	18.5	28.4	24.1	26	27.4	27.7	24.3	27.4	26.4	23.6	20.7	24.6	15.1		0.24924	0.243101	0.326062	0.286223	0.298851	0.323113	0.270772	0.224584	0.304444	0.298643	0.277974	0.235227	0.293032	0.16254	-0.152952	0.240971	0.764395	0.745567	1	0.877819	0.916545
834	[S].LFTCEPITVPR.[C]	LFTCEPITVPR	1xCarbamidomethyl [C4]; 1xTMTpro16plex [N-Term]	0.000750886	0.00017374	1	1	2	O60353-1	O60353-1 [21-31]	cell surface;membrane	0	1636.91	109	89.1	95.4	103.9	102.8	103	114	138.2	110.6	127.7	118.5	109.5	105.7	119.4		1.10436	1.17083	1.09529	1.23397	1.18161	1.21462	1.11437	1.27726	1.22889	1.44457	1.39576	1.24432	1.25908	1.28525	0.170827	0.00213806	0.894965	0.948833	0.887619	1	0.95757
835	[A].AAADPLLGGQGPAKDCEKDQFQCR.[N]	AAADPLLGGQGPAKDCEKDQFQCR	2xCarbamidomethyl [C16; C23]; 2xTMTpro16plex [K14; K18]; 1xTMTpro16plex [N-Term]	6.17203e-13	0.00017374	1	4	2	Q14114	Q14114 [32-55]	cell surface;extracellular;membrane	0	3544.85	291.1	210.3	256.1	324.8	317.3	258.6	277.4	156.9	167.1	146.6	149.9	148.8	127.4	121.4		2.94934	2.76347	2.9403	3.85748	3.64713	3.04953	2.71163	1.45009	1.85667	1.65837	1.76561	1.69091	1.51757	1.30678	-0.962762	2.42486e-06	0.764577	0.716392	0.762233	1	0.945468
836	[Y].SMQFGGYAKEADYVAQATR.[L]	SMQFGGYAKEADYVAQATR	1xOxidation [M2]; 1xTMTpro16plex [K9]; 1xTMTpro16plex [N-Term]	0.000193386	0.00017374	1	1	1	Q9NRV9	Q9NRV9 [132-150]	cytoplasm;extracellular	0	2717.38	77.6	46.2	64.4	66.5	78.1	87.2	71.3	64.5	70.9	75.8	72.8	68.5	58.3	60		0.786221	0.607096	0.73938	0.789786	0.897701	1.0283	0.69697	0.596118	0.787778	0.857466	0.857479	0.778409	0.694461	0.645856	-0.0879287	0.482978	0.764582	0.590387	0.71903	0.768049	0.872994
837	[P].EYHQPQAPANVAKIQLR.[L]	EYHQPQAPANVAKIQLR	1xTMTpro16plex [K13]; 1xTMTpro16plex [N-Term]	2.49348e-05	0.00017374	1	1	1	Q9Y4K0	Q9Y4K0 [43-59]	chromosome;extracellular;membrane;nucleus	0	2571.47	66.9	44	57.8	73.8	65.2	59.8	63.6	86	72.7	64	70.8	78	66	53.6		0.677812	0.578187	0.663605	0.876485	0.749425	0.705189	0.621701	0.794824	0.807778	0.723982	0.833922	0.886364	0.786182	0.576964	0.151	0.168827	0.77333	0.659665	0.757121	1	0.855035
838	[D].SGPPVFAPSNHVSEAQPR.[E]	SGPPVFAPSNHVSEAQPR	1xTMTpro16plex [N-Term]	2.85822e-08	0.00017374	1	2	1	Q8TD55	Q8TD55 [180-197]	extracellular	0	2181.14	64.6	54.5	65.9	58.7	60.1	59.1	59	71.7	72.1	66.8	70.7	75.3	65.2	54		0.654509	0.716163	0.756602	0.69715	0.690805	0.696934	0.576735	0.662662	0.801111	0.755656	0.832744	0.855682	0.776653	0.58127	0.136953	0.136411	0.865064	0.946552	1	0.921422	0.913036
839	[G].DCGLPPDVPNAQPALEGR.[T]	DCGLPPDVPNAQPALEGR	1xCarbamidomethyl [C2]; 1xTMTpro16plex [N-Term]	3.88061e-07	0.00017374	1	7	7	P08174-1	P08174-1 [35-52]	cell surface;extracellular;membrane	0	2210.12	401.8	353.6	360.3	387.5	387.8	376.9	410.2	447.7	449.9	438.9	451.7	453.9	411.5	374.7		4.07092	4.64652	4.13662	4.60214	4.45747	4.44458	4.00978	4.13771	4.99889	4.96493	5.32038	5.15795	4.90173	4.03337	0.142252	0.056806	0.876123	1	0.890263	0.990449	0.959314
840	[N].HTTDNGVGPEEESVDPNQYYKIR.[S]	HTTDNGVGPEEESVDPNQYYKIR	1xTMTpro16plex [K21]; 1xTMTpro16plex [N-Term]	0.00148894	0.00017374	1	2	1	Q15046	Q15046 [58-80]	cytoplasm;cytosol;extracellular;membrane;mitochondrion;nucleus;organelle lumen	0	3256.64	33.7	22.3	29.8	32.8	38.8	24.7	38.3	36.3	32.8	31.3	30.4	30.5	28	23.6		0.341439	0.293035	0.342135	0.389549	0.445977	0.291274	0.374389	0.33549	0.364444	0.354072	0.358068	0.346591	0.333532	0.254037	-0.0787114	0.469085	0.765597	0.657064	0.767159	0.873473	1
841	[A].TSDLEHYDKTR.[H]	TSDLEHYDKTR	1xTMTpro16plex [K9]; 1xTMTpro16plex [N-Term]	0.00674796	0.000341183	1	2	1	P80303	P80303 [163-173]	cytoplasm;cytosol;endoplasmic reticulum;extracellular;Golgi;membrane;nucleus	0	1973.06	59	35.3	50.5	43.7	47.8	66.2	48.9	45.3	41.4	42.5	42.2	45.4	38.1	33.5		0.597771	0.463863	0.579793	0.519002	0.549425	0.78066	0.478006	0.418669	0.46	0.480769	0.497055	0.515909	0.453842	0.360603	-0.316472	0.0283242	0.765725	0.594194	0.742696	0.664825	0.703796
842	[L].GFDASEVELTR.[N]	GFDASEVELTR	1xTMTpro16plex [N-Term]	5.90937e-05	0.00017374	1	1	1	O00622	O00622 [184-194]	extracellular;organelle lumen	0	1527.8	171.2	155.2	161.1	160.8	189.9	191.9	219.2	83.4	73.8	80.7	81.1	84.2	97.3	80.9		1.73455	2.03942	1.8496	1.90974	2.18276	2.26297	2.14272	0.770795	0.82	0.912896	0.955241	0.956818	1.15902	0.870829	-1.13153	2.79886e-08	0.766492	0.901214	0.817332	0.843907	0.964554
843	[A].ATAPPDAPNR.[E]	ATAPPDAPNR	1xTMTpro16plex [N-Term]	0.00764237	0.000341183	1	2	2	P18206	P18206 [613-622]	cytoplasm;cytoskeleton;cytosol;extracellular;membrane;organelle lumen	0	1313.71	41.6	27.9	46.6	30.9	37.4	44.8	31.2	49.1	38.7	48.6	40.4	47.1	36.4	47.1		0.421479	0.366623	0.535017	0.366983	0.429885	0.528302	0.304985	0.453789	0.43	0.549774	0.475854	0.535227	0.433591	0.506997	0.196939	0.122206	0.787786	0.685254	1	0.685928	0.803498
844	[C].GYYDLQAVLTHQGR.[S]	GYYDLQAVLTHQGR	1xTMTpro16plex [N-Term]	2.641e-08	0.00017374	1	3	2	P54578	P54578 [416-429]	cell surface;cytoplasm;cytosol;membrane;nucleus;proteasome	0	1925.02	72.3	57.5	69.3	67	67.7	76.4	73.2	95	67.8	80.6	77.2	74.9	80.2	55.4		0.732523	0.755585	0.795637	0.795724	0.778161	0.900943	0.715543	0.878004	0.753333	0.911765	0.909305	0.851136	0.955331	0.59634	0.0970958	0.316044	0.813062	0.83866	0.883116	0.883212	0.863718
845	[Y].IIPIPNCDR.[N]	IIPIPNCDR	1xCarbamidomethyl [C7]; 1xDeamidated [N6]; 1xTMTpro16plex [N-Term]	0.251254	0.0178856	1	2	1	P22692	P22692 [198-206]	extracellular;organelle lumen	0	1402.77	58.4	47.4	59.7	60	58.6	58.8	70.2	68.6	64.9	65	65.5	60.6	57.9	55.4		0.591692	0.622865	0.685419	0.712589	0.673563	0.693396	0.686217	0.634011	0.721111	0.735294	0.771496	0.688636	0.689696	0.59634	0.0518824	0.398971	0.830341	0.874087	0.961871	1	0.945234
846	[T].DFENVPEEDGTR.[F]	DFENVPEEDGTR	1xTMTpro16plex [N-Term]	0.000165111	0.00017374	1	2	1	Q8NBP7-1	Q8NBP7-1 [204-215]	cell surface;cytoplasm;endoplasmic reticulum;endosome;extracellular;Golgi;membrane;organelle lumen;vacuole	0	1711.81	34.4	28	33.9	28.9	33.5	33.8	33.3	36	35.2	36.3	36.5	34	36.3	42.2		0.348531	0.367937	0.389208	0.34323	0.385057	0.398585	0.325513	0.332717	0.391111	0.410633	0.429918	0.386364	0.4324	0.454252	0.149516	0.049536	0.874421	0.923108	0.976474	0.861122	0.966061
847	[C].SYVVTNGLGINVFKDPVADPNKR.[S]	SYVVTNGLGINVFKDPVADPNKR	1xDeamidated [N6]; 2xTMTpro16plex [K14; K22]; 1xTMTpro16plex [N-Term]	1.65449e-08	0.00017374	1	1	1	P43490	P43490 [402-424]	cytoplasm;cytosol;extracellular;nucleus	0	3416.94	72	31.8	59.1	50.8	49.9	55.8	48.8	94.7	62.9	65.5	80.7	68.9	75.6	41.9		0.729483	0.417871	0.67853	0.603325	0.573563	0.658019	0.477028	0.875231	0.698889	0.74095	0.95053	0.782955	0.900536	0.451023	0.384119	0.0354338	1	0.572832	0.930152	0.827059	0.78626
848	[C].SSDELPVLGLTKSGGSDR.[T]	SSDELPVLGLTKSGGSDR	1xTMTpro16plex [K12]; 1xTMTpro16plex [N-Term]	2.22128e-11	0.00017374	1	1	3	Q08380	Q08380 [497-514]	extracellular;membrane;organelle lumen	0	2426.34	378.6	250.8	340.6	349.3	359.2	423.6	374.9	358.5	298.1	282.8	330.1	321.7	283.2	182.5		3.83587	3.29566	3.91045	4.14846	4.12874	4.99528	3.66471	3.31331	3.31222	3.1991	3.8881	3.65568	3.37344	1.96448	-0.301259	0.0297709	0.767898	0.659755	0.782828	0.830475	0.826527
849	[L].GDVFIGR.[Y]	GDVFIGR	1xTMTpro16plex [N-Term]	0.0720063	0.00342223	1	1	10	P07339	P07339 [386-392]	extracellular;membrane;organelle lumen;vacuole	0	1067.62	584	435.5	583.2	507.4	526.5	652.7	603.7	586.4	498.1	519.6	514.2	506.1	423.4	556.3		5.91692	5.72273	6.69575	6.02613	6.05172	7.69693	5.90127	5.41959	5.53444	5.87783	6.05654	5.75114	5.04348	5.98816	-0.149788	0.0574008	0.768737	0.743508	0.869925	0.782926	0.786251
850	[T].AKKQELEEICHDLEAR.[V]	AKKQELEEICHDLEAR	1xCarbamidomethyl [C10]; 2xTMTpro16plex [K2; K3]; 1xTMTpro16plex [N-Term]	4.56246e-08	0.00017374	1	2	5	P35579-1	P35579-1 [908-923]	cytoplasm;cytoskeleton;cytosol;extracellular;membrane;nucleus	0	2881.6	541.6	345.8	410.6	473.2	416	399.3	407.8	650.2	642.3	608.4	576.8	520.4	464.7	357.8		5.48734	4.54402	4.71412	5.61995	4.78161	4.70873	3.98631	6.00924	7.13667	6.88235	6.79388	5.91364	5.53544	3.85145	0.315778	0.0280154	0.976402	0.808552	0.838819	1	0.850827
851	[S].GEQVDGKGQAGSVSESAR.[S]	GEQVDGKGQAGSVSESAR	1xTMTpro16plex [K7]; 1xTMTpro16plex [N-Term]	0.270447	0.0203823	1	2	1	O60353-1	O60353-1 [630-647]	cell surface;membrane	0	2370.25	22.8	12.5	23.2	22.3	20.5	18	23.6	26.6	25.3	21.9	25.5	24.3	19	20.8		0.231003	0.164258	0.266361	0.264846	0.235632	0.212264	0.230694	0.245841	0.281111	0.247738	0.300353	0.276136	0.226325	0.223897	0.166495	0.1268	0.867257	0.616674	1	0.994313	0.884636
852	[R].KGKAGAAAGGPGVSGVCVC.[K]	KGKAGAAAGGPGVSGVCVC	2xCarbamidomethyl [C17; C19]; 2xTMTpro16plex [K1; K3]; 1xTMTpro16plex [N-Term]	2.15712e-05	0.00017374	1	2	3	Q16270-1	Q16270-1 [95-113]	extracellular;organelle lumen	0	2615.46	251.8	181.3	229.5	278.6	288.5	248.4	267.5	127.1	110.1	119.8	112	112	101	85.2		2.55117	2.38239	2.6349	3.30879	3.31609	2.92925	2.61486	1.17468	1.22333	1.3552	1.3192	1.27273	1.2031	0.917115	-1.22129	1.81713e-07	0.769329	0.718434	0.794581	0.997798	1
853	[N].YLGHYSDPMYR.[C]	YLGHYSDPMYR	1xOxidation [M9]; 1xTMTpro16plex [N-Term]	0.00191188	0.00017374	1	2	1	P07996	P07996 [665-675]	cell surface;cytoplasm;endoplasmic reticulum;extracellular;organelle lumen	0	1721.83	54.3	43.5	57.5	47	52.5	60.6	56	53.7	56.6	55.6	60.7	54.9	48.5	49.1		0.550152	0.571616	0.660161	0.558195	0.603448	0.714623	0.54741	0.496303	0.628889	0.628959	0.714959	0.623864	0.577725	0.528525	-0.00219041	0.980562	0.76985	0.799886	0.923789	0.781104	0.844429
854	[E].AVPLPPQALTTSQDGHR.[R]	AVPLPPQALTTSQDGHR	1xTMTpro16plex [N-Term]	0.000155608	0.00017374	1	2	1	Q5T1M5	Q5T1M5 [991-1007]	cytoplasm;cytoskeleton;endosome;extracellular;Golgi;membrane;nucleus	0	2092.15	60.3	43.1	48.6	54.6	56.8	63.5	64.3	72	63.8	66	62.5	61.7	66.6	53.7		0.610942	0.56636	0.557979	0.648456	0.652874	0.748821	0.628543	0.665434	0.708889	0.746606	0.73616	0.701136	0.793329	0.578041	0.159391	0.0598803	0.815872	0.756336	0.745144	0.86597	0.871869
[truncated: 4,479 more rows]
[truncated: 12 more columns]
