# Supplementary material for: Substrate O‐glycosylation actively regulates extracellular proteolysis
Source: Protein Sci. 2024 Jul 29;33(8):e5128. doi: 10.1002/pro.5128 (PMC11285871; doi:10.1002/pro.5128)
Supplement: Supplementary file 6 — Table S6: Proteins identified and quantified with internal tryptic peptides in preTAILS. [file PRO-33-e5128-s002.xlsx]

## Sheet: Proteins
Accession	Description	# Unique Peptides	MW [kDa]	Gene Symbol	Gene ID	# Protein Pathway Groups	Abundances (Grouped): F1, 126	Abundances (Grouped): F1, 127N	Abundances (Grouped): F1, 127C	Abundances (Grouped): F1, 128N	Abundances (Grouped): F1, 129N	Abundances (Grouped): F1, 129C	Abundances (Grouped): F1, 130N	Abundances (Grouped): F1, 130C	Abundances (Grouped): F1, 131N	Abundances (Grouped): F1, 131C	Abundances (Grouped): F1, 132N	Abundances (Grouped): F1, 133N	Abundances (Grouped): F1, 133C	Abundances (Grouped): F1, 134N	log2(ko/wt)	rawp	BH	log10(p, BH)	Glycoprotein by Steentoft et al.
P51884	Lumican [OS=Homo sapiens]	4	38.4	LUM	B2R6R5; hsa:4060; P51884; Q96QM7	7	166.1	153.2	161.7	177.5	179.3	167.5	171.4	32	38.5	27.6	27.9	29.7	32	35.7	-2.40481	4.38079e-16	7.32508e-14	13.1352
Q9Y662	Heparan sulfate glucosamine 3-O-sulfotransferase 3B1 [OS=Homo sapiens]	4	43.3	HS3ST3B1	B3KN58; D3DTS6; hsa:9953; Q9Y662	2	175.4	160.5	166.9	151.3	161.2	155.4	174.9	39.6	32.7	34.9	34.2	34.8	38.4	39.9	-2.17227	2.199e-17	7.57712e-15	14.1205	X
P09228	Cystatin-SA [OS=Homo sapiens]	2	16.4	CST2	hsa:1470; P09228; Q9UCQ7	0	144.2	159.2	154.8	174.7	168	157.3	148.6	42.2	40.9	42.4	42.1	42.1	39.9	43.6	-1.91419	3.51648e-18	2.12044e-15	14.6736
P52823	Stanniocalcin-1 [OS=Homo sapiens]	5	27.6	STC1	B4DN22; hsa:6781; P52823; Q71UE5	1	168.2	159.6	162.9	158.7	141.7	139.4	133.6	61.2	55.4	52	46.3	38.2	39.3	43.3	-1.679	2.1417e-11	5.2712e-10	9.27809	X
Q12805	EGF-containing fibulin-like extracellular matrix protein 1 [OS=Homo sapiens]	12	54.6	EFEMP1	A8K3I4; B4DW75; D6W5D2; hsa:2202; Q12805; Q541U7	1	141.3	153.9	151.7	159.4	155	145	144.6	48.8	52.7	49.6	48.6	49.8	49.7	49.9	-1.58916	1.37705e-18	1.66072e-15	14.7797	X
Q8WUJ3	Cell migration-inducing and hyaluronan-binding protein [OS=Homo sapiens]	8	152.9	CEMIP	hsa:57214; Q6L9J5; Q8WUJ3; Q9H1K5; Q9NPN9; Q9ULM1	1	147.7	147.1	145.3	146.5	147.2	142.1	138.1	54.6	54.9	54.4	51.9	55.6	55.5	59.1	-1.39393	3.27584e-18	2.12044e-15	14.6736
P48307	Tissue factor pathway inhibitor 2 [OS=Homo sapiens]	2	26.9	TFPI2	hsa:7980; P48307; Q66ME8; Q8NAK6; Q9UC86	0	127.5	153.7	147.1	155.3	148.7	141.3	130.2	55.1	64.8	59	53.8	56.1	54.1	53.2	-1.34092	8.49253e-14	5.1082e-12	11.2917
P11166	Solute carrier family 2, facilitated glucose transporter member 1 [OS=Homo sapiens]	2	54	SLC2A1	A8K9S6; B2R620; D3DPX0; hsa:6513; O75535; P11166; Q0P512; Q147X2	19	149.7	141.2	148.9	144	146.2	141	127.9	60.8	63.3	52.1	56.7	56	60.1	52	-1.3186	2.29467e-14	1.84491e-12	11.734
O00468	Agrin [OS=Homo sapiens]	38	217.2	AGRN	hsa:375790; O00468; Q5SVA1; Q5SVA2; Q60FE1; Q7KYS8; Q8N4J5; Q96IC1; Q9BTD4	15	137.4	143.6	143.6	145.5	147.2	143.4	135.8	57.5	58.1	58.5	57.1	57.2	57.4	57.6	-1.30416	4.36255e-19	1.05225e-15	14.9779
O94907	Dickkopf-related protein 1 [OS=Homo sapiens]	6	28.7	DKK1	B2RC19; hsa:22943; O94907	16	125	156.9	151.2	146	142.7	147.1	128.4	58.8	58	57.3	56.3	56.4	56.5	59.5	-1.30396	1.13846e-14	1.01703e-12	11.9927	X
Q6UX15	Layilin [OS=Homo sapiens]	1	43.1	LAYN	A6NJB0; B4DJU0; hsa:143903; Q6UX15; Q8TAY8; Q96NC5; Q96NF3	0	128.6	143.5	152.1	148.7	148.4	143.6	130.2	59.1	58	58.2	57.6	57	57.2	57.7	-1.29504	5.76665e-16	8.69323e-14	13.0608	X
P49257	Protein ERGIC-53 [OS=Homo sapiens]	4	57.5	LMAN1	hsa:3998; P49257; Q12895; Q8N5I7; Q9UQG1; Q9UQG2; Q9UQG3; Q9UQG4; Q9UQG5; Q9UQG6; Q9UQG7; Q9UQG8; Q9UQG9; Q9UQH0; Q9UQH1; Q9UQH2	5	138.9	143.8	144.8	136.3	142.2	145.3	140.8	55.3	60.3	59.9	58.1	55	58.2	61	-1.28332	1.54933e-17	7.47397e-15	14.1264	X
P09958	Furin [OS=Homo sapiens]	3	86.6	FURIN	hsa:5045; P09958; Q14336; Q6LBS3; Q9UCZ5	16	139.9	137.3	144.2	138.6	152.1	134.7	139.2	61.7	66.3	56.7	58.8	53.7	53.7	63.2	-1.25471	3.47227e-14	2.61722e-12	11.5822
P00749	Urokinase-type plasminogen activator [OS=Homo sapiens]	6	48.5	PLAU	B4DPZ2; hsa:5328; P00749; Q15844; Q16618; Q53XS3; Q5SWW9; Q969W6	15	132.7	148	139.4	143.3	145.4	137.1	133.2	58.5	62.2	61.7	57.6	60	58.7	62.1	-1.21782	1.06819e-16	2.57648e-14	13.589	X
Q9UQ53	Alpha-1,3-mannosyl-glycoprotein 4-beta-N-acetylglucosaminyltransferase B [OS=Homo sapiens]	3	63.2	MGAT4B	A8MPR0; hsa:11282; Q86TF1; Q96GH4; Q9NSK6; Q9UQ53	1	140.9	137.4	142.8	135.4	139.3	131.3	136.6	64	72.1	60.6	57	59.3	58.4	64.8	-1.14721	6.02171e-14	4.03455e-12	11.3942
Q68BL7	Olfactomedin-like protein 2A [OS=Homo sapiens]	11	73	OLFML2A	hsa:169611; Q5JTM5; Q5JTM6; Q68BL7; Q6UXW1; Q7Z5V3	0	136.9	132.9	137.7	137.7	135.1	134.2	134.5	65.6	61.2	61.2	65.3	67.3	62.9	67.5	-1.07423	1.18402e-16	2.59624e-14	13.5857
O00622	CCN family member 1 [OS=Homo sapiens]	7	42	CCN1	hsa:3491; O00622; O14934; O43775; Q9BZL7	5	128.1	143.1	140.9	144.3	138	135.6	118.7	62.8	65.3	66.5	66.5	65.7	63.9	60.5	-1.06995	5.98499e-14	4.03455e-12	11.3942
P78539	Sushi repeat-containing protein SRPX [OS=Homo sapiens]	4	51.5	SRPX	A8K065; B3KWP8; B4DDB8; B4DQH5; F5H4D7; G3V1L0; hsa:8406; P78539; Q4VX66; Q99652; Q99913	0	131.3	140.5	133.7	128.8	134	133.9	141.3	66.6	66.2	63.8	61.6	62.7	62.8	72.8	-1.04874	1.12439e-14	1.01703e-12	11.9927	X
Q8NBZ7	UDP-glucuronic acid decarboxylase 1 [OS=Homo sapiens]	4	47.5	UXS1	hsa:80146; Q8NBX3; Q8NBZ7; Q9H5C2	0	155.2	129.2	137.3	135.4	129.9	114.8	139.1	72.8	72.2	69.2	65.2	56.2	63.4	60.1	-1.03578	8.94279e-11	1.76803e-09	8.75251
Q9H173	Nucleotide exchange factor SIL1 [OS=Homo sapiens]	4	52.1	SIL1	D3DQC2; hsa:64374; Q8N2L3; Q9H173	0	142.4	130.9	136.9	133.1	132.2	126.1	138.1	69.8	64.1	64.2	67.6	65.2	64.9	64.5	-1.02929	9.36334e-16	1.20716e-13	12.9182	X
Q06481	Amyloid-like protein 2 [OS=Homo sapiens]	11	86.9	APLP2	B3KXX9; H7BXI4; hsa:334; Q06481; Q13861; Q14594; Q14662; Q71U10; Q7M4L3; Q9BT36	4	131.9	130.4	131.4	141.5	142.3	134.7	126.4	63.6	66.5	67.2	67.1	66.7	67	63.3	-1.02373	9.50917e-16	1.20716e-13	12.9182
P35052	Glypican-1 [OS=Homo sapiens]	8	61.6	GPC1	B3KTD1; hsa:2817; P35052; Q53QM4	12	129.5	129.8	129.4	141.3	142.7	127.3	131.1	66.7	69	69.4	67	68	69.4	59.5	-0.989783	6.26582e-14	4.08464e-12	11.3888
P06681	Complement C2 [OS=Homo sapiens]	2	83.2	C2	B4DPF3; B4DV20; E9PFN7; hsa:717; O19694; P06681; Q13904	8	138	136.2	127.7	122.2	127.9	131.5	146.7	69.6	67.7	65.7	66.5	63.7	63.2	73.6	-0.984347	2.89576e-13	1.31784e-11	10.8801
P01033	Metalloproteinase inhibitor 1 [OS=Homo sapiens]	4	23.2	TIMP1	hsa:7076; P01033; Q14252; Q9UCU1	12	129	127	132.8	137	139.5	133.6	128.1	66.3	69.4	68.2	68	69	68.3	63.8	-0.97047	7.80953e-16	1.10803e-13	12.9554
Q8IWC1	MAP7 domain-containing protein 3 [OS=Homo sapiens]	1	98.4	MAP7D3	A2A2J0; A6NCZ7; A6NHR4; B4DWD2; H7BY77; hsa:79649; Q5JXI5; Q5JXI6; Q6P2S1; Q8IWC1; Q9H9M8	0	141.5	114.8	134.3	132.1	132.9	135.4	132.6	66.1	73.2	69.2	67.8	72.1	67.8	60.3	-0.954738	2.15103e-12	7.30743e-11	10.1362
P26006	Integrin alpha-3 [OS=Homo sapiens]	9	116.5	ITGA3	A7E246; B7ZM80; B9EGQ1; D3DTX4; D3DTX5; hsa:3675; P26006	14	136.2	128.2	133.1	133.3	134.5	128.8	129.1	68.6	69.2	66.7	68.4	66.4	68.4	69	-0.953371	3.40648e-17	1.02705e-14	13.9884
P45877	Peptidyl-prolyl cis-trans isomerase C [OS=Homo sapiens]	1	22.7	PPIC	A4LBB5; hsa:5480; P45877	0	145.9	136.3	125.5	122.5	126.4	117.3	146.3	72.8	66.9	69.5	62.9	62.8	67.3	77.7	-0.938222	6.32248e-11	1.34954e-09	8.86981
P13521	Secretogranin-2 [OS=Homo sapiens]	10	70.9	SCG2	B2R662; hsa:7857; P13521; Q53T11; Q8TBH3	2	127.5	130.8	132.9	136.1	133.1	133.2	126.2	67.5	68.2	69.5	68	67.5	68.6	70.9	-0.937442	8.19921e-17	2.19739e-14	13.6581
P08582	Melanotransferrin [OS=Homo sapiens]	11	80.2	MELTF	hsa:4241; P08582; Q9BQE2	4	122	131.8	134.4	134.9	127.5	137.3	131.8	68.9	68.2	66.1	68.3	68.6	70.8	69.2	-0.937113	1.11992e-15	1.28631e-13	12.8907
Q08345	Epithelial discoidin domain-containing receptor 1 [OS=Homo sapiens]	5	101.1	DDR1	B5A975; B5A976; B7Z2K0; hsa:780; Q08345; Q14196; Q16562; Q2L6H3; Q4LE50; Q5ST11; Q5ST12; Q6NSK4; Q9UD35; Q9UD36; Q9UD37; Q9UD86; Q9UDL2	2	128.6	134.2	133.5	129.5	135.1	125.9	126.6	69.7	68.3	71.4	63.3	67	70.6	76.3	-0.910066	7.09693e-14	4.50468e-12	11.3463
P24592	Insulin-like growth factor-binding protein 6 [OS=Homo sapiens]	4	25.3	IGFBP6	hsa:3489; P24592; Q14492	2	108.5	133.3	134.9	141.8	138.8	141.4	114.6	63.3	70.1	82.8	69.2	65.6	62.6	73.1	-0.907037	1.89046e-09	2.36258e-08	7.62661	X
Q16270	Insulin-like growth factor-binding protein 7 [OS=Homo sapiens]	10	29.1	IGFBP7	B4E1N2; B7Z9W7; hsa:3490; Q07822; Q16270; Q53YE6; Q9UCA8	6	113.4	141.1	132.2	141.7	136.5	127.4	117.5	64.4	74.5	72	68.3	68.6	69.8	72.5	-0.889218	1.99291e-11	5.0072e-10	9.30041	X
Q76M96	Coiled-coil domain-containing protein 80 [OS=Homo sapiens]	8	108.1	CCDC80	D3DN67; hsa:151887; Q5PR20; Q6GPG9; Q76M96; Q8IVT6; Q8NBV1; Q8NHY8	0	122.3	137.2	128.5	126.6	132.8	129.2	127	65.5	70.5	74.9	67.7	71.8	70.1	76	-0.864757	1.39461e-13	7.47512e-12	11.1264	X
Q99941	Cyclic AMP-dependent transcription factor ATF-6 beta [OS=Homo sapiens]	1	76.7	ATF6B	B0UYX6; hsa:1388; Q13269; Q14343; Q14345; Q5SSW7; Q99635; Q99637; Q99941; Q9H3V9; Q9H3W1; Q9NPL0	5	114.5	128.1	130.4	144.3	130.6	132.3	122.8	74.9	68.5	82.6	73.6	72.3	63.9	61.3	-0.864399	4.61571e-10	7.27653e-09	8.13808
Q01973	Inactive tyrosine-protein kinase transmembrane receptor ROR1 [OS=Homo sapiens]	4	104.2	ROR1	hsa:4919; Q01973; Q5VVX6; Q66K77; Q92776	6	117.9	131.5	135.1	122.3	128.9	139.2	124.8	62.9	71.9	73.4	67.6	71.8	70.3	82.2	-0.8493	3.97081e-11	9.03547e-10	9.04405
O75882	Attractin [OS=Homo sapiens]	4	158.4	ATRN	A8KAE5; hsa:8455; O60295; O75882; O95414; Q3MIT3; Q5TDA2; Q5TDA4; Q5VYW3; Q9NTQ3; Q9NTQ4; Q9NU01; Q9NZ57; Q9NZ58; Q9UC75; Q9UDF5	0	125.1	133.5	131.3	126.5	129.3	130.2	121.8	69.1	66.1	72.8	69.7	71.6	72.7	80.3	-0.839377	4.41921e-13	1.80663e-11	10.7431
P39060	Collagen alpha-1(XVIII) chain [OS=Homo sapiens]	9	178.1	COL18A1	A8MVI4; hsa:80781; P39060; Q58EX6; Q6RZ39; Q6RZ40; Q6RZ41; Q8N4S4; Q8WXI5; Q96T70; Q9UK38; Q9Y6Q7; Q9Y6Q8	7	125.4	136.4	116	126.3	133.4	124.8	134	71.2	74.6	70.7	66.4	69.5	75.9	75.6	-0.830432	1.47434e-12	5.15377e-11	10.2879	X
P11169	Solute carrier family 2, facilitated glucose transporter member 3 [OS=Homo sapiens]	1	53.9	SLC2A3	B2R606; D3DUU6; hsa:6515; P11169; Q6I9U2; Q9UG15	10	115.5	130.8	122.8	141.3	129.5	131.8	122.4	67.4	74.8	77.5	61.4	67.2	80.6	77.2	-0.824381	5.38982e-10	8.38726e-09	8.07638
P19256	Lymphocyte function-associated antigen 3 [OS=Homo sapiens]	1	28.1	CD58	A8K7G5; hsa:965; P19256; Q5U053; Q6IB65; Q96KI9	2	123.1	137.8	127.9	132.1	122.9	128.6	121.3	72.1	71.7	73.3	69.7	73.6	69.4	76.7	-0.81867	8.89487e-14	5.1082e-12	11.2917
Q9NY97	N-acetyllactosaminide beta-1,3-N-acetylglucosaminyltransferase 2 [OS=Homo sapiens]	3	46	B3GNT2	hsa:10678; Q54AC1; Q9NQQ9; Q9NQR0; Q9NUT9; Q9NY97	3	123.2	135	107.3	151.7	119.9	112.3	141.5	68.2	88.2	62.3	77.9	60.8	89.8	62.2	-0.814459	9.00356e-07	5.06214e-06	5.29567
P10909	Clusterin [OS=Homo sapiens]	9	52.5	CLU	B2R9Q1; B3KSE6; hsa:1191; P10909; P11380; P11381; Q2TU75; Q5HYC1; Q7Z5B9	6	132.8	115.1	124.1	133.7	132.7	125	126.6	72	76.3	74.4	73.8	73.5	72.2	67.7	-0.802716	5.04113e-13	1.99331e-11	10.7004
Q92743	Serine protease HTRA1 [OS=Homo sapiens]	5	51.3	HTRA1	D3DRE4; hsa:5654; Q92743; Q9UNS5	2	141.7	116.9	123	132.1	126.6	120.9	127.5	76.1	73.4	74.1	73.7	73	71.9	69	-0.795884	1.28206e-12	4.68535e-11	10.3293
P01024	Complement C3 [OS=Homo sapiens]	15	187	C3	A7E236; hsa:718; P01024	16	125.2	126.2	123.7	126	129.8	129.4	127.7	71.8	74.9	72.4	69.1	74.3	73.1	76.5	-0.794612	2.89167e-15	3.17032e-13	12.4989
P29279	CCN family member 2 [OS=Homo sapiens]	9	38.1	CCN2	E1P578; hsa:1490; P29279; Q6LCY0; Q96A79; Q96QX2; Q9UDL6	8	114.1	139	128.7	132.2	129.2	127.8	117.3	69.5	75.2	73.2	70.5	72.7	71.9	78.6	-0.794232	6.32757e-12	1.81692e-10	9.74067	X
P06396	Gelsolin [OS=Homo sapiens]	10	85.6	GSN	A2A418; A8MUD1; A8MYN7; B7Z373; B7Z5V1; F5H1A8; hsa:2934; P06396; Q5T0I2; Q8WVV7	6	127.9	120.8	125.5	128.9	131.6	127.6	123.8	72.5	73.5	75	73.8	74.6	75.3	69.2	-0.786005	6.41597e-15	6.19013e-13	12.2083
P01137	Transforming growth factor beta-1 proprotein [OS=Homo sapiens]	8	44.3	TGFB1	A8K792; hsa:7040; P01137; Q9UCG4	47	122.5	127.7	129.1	124.5	128	127.7	125.5	73.7	73.1	73	72.3	74.8	74.8	73.3	-0.780992	2.03017e-16	3.97221e-14	13.401
P61026	Ras-related protein Rab-10 [OS=Homo sapiens]	2	22.5	RAB10	D6W538; hsa:10890; O88386; P61026; Q6IA52; Q9D7X6; Q9H0T3	5	127.7	131	109.3	136.1	133.3	122.8	120.3	74.3	89.8	83.8	73.7	72.8	60.3	64.8	-0.769375	4.78267e-08	4.10527e-07	6.38666
Q86XX4	Extracellular matrix protein FRAS1 [OS=Homo sapiens]	9	442.9	FRAS1	A2RRR8; hsa:80144; Q86UZ4; Q86XX4; Q8N3U9; Q8NAU7; Q96JW7; Q9H6N9; Q9P228	0	125.1	120.2	130	130.1	131.8	122.5	120.8	75.3	76	75.1	77.3	71.2	76.1	68.4	-0.761743	3.2751e-13	1.3972e-11	10.8547	X
Q9ULF5	Zinc transporter ZIP10 [OS=Homo sapiens]	4	94.1	SLC39A10	A8K5C6; B4DGU0; hsa:57181; Q3MJA4; Q68CR5; Q6DKH6; Q9ULF5; Q9Y3Z1	4	122.1	134.9	130.6	141.1	123.8	121.4	107.7	71.8	72.7	76.1	79.7	71.8	73	73.5	-0.761726	1.04574e-10	2.00184e-09	8.69857
Q8NI22	Multiple coagulation factor deficiency protein 2 [OS=Homo sapiens]	1	16.4	MCFD2	A8K7W2; D6W5A9; E9PD95; hsa:90411; Q53SS3; Q68D61; Q8N3M5; Q8NI22	3	120.3	108.5	125.9	130.6	144.2	145	102.8	69.3	78.7	71.4	87.6	90.1	67.1	58.4	-0.751335	1.58011e-06	8.33964e-06	5.07885
P05067	Amyloid-beta precursor protein [OS=Homo sapiens]	10	86.9	APP	B2R5V1; B4DII8; D3DSD1; D3DSD2; D3DSD3; hsa:351; P05067; P09000; P78438; Q13764; Q13778; Q13793; Q16011; Q16014; Q16019; Q16020; Q6GSC0; Q8WZ99; Q9BT38; Q9UC33; Q9UCA9; Q9UCB6; Q9UCC8; Q9UCD1; Q9UQ58	22	115.6	128.4	127.3	127.7	126.2	130.3	119.7	74.3	73.4	76.2	75	75.1	76.2	74.6	-0.736806	4.64147e-14	3.39249e-12	11.4695	X
O00391	Sulfhydryl oxidase 1 [OS=Homo sapiens]	24	82.5	QSOX1	hsa:5768; O00391; Q59G29; Q5T2X0; Q8TDL6; Q8WVP4	4	122.9	124.5	126.8	128.1	127.2	121.6	122.7	75.5	76.1	76.1	75.2	76	74.5	72.8	-0.731593	1.03669e-15	1.25025e-13	12.903	X
P40261	Nicotinamide N-methyltransferase [OS=Homo sapiens]	2	29.6	NNMT	hsa:4837; P40261	5	154.3	111.6	120.5	114.2	118.4	107.3	149.8	80.9	75.3	70.9	70.4	71.9	74.4	80.2	-0.730211	8.82984e-08	6.95999e-07	6.15739
Q13433	Zinc transporter ZIP6 [OS=Homo sapiens]	2	85	SLC39A6	B4DR49; B4E224; hsa:25800; Q13433; Q8IXR3; Q96HP5	4	113.1	131.1	128.4	134.7	127.4	127	110.4	76.6	73.6	78.1	74.4	75.5	73.3	76.3	-0.721349	2.32786e-11	5.67152e-10	9.2463
Q8NCC3	Phospholipase A2 group XV [OS=Homo sapiens]	2	46.6	PLA2G15	B3KMF3; B4DUD1; hsa:23659; Q53GZ1; Q8NCC3; Q9NPQ6; Q9UG04; Q9Y2B3	1	125.3	124.1	115.9	121.1	138.7	121.1	124.5	78.3	78.3	76.5	70.4	77	83	65.8	-0.719809	2.27295e-10	3.86082e-09	8.41332
Q9NPH3	Interleukin-1 receptor accessory protein [OS=Homo sapiens]	3	65.4	IL1RAP	B1NLD0; D3DNW0; hsa:3556; O14915; Q86WJ7; Q9NPH3	3	123.7	110.1	124.3	133.9	126.1	131.7	120.4	79.4	81.4	75.6	73.8	77	78.6	64.1	-0.716844	5.69758e-10	8.75323e-09	8.05783
P48509	CD151 antigen [OS=Homo sapiens]	2	28.3	CD151	A8KAK8; E9PI15; hsa:977; P48509; Q14826; Q86U54; Q96TE3	4	124.7	130.9	135.5	125.6	118.8	116	118.9	73.8	75.6	74.8	77.7	75.6	71	81.1	-0.715871	6.106e-12	1.79606e-10	9.74568
O14657	Torsin-1B [OS=Homo sapiens]	3	38	TOR1B	hsa:27348; O14657	1	141.1	115	127.6	108.9	127.8	106.9	142.7	78.6	89	80.5	61.2	75.7	69.9	75.1	-0.714909	2.6845e-07	1.77397e-06	5.75105
O43795	Unconventional myosin-Ib [OS=Homo sapiens]	1	131.9	MYO1B	hsa:4430; O43794; O43795; Q7Z6L5	0	125.4	110.1	103.6	119.3	127.9	144.6	137	86.8	70.2	69	67.2	69.9	84.8	84.1	-0.70572	2.56762e-07	1.70609e-06	5.768
Q9NZN4	EH domain-containing protein 2 [OS=Homo sapiens]	1	61.1	EHD2	B2RDH9; B4DNU6; hsa:30846; Q96CB6; Q9NZN4	2	111.9	143	120.5	125.7	125.6	103	135.9	84	60.4	70.6	64.3	76	81.3	97.8	-0.705179	2.81479e-06	1.36605e-05	4.86453
Q9BWS9	Chitinase domain-containing protein 1 [OS=Homo sapiens]	1	44.9	CHID1	B3KWB0; hsa:66005; Q8NBM9; Q96CZ3; Q96S93; Q96SK0; Q9BWS9; Q9BY52	1	171.7	105.9	118.2	114.3	112.7	101.3	145.4	92.3	63.3	64.1	70.1	74.9	75	90.7	-0.704294	2.465e-05	8.874e-05	4.05188
Q9NS15	Latent-transforming growth factor beta-binding protein 3 [OS=Homo sapiens]	4	139.3	LTBP3	hsa:4054; O15107; Q96HB9; Q9H7K2; Q9NS15; Q9UFN4	2	104.5	138.1	125.4	128	133	122.9	114.9	75.1	70.3	77	70	76.6	76.4	88	-0.698816	6.79054e-09	7.21603e-08	7.1417	X
Q9NZV1	Cysteine-rich motor neuron 1 protein [OS=Homo sapiens]	10	113.7	CRIM1	hsa:51232; Q2M2G4; Q59GH0; Q7LCQ5; Q9H318; Q9NZV1	0	110.6	126.6	127.5	133.5	130.3	122.7	114.9	71.3	76.5	82.8	76.5	77.6	73.7	75.4	-0.696725	6.38767e-11	1.3515e-09	8.86919	X
O75369	Filamin-B [OS=Homo sapiens]	27	278	FLNB	B2ZZ83; B2ZZ84; B2ZZ85; C9JKE6; C9JMC4; hsa:2317; O75369; Q13706; Q59EC2; Q60FE7; Q6MZJ1; Q8WXS9; Q8WXT0; Q8WXT1; Q8WXT2; Q8WXT3; Q9NRB5; Q9NT26; Q9UEV9	5	124.5	121.9	123.9	125.1	124	122.6	123.6	76.4	76.4	75.8	75.4	76.4	77	76.9	-0.696036	2.14091e-16	3.97221e-14	13.401
Q96PU5	E3 ubiquitin-protein ligase NEDD4-like [OS=Homo sapiens]	2	111.9	NEDD4L	hsa:23327; O43165; Q3LSM7; Q7Z5F1; Q7Z5F2; Q7Z5N3; Q8N5A7; Q8WUU9; Q96PU5; Q9BW58; Q9H2W4; Q9NT88	6	143.5	120.7	110.6	118.7	101.2	135	135.8	74.9	73.3	79.7	64	84.6	76.2	81.9	-0.690651	1.76024e-07	1.24873e-06	5.90353
O60568	Multifunctional procollagen lysine hydroxylase and glycosyltransferase LH3 [OS=Homo sapiens]	22	84.7	PLOD3	B2R6W6; hsa:8985; O60568; Q540C3	3	132.4	119.4	121.6	119.9	122.8	115.6	132.7	82.6	74.8	75.9	72.9	78.5	74.4	76.4	-0.690147	6.32431e-12	1.81692e-10	9.74067
P61812	Transforming growth factor beta-2 proprotein [OS=Homo sapiens]	6	47.7	TGFB2	B4DKC5; hsa:7042; P08112; P61812; Q15579; Q15581; Q4VAV9	24	122.6	121.5	124.2	122.7	124.9	124.7	123	75.6	76.4	76.7	75.9	77.5	78.2	76.1	-0.68708	4.5554e-16	7.32508e-14	13.1352
Q16610	Extracellular matrix protein 1 [OS=Homo sapiens]	14	60.6	ECM1	A8K8S0; B4DW49; B4DY60; hsa:1893; O43266; Q16610; Q5T5G4; Q5T5G5; Q5T5G6; Q8IZ60	1	100.2	140.9	134.3	128.6	119.9	124	115.8	73.1	77.7	76.1	67.3	78.6	75.3	88.2	-0.684137	4.92509e-08	4.19764e-07	6.37699	X
P19021	Peptidyl-glycine alpha-amidating monooxygenase [OS=Homo sapiens]	11	108.3	PAM	A6NMR0; A8K293; hsa:5066; O43211; O95080; P19021; Q16252; Q16253; Q54A45; Q86U53; Q8WVC7; Q9UCG0	0	118	129.4	122.9	120.9	126.4	123.5	121.6	76.7	77	75.3	74.6	77.3	73.8	82.7	-0.683169	2.34883e-13	1.09785e-11	10.9595	X
O75954	Tetraspanin-9 [OS=Homo sapiens]	1	26.8	TSPAN9	D3DUQ7; hsa:10867; O75954; Q53FV2; Q6FGJ8	0	136	116.3	116.8	117.6	117.6	124.8	134.1	79.9	74.3	76.4	75.5	77.6	74.5	78.5	-0.683157	2.02005e-11	5.02306e-10	9.29903
O00584	Ribonuclease T2 [OS=Homo sapiens]	3	29.5	RNASET2	B2RDA7; E1P5C3; hsa:8635; O00584; Q5T8Q0; Q8TCU2; Q9BZ46; Q9BZ47	1	117.6	117.9	122.1	127.8	132.1	125.9	119.1	73.6	79	78.8	78.9	74.2	78.6	74.2	-0.682262	1.12134e-12	4.22603e-11	10.3741
P17936	Insulin-like growth factor-binding protein 3 [OS=Homo sapiens]	5	31.7	IGFBP3	A4D2F5; D3DVM0; hsa:3486; P17936; Q2V509; Q6P1M6; Q9UCL4	8	113.3	129.5	125.6	131.5	124.5	122.4	115.2	77.8	73	74.8	75.1	76.1	77.5	83.5	-0.679857	1.43664e-11	3.72599e-10	9.42876	X
O15232	Matrilin-3 [OS=Homo sapiens]	2	52.8	MATN3	B2CPU0; hsa:4148; O15232; Q4ZG02	4	116.6	115.7	115.9	129.2	121.5	135.9	124.1	76.5	83.8	83.3	69.3	70.7	84.2	73.4	-0.668293	1.92177e-09	2.37709e-08	7.62395	X
O43396	Thioredoxin-like protein 1 [OS=Homo sapiens]	4	32.2	TXNL1	hsa:9352; O43396	0	127	121.9	120.9	117.9	124.9	124.1	122.4	77.5	82.4	75.3	76.6	77.5	76.4	75.3	-0.667433	5.69968e-14	4.03455e-12	11.3942
Q12841	Follistatin-related protein 1 [OS=Homo sapiens]	2	35	FSTL1	A8K523; B4DTT5; D3DN90; hsa:11167; Q12841; Q549Z0	3	122.1	121.4	123.7	131.3	129.8	122.9	107.6	74.4	79.6	79.2	81.7	80.3	76.6	69.3	-0.665855	2.07199e-10	3.56974e-09	8.44736
O14792	Heparan sulfate glucosamine 3-O-sulfotransferase 1 [OS=Homo sapiens]	3	35.8	HS3ST1	B3KUA6; hsa:9957; O14792; Q6PEY8	2	121.8	119	123.6	122.8	113	128.7	128.1	79.7	71.1	77.2	80.4	72.7	72.7	89.2	-0.661055	4.26513e-10	6.76809e-09	8.16953
P29992	Guanine nucleotide-binding protein subunit alpha-11 [OS=Homo sapiens]	4	42.1	GNA11	hsa:2767; O15109; P29992; Q14350; Q6IB00	12	118.5	129.1	115.8	119.9	135.3	120.8	115.7	77.8	78.4	78.5	69.6	79.1	77.9	83.6	-0.649758	1.2503e-10	2.31978e-09	8.63455
Q12882	Dihydropyrimidine dehydrogenase [NADP(+)] [OS=Homo sapiens]	3	111.3	DPYD	A2RRQ2; A2RRQ3; A8K5A2; A8MWG9; B1AN21; E9PFN1; hsa:1806; Q12882; Q16694; Q16761; Q32NB0; Q96HL6; Q96TH1	4	124.4	124.1	117.9	112.4	125.9	123.5	125.9	83.7	82.8	81.6	69.3	76.6	68.8	83.1	-0.649196	1.09434e-09	1.52199e-08	7.81759
Q9UJJ9	N-acetylglucosamine-1-phosphotransferase subunit gamma [OS=Homo sapiens]	3	34	GNPTG	B2R556; hsa:84572; Q6XYD7; Q96L13; Q9UJJ9	0	115.9	116.8	120.9	134.4	124.2	122.8	119.3	71.4	80.2	79.3	77.5	78.5	80.1	78.5	-0.646586	9.87784e-12	2.70743e-10	9.56744
Q32P28	Prolyl 3-hydroxylase 1 [OS=Homo sapiens]	7	83.3	P3H1	hsa:64175; Q32P28; Q7KZR4; Q96BR8; Q96SK8; Q96SL5; Q96SN3; Q9H6K3; Q9HC86; Q9HC87	2	131.9	112.7	123.4	121.8	126.9	115.3	121.5	78.2	76.4	79.8	77	78	84.4	72.7	-0.642666	3.05735e-11	7.22973e-10	9.14088
Q7Z7M9	Polypeptide N-acetylgalactosaminyltransferase 5 [OS=Homo sapiens]	7	106.2	GALNT5	A5PKZ1; hsa:11227; Q7Z7M9; Q9UGK7; Q9UHL6	1	118.9	127.6	126.7	121.7	120.8	120.2	116.1	75.9	75.2	76.9	81	82.2	79.3	77.4	-0.636931	6.10435e-13	2.37479e-11	10.6244	X
O60911	Cathepsin L2 [OS=Homo sapiens]	1	37.3	CTSV	hsa:1515; O60233; O60911; Q2TB86; Q5T1U0	9	119.7	134	129.8	108.1	117.3	109.9	134.2	77.7	72.6	76.9	80.7	79.8	81.7	77.7	-0.636645	1.98051e-09	2.43725e-08	7.6131
Q9BRV8	Suppressor of IKBKE 1 [OS=Homo sapiens]	1	23.7	SIKE1	hsa:80143; Q5TEZ7; Q5TEZ9; Q68DZ4; Q9BRV8; Q9H778	3	106	120.1	115.9	148.5	121.3	126.3	113.4	74.5	81.7	80.4	77.5	80.7	80.1	73.7	-0.628142	1.39744e-08	1.3842e-07	6.8588
Q9BRK5	45 kDa calcium-binding protein [OS=Homo sapiens]	6	41.8	SDF4	B1AME5; B1AME6; B2RDF1; B4DSM1; hsa:51150; Q53G52; Q53HQ9; Q8NBQ3; Q96AA1; Q9BRK5; Q9NZP7; Q9UN53	0	113.6	126.9	120.1	123.1	121.4	127.5	116.2	77.2	77.7	77.1	77.9	76.3	79.7	85.2	-0.622873	4.9776e-12	1.50075e-10	9.82369	X
Q29983	MHC class I polypeptide-related sequence A [OS=Homo sapiens]	3	42.9	MICA	A8KQR0; A9LRW5; A9QVE0; B1VJF1; hsa:100507436; O60917; O60918; O60919; O60920; O60933; O77956; O78150; O78151; O78152; O78153; O97987; O97988; O97989; O97990; O97991; O97992; O97993; O97994; O97995; O98234; O98235; O98236; O98237; O98238; P79506; P79507; P79508; P79509; P79510; P79511; P79512; P79513; P79514; P79515; P79516; P79517; P79518; P79519; P79520; P79521; Q29983; Q5C9P8; Q5XM81; Q70I48; …	2	112.6	123.6	124.9	125.5	121.5	124.5	115.8	73.6	78.1	80.3	81.2	78.9	80.4	79	-0.620943	2.73086e-12	8.90112e-11	10.0506
Q01459	Di-N-acetylchitobiase [OS=Homo sapiens]	1	43.7	CTBS	hsa:1486; Q01459; Q5VX50	0	127.1	112.9	117.5	124.4	121.8	123.5	120.5	75.1	82.5	78	77.3	82.9	81.5	74.9	-0.618561	7.24809e-12	2.05675e-10	9.68682
Q99523	Sortilin [OS=Homo sapiens]	7	92	SORT1	B4DWI3; C0JYZ0; hsa:6272; Q8IZ49; Q99523	3	116.5	121.5	119.5	123.6	123.9	122.2	120.2	80.6	75.8	80.5	75.2	79.3	81.1	80.1	-0.617115	1.38935e-13	7.47512e-12	11.1264
P10646	Tissue factor pathway inhibitor [OS=Homo sapiens]	4	35	TFPI	hsa:7035; O95103; P10646; Q53TS4	3	113.9	118.4	120.5	127	124	123.9	119	73.7	80.8	80.6	79.1	78.7	80.3	80	-0.613862	1.26072e-12	4.67826e-11	10.3299
P21980	Protein-glutamine gamma-glutamyltransferase 2 [OS=Homo sapiens]	15	77.3	TGM2	E1P5V9; hsa:7052; P21980; Q16436; Q6B838; Q9BTN7; Q9H035; Q9UH35	1	129.1	115.1	119.4	121.9	122.9	116.3	121.4	82.2	78.9	79.5	79.5	77.2	79.8	76.7	-0.610884	6.25812e-13	2.39597e-11	10.6205
Q9UMR5	Lysosomal thioesterase PPT2 [OS=Homo sapiens]	2	34.2	PPT2	A2ABC9; A2ABD1; A2ARM7; A2BFH7; A2BFH9; A2BFI2; A8K9L4; B0S868; G8JLE1; hsa:9374; O14799; Q0P6K0; Q5JP13; Q5JP14; Q5JQF0; Q5SSX4; Q5SSX5; Q5SSX6; Q5STJ4; Q5STJ5; Q5STJ6; Q6FI80; Q99945; Q9UMR5	2	127.4	124.1	116.4	122.7	111.5	118.5	124.5	76.9	82.3	85.5	73.4	77	78.1	81.8	-0.606972	6.15453e-11	1.32542e-09	8.87765
P16035	Metalloproteinase inhibitor 2 [OS=Homo sapiens]	4	24.4	TIMP2	hsa:7077; P16035; Q16121; Q93006; Q9UDF7	6	117.3	115.9	118.1	128.3	129.8	121.9	113.6	74.4	82.1	80.8	83.1	83	80.4	71.2	-0.606856	2.72497e-10	4.56433e-09	8.34062
Q10471	Polypeptide N-acetylgalactosaminyltransferase 2 [OS=Homo sapiens]	7	64.7	GALNT2	A8K1Y3; B7Z8V8; C5HU00; hsa:2590; Q10471; Q9NPY4	3	127.6	114.4	120.3	122.1	121.2	119.1	120.5	77.4	82.5	78.1	79.5	79.5	78.1	79.8	-0.606691	2.16361e-13	1.06503e-11	10.9726
Q9UBX1	Cathepsin F [OS=Homo sapiens]	8	53.3	CTSF	B2R964; hsa:8722; O95240; Q9NSU4; Q9UBX1; Q9UKQ5	1	119.7	124.6	123.6	117.6	119.9	118.2	121.3	80.8	79.1	80.4	75.3	78.9	77.7	83.2	-0.605576	2.06072e-13	1.03551e-11	10.9848
O00592	Podocalyxin [OS=Homo sapiens]	1	58.6	PODXL	A6NHX8; hsa:5420; O00592; Q52LZ7; Q53ER6	4	112	130.5	123.7	120.5	127.8	120.3	109.4	75.7	80.1	79.5	79.6	80.5	76.3	84	-0.601454	1.37348e-10	2.50972e-09	8.60038	X
Q9GZP4	PITH domain-containing protein 1 [OS=Homo sapiens]	5	24.2	PITHD1	B2R7J4; hsa:57095; Q5QPN6; Q5QPN7; Q9GZP4; Q9NRI8	0	122.8	121.7	116.4	122.2	125.2	118.1	115.8	77.3	83.3	78.9	80.5	80.8	80.5	76.6	-0.594123	4.98015e-13	1.99331e-11	10.7004
Q9NRB3	Carbohydrate sulfotransferase 12 [OS=Homo sapiens]	1	48.4	CHST12	A4D1Z9; hsa:55501; Q502W3; Q9NRB3; Q9NXY7	2	113.9	130	137.7	111.5	117.1	114.6	114.8	80.9	64.4	69.3	93.5	72.9	80.7	98.8	-0.593971	4.74068e-06	2.16153e-05	4.66524
Q01650	Large neutral amino acids transporter small subunit 1 [OS=Homo sapiens]	1	55	SLC7A5	hsa:8140; Q01650; Q8IV97; Q9UBN8; Q9UP15; Q9UQC0	5	119.5	133.5	121.6	118.9	120.1	112	116.2	77.1	76.4	81.1	84.2	77.7	80.5	81.3	-0.591371	3.84511e-11	8.83278e-10	9.0539
Q71H61	Immunoglobulin-like domain-containing receptor 2 [OS=Homo sapiens]	2	71.2	ILDR2	hsa:387597; Q71H61	0	112.7	134.2	123.6	119.5	117	128.4	106.3	80.4	81.1	74.4	84.4	77.8	76.4	83.8	-0.589802	2.44014e-09	2.98763e-08	7.52467
Q13253	Noggin [OS=Homo sapiens]	2	25.8	NOG	hsa:9241; Q13253	10	116.8	117.5	122.5	121.1	121.9	120.3	119.8	81.5	80.5	82.8	78.3	77.4	78.1	81.4	-0.585003	8.70292e-14	5.1082e-12	11.2917
P16083	Ribosyldihydronicotinamide dehydrogenase [quinone] [OS=Homo sapiens]	2	25.9	NQO2	B2R492; hsa:4835; P16083; Q5TD04	2	150.7	96.1	103.3	110.7	115.2	111.5	154.5	92.6	73.6	71.4	76.2	76.9	76.1	91.1	-0.57933	4.55043e-05	0.000154586	3.81083
P08236	Beta-glucuronidase [OS=Homo sapiens]	1	74.7	GUSB	B4E1F6; E9PCV0; hsa:2990; P08236; Q549U0; Q96CL9	5	102.1	130.5	110.9	123.8	134.6	128.3	109.2	75.4	80.8	80	86.1	73.4	86.5	78.4	-0.577958	1.02152e-07	7.92252e-07	6.10114
Q8N6G6	ADAMTS-like protein 1 [OS=Homo sapiens]	3	193.3	ADAMTSL1	A6PVN1; A8K7E1; hsa:92949; Q496M6; Q496M8; Q5T708; Q5VZT8; Q8N6G6; Q8NAI9; Q96RW4; Q9BXY3	2	112.9	115.2	117.6	127.2	125.4	121.5	118.2	77.7	79.9	83.9	77.1	77.1	78.3	88	-0.576805	8.44732e-11	1.68388e-09	8.77369	X
P07686	Beta-hexosaminidase subunit beta [OS=Homo sapiens]	6	63.1	HEXB	hsa:3074; P07686	7	121.4	116.7	115.2	120.9	122	117.5	123.6	83.4	81.3	81.9	79.9	77.7	78.1	80.5	-0.573094	3.25828e-13	1.3972e-11	10.8547
Q86X29	Lipolysis-stimulated lipoprotein receptor [OS=Homo sapiens]	4	71.4	LSR	A6NDW3; B4DKL4; E9PHD4; hsa:51599; O00112; O00426; Q6ZT80; Q86X29; Q8NBM0; Q9BT33; Q9UQL3	2	111.1	117.9	120	126.4	123.7	125.6	112.6	76.4	79.8	78.6	81.9	82.9	80.9	82.2	-0.572262	2.46252e-11	5.93961e-10	9.22624	X
Q14118	Dystroglycan [OS=Homo sapiens]	4	97.4	DAG1	A8K6M7; hsa:1605; Q14118; Q969J9	13	112.3	126	120.2	118.3	119.3	121.4	118.6	78.6	80.2	82.4	77.2	81	80.9	83.4	-0.568449	1.45791e-12	5.15377e-11	10.2879	X
P20908	Collagen alpha-1(V) chain [OS=Homo sapiens]	5	183.4	COL5A1	A0A087WXW9; hsa:1289; P20908; Q15094; Q5SUX4	16	107.7	125.7	120	121.8	120	120	119.5	78.1	81.1	77.9	76	78.2	83.4	90.7	-0.56288	5.76304e-10	8.79776e-09	8.05563
Q15828	Cystatin-M [OS=Homo sapiens]	2	16.5	CST6	hsa:1474; Q15828; Q540N7	1	103.2	109.4	127.4	119.6	130.4	119.5	123.4	90.5	94.2	75.1	73.6	85.1	82.9	65.7	-0.560121	1.9491e-06	9.96023e-06	5.00173
Q8NBS9	Thioredoxin domain-containing protein 5 [OS=Homo sapiens]	8	47.6	TXNDC5	B2RDM2; hsa:81567; Q5TCQ0; Q8NBS9; Q8ND33; Q8TCT2; Q9BVH9	4	118.6	112.7	116.8	121.8	126.1	123.3	114.3	81.2	81.3	82.6	79.3	82.7	85.7	73.5	-0.558155	7.41003e-11	1.54078e-09	8.81226
Q9NPF2	Carbohydrate sulfotransferase 11 [OS=Homo sapiens]	5	41.5	CHST11	A8K4F8; hsa:50515; Q9NPF2; Q9NXY6; Q9NY36	5	119.7	114.7	118.2	121.8	123.5	121.6	113.8	83.6	79.1	81.2	82.4	82.8	83.2	74.5	-0.556418	9.3918e-12	2.6038e-10	9.58439
P09603	Macrophage colony-stimulating factor 1 [OS=Homo sapiens]	6	60.1	CSF1	A8K6J5; hsa:1435; P09603; Q13130; Q14086; Q14806; Q5VVF3; Q5VVF4; Q9UQR8	10	117.1	110.4	115.4	131.4	130.9	112.5	114.7	73.7	85	86.2	81.3	83.9	89.4	68	-0.555184	1.43261e-07	1.05995e-06	5.97471	X
Q96JY6	PDZ and LIM domain protein 2 [OS=Homo sapiens]	1	37.4	PDLIM2	D3DSR5; hsa:64236; J3KNH4; Q7Z584; Q86WM8; Q8WZ29; Q96JY6; Q9H4L9; Q9H7I2	0	119.3	118.9	130.6	105.8	110.8	123.1	123.9	72.9	79.8	96	76.7	79.7	83.2	79.2	-0.554295	6.0585e-08	5.039e-07	6.29766
O43776	Asparagine--tRNA ligase, cytoplasmic [OS=Homo sapiens]	9	62.9	NARS1	B4DG16; hsa:4677; O43776; Q53GU6	2	131.9	116.7	118.2	115	114.9	112.2	123.1	85.7	79.3	81	76.5	78.9	80.3	86.2	-0.550254	2.84606e-10	4.73427e-09	8.32475
Q9HAT2	Sialate O-acetylesterase [OS=Homo sapiens]	3	58.3	SIAE	B3KPB0; hsa:54414; Q8IUT9; Q9HAT2; Q9HAU7; Q9NT71	0	123.7	116.7	117.6	118.5	119	118.6	117.2	79.2	79.8	84.3	77.6	85.5	83.5	78.7	-0.548631	2.23873e-12	7.46584e-11	10.1269
P15509	Granulocyte-macrophage colony-stimulating factor receptor subunit alpha [OS=Homo sapiens]	4	46.2	CSF2RA	A7J003; A8KAM1; B4DW68; hsa:1438; J3JS76; J3JS77; O00207; P15509; Q14429; Q14430; Q14431; Q16564	6	108.6	122.4	117.4	123.4	123.7	118	117.3	79.3	79.8	82.9	88.1	78.1	81.9	79	-0.545639	7.56561e-11	1.55968e-09	8.80696
P42785	Lysosomal Pro-X carboxypeptidase [OS=Homo sapiens]	4	55.8	PRCP	A8MU24; B2R7B7; B3KRK5; B5BU34; hsa:5547; P42785	2	129.4	124	119.3	116.4	115.7	108.5	116.9	83.9	79.9	82.2	81.2	80.7	80.1	81.8	-0.541252	4.95021e-11	1.0954e-09	8.96043	X
O43505	Beta-1,4-glucuronyltransferase 1 [OS=Homo sapiens]	8	47.1	B4GAT1	hsa:11041; O43505; Q4TTN0	3	131.5	107.3	115	114.6	117.4	117.7	126.3	87.3	79.3	79.2	77.7	82.2	81.4	83.2	-0.539198	1.16141e-09	1.59165e-08	7.79815
Q8N859	Zinc finger protein 713 [OS=Homo sapiens]	1	50.1	ZNF713	Q8N859	1	98.5	141.5	122	107.1	117.2	120.1	121	88.4	75.8	84.6	63.9	86.1	74.4	99.4	-0.53561	2.49934e-05	8.97085e-05	4.04717
P11362	Fibroblast growth factor receptor 1 [OS=Homo sapiens]	3	91.8	FGFR1	A8K6T9; A8K8V5; C1KBH8; hsa:2260; P11362; P17049; Q02063; Q02065; Q14306; Q14307; Q53H63; Q59H40; Q5BJG2; Q8N685; Q9UD50; Q9UDF0; Q9UDF1; Q9UDF2	25	110.6	126.3	118.4	116.7	121	124.1	111.6	77.5	77.9	85.7	83	83.1	82.7	81.5	-0.535609	1.12926e-10	2.12795e-09	8.67204
Q92871	Phosphomannomutase 1 [OS=Homo sapiens]	1	29.7	PMM1	A8K003; hsa:5372; Q92586; Q92871	1	138.2	104.8	108.2	128.7	117.8	115.1	114.8	86.1	91.8	79.9	81.7	85.7	77.4	70	-0.530276	6.40113e-07	3.74746e-06	5.42626
Q13308	Inactive tyrosine-protein kinase 7 [OS=Homo sapiens]	10	118.3	PTK7	A8K974; B7Z477; E9PFZ5; hsa:5754; Q13308; Q13417; Q5T650; Q6IQ54; Q8NFA5; Q8NFA6; Q8NFA7; Q8NFA8	0	113.9	120.8	119.5	119.5	119.9	118.1	115.4	82.5	81.8	79.1	82.2	83.1	82	82	-0.53014	1.54874e-13	8.12079e-12	11.0904
P07339	Cathepsin D [OS=Homo sapiens]	6	44.5	CTSD	hsa:1509; P07339; Q6IB57	6	134.2	105.2	112.5	110.6	118.1	112.9	134.2	88.6	77.3	76.3	79	80.5	80.9	89.8	-0.52894	1.58056e-07	1.14141e-06	5.94256	X
P11233	Ras-related protein Ral-A [OS=Homo sapiens]	2	23.6	RALA	A4D1W3; hsa:5898; P11233	8	112.8	119.6	110.8	119.4	121.5	120.8	121.2	85.7	80	80.2	83.4	78.6	75.3	90.7	-0.526997	6.88795e-10	1.03836e-08	7.98365
Q8N556	Actin filament-associated protein 1 [OS=Homo sapiens]	1	80.7	AFAP1	A8K442; B4DMU2; E9PDT7; hsa:60312; Q59EY5; Q8N556; Q9HBY1	0	124.9	107.2	110.6	131.2	114.8	126.8	110.6	74	81.1	93.3	89.9	79.7	82.3	73.6	-0.526589	2.7109e-07	1.78653e-06	5.74799
P09543	2',3'-cyclic-nucleotide 3'-phosphodiesterase [OS=Homo sapiens]	5	47.5	CNP	hsa:1267; P09543	4	122.7	121.4	117	108.2	114.2	118.7	122.8	89.5	79.9	71.7	75.6	80.4	87	90.9	-0.52441	3.4037e-08	3.01828e-07	6.52024
P08237	ATP-dependent 6-phosphofructokinase, muscle type [OS=Homo sapiens]	1	85.1	PFKM	hsa:5213; J3KNX3; P08237; Q16814; Q16815; Q6ZTT1	5	121.8	115.5	121.2	119.5	127	101.7	116.8	86.5	81.8	78.3	84.3	79.9	73.4	92.5	-0.514388	5.82231e-08	4.85931e-07	6.31343
P63092	Guanine nucleotide-binding protein G(s) subunit alpha isoforms short [OS=Homo sapiens]	4	45.6	GNAS	A6NI00; E1P5G5; hsa:2778; P04895; P63092; Q12927; Q14433; Q32P26; Q5JWD2; Q5JWD4; Q5JWD5; Q6NR75; Q6NXS0; Q8TBC0; Q96H70	23	115.7	117	126.8	123.5	118.1	113.8	107.8	73.4	81.9	87.5	87.1	89.4	76	82.2	-0.512188	1.65319e-08	1.595e-07	6.79724
Q5VZ66	Janus kinase and microtubule-interacting protein 3 [OS=Homo sapiens]	1	98.5	JAKMIP3	A6PW00; hsa:282973; Q5VZ66; Q69YM6; Q6ZT29	0	128.4	104.2	115.3	127.5	118.5	112.8	115.9	87.5	78.2	88.1	89.7	77.7	80.6	75.6	-0.510448	5.15594e-08	4.37892e-07	6.35863
P50453	Serpin B9 [OS=Homo sapiens]	3	42.4	SERPINB9	B2RBW3; hsa:5272; P50453; Q5TD03	1	129.1	110.1	114.7	112.4	113.1	113.3	130.2	86	79.8	78.8	81.5	81.3	83	86.7	-0.509666	2.88642e-09	3.44656e-08	7.46261
Q04721	Neurogenic locus notch homolog protein 2 [OS=Homo sapiens]	3	265.2	NOTCH2	hsa:4853; Q04721; Q5T3X7; Q99734; Q9H240	19	103.7	134.7	112.3	118.2	127.4	113.5	113	86.6	82.2	86.4	76.7	81.6	78.8	84.9	-0.508048	4.42829e-08	3.81466e-07	6.41854
Q06210	Glutamine--fructose-6-phosphate aminotransferase [isomerizing] 1 [OS=Homo sapiens]	6	78.8	GFPT1	hsa:2673; Q06210; Q53QE6; Q9BXF8	3	124	120.2	117.3	108.5	115.4	113.2	123.3	88	78.3	81.9	75.8	84	83.3	86.8	-0.507983	1.14239e-09	1.57453e-08	7.80285
P62873	Guanine nucleotide-binding protein G(I)/G(S)/G(T) subunit beta-1 [OS=Homo sapiens]	2	37.4	GNB1	B1AJZ7; hsa:2782; P04697; P04901; P62873; Q1RMY8	41	118	119.9	115.1	114.8	121.8	115.3	115.9	85.7	83.9	80.8	79.9	79.5	81.3	88.1	-0.503578	1.22377e-11	3.26441e-10	9.4862
Q8N4X5	Actin filament-associated protein 1-like 2 [OS=Homo sapiens]	1	91.2	AFAP1L2	A8K6P7; B3KVQ8; hsa:84632; Q2UZW3; Q8N4X5; Q8TB54; Q96PX4; Q96SY5	0	112.2	123.1	130.1	115.9	122.1	103.7	113.2	77.9	75	88.9	73.9	79.8	89.2	95	-0.503375	6.3312e-07	3.71554e-06	5.42998
Q9NRA1	Platelet-derived growth factor C [OS=Homo sapiens]	1	39	PDGFC	B4DU34; B9EGR8; hsa:56034; Q4W5M9; Q9NRA1; Q9UL22	4	123.9	93.3	116.8	102.1	120.9	119.9	140.3	63.7	69.3	72.6	77.4	88.2	106.8	104.9	-0.502256	0.000698405	0.00176208	2.75397
P10586	Receptor-type tyrosine-protein phosphatase F [OS=Homo sapiens]	9	212.7	PTPRF	D3DPX6; D3DPX7; hsa:5792; P10586; Q5T021; Q5T022; Q5W9G2; Q86WS0	4	107.6	121.7	123.5	109.2	120.6	120.6	117.2	85.3	84.4	82.8	79.4	87.6	77.1	83.2	-0.500088	1.0762e-09	1.50918e-08	7.82126
P12109	Collagen alpha-1(VI) chain [OS=Homo sapiens]	16	108.5	COL6A1	hsa:1291; O00117; O00118; P12109; Q14040; Q14041; Q16258; Q7Z645; Q9BSA8	10	117.2	119.5	116.1	112.7	113.1	115.4	125.4	84.7	79.2	78.9	78.6	80.3	83.9	94.9	-0.499317	3.06374e-09	3.58725e-08	7.44524
Q6YP21	Kynurenine--oxoglutarate transaminase 3 [OS=Homo sapiens]	2	51.4	KYAT3	B3KQ13; hsa:56267; O95335; Q5JS27; Q5T9T7; Q5T9T8; Q6AI27; Q6ICW1; Q6YP21; Q9BVY5	1	121.6	97.2	121.6	135	125.4	94.4	126	83.4	80.8	82.9	73.5	93	76.5	88.9	-0.496885	1.41796e-05	5.48097e-05	4.26114
O00299	Chloride intracellular channel protein 1 [OS=Homo sapiens]	3	26.9	CLIC1	hsa:1192; O00299; Q15089; Q502X1	1	134.1	110.3	107.7	119.9	115.7	95.2	135.2	91.1	90.8	100.7	80.6	70.7	69.4	78.7	-0.493669	7.2298e-05	0.000233757	3.63123
Q9Y4D7	Plexin-D1 [OS=Homo sapiens]	1	211.9	PLXND1	A7E2C6; C9JPZ6; hsa:23129; Q6PJS9; Q8IZJ2; Q9BTQ2; Q9Y4D7	2	127.2	118.9	102.4	117.1	124.6	109.7	117.2	71.8	83.8	78.1	80.7	77.3	97.4	93.8	-0.491334	1.92113e-06	9.85909e-06	5.00616
P15692	Vascular endothelial growth factor A [OS=Homo sapiens]	3	27	VEGFA	B5BU86; H0Y2S8; H0Y407; H0Y414; H0Y462; H0Y8N2; H3BLW7; hsa:7422; O60720; O75875; P15692; Q074Z4; Q16889; Q5UB46; Q6P0P5; Q96KJ0; Q96L82; Q96NW5; Q9H1W8; Q9H1W9; Q9UH58; Q9UL23	38	111	126.1	111.8	131.7	119.7	117.8	100.4	76.1	85.2	82.5	91.3	85.1	84.8	76.7	-0.490302	2.57941e-07	1.70922e-06	5.7672
P09471	Guanine nucleotide-binding protein G(o) subunit alpha [OS=Homo sapiens]	1	40	GNAO1	hsa:2775; P09471; P29777; Q8TD72; Q9UMV4	11	119	139.8	132.8	138.4	102.5	88.9	98.6	89.2	70.9	72.7	82.1	78.1	85.9	101	-0.48929	0.00036445	0.000984381	3.00684
Q9NQS3	Nectin-3 [OS=Homo sapiens]	1	61	NECTIN3	E9PFR0; hsa:25945; Q6NVZ3; Q8NC05; Q8WVU4; Q9BVA9; Q9NQS3; Q9Y412	2	107.6	119.1	121.9	117.2	120.8	121.8	109.1	76.9	87.6	82.4	80	86.4	83.3	85.8	-0.488846	1.46837e-09	1.94599e-08	7.71086
P05023	Sodium/potassium-transporting ATPase subunit alpha-1 [OS=Homo sapiens]	5	112.8	ATP1A1	B2RBR6; B7Z2T5; B7Z3U6; F5H3A1; hsa:476; P05023; Q16689; Q6LDM4; Q9UCN1; Q9UJ20; Q9UJ21	5	107.1	111.3	112.2	118.5	133	125.6	110	85.5	86.8	83.7	85	84	82.2	75.1	-0.487283	3.56135e-08	3.14651e-07	6.50217
Q96GU1	P antigen family member 5 [OS=Homo sapiens]	1	14	PAGE5	hsa:90737; Q2NL97; Q5JUL0; Q8WWL9; Q96GU1	0	96.6	101.2	126.8	136.3	109.5	125.4	122.1	94.6	84.7	87	88	80.3	70.6	76.9	-0.486414	1.84532e-05	6.9221e-05	4.15976
Q9BUN1	Protein MENT [OS=Homo sapiens]	2	36.7	MENT	B2RDU8; hsa:54964; Q9BUN1; Q9NWZ4	0	103.5	125.7	124.4	113.5	109.7	130.1	110	86.4	80.5	79.1	78.8	79.2	82.3	96.7	-0.485668	3.97275e-07	2.52165e-06	5.59831
Q7Z7H5	Transmembrane emp24 domain-containing protein 4 [OS=Homo sapiens]	1	25.9	TMED4	A4D2K8; B4DFJ4; hsa:222068; Q56VW3; Q7Z432; Q7Z7H5; Q8N2P6	0	111.5	109.5	133.3	114.2	117.1	119.8	108.6	89.7	88.9	72.5	74.4	73	87.6	99.8	-0.480952	6.58199e-06	2.86566e-05	4.54277
Q8NE71	ATP-binding cassette sub-family F member 1 [OS=Homo sapiens]	7	95.9	ABCF1	A2BF75; hsa:23; O14897; Q69YP6; Q8NE71	2	117.9	127.7	114.1	111.5	114.8	110.5	118.5	87.6	82.3	83.4	84.9	80.7	82	84.1	-0.477326	1.85278e-10	3.26198e-09	8.48652
Q96B97	SH3 domain-containing kinase-binding protein 1 [OS=Homo sapiens]	6	73.1	SH3KBP1	B7Z1D5; hsa:30011; Q5JPT4; Q5JPT5; Q8IWX6; Q8IX98; Q96B97; Q96RN4; Q9NYR0	8	114.9	115.5	118.6	118.5	115.7	119.7	111.7	83.7	83	79.9	86.7	82.7	87.9	81.4	-0.477265	1.2316e-11	3.26441e-10	9.4862
Q6XQN6	Nicotinate phosphoribosyltransferase [OS=Homo sapiens]	2	57.5	NAPRT	A7BFI3; hsa:93100; Q6PJL1; Q6XQN4; Q6XQN5; Q6XQN6; Q8N5E8; Q9BRG0	3	119.4	116.4	132.9	114.1	101.6	106.9	123.5	86.1	83.3	84.1	78.9	73.4	86	93.4	-0.476101	7.32336e-07	4.22582e-06	5.37409
Q9BZM5	UL16-binding protein 2 [OS=Homo sapiens]	2	27.4	ULBP2	hsa:80328; Q5VUN4; Q9BZM5	2	120.4	104.3	112.9	117.4	111	117	130.2	88.9	74.7	84.9	85.7	85.4	88.2	78.9	-0.470422	6.92121e-08	5.67822e-07	6.24579
P61224	Ras-related protein Rap-1b [OS=Homo sapiens]	2	20.8	RAP1B	B2R5Z2; B4DQI8; B4DW74; B4DW94; hsa:5908; P09526; P61224; Q502X3; Q5TZR4; Q6DCA1; Q6LES0	24	116.1	118.2	121.6	110.2	110.3	119.7	115.9	87.5	77.5	78.8	88.6	83.2	83.5	89	-0.466422	1.90689e-09	2.37083e-08	7.6251
Q9H8S9	MOB kinase activator 1A [OS=Homo sapiens]	1	25.1	MOB1A	hsa:55233; Q53S34; Q9H3T5; Q9H8S9; Q9HAI0; Q9NVE2	2	130	100.3	111.5	120.1	112.6	107.5	130.1	100.4	80.8	85.1	80.3	82.6	78.6	80	-0.465072	2.82645e-06	1.36621e-05	4.86448
O75116	Rho-associated protein kinase 2 [OS=Homo sapiens]	10	160.8	ROCK2	hsa:9475; O75116; Q53QZ0; Q53SJ7; Q9UQN5	20	118.8	114.8	117.9	115.2	114.6	115.9	114.4	87.6	83.4	84.1	83.5	81.7	85.7	82.4	-0.464185	1.37929e-12	4.96546e-11	10.304
Q8N4P3	Guanosine-3',5'-bis(diphosphate) 3'-pyrophosphohydrolase MESH1 [OS=Homo sapiens]	2	20.3	HDDC3	hsa:374659; Q8N4P3	0	114.1	117.2	118.8	121.6	110.1	119.4	110.5	82.4	85.9	84.4	85.4	82.8	88	79.4	-0.464151	1.27178e-10	2.34162e-09	8.63048
Q13438	Protein OS-9 [OS=Homo sapiens]	1	75.5	OS9	A6NDD1; A6NFR7; A6NLB2; A8K5Q9; B4DE28; B4DPX1; B4E1I6; E7ENT8; E7EW91; F8VUH2; G3XA88; hsa:10956; O00579; Q13438; Q6IBL2; Q8IZ58; Q9BW99	5	102.8	137.4	88.1	133	100.1	149	101.9	104	75.9	81.7	75.9	107.1	77.8	65.3	-0.462783	0.00291104	0.00619721	2.2078	X
Q9UI42	Carboxypeptidase A4 [OS=Homo sapiens]	2	47.3	CPA4	B7Z576; hsa:51200; Q86UY9; Q9UI42	0	126.3	113.4	122.2	105.3	107	112.7	123.9	88.3	87.7	76.8	80.7	83.3	77.9	94.6	-0.460622	3.03606e-07	1.98994e-06	5.70116
O00754	Lysosomal alpha-mannosidase [OS=Homo sapiens]	16	113.7	MAN2B1	G5E928; hsa:4125; O00754; O15330; Q16680; Q93094; Q9BW13	2	115.6	118.4	116.2	113.7	113.4	113.5	119.4	85.9	81.9	85.2	81.7	83.1	86.5	85.5	-0.458126	3.30678e-12	1.03584e-10	9.98471
P54709	Sodium/potassium-transporting ATPase subunit beta-3 [OS=Homo sapiens]	2	31.5	ATP1B3	B7Z1N7; hsa:483; P54709	4	111.9	115.7	115.5	108.4	124.8	119	114.9	86	85.8	80.7	83	82.7	82.9	88.7	-0.457446	2.9617e-10	4.82677e-09	8.31634
Q9NP84	Tumor necrosis factor receptor superfamily member 12A [OS=Homo sapiens]	2	13.9	TNFRSF12A	D3DUA6; hsa:51330; Q9HCS0; Q9NP84	3	107.3	114.3	130.5	125.2	122.8	108.5	101.2	80.9	94.1	95.4	73.8	86.9	77.1	82.1	-0.45658	5.7136e-06	2.51942e-05	4.5987
Q96J84	Kin of IRRE-like protein 1 [OS=Homo sapiens]	2	83.5	KIRREL1	hsa:55243; Q5W0F8; Q5XKC6; Q7Z696; Q7Z7N8; Q8TB15; Q96J84; Q9H9N1; Q9NVA5	3	113.6	113.2	113.2	136.7	119.4	102.7	109.4	85.9	90.9	100.1	75.8	74.8	82.7	81.5	-0.451406	7.03113e-06	3.04472e-05	4.51645	X
Q8NBJ5	Procollagen galactosyltransferase 1 [OS=Homo sapiens]	5	71.6	COLGALT1	hsa:79709; Q8NBJ5; Q8NC64	2	108.2	116.5	115.2	117.7	111.3	113.8	124.1	88.2	85.7	79.3	80.6	84.2	86.1	88.8	-0.444382	1.36521e-09	1.82938e-08	7.7377
A0A0B4J2D5	Glutamine amidotransferase-like class 1 domain-containing protein 3B, mitochondrial [OS=Homo sapiens]	1	28.1	GATD3B	A0A0B4J2D5; A6NFJ6; A6NJY7; hsa:8209; O00650; O00660; O15011; O15012; P30042; P55346; P78474; Q92505; Q92507	1	122.2	113	112.4	103.8	109.6	119.1	126.2	97.8	84.5	77.9	89.5	83.7	74	86.6	-0.443176	1.22808e-06	6.73213e-06	5.17185
O43286	Beta-1,4-galactosyltransferase 5 [OS=Homo sapiens]	3	45.1	B4GALT5	E1P625; hsa:9334; O43286; Q2M394; Q9UJQ8; U6C5D7	3	129.5	117.6	108.2	104.7	96.1	111.2	139.3	88.4	83.8	105.3	78.7	73.4	82.5	81.1	-0.441513	9.62909e-05	0.00030202	3.51996
P49767	Vascular endothelial growth factor C [OS=Homo sapiens]	3	46.9	VEGFC	B2R9Q8; hsa:7424; P49767	8	110.4	122.5	112.7	116.4	114.9	114.3	114.3	80.8	87.6	87	86.4	84.3	84.9	83.4	-0.438278	5.80037e-11	1.27186e-09	8.89556	X
P23229	Integrin alpha-6 [OS=Homo sapiens]	5	126.5	ITGA6	B2RMU9; B4DG69; B4DKB8; C4AM96; G5E9H1; hsa:3655; P23229; Q08443; Q0MRC7; Q14646; Q16508; Q53RX7; Q59HB7; Q86VL6; Q9UCT1; Q9UN03	16	101.8	117.1	119.6	115.7	113	121.7	115	75.6	82.9	81.1	89.1	82.8	85	99.6	-0.434106	6.17923e-07	3.64408e-06	5.43841
Q6V0I7	Protocadherin Fat 4 [OS=Homo sapiens]	15	542.4	FAT4	A8K5Z6; B5MDG4; hsa:79633; Q3LIA6; Q6V0I7; Q8TCK7; Q9H5T6	1	114.4	109.2	117.2	117.7	116.5	111.4	117.7	85.7	86.7	84.2	86.8	88.5	88.9	75.1	-0.43376	3.49702e-09	4.0552e-08	7.39199
P27708	CAD protein [OS=Homo sapiens]	13	242.8	CAD	D6W552; hsa:790; P27708; Q6P0Q0; Q96CK3	4	108.6	120.6	113.8	115.7	115.7	113.8	115.4	85.5	82.1	88.3	84.1	83.6	85.9	86.9	-0.429976	4.19189e-11	9.44939e-10	9.0246
P23352	Anosmin-1 [OS=Homo sapiens]	3	76.1	ANOS1	B2RPF8; hsa:3730; P23352	2	103.1	124.7	120.6	113.9	112.9	112.8	113.9	85	77.2	75.5	83.8	87	82.5	107.1	-0.429256	7.5206e-06	3.22197e-05	4.49188
Q6UY11	Protein delta homolog 2 [OS=Homo sapiens]	1	40.5	DLK2	B3KNZ7; hsa:65989; Q5T3T8; Q6UY11; Q9BQ54	1	95.1	134.4	120.8	101.4	118.8	121.2	111.8	89.9	74.5	84.3	85.9	102.4	78	81.5	-0.428129	5.75841e-05	0.000191312	3.71826
P10253	Lysosomal alpha-glucosidase [OS=Homo sapiens]	11	105.3	GAA	hsa:2548; P10253; Q09GN4; Q14351; Q16302; Q8IWE7	3	116.7	117.1	112.3	115.3	115.3	109.8	116.4	87.2	86	84.6	86.4	85.6	83.8	83.6	-0.42682	5.16613e-12	1.53836e-10	9.81294
Q29980	MHC class I polypeptide-related sequence B [OS=Homo sapiens]	2	42.5	MICB	A2AC57; A6NP85; B0UZ10; B2RAK2; hsa:4277; O14499; O14500; O19798; O19799; O19800; O19801; O19802; O19803; O78099; O78100; O78101; O78102; O78103; O78104; P79525; P79541; Q29980; Q5GR31; Q5GR37; Q5GR41; Q5GR42; Q5GR43; Q5GR44; Q5GR46; Q5GR48; Q5RIY6; Q5SSK1; Q5ST25; Q7JK51; Q7YQ89; Q861E6; Q9MY18; Q9MY19; Q9MY20; Q9UBH4; Q9UBZ8; Q9UEJ0; X6R344	1	101.4	125.9	122.2	115.7	109.8	121.3	106.7	81.9	82.1	87.4	82.2	84.6	88.6	90.2	-0.424768	1.50694e-07	1.09811e-06	5.95935
Q6WKZ4	Rab11 family-interacting protein 1 [OS=Homo sapiens]	2	137.1	RAB11FIP1	hsa:80223; J3KNP0; Q307T1; Q6AZK4; Q6WKZ2; Q6WKZ4; Q6WKZ6; Q86YV4; Q8TDL1; Q9H642	0	101	133	122.8	106	113.1	114.5	112.7	83.6	86.7	82.9	77.2	92.3	85.7	88.7	-0.424431	1.12127e-06	6.1888e-06	5.20839
Q16644	MAP kinase-activated protein kinase 3 [OS=Homo sapiens]	2	43	MAPKAPK3	B5BU67; hsa:7867; Q16644	6	130	123.8	121	93.9	112.9	101.7	116	82.1	96.6	90.9	110.1	64	79.5	77.4	-0.423132	0.000862836	0.002115	2.67469
P21266	Glutathione S-transferase Mu 3 [OS=Homo sapiens]	3	26.5	GSTM3	hsa:2947; O60550; P21266; Q96HA3	5	138.8	108.2	105.5	117.8	99.1	97.5	134.5	112	81.4	86.2	75.9	72.3	79.6	91.3	-0.421743	0.000696048	0.00175798	2.75499
P05026	Sodium/potassium-transporting ATPase subunit beta-1 [OS=Homo sapiens]	2	35	ATP1B1	hsa:481; P05026; Q5TGZ3	5	110.4	112.6	119.1	116.4	118.4	116.8	107.9	83.2	86.5	88.1	86.7	82.2	88.2	83.7	-0.42093	2.43842e-10	4.11292e-09	8.38585
Q99969	Retinoic acid receptor responder protein 2 [OS=Homo sapiens]	3	18.6	RARRES2	hsa:5919; Q7LE02; Q99969	1	105.5	133.8	122.4	108.5	106.8	112.1	112.3	84	85.6	85.6	78.6	86.1	81.4	97.2	-0.419291	1.4776e-06	7.86353e-06	5.10438	X
O00231	26S proteasome non-ATPase regulatory subunit 11 [OS=Homo sapiens]	4	47.4	PSMD11	A8K3I7; E1P663; hsa:5717; O00231; O00495; Q53FT5	60	132.3	107.4	107.6	106.5	109.3	109.3	128.4	100.5	88.9	86.1	79.9	79.6	77.9	86.1	-0.418307	8.92032e-06	3.66538e-05	4.43588
P62942	Peptidyl-prolyl cis-trans isomerase FKBP1A [OS=Homo sapiens]	3	11.9	FKBP1A	D3DVW6; hsa:2280; P20071; P62942; Q4VC47; Q6FGD9; Q6LEU3; Q9H103; Q9H566	11	112.6	104.9	112.5	120.6	119.4	117.2	113	81.5	85.1	85.2	90.1	88.5	88.6	80.7	-0.415868	5.04915e-09	5.63821e-08	7.24886
Q01433	AMP deaminase 2 [OS=Homo sapiens]	2	100.6	AMPD2	B4DK50; B4DZI5; E9PNG0; hsa:271; Q01433; Q14856; Q14857; Q16686; Q16687; Q16688; Q16729; Q5T693; Q5T695; Q96IA1; Q9UDX8; Q9UDX9; Q9UMU4	1	114.7	116.2	107.3	124.2	110	108.1	119.6	81.6	88.1	80.6	86.8	93.5	84.8	84.5	-0.415172	2.55148e-08	2.30493e-07	6.63734
Q13464	Rho-associated protein kinase 1 [OS=Homo sapiens]	7	158.1	ROCK1	B0YJ91; hsa:6093; Q13464; Q2KHM4; Q59GZ4	26	118.3	113	110.4	115.6	114.5	113.8	113.8	87	88.1	85.8	86.1	88.3	81.3	83.9	-0.413002	3.6884e-11	8.6373e-10	9.06362
Q96KP4	Cytosolic non-specific dipeptidase [OS=Homo sapiens]	4	52.8	CNDP2	B3KUG4; hsa:55748; Q8WY59; Q96KP4; Q9BQ94; Q9NVB4; V9HWE5	1	121.4	114	113.5	110.4	109.8	109.7	120.1	95.2	83.2	81.4	84.3	81.4	80.5	95.1	-0.412691	1.19043e-07	9.02929e-07	6.04435
Q7Z304	MAM domain-containing protein 2 [OS=Homo sapiens]	2	77.5	MAMDC2	hsa:256691; Q5VW47; Q7Z304; Q8WX43; Q96BM4	0	113.4	117.9	118.6	116.7	107.3	107.6	117.3	83.3	82	82.2	80.1	85.6	88.9	99.2	-0.411986	1.22375e-07	9.22403e-07	6.03508	X
Q13740	CD166 antigen [OS=Homo sapiens]	5	65.1	ALCAM	B2RNS3; B4DTU0; hsa:214; O60892; Q13740; Q1HGM8; Q1HGM9; Q6PEY4; Q6ZS95	1	111.9	109.1	113.7	117.6	120.7	117.1	109	81.4	84.4	86.6	87.5	89.7	91.7	79.6	-0.411893	6.45006e-09	6.94533e-08	7.15831
Q9H1B5	Xylosyltransferase 2 [OS=Homo sapiens]	5	96.7	XYLT2	hsa:64132; Q6UY41; Q86V00; Q9H1B5	2	112.8	106.9	126.2	119.2	109.8	116.3	108.1	81.2	85.9	87.6	82.8	89.6	86.9	86.5	-0.411066	1.26813e-08	1.28518e-07	6.89103	X
Q8TCD5	5'(3')-deoxyribonucleotidase, cytosolic type [OS=Homo sapiens]	2	23.4	NT5C	hsa:30833; Q8TCD5; Q96HS6; Q9NP82	3	113.7	121.5	103.4	113.3	118.7	110.3	117.7	83.5	81.8	81.9	79.4	93	85.6	96.2	-0.410597	2.41096e-07	1.61984e-06	5.79053
Q02809	Procollagen-lysine,2-oxoglutarate 5-dioxygenase 1 [OS=Homo sapiens]	6	83.5	PLOD1	B4DR87; hsa:5351; Q02809; Q96AV9; Q9H132	2	114	113.9	117.3	117.9	115.2	110.7	109.5	86.1	86.3	88	88.2	87.6	87.6	77.8	-0.409215	9.20994e-10	1.33822e-08	7.87347
P31431	Syndecan-4 [OS=Homo sapiens]	2	21.6	SDC4	hsa:6385; O00773; P31431; Q16833; Q53FN9; Q6FGN3	12	108	97	110.2	132.8	131.7	118.1	100.4	77.7	89.1	90.8	97.5	91.5	89	66.4	-0.407542	0.000332682	0.000907725	3.04205	X
Q9Y295	Developmentally-regulated GTP-binding protein 1 [OS=Homo sapiens]	1	40.5	DRG1	B2RDS8; hsa:4733; Q6FGP8; Q8WW69; Q9UGF2; Q9Y295	0	114.9	114	109.5	110.8	116.3	107.4	124.2	99.1	87.4	80.5	87.2	87.1	85.7	75.9	-0.405629	5.53778e-07	3.31442e-06	5.47959
Q93063	Exostosin-2 [OS=Homo sapiens]	9	82.2	EXT2	B2R5Z6; C9JU51; hsa:2132; J3KPT2; O15288; Q93063	6	113	112.9	114.6	117.3	116.6	110.1	113.3	85.8	83.1	86.4	84.4	87.6	87.4	87.6	-0.405516	1.36192e-11	3.57059e-10	9.44726
Q9H013	Disintegrin and metalloproteinase domain-containing protein 19 [OS=Homo sapiens]	2	104.9	ADAM19	hsa:8728; Q9BZL5; Q9H013; Q9UHP2	2	106.5	131.5	117.1	118.3	105.3	115.8	103.8	82.8	90.9	84.4	88.7	87	81.7	86.2	-0.404346	4.01632e-07	2.54262e-06	5.59472	X
P08571	Monocyte differentiation antigen CD14 [OS=Homo sapiens]	4	40.1	CD14	hsa:929; P08571; Q53XT5; Q96FR6; Q96L99; Q9UNS3	25	117	116.2	116.7	103.5	114.5	112.8	116.1	93	81.7	84.6	83	89.4	82.9	88.5	-0.402125	1.00059e-08	1.04027e-07	6.98286
Q53RD9	Fibulin-7 [OS=Homo sapiens]	1	47.3	FBLN7	A0JNV1; A0JNV2; hsa:129804; Q53RD9; Q5H9P5; Q8N9G0	0	96.7	124.6	114.3	115.8	108.8	113.6	122.3	81.4	82.4	88.3	84.1	74	88.4	105.3	-0.401817	2.9371e-05	0.000103875	3.98349
P09668	Pro-cathepsin H [OS=Homo sapiens]	1	37.4	CTSH	B2RBK0; hsa:1512; P09668; Q96NY6; Q9BUM7	3	103.2	134.7	117.1	102.8	108.9	104.8	125.7	87.5	81.6	89.1	82.3	79	84.2	98.9	-0.400155	1.77738e-05	6.67764e-05	4.17538
P04080	Cystatin-B [OS=Homo sapiens]	2	11.1	CSTB	hsa:1476; P04080	1	119.3	98.3	110.8	118.2	120.4	114.6	112.6	91.2	87.9	88.4	92.5	91.4	87.1	67.3	-0.394903	2.26084e-05	8.24985e-05	4.08355
Q99985	Semaphorin-3C [OS=Homo sapiens]	6	85.2	SEMA3C	B4DRL8; hsa:10512; Q99985	0	113.8	120.7	116.7	111.8	111.4	110.9	109.8	87.4	81.9	84.3	88	88	84.9	90.3	-0.394644	5.88467e-10	8.92693e-09	8.0493
P05556	Integrin beta-1 [OS=Homo sapiens]	6	88.4	ITGB1	A8K6N2; D3DRX9; D3DRY3; D3DRY4; D3DRY5; hsa:3688; P05556; P78466; P78467; Q13089; Q13090; Q13091; Q13212; Q14622; Q14647; Q29RW2; Q7Z3V1; Q8WUM6	42	113.4	101.9	111.6	125.9	123	114.5	105	79	91.8	89.2	89	90.1	88.9	76.9	-0.39417	2.05579e-06	1.03953e-05	4.98316
Q9UIC8	Leucine carboxyl methyltransferase 1 [OS=Homo sapiens]	3	38.4	LCMT1	A6NL89; A8K770; hsa:51451; Q53FC5; Q96CI5; Q9H6I9; Q9NTG4; Q9UIC8; Q9Y378	1	102.2	145.8	118.3	97.5	106	115.7	111.3	87.5	85.8	83.2	77.8	85.8	85.6	97.5	-0.393301	7.78999e-05	0.000250526	3.60115
Q641Q3	Meteorin-like protein [OS=Homo sapiens]	1	34.4	METRNL	B3KSJ5; hsa:284207; Q641Q3; Q86VM0	0	114.4	110.9	117.1	116.2	98.8	116.1	120.4	87.6	87.2	83.7	85.2	75.6	83.4	103.3	-0.392634	5.63064e-06	2.49195e-05	4.60346
Q99519	Sialidase-1 [OS=Homo sapiens]	7	45.4	NEU1	hsa:4758; Q99519	5	118.7	108.6	104.8	109.9	115.9	107.9	128.8	94.6	84.9	87.5	77	88.9	87	85.6	-0.39126	7.68093e-07	4.42158e-06	5.35442
P50895	Basal cell adhesion molecule [OS=Homo sapiens]	10	67.4	BCAM	A8MYF9; A9YWT5; A9YWT6; hsa:4059; P50895; Q86VC7	0	107.9	117.6	114	117.9	109.5	120.8	106.2	82.3	88.5	83	86.3	84.5	83.5	98.1	-0.389999	1.15563e-07	8.79303e-07	6.05586
Q02742	Beta-1,3-galactosyl-O-glycosyl-glycoprotein beta-1,6-N-acetylglucosaminyltransferase [OS=Homo sapiens]	2	49.8	GCNT1	hsa:2650; Q02742; Q6DJZ4	2	109.3	113.3	113.2	113.3	114	111.3	119.6	87.9	83	85.6	84	87.5	86.1	92.1	-0.389599	3.91812e-10	6.25861e-09	8.20352
Q9Y303	N-acetylglucosamine-6-phosphate deacetylase [OS=Homo sapiens]	1	43.7	AMDHD2	B4DL77; hsa:51005; Q8WV54; Q9Y303	1	115	102.7	111.9	114.4	118.6	108.8	118.1	102.6	97.1	104.6	73.4	68.2	73.7	90.9	-0.388703	0.000659445	0.00167783	2.77525
P20339	Ras-related protein Rab-5A [OS=Homo sapiens]	1	23.6	RAB5A	B4DJA5; hsa:5868; P20339; Q6FI44	13	123.1	107.1	115.5	117.1	113.5	116.9	100.3	90.8	86.2	92.5	85.8	83.8	87.6	79.6	-0.386964	2.56554e-07	1.70609e-06	5.768
Q9H9Q4	Non-homologous end-joining factor 1 [OS=Homo sapiens]	1	33.3	NHEJ1	B8ZZA4; hsa:79840; Q4ZFW7; Q6IA64; Q96JS9; Q9H9Q4	2	100.6	153.5	125.5	99.1	99.4	108.1	109.5	93.1	85.9	82	79.1	76	87.1	101.2	-0.385868	0.000804736	0.00200152	2.69864
P15529	Membrane cofactor protein [OS=Homo sapiens]	1	43.7	CD46	A0T1T0; A0T1T1; A0T1T2; hsa:4179; P15529; Q15429; Q53GV9; Q5HY94; Q5VWS6; Q5VWS7; Q5VWS8; Q5VWS9; Q5VWT0; Q5VWT1; Q5VWT2; Q6N0A1; Q7Z3R5; Q9NNW2; Q9NNW3; Q9NNW4; Q9UCJ4	3	98.7	116.9	112.5	120.1	129	111.1	105	76.4	92.5	89.8	84.6	88.5	89.6	85.2	-0.384749	4.16041e-06	1.91872e-05	4.71699
P0DJI9	Serum amyloid A-2 proteincur [OS=Homo sapiens]	2	13.5	SAA2	G3XAK9; hsa:6289; P02735; P02736; P02737; P0DJI9; Q16730; Q16834; Q16835; Q16879; Q3KRB3; Q6FG67; Q96QN0; Q9UCK9; Q9UCL0	3	110.1	146	127.1	113.4	95.9	103.6	98.1	84.4	93.3	86.2	84	76.1	78.5	103.3	-0.383152	0.0006527	0.00166242	2.77926
P05783	Keratin, type I cytoskeletal 18 [OS=Homo sapiens]	15	48	KRT18	hsa:3875; P05783; Q53G38; Q5U0N8; Q9BW26	3	114.6	111.5	112.8	113.5	115.6	112.3	111.7	87.3	88.2	87.2	86.6	85.5	87	86.3	-0.38114	3.41219e-12	1.05516e-10	9.97668
Q9NPR2	Semaphorin-4B [OS=Homo sapiens]	10	92.7	SEMA4B	hsa:10509; J3KNP4; Q6UXE3; Q8WVP9; Q96FK5; Q9C0B8; Q9H691; Q9NPM8; Q9NPN0; Q9NPR2	0	110.2	113.4	115.6	110.9	114.5	115	111.9	86.7	83.7	87.3	85.3	84.7	88.3	92.3	-0.380249	1.58427e-10	2.85168e-09	8.5449
Q14738	Serine/threonine-protein phosphatase 2A 56 kDa regulatory subunit delta isoform [OS=Homo sapiens]	7	69.9	PPP2R5D	A8K3I9; B5BUA6; hsa:5528; O00494; O00696; Q14738; Q15171; Q5TC39	31	116.4	119.7	112.5	109.8	114.9	105.5	112.3	90.6	86.3	86.8	87.1	88.7	85.8	83.4	-0.377514	1.44044e-09	1.91952e-08	7.71681
Q9Y4K0	Lysyl oxidase homolog 2 [OS=Homo sapiens]	9	86.7	LOXL2	B2R5Q0; hsa:4017; Q53HV3; Q9BW70; Q9Y4K0; Q9Y5Y8	3	106.8	114.2	114.6	115	114.6	116.6	108.9	85.8	85.9	84.9	87	88.8	87.7	89.2	-0.375542	1.88516e-10	3.29493e-09	8.48215
O95980	Reversion-inducing cysteine-rich protein with Kazal motifs [OS=Homo sapiens]	2	106.4	RECK	B2RNS1; hsa:8434; O95980; Q5W0K6; Q8WX37	1	92.9	137.5	107.6	119.4	114	112.8	106.9	75.5	85.6	97.3	89.5	79.1	96	85.9	-0.374205	0.000161998	0.000473624	3.32457
P00750	Tissue-type plasminogen activator [OS=Homo sapiens]	7	62.9	PLAT	A8K022; B2R8E8; hsa:5327; P00750; Q15103; Q503B0; Q6PJA5; Q7Z7N2; Q86YK8; Q9BU99; Q9BZW1	12	105.7	116.8	117.4	118.3	114.4	109.5	107.5	84.3	85.6	86.9	86.9	92	85.5	89.2	-0.370613	5.62564e-09	6.16775e-08	7.20987	X
O15160	DNA-directed RNA polymerases I and III subunit RPAC1 [OS=Homo sapiens]	2	39.2	POLR1C	hsa:9533; O15160; O75395; Q5JTE3	14	122	91.1	111.6	122.4	115.3	109.3	118.4	86.4	88.2	78.9	94	88	85.1	89.3	-0.369054	1.27553e-05	5.00257e-05	4.30081
P47813	Eukaryotic translation initiation factor 1A, X-chromosomal [OS=Homo sapiens]	5	16.5	EIF1AX	B2R5U5; hsa:1964; P47813; Q0VGC2; Q5JPS5; Q5JPS6	7	116.5	110	118.8	119	112.4	107.8	104.5	89.5	88.3	92.6	89.9	85.5	82.8	82.6	-0.368	4.19835e-08	3.65575e-07	6.43702
P06865	Beta-hexosaminidase subunit alpha [OS=Homo sapiens]	4	60.7	HEXA	B4DKE7; E7ENH7; hsa:3073; P06865; Q53HS8; Q6AI32	7	121.2	109	111.5	112.5	107.5	106.7	120.3	95.3	87.1	89.9	85.9	82.1	85.5	85.5	-0.367337	7.40394e-08	5.97268e-07	6.22383
Q9UKM7	Endoplasmic reticulum mannosyl-oligosaccharide 1,2-alpha-mannosidase [OS=Homo sapiens]	3	79.5	MAN1B1	hsa:11253; Q5VSG3; Q9BRS9; Q9UKM7; Q9Y5K7	2	105.7	127.4	119	99.6	105.6	112.6	117.8	89.8	81.2	81.9	83.2	81.7	83.6	110.9	-0.367215	0.000100011	0.000312066	3.50575	X
P15104	Glutamine synthetase [OS=Homo sapiens]	3	42	GLUL	hsa:2752; P15104; Q499Y9; Q5T9Z1; Q7Z3W4; Q8IZ17	4	110.8	113.4	116.1	112	109.7	112.6	113.7	90.2	85	87.6	87.8	84.6	85.8	90.5	-0.366636	1.08661e-10	2.06371e-09	8.68535
Q8TB03	Uncharacterized protein CXorf38 [OS=Homo sapiens]	1	36.6	CXorf38	B3KW28; D3DWB5; hsa:159013; Q5JPF5; Q8N941; Q8TB03	0	110	113.5	111.8	104.8	119.3	106.2	122	87.7	82.6	90.1	87.2	95.5	92.8	76.5	-0.364407	1.68183e-06	8.72384e-06	5.05929
Q08722	Leukocyte surface antigen CD47 [OS=Homo sapiens]	1	35.2	CD47	A8K198; D3DN59; hsa:961; Q08722; Q53Y71; Q96A60	5	100.7	124.7	110.7	113.8	121.1	114.6	101.5	72.8	90.5	85.4	81.3	92.7	102.7	87.4	-0.364221	7.19687e-05	0.000233005	3.63264
Q9H4G0	Band 4.1-like protein 1 [OS=Homo sapiens]	5	98.4	EPB41L1	hsa:2036; O15046; Q4VXM6; Q4VXM7; Q4VXM8; Q4VXN4; Q6ZT61; Q8IUU7; Q96CV5; Q96L65; Q9H4G0	3	112.4	116.7	117.5	112.9	113.3	104.4	110.7	91	89.9	90	82.2	86.5	83	89.6	-0.364145	1.0781e-08	1.10508e-07	6.9566
Q11206	CMP-N-acetylneuraminate-beta-galactosamide-alpha-2,3-sialyltransferase 4 [OS=Homo sapiens]	2	38	ST3GAL4	A8K6B2; hsa:6484; O60497; Q11206; Q8N6A6; Q8NFG7; Q96QQ9	7	118.5	113.8	107.5	113	118.3	107.3	109.1	92.1	81.7	85.7	82.9	92.6	82.8	94.8	-0.363651	1.7764e-07	1.2565e-06	5.90084
O14773	Tripeptidyl-peptidase 1 [OS=Homo sapiens]	9	61.2	TPP1	hsa:1200; O14773; Q53HT1; Q5JAK6; Q6UX56; Q71JP6; Q96C37	2	111.7	117	111	111.2	108.8	106.5	120.9	92.3	82.9	84.6	80.3	86	87.8	99.1	-0.362642	5.12597e-07	3.084e-06	5.51089
Q96B23	Uncharacterized protein C18orf25 [OS=Homo sapiens]	2	43.4	C18orf25	A8K123; A8KAB6; hsa:147339; Q5BIX2; Q5XG78; Q6N058; Q86TB5; Q8TCQ5; Q96B23	0	90.2	107.5	121.3	126	118.9	113.1	109.4	81	77.9	99.6	97.8	84.1	100.5	72.6	-0.36161	0.000664924	0.00168821	2.77257
Q15208	Serine/threonine-protein kinase 38 [OS=Homo sapiens]	3	54.2	STK38	hsa:11329; Q15208; Q503A1	1	105	115.8	117.4	114.7	115.3	107	111.8	91.3	93.2	87.7	78.2	85.7	86.8	90	-0.361591	1.11977e-07	8.5471e-07	6.06818
Q9UEW8	STE20/SPS1-related proline-alanine-rich protein kinase [OS=Homo sapiens]	2	59.4	STK39	hsa:27347; O14774; Q53S90; Q53SL7; Q53SS1; Q9UER4; Q9UEW8; X5D9C8	0	122.7	105.1	115.3	106.1	105.3	108.8	123.7	87.2	82.7	84.8	90.3	80.2	84.8	103	-0.361571	9.05188e-06	3.70053e-05	4.43174
Q16394	Exostosin-1 [OS=Homo sapiens]	3	86.2	EXT1	B2R7V2; hsa:2131; Q16394; Q9BVI9	7	110.1	113.3	115.1	110.5	112.2	111.3	113.4	88.1	83.1	86.3	86.1	84.5	91.9	94	-0.357186	2.48035e-09	3.00876e-08	7.52161
Q14766	Latent-transforming growth factor beta-binding protein 1 [OS=Homo sapiens]	3	186.7	LTBP1	A1L3V1; hsa:4052; P22064; Q14766; Q53SD8; Q53SF3; Q53SG1; Q59HF7; Q8TD95	6	86.9	121.5	106.3	103.4	122.2	126.6	119.9	106.7	78.9	94.6	83.6	83.7	79.1	86.7	-0.35626	0.000767764	0.00192357	2.71589	X
Q9HBM1	Kinetochore protein Spc25 [OS=Homo sapiens]	1	26.1	SPC25	A8K4X8; D3DPC0; hsa:57405; Q9HBM1	6	113.3	112.8	121	111.3	113.6	110	104.2	89.8	84.8	87.6	88.2	88.3	88.4	86.7	-0.356102	2.99602e-09	3.52507e-08	7.45283
Q9UNS2	COP9 signalosome complex subunit 3 [OS=Homo sapiens]	1	47.8	COPS3	B2R683; B4DY81; hsa:8533; O43191; Q7LDR6; Q9UNS2	5	130.7	121.2	124.4	104.9	103.3	102.7	100.3	87.8	90.6	84.9	85.8	87	90.4	85.8	-0.355994	1.49237e-05	5.72272e-05	4.2424
P49915	GMP synthase [glutamine-hydrolyzing] [OS=Homo sapiens]	4	76.7	GMPS	A8K639; B4DXV7; F8W720; hsa:8833; P49915	1	104.5	127.2	116.3	109.9	110.9	108.6	108	90.3	89.2	83.8	91.5	85.8	79.3	94.7	-0.353329	1.35106e-06	7.29026e-06	5.13726
Q7KYR7	Butyrophilin subfamily 2 member A1 [OS=Homo sapiens]	1	59.6	BTN2A1	B4DLP9; E9PGR4; hsa:11120; O00475; P78408; Q59EN4; Q7KYQ7; Q7KYR7; Q7Z386; Q96AV7; Q9NU62	1	97.6	111.4	116.2	115.7	113.2	118.6	113.1	83.5	88	88	87.3	86.2	89.3	92.1	-0.353066	1.45332e-07	1.0664e-06	5.97208
P49736	DNA replication licensing factor MCM2 [OS=Homo sapiens]	4	101.8	MCM2	hsa:4171; P49736; Q14577; Q15023; Q8N2V1; Q969W7; Q96AE1; Q9BRM7	10	115.2	102.6	112.9	110.4	101.9	125	117.7	93.9	84.3	84.3	89.2	84.9	90.9	86.9	-0.352574	8.72499e-07	4.94007e-06	5.30627
Q99808	Equilibrative nucleoside transporter 1 [OS=Homo sapiens]	1	50.2	SLC29A1	B3KQV7; B3KQY5; hsa:2030; Q5T9W9; Q99808; Q9UJY2	2	111.3	97	106.4	128.9	129.2	104	109.3	80.2	83	89.2	92.4	90.7	90.1	88.4	-0.350845	3.23452e-05	0.000113727	3.94414
P22314	Ubiquitin-like modifier-activating enzyme 1 [OS=Homo sapiens]	16	117.8	UBA1	hsa:7317; P22314; Q5JRR8; Q96E13	5	120.9	111.1	111	106.8	105.3	105.3	124.2	97.2	84.9	89	81.9	84	84	94.4	-0.350337	2.68545e-06	1.3112e-05	4.88233
P12429	Annexin A3 [OS=Homo sapiens]	8	36.4	ANXA3	B2R9W6; hsa:306; P12429; Q6LET2	1	112.6	114.5	113.8	106.9	110.2	113.6	112.5	90.5	87.7	88.1	82.9	84.1	86.9	95.8	-0.34919	1.03743e-08	1.07394e-07	6.96902
P46940	Ras GTPase-activating-like protein IQGAP1 [OS=Homo sapiens]	16	189.1	IQGAP1	A7MBM3; hsa:8826; P46940	17	112.3	112.8	110.1	114.3	111.4	108.1	115.1	89.8	86.9	86.8	88.1	86.4	87.7	90.2	-0.348232	8.1472e-11	1.65135e-09	8.78216
Q13162	Peroxiredoxin-4 [OS=Homo sapiens]	4	30.5	PRDX4	hsa:10549; Q13162; Q6FHT3	2	105.5	111.8	111.6	109.8	114.2	108	122.8	84	86	86.6	89.4	81.3	101.1	88	-0.347992	1.04562e-06	5.81113e-06	5.23574
Q8N2S1	Latent-transforming growth factor beta-binding protein 4 [OS=Homo sapiens]	12	173.3	LTBP4	hsa:8425; O00508; O75412; O75413; Q8N2S1	1	96.4	127.5	112.7	130.7	118.4	97.7	101.3	97.8	96.3	91.9	87.2	75.1	81.5	85.4	-0.34671	0.000451779	0.00118832	2.92507	X
Q08380	Galectin-3-binding protein [OS=Homo sapiens]	13	65.3	LGALS3BP	hsa:3959; Q08380; Q7M4S0; Q9UCH8; Q9UCH9; Q9UCI0	1	108.3	117.3	112.7	112.5	112	111.6	109.3	87.1	87.7	90.1	87.4	87.8	88	88.2	-0.346337	9.59144e-11	1.88086e-09	8.72564	X
P01112	GTPase HRas [OS=Homo sapiens]	1	21.3	HRAS	B5BUA0; hsa:3265; P01112; Q14080; Q6FHV9; Q9BR65; Q9UCE2	130	118.6	120.3	99.5	116.4	107.8	115.4	104.8	91.6	83.9	77.3	85	87.4	95.6	96.4	-0.343587	1.27039e-05	4.99053e-05	4.30185
Q6ZSJ8	Uncharacterized protein C1orf122 [OS=Homo sapiens]	2	11.5	C1orf122	A2RQF4; E9PQ13; hsa:127687; Q56A71; Q6ZSJ8	0	99.2	127.2	119.9	115.1	110.8	108.4	102.4	83.3	90	90.3	97.4	89.5	76	90.8	-0.342114	3.58438e-05	0.000124397	3.90519
P55287	Cadherin-11 [OS=Homo sapiens]	3	87.9	CDH11	A8K5D6; A8MZC8; B7WP28; hsa:1009; P55287; Q15065; Q15066; Q9UQ93; Q9UQ94	6	106.8	113.8	114.3	106.5	108.7	119.7	112.6	86.3	90	90.7	90.3	82.4	83.9	94	-0.341497	7.12411e-08	5.82487e-07	6.23471
O15144	Actin-related protein 2/3 complex subunit 2 [OS=Homo sapiens]	6	34.3	ARPC2	hsa:10109; O15144; Q92801; Q9P1D4	6	122.1	100.1	108.3	112.4	112.3	108.6	118.6	94.3	85.3	84.9	87.7	90.9	86.6	87.9	-0.339501	4.10888e-07	2.5944e-06	5.58596
Q15582	Transforming growth factor-beta-induced protein ig-h3 [OS=Homo sapiens]	10	74.6	TGFBI	D3DQB1; hsa:7045; O14471; O14472; O14476; O43216; O43217; O43218; O43219; Q15582; Q53XM1	1	113.3	111.1	111.5	111.9	110.8	106.6	116.6	89.5	88.3	89.1	86.8	88.1	86.7	89.6	-0.338628	2.02387e-10	3.51192e-09	8.45446
P98160	Basement membrane-specific heparan sulfate proteoglycan core protein [OS=Homo sapiens]	12	468.5	HSPG2	hsa:3339; P98160; Q16287; Q5SZI3; Q9H3V5	16	106.3	108.8	117.6	112.3	115.7	110.5	110.3	89.9	85.1	91.2	89.4	89.9	87.4	85.7	-0.336913	2.96649e-09	3.52232e-08	7.45317	X
P15151	Poliovirus receptor [OS=Homo sapiens]	5	45.3	PVR	B4DTS9; hsa:5817; P15151; P15152; Q15267; Q15268; Q96BJ1	2	103.2	109.3	113.6	115.1	116.6	114.2	109.4	84.3	87.2	90.7	89.9	88.5	92	86	-0.336556	1.37825e-08	1.37369e-07	6.86211
P20042	Eukaryotic translation initiation factor 2 subunit 2 [OS=Homo sapiens]	6	38.4	EIF2S2	hsa:8894; P20042; Q9BVU0; Q9UJE4	12	113.2	115.8	112.2	110.3	107.9	111.7	109.8	90	85.9	86.8	82.9	86.9	90.3	96.1	-0.336492	1.40027e-08	1.3842e-07	6.8588
Q15814	Tubulin-specific chaperone C [OS=Homo sapiens]	5	39.2	TBCC	hsa:6903; Q15814; Q53Y43; Q5T787	1	118.1	112.8	113.4	106.4	111.2	107.8	110.6	94.9	83	89.4	86.8	96.8	82.1	86.7	-0.334164	3.12923e-07	2.04544e-06	5.68921
Q9BTY2	Plasma alpha-L-fucosidase [OS=Homo sapiens]	2	54	FUCA2	E9PEB6; hsa:2519; Q7Z6V1; Q7Z6Y2; Q8NBK4; Q9BTY2	3	134.6	113.1	106.3	111.2	103	99.3	113	97.4	87.8	94	96	77.8	79.4	87.2	-0.331833	0.00015649	0.000460309	3.33695
P51570	Galactokinase [OS=Homo sapiens]	3	42.2	GALK1	B2RC07; B4E1G6; hsa:2584; P51570	2	122.8	115.1	103.6	106.4	108.6	99.1	124.1	95.7	81.6	83.5	87.4	83.5	83.6	104.9	-0.33114	0.000100563	0.000312978	3.50449
P27701	CD82 antigen [OS=Homo sapiens]	1	29.6	CD82	D3DQN6; E9PC70; hsa:3732; P27701; Q7Z2D4; Q7Z5N2	0	129	106.1	117.2	102.2	109	100.6	115.7	82.8	106.8	87.8	82.4	87.3	82.9	90.2	-0.330884	0.000102569	0.000317546	3.49819
P16144	Integrin beta-4 [OS=Homo sapiens]	8	202	ITGB4	A0AVL6; hsa:3691; O14690; O14691; O15339; O15340; O15341; P16144; Q0VF97; Q9UIQ4	17	109.4	112.7	112.4	116.3	113.1	111.1	104.8	85.5	90.3	91.6	87.5	85.3	89.3	90.7	-0.330228	3.61582e-09	4.1729e-08	7.37956
Q6UW78	Ubiquinol-cytochrome-c reductase complex assembly factor 3 [OS=Homo sapiens]	1	10.1	UQCC3	hsa:790955; Q5FVD5; Q6UW78	1	101.7	113.8	119.8	111.3	115.8	120.4	97.6	84.7	93.4	90.4	93.3	85.6	88.6	83.7	-0.329956	5.01295e-06	2.26004e-05	4.64588
P55283	Cadherin-4 [OS=Homo sapiens]	8	100.2	CDH4	B3KWB8; G3V1P8; hsa:1002; P55283; Q2M208; Q5VZ44; Q9BZ05	4	104.8	119.4	111.6	111.3	110.1	116.5	105.6	87.7	80.9	96.5	88.3	91.3	90.2	85.8	-0.328729	4.37446e-07	2.72641e-06	5.56441	X
O00625	Pirin [OS=Homo sapiens]	1	32.1	PIR	hsa:8544; O00625; Q5U0G0; Q6FHD2	1	119.5	109.1	109.4	116.9	101.6	113.2	108.7	87.7	80.6	91.2	99.9	94.5	80.3	87.3	-0.326943	8.36777e-06	3.49793e-05	4.45619
P43686	26S proteasome regulatory subunit 6B [OS=Homo sapiens]	6	47.3	PSMC4	hsa:5704; P43686; Q96FV5; Q9UBM3; Q9UEX3	59	117.6	101.8	109.3	114.6	112.7	108.2	114.7	93.2	88.2	92.3	91	83.6	88.7	84.1	-0.326318	1.5595e-07	1.12959e-06	5.94708
Q6P9B6	MTOR-associated protein MEAK7 [OS=Homo sapiens]	2	51	MEAK7	hsa:57707; Q6P9B6; Q8IZ64; Q9HCG3; Q9NTE8	0	117.3	120.3	108.3	115.5	103	101.7	112.5	90.4	88	87.5	100.3	77.8	90.5	86.9	-0.32625	1.13456e-05	4.51576e-05	4.34527
O94760	N(G),N(G)-dimethylarginine dimethylaminohydrolase 1 [OS=Homo sapiens]	3	31.1	DDAH1	hsa:23576; O94760; Q5HYC8; Q86XK5	3	108.9	116.5	108.1	112	111.6	114.6	107.1	85.5	90.7	88.7	90.1	90.6	88.9	86.9	-0.325437	1.66291e-09	2.12207e-08	7.67324
P28062	Proteasome subunit beta type-8 [OS=Homo sapiens]	2	30.3	PSMB8	B0UZC0; hsa:5696; P28062; Q29824; Q5JNW6; Q5QNR8; Q96J48	59	101	124	111.7	105.5	107	112.5	115.2	90.5	89.5	93.2	74.8	84.9	79.6	110.6	-0.325394	0.000340993	0.000928302	3.03231
P01036	Cystatin-S [OS=Homo sapiens]	4	16.2	CST4	hsa:1472; P01036; Q9UBI5; Q9UCS9	0	105.5	112.3	112.3	113.6	113.7	113.8	107.3	88	86.7	89.3	91.8	90.2	89.2	86.4	-0.324416	1.58234e-09	2.07424e-08	7.68314
Q16854	Deoxyguanosine kinase, mitochondrial [OS=Homo sapiens]	1	32	DGUOK	hsa:1716; P78532; Q16759; Q16854; Q4ZG09; Q7L1W9; Q96BC1	1	118.7	110.7	118.6	99	111.8	104.7	112.4	97.8	77.7	90.5	82.4	85.8	80.3	109.6	-0.320862	0.00030319	0.000836721	3.07742
P51665	26S proteasome non-ATPase regulatory subunit 7 [OS=Homo sapiens]	3	37	PSMD7	D3DWS9; hsa:5713; P51665; Q6PKI2; Q96E97	60	123.5	110.3	111.3	102.8	103.3	104.4	122.1	97.4	84.3	89.4	86.3	84.7	86.9	93.4	-0.319504	8.29774e-06	3.47468e-05	4.45909
Q5JS54	Proteasome assembly chaperone 4 [OS=Homo sapiens]	1	13.8	PSMG4	C9J2F8; F8WBZ2; hsa:389362; Q5JS53; Q5JS54; Q5JS56	0	127.8	100.4	106.1	103.9	102.2	110.6	126.8	99.7	86	81.1	84.8	87.1	86.8	96.6	-0.319283	0.000131157	0.000395934	3.40238
O75436	Vacuolar protein sorting-associated protein 26A [OS=Homo sapiens]	3	38.1	VPS26A	A8MZ56; B2RDD3; hsa:9559; O75436; Q8TBH4; Q9H982	1	113.4	102	112.2	119.5	110.9	100.4	117	98.4	92.4	89.3	92.9	91.8	92.8	67.1	-0.318325	0.000427293	0.00113008	2.94689
Q96T76	MMS19 nucleotide excision repair protein homolog [OS=Homo sapiens]	1	113.2	MMS19	B0QZ75; B3KPE5; B4DQX2; B4E2I3; D3DR55; F8W9Y2; hsa:64210; Q17RZ8; Q5T455; Q66K82; Q7L4W8; Q969Z1; Q96DF1; Q96MR1; Q96RK5; Q96SK1; Q96T76; Q9BUE2; Q9BYS9	1	121.4	91.4	111.5	119.9	118.2	99	115.8	97.6	80.4	96.5	86.1	86.9	97.7	77.6	-0.318055	0.000480158	0.00125069	2.90285
P49591	Serine--tRNA ligase, cytoplasmic [OS=Homo sapiens]	4	58.7	SARS1	B2R6Y9; hsa:6301; P49591; Q5T5C8; Q9NSE3	3	113.2	117.9	108.2	109.2	109.3	109	109.6	97.2	88	90.9	87.2	89	85.6	85.5	-0.317295	4.14636e-08	3.62356e-07	6.44086
Q01082	Spectrin beta chain, non-erythrocytic 1 [OS=Homo sapiens]	47	274.4	SPTBN1	B2RP63; hsa:6711; O60837; Q01082; Q16057; Q53R99; Q59ER3; Q8IX99	7	109.8	106	111.4	113.9	114.4	112.4	108.7	87.7	89.2	91.5	90.6	89.6	89.6	85.1	-0.31714	1.6101e-09	2.09922e-08	7.67794
Q16512	Serine/threonine-protein kinase N1 [OS=Homo sapiens]	2	103.9	PKN1	A8K7W5; B2R9R4; B3KVN3; hsa:5585; Q15143; Q16512; Q504U4; Q8IUV5; Q9UD44	6	112.7	99.9	105.1	119.7	118.3	108.8	112	83.5	89.9	96.9	90.8	89	92.1	81.4	-0.316005	4.51923e-06	2.06838e-05	4.68437
P62879	Guanine nucleotide-binding protein G(I)/G(S)/G(T) subunit beta-2 [OS=Homo sapiens]	1	37.3	GNB2	B3KPU1; hsa:2783; P11016; P54312; P62879	35	102.8	127.7	103.3	112.1	106.3	121.4	102.8	83.8	92	90.6	81.6	85.9	86.4	103.3	-0.315193	8.78791e-05	0.000279268	3.55398
Q4V328	GRIP1-associated protein 1 [OS=Homo sapiens]	1	95.9	GRIPAP1	A6NL78; hsa:56850; Q3MJ75; Q4V327; Q4V328; Q4V330; Q5HYG1; Q6N046; Q96DH8; Q9NQ43; Q9ULQ3	0	115.1	106.4	124.3	107.1	107.1	109.1	106.4	91.1	92.4	94.5	93.2	81.8	87.3	84	-0.312616	2.38871e-06	1.18307e-05	4.92699
O43852	Calumenin [OS=Homo sapiens]	3	37.1	CALU	B3KPG9; D6QS48; D6QS49; D6QS50; D6QS51; D6QS52; D6QS53; D6QS54; D6QS55; D6QS56; D6QS57; D6QS58; D6QS59; F5H1Q9; F5H879; hsa:813; O43852; O60456; Q6FHB9; Q96RL3; Q9NR43	5	102.1	82.5	99.1	135.6	128.3	134.4	93.4	81.8	88.7	95	106.2	100.5	94.4	58.1	-0.310812	0.0383924	0.0623119	1.20543
O95989	Diphosphoinositol polyphosphate phosphohydrolase 1 [OS=Homo sapiens]	4	19.5	NUDT3	B2R8N4; hsa:11165; O95989	1	106.3	116.1	108.2	115	109.6	114.5	105.4	89.1	85.4	91.8	92	87.6	91.3	87.6	-0.310506	2.3105e-08	2.14343e-07	6.66889
Q5M775	Cytospin-B [OS=Homo sapiens]	1	118.5	SPECC1	B4DHH0; B7WNS8; hsa:92521; Q5IBP1; Q5IBP2; Q5IBP3; Q5IBP4; Q5M772; Q5M773; Q5M774; Q5M775; Q86XT8; Q8N4U4; Q8WU84; Q9HCQ3	0	91.7	118.6	94.8	143.5	120.1	99.3	109.9	87.5	95.3	92.1	77.9	98.4	86.6	84.4	-0.310292	0.00280705	0.00602368	2.22014
Q8N441	Fibroblast growth factor receptor-like 1 [OS=Homo sapiens]	2	54.5	FGFRL1	B2RAU9; hsa:53834; Q6PJN1; Q8N441; Q9BXN7; Q9H4D7	1	104.5	116.5	108.1	112.5	110.5	117	105.7	90.3	86.6	97	93	88.3	82.4	87.6	-0.309979	5.59538e-07	3.33236e-06	5.47725
Q96QK1	Vacuolar protein sorting-associated protein 35 [OS=Homo sapiens]	7	91.6	VPS35	hsa:55737; Q561W2; Q96QK1; Q9H016; Q9H096; Q9H4P3; Q9H8J0; Q9NRS7; Q9NVG2; Q9NX80; Q9NZK2	1	111.8	115.8	115.3	109.5	105.7	101.4	114.4	100.5	96	83.4	91.5	81.1	78.5	95.2	-0.309595	4.42754e-05	0.000151264	3.82026
P48735	Isocitrate dehydrogenase [NADP], mitochondrial [OS=Homo sapiens]	3	50.9	IDH2	B2R6L6; B4DFL2; hsa:3418; P48735; Q96GT3	6	109.7	112.9	118.2	101	101.9	117.3	113.2	89.6	94.6	90.4	84	81.6	83.8	101.7	-0.308586	2.34417e-05	8.46429e-05	4.07241
P18084	Integrin beta-5 [OS=Homo sapiens]	3	88	ITGB5	B0LPF8; B2RD70; hsa:3693; P18084	14	98.1	110.4	117.3	108.4	119.8	108.3	111.6	76.3	89.8	93.9	83	93.1	89.1	100.9	-0.308205	6.53085e-05	0.000213158	3.6713
Q13043	Serine/threonine-protein kinase 4 [OS=Homo sapiens]	1	55.6	STK4	B2RCR8; hsa:6789; Q13043; Q15802; Q4G156; Q5H982; Q6PD60; Q9BR32; Q9NTZ4	4	113.1	108	108.6	122	104.9	112	105.4	96.5	88.2	87.4	88.8	93.6	93.7	77.6	-0.308044	7.32759e-06	3.15047e-05	4.50162
Q13418	Integrin-linked protein kinase [OS=Homo sapiens]	2	51.4	ILK	B7Z1I0; B7Z418; D3DQU0; hsa:3611; P57043; Q13418; Q68DZ3	10	114.5	107.4	105.9	108.2	106.3	111.1	119.4	105.4	86.3	81.2	86.4	78.3	89.8	99.7	-0.307293	9.42678e-05	0.000296446	3.52805
Q12959	Disks large homolog 1 [OS=Homo sapiens]	10	100.4	DLG1	A5YKK7; B4DGU1; B4DGZ8; B7ZMM0; B9EIQ5; D3DXB8; D3DXB9; E7EWL7; E9PG21; hsa:1739; Q12958; Q12959	14	106.6	111.2	110.6	108.3	112.8	113.1	110.9	85.8	86.4	90.9	86.5	89	91.9	96	-0.304854	1.79037e-08	1.71364e-07	6.76608
O43464	Serine protease HTRA2, mitochondrial [OS=Homo sapiens]	2	48.8	HTRA2	hsa:27429; O43464; Q9HBZ4; Q9P0Y3; Q9P0Y4	3	108.2	112.6	114.9	110.9	110.7	101	114.2	96.6	80	90.3	82	86	88	104.5	-0.304424	3.51943e-05	0.000122849	3.91063
Q9Y4F1	FERM, ARHGEF and pleckstrin domain-containing protein 1 [OS=Homo sapiens]	1	118.6	FARP1	hsa:10160; Q5JVI9; Q6IQ29; Q9Y4F1	0	97.4	126.9	106.7	107.3	109.5	120.6	104.7	91.7	98.5	85.8	87.3	73.2	97.6	92.8	-0.303566	0.000413235	0.00109651	2.95999
P41208	Centrin-2 [OS=Homo sapiens]	1	19.7	CETN2	B2R4T4; hsa:1069; P41208; Q53XW1	11	103.5	109.9	109.6	102.9	123.4	118.5	105.5	95.4	91.3	86	92.3	89.8	88.7	83.1	-0.301788	4.80493e-06	2.18575e-05	4.6604
P78536	Disintegrin and metalloproteinase domain-containing protein 17 [OS=Homo sapiens]	3	93	ADAM17	hsa:6868; O60226; P78536	19	115.2	102.7	112.7	112.5	112.9	108.2	108.6	92.3	83.5	91.6	94.8	88.5	92.5	84.1	-0.301525	3.27784e-07	2.12531e-06	5.67258
O00559	Receptor-binding cancer antigen expressed on SiSo cells [OS=Homo sapiens]	1	24.4	EBAG9	A8K3N6; hsa:9166; O00559; Q5Y8C7; Q6IB20; Q9BS76	1	109.2	151.3	95.7	94	102.1	118	101.4	104.2	62.4	83.2	90.1	78.5	101.3	108.7	-0.30108	0.0286108	0.0480566	1.31825
P50897	Palmitoyl-protein thioesterase 1 [OS=Homo sapiens]	5	34.2	PPT1	B4DY24; hsa:5538; P50897; Q6FGQ4	1	119.1	110.1	113.4	104.1	103.6	108.6	114	94	92.2	87.9	88	85.7	87.7	91.5	-0.300931	2.34529e-07	1.58455e-06	5.8001
Q14767	Latent-transforming growth factor beta-binding protein 2 [OS=Homo sapiens]	11	194.9	LTBP2	hsa:4053; Q14767; Q99907; Q9NS51	2	98.5	120.6	114.7	106.1	113.4	115.5	104.2	84.9	93	91.5	89.1	84.5	90.7	93.4	-0.299745	4.4765e-06	2.05272e-05	4.68767	X
P35573	Glycogen debranching enzyme [OS=Homo sapiens]	2	174.7	AGL	A6NCX7; A6NEK2; D3DT51; hsa:178; P35573; P78354; P78544; Q59H92; Q6AZ90; Q9UF08	3	94	105.1	119.3	113.6	117	114.5	108.4	87.6	82.3	83.2	84	86.1	99.4	105.5	-0.299363	0.000278548	0.000772252	3.11224
Q9NQT8	Kinesin-like protein KIF13B [OS=Homo sapiens]	2	202.7	KIF13B	B4DGY5; B5MC45; F8VPJ2; hsa:23303; O75134; Q9BYJ6; Q9NQT8	2	96.9	150.1	102.3	92.3	103.2	116.4	112.7	91.6	83.6	88.4	90	84.6	75	112.8	-0.298879	0.00912893	0.0175032	1.75688
Q92820	Gamma-glutamyl hydrolase [OS=Homo sapiens]	3	35.9	GGH	hsa:8836; Q92820	2	109.4	116.8	113.1	107	105.2	109.7	110.6	92.7	90	90.3	90.7	90.1	89.4	84.8	-0.297174	1.71427e-08	1.64734e-07	6.78322
O43242	26S proteasome non-ATPase regulatory subunit 3 [OS=Homo sapiens]	3	60.9	PSMD3	B3KMW9; B4DT72; hsa:5709; O43242; Q96EI2; Q9BQA4	59	102.2	108	118.5	119.5	109	104.2	110.6	89.6	88	84.1	88.3	91.1	94.1	92.8	-0.296509	1.18631e-06	6.53285e-06	5.1849
P10619	Lysosomal protective protein [OS=Homo sapiens]	6	54.4	CTSA	B2R798; hsa:5476; P10619; Q561W6; Q5JZH1; Q96KJ2; Q9BR08; Q9BW68	6	114.2	114.9	109.2	104.3	106.9	104	118	95.4	86.9	85.9	86.8	86.4	89.6	97.6	-0.295668	1.61289e-06	8.45714e-06	5.07278
P40121	Macrophage-capping protein [OS=Homo sapiens]	7	38.5	CAPG	B8ZZS7; D6W5K8; hsa:822; P40121; Q53SA7	1	113.3	110.6	105.5	110.5	111.4	111.8	108.3	87.9	88.4	91.4	90.1	93.1	92.3	85.4	-0.295573	6.79121e-09	7.21603e-08	7.1417
Q04760	Lactoylglutathione lyase [OS=Homo sapiens]	3	20.8	GLO1	B2R6P7; B4DDV0; hsa:2739; P78375; Q04760; Q59EL0; Q5TZW3; Q96FC0; Q96J41	1	116.8	98.4	108	110.9	113.3	110.5	113.8	91.2	89.1	91.5	92.3	90.9	90.8	82.6	-0.295368	8.10628e-07	4.63326e-06	5.33411
Q96FV2	Secernin-2 [OS=Homo sapiens]	2	46.6	SCRN2	A8K3N1; B7Z8S7; E9PBV5; hsa:90507; Q96AC3; Q96FV2; Q9BU04	0	146.3	100.7	95.9	98.1	106.4	123.6	102.8	81.7	94.5	91.9	77.5	89.9	92.7	98.1	-0.294197	0.0037691	0.00790527	2.10208
P0C0L4	Complement C4-A [OS=Homo sapiens]	17	192.7	C4A	A6H8M8; A6NHJ5; A7E2V2; B0QZR6; B0V2C8; B2RUT6; B7ZVZ6; hsa:720; hsa:721; P01028; P0C0L4; P78445; Q13160; Q13906; Q14033; Q14835; Q4LE82; Q5JNX2; Q5JQM8; Q6P4R1; Q6U2E5; Q6U2E8; Q6U2F0; Q6U2F3; Q6U2F4; Q6U2F6; Q6U2F8; Q6U2G0; Q96EG2; Q96SA8; Q9NPK5; Q9UIP5	10	108.2	113	108.1	108.7	108.1	109.8	114.9	91.7	88.6	89.7	85.4	89.7	87.6	96.4	-0.293602	2.65389e-08	2.3885e-07	6.62187
P05161	Ubiquitin-like protein ISG15 [OS=Homo sapiens]	2	17.9	ISG15	hsa:9636; P05161; Q5SVA4; Q7Z2G2; Q96GF0	10	122.8	103.3	109	109.1	104	105.6	116.9	96	83.7	93.5	84.5	94.7	89.7	87.3	-0.291494	8.88231e-06	3.656e-05	4.43699
P61313	60S ribosomal protein L15 [OS=Homo sapiens]	4	24.1	RPL15	hsa:6138; P39030; P41051; P61313; Q5U0C0; Q642I1; Q6IPX6; Q8WYP2; Q96C44; Q9H2E5	14	103	113.7	99.8	113	111.7	111.5	116.7	102.5	89.7	91.3	89.8	73.5	95.9	88	-0.291074	0.000180747	0.000523365	3.2812
P07942	Laminin subunit beta-1 [OS=Homo sapiens]	19	197.9	LAMB1	hsa:3912; P07942; Q14D91	16	106.5	112.5	109.9	111.1	113.3	112.2	104.9	88.2	88.7	93.4	89.2	91.1	89.9	89.2	-0.290652	4.63723e-09	5.25117e-08	7.27974	X
P06737	Glycogen phosphorylase, liver form [OS=Homo sapiens]	8	97.1	PYGL	A6NDQ4; B4DUB7; F5H816; hsa:5836; O60567; O60752; O60913; P06737; Q501V9; Q641R5; Q96G82	4	108.2	110.8	112	110.3	111.7	106.3	111	92.4	87.5	91.2	89.4	89.7	88	91.6	-0.290568	1.17908e-09	1.60674e-08	7.79405
Q92854	Semaphorin-4D [OS=Homo sapiens]	4	96.1	SEMA4D	B2RPM6; hsa:10507; Q7Z5S4; Q8N8B0; Q92854	3	94.9	116.3	114.5	113.4	117.5	103.9	110.2	90.6	91.8	91.6	89.3	80.9	89.5	95.7	-0.290288	2.08059e-05	7.67336e-05	4.11501	X
P43234	Cathepsin O [OS=Homo sapiens]	2	35.9	CTSO	hsa:1519; P43234	1	108.4	107.4	113.4	111.3	108.8	110.7	109.8	87.5	89.5	89	87.6	90	89.4	97.3	-0.289056	1.30842e-08	1.3095e-07	6.88289
P28065	Proteasome subunit beta type-9 [OS=Homo sapiens]	5	23.3	PSMB9	B0V0T1; hsa:5698; P28065; Q16523; Q5JNW4	58	102.1	115.1	110.1	109	104.4	111.7	116.4	95.5	86.3	88.1	82.6	85.4	84.8	108.6	-0.288708	8.70005e-05	0.000277013	3.5575
P62906	60S ribosomal protein L10a [OS=Homo sapiens]	2	24.8	RPL10A	B2R801; hsa:4736; P52859; P53025; P62906; Q5TZT6; Q8J013	15	116.8	107	113.9	99.3	102.7	112.1	118.2	94.3	84.8	90.4	84	94.8	86.2	95.6	-0.288516	1.22509e-05	4.84413e-05	4.31478
P48059	LIM and senescent cell antigen-like-containing domain protein 1 [OS=Homo sapiens]	1	37.2	LIMS1	B2RAJ4; B7Z483; B7Z7R3; B7Z907; hsa:3987; P48059; Q53TE0; Q9BS44	3	103.7	117.7	95.7	114.9	112.8	116.2	108.9	85.8	96.7	92	86.8	84	89.3	95.3	-0.288004	2.14349e-05	7.86924e-05	4.10407
O75351	Vacuolar protein sorting-associated protein 4B [OS=Homo sapiens]	2	49.3	VPS4B	hsa:9525; O75351; Q69HW4; Q9GZS7	2	100.5	110.3	112.4	105	108.2	125.4	107.9	97.4	81.2	84.6	90.4	90.3	90.1	96.3	-0.287845	2.94988e-05	0.000104174	3.98224
Q15262	Receptor-type tyrosine-protein phosphatase kappa [OS=Homo sapiens]	7	162	PTPRK	B2RTQ8; B7ZMG0; hsa:5796; Q14763; Q15262; Q5TG10; Q5TG11	1	108	109.1	109.9	110.3	112.4	111.6	108.2	88.4	88.2	88.7	89.9	91.4	92.4	91.5	-0.287506	6.95288e-10	1.04164e-08	7.98228
Q14126	Desmoglein-2 [OS=Homo sapiens]	9	122.2	DSG2	hsa:1829; Q14126; Q4KKU6	4	107.2	107.1	108.4	110.6	114.6	113.9	107.7	86	89.1	91.6	92.4	92	92.2	87.2	-0.287448	1.62011e-08	1.56936e-07	6.80428
Q9H223	EH domain-containing protein 4 [OS=Homo sapiens]	3	61.1	EHD4	hsa:30844; Q9H223; Q9HAR1; Q9NZN2	0	117.9	105.2	121.2	113.3	104.7	100	106.8	99	85.3	81.1	84.8	89.6	92.4	98.8	-0.28618	7.59247e-05	0.0002445	3.61172
Q14203	Dynactin subunit 1 [OS=Homo sapiens]	11	141.6	DCTN1	A8MY36; B4DM45; E9PFS5; E9PGE1; G5E9H4; hsa:1639; O95296; Q14203; Q6IQ37; Q9BRM9; Q9UIU1; Q9UIU2	5	107.9	118.1	107.5	113.4	112.4	102.7	107.2	89.7	90.1	88.1	89.9	84.3	93.7	95	-0.285819	4.56507e-07	2.83058e-06	5.54812
Q9UPY8	Microtubule-associated protein RP/EB family member 3 [OS=Homo sapiens]	2	32	MAPRE3	B7WPK5; hsa:22924; O00265; Q6FHB0; Q6FI15; Q9BZP7; Q9BZP8; Q9UPY8	0	109.2	120.6	114.1	105.6	104.4	110.6	104.2	88.5	83.4	89.6	91.7	90.1	86.5	101.4	-0.284868	7.54283e-06	3.22576e-05	4.49137
P02686	Myelin basic protein [OS=Homo sapiens]	2	33.1	MBP	A4FU54; A6NI84; A8MY86; A8MYL4; B3KY66; B7ZKS2; B7ZKS4; hsa:4155; P02686; Q15337; Q15338; Q15339; Q15340; Q59GX3; Q65ZS4; Q6AI64; Q6FH37; Q6FI04; Q6PK23	7	98.7	126.9	128.1	117.1	103.3	98.9	97.5	90	86.6	89.5	89.5	84.3	90.1	99.4	-0.284187	0.000624545	0.0016002	2.79583
P54802	Alpha-N-acetylglucosaminidase [OS=Homo sapiens]	11	82.2	NAGLU	hsa:4669; P54802	3	108.6	109.5	116.8	101.8	120.3	96.7	115.6	84.7	95.5	94.5	91.3	91.9	87.8	85.1	-0.284051	2.58619e-05	9.25503e-05	4.03362
Q9Y287	Integral membrane protein 2B [OS=Homo sapiens]	3	30.3	ITM2B	hsa:9445; Q5W0A3; Q96B24; Q9NYH1; Q9Y287	1	115.4	101.7	108.1	110.7	109.9	105.5	117.3	95.9	92.2	87.4	85	88.1	88	94.9	-0.283239	1.35973e-06	7.3207e-06	5.13545
P59998	Actin-related protein 2/3 complex subunit 4 [OS=Homo sapiens]	4	19.7	ARPC4	C9JWM7; E7ETI0; F6TTL5; hsa:10093; O15509; P59998; Q6P0W5; Q96QJ3	6	127.2	101.5	107.6	106	101.7	102.2	122	105.1	88.7	83.1	78.9	88.4	87.5	100.2	-0.282682	0.000861681	0.00211432	2.67483
Q8N3D4	EH domain-binding protein 1-like protein 1 [OS=Homo sapiens]	7	161.8	EHBP1L1	hsa:254102; Q8N3D4; Q8TB89; Q9H7M7	0	103.1	114.2	116.2	113	111.7	110.4	99.8	86.4	84	88.2	95.5	89.5	94.7	93.3	-0.282384	3.70068e-06	1.72985e-05	4.76199
O00154	Cytosolic acyl coenzyme A thioester hydrolase [OS=Homo sapiens]	6	41.8	ACOT7	A8K0K7; A8K232; A8K6B8; A8K837; B3KQ12; hsa:11332; O00154; O43703; Q53Y78; Q5JYL2; Q5JYL3; Q5JYL4; Q5JYL5; Q5JYL6; Q5TGR4; Q9UJM9; Q9Y539; Q9Y540	1	119.6	112.3	107.1	104.9	109.3	108.2	107	91	89.9	91.9	89	89.8	85.7	94.3	-0.282189	1.53867e-07	1.11786e-06	5.95161
Q93008	Probable ubiquitin carboxyl-terminal hydrolase FAF-X [OS=Homo sapiens]	6	292.1	USP9X	hsa:8239; O75550; Q8WWT3; Q8WX12; Q93008	6	107	112	108.3	115.5	115.2	105.5	104.8	85.8	87.5	90.2	91.8	90	90.6	95.8	-0.282173	1.80527e-07	1.26948e-06	5.89638
O00232	26S proteasome non-ATPase regulatory subunit 12 [OS=Homo sapiens]	3	52.9	PSMD12	A6NP15; hsa:5718; O00232; Q53HA2; Q6P053	60	116.9	103.1	110.6	108.7	112.1	104.9	111.9	90.9	90.3	92.1	88	87.6	88.5	94.3	-0.281565	1.07098e-07	8.2554e-07	6.08326
P49207	60S ribosomal protein L34 [OS=Homo sapiens]	1	13.3	RPL34	hsa:6164; P49207; Q6FG66; Q9BUZ2	14	113.7	126	113.5	108.8	98.6	102.6	105.3	92.8	86.6	94.4	93.8	80.4	96.7	86.9	-0.281541	8.70545e-05	0.000277013	3.5575
Q13813	Spectrin alpha chain, non-erythrocytic 1 [OS=Homo sapiens]	51	284.4	SPTAN1	hsa:6709; Q13186; Q13813; Q15324; Q16606; Q59EF1; Q5VXV5; Q5VXV6; Q7Z6M5; Q9P0V0	8	106.4	111	109.1	111.5	111.3	111.6	107.1	88.3	89.1	89.9	91	91.6	92.9	89.2	-0.281129	1.5797e-09	2.07424e-08	7.68314
P61163	Alpha-centractin [OS=Homo sapiens]	3	42.6	ACTR1A	B2R6B0; hsa:10121; P42024; P61163	11	136.1	89.2	102.4	110.6	115.7	98.1	118.1	100	91.6	90	90.5	85	88.5	84.2	-0.280499	0.00181578	0.00407789	2.38956
O95167	NADH dehydrogenase [ubiquinone] 1 alpha subcomplex subunit 3 [OS=Homo sapiens]	1	9.3	NDUFA3	hsa:4696; O95167	5	98.7	125.6	96.1	123.1	103.3	111.2	109.5	86.4	91.2	103.1	81.4	101.9	90.4	78	-0.279554	0.00167352	0.00378307	2.42216
P01111	GTPase NRas [OS=Homo sapiens]	1	21.2	NRAS	hsa:4893; P01111; Q14971; Q15104; Q15282	101	122.7	94.8	102.7	104.4	104.5	115.3	123.1	90.1	77.9	94.3	79.9	100	89.3	100.9	-0.279547	0.001234	0.00290382	2.53703
Q9NUY8	TBC1 domain family member 23 [OS=Homo sapiens]	1	78.3	TBC1D23	B9A6M5; hsa:55773; Q8TCN8; Q8WUB7; Q96D90; Q9NUY8; Q9NV75	0	104	112.9	117.3	98.1	103.4	121.9	109.5	95	85.1	100.3	80.2	80.3	93	99	-0.27936	0.000383259	0.00102942	2.98741
P52848	Bifunctional heparan sulfate N-deacetylase/N-sulfotransferase 1 [OS=Homo sapiens]	4	100.8	NDST1	hsa:3340; P52848; Q96E57	2	108.7	110	114.3	108.1	104.8	113.3	107.9	87.7	87.1	96.8	87.7	97.2	92.9	83.5	-0.278969	1.24862e-06	6.81375e-06	5.16661
Q01518	Adenylyl cyclase-associated protein 1 [OS=Homo sapiens]	2	51.9	CAP1	hsa:10487; Q01518; Q53HR7; Q5T0S1; Q5T0S2; Q6I9U6	5	127.8	85.4	106.7	123.4	118.2	99.8	107	90	91.4	96.2	96.2	92.4	91.9	73.4	-0.276374	0.00436077	0.0090053	2.0455
O60243	Heparan-sulfate 6-O-sulfotransferase 1 [OS=Homo sapiens]	1	48.2	HS6ST1	B4DEP2; B4DJ29; hsa:9394; O60243; Q53SL2; Q9BVI1	2	115.7	103.5	117.1	105.5	112.2	97.3	113.4	90.2	86.8	90.8	74	83.3	109.5	100.6	-0.274819	0.00161117	0.00366624	2.43578
P16152	Carbonyl reductase [NADPH] 1 [OS=Homo sapiens]	6	30.4	CBR1	B2RBZ7; B4DFK7; hsa:873; P16152; Q3LHW8	4	116.4	107.7	107.2	107.8	105.7	104.1	117.1	92.7	91.1	88.6	87.9	86.5	88.1	99.2	-0.272655	1.81552e-06	9.35692e-06	5.02887
Q9UPT5	Exocyst complex component 7 [OS=Homo sapiens]	1	83.3	EXOC7	B5MC69; B8XXP2; hsa:23265; Q8ND93; Q8WV91; Q96FF0; Q9H8C3; Q9H9X3; Q9HA32; Q9UPT5	5	115.1	101.8	118	113.4	101.6	102.6	110.1	110.3	94.5	81.4	91.9	73.6	76.3	109.5	-0.27258	0.00656966	0.0130313	1.88501
Q9UNM6	26S proteasome non-ATPase regulatory subunit 13 [OS=Homo sapiens]	3	42.9	PSMD13	B3KT15; hsa:5719; O75831; Q53XU2; Q9UNM6; Q9UNV3	60	107.5	104.2	109.5	111.5	112.5	110.2	110.2	92.8	89.3	91.1	94.3	85.1	92.3	89.5	-0.271495	4.29477e-08	3.72626e-07	6.42873
Q9Y230	RuvB-like 2 [OS=Homo sapiens]	9	51.1	RUVBL2	B3KQ59; E7ETE5; hsa:10856; Q6FIB9; Q6PK27; Q9Y230; Q9Y361	2	118.5	96.5	110.7	110.8	109.8	109.5	109	99.4	92.1	87.5	97.3	89.2	94.5	75.1	-0.271056	0.000237968	0.000672895	3.17205
Q9NX18	Succinate dehydrogenase assembly factor 2, mitochondrial [OS=Homo sapiens]	2	19.6	SDHAF2	hsa:54949; Q9NX18	1	100.9	122.4	116.4	108.4	106	116.2	96	87.9	93.9	94.3	87.7	82.5	94.3	93.2	-0.270923	9.6769e-05	0.000302733	3.51894
Q3KQV9	UDP-N-acetylhexosamine pyrophosphorylase-like protein 1 [OS=Homo sapiens]	5	57	UAP1L1	A2AMJ8; hsa:91373; Q3KQV9; Q5SPZ2; Q69YQ3; Q6ZR38	0	115.2	114.7	114.1	99.3	101	104.6	116.6	88.3	92.9	88.5	85.3	88.4	92.5	98.6	-0.269296	1.95187e-05	7.27603e-05	4.13811
P23284	Peptidyl-prolyl cis-trans isomerase B [OS=Homo sapiens]	3	23.7	PPIB	A8K534; hsa:5479; P23284; Q6IBH5; Q9BVK5	3	118	107.2	105.2	107	108.1	108.3	111.3	92.8	87.6	89.3	89.3	93.4	89.4	93.1	-0.268619	9.31301e-08	7.29318e-07	6.13708
P52788	Spermine synthase [OS=Homo sapiens]	2	41.2	SMS	A6NHA7; A6NI34; B2R9M0; hsa:6611; O00544; P52788; Q9UQS1	3	110.9	107.1	107.6	112.7	108.2	106.2	112	93.3	84.9	87.7	91.1	92.8	90.7	94.8	-0.268011	8.09459e-08	6.48643e-07	6.18799
Q9P0S2	Cytochrome c oxidase assembly protein COX16 homolog, mitochondrial [OS=Homo sapiens]	1	12.3	COX16	A6NDT5; A8K3X8; B8XYC5; hsa:51241; Q9P0S2	3	97.8	118.2	109.9	121.4	105.8	116.3	96.4	91.1	85.3	90.1	88.3	94.1	89.9	95.4	-0.267778	9.34313e-05	0.000295356	3.52965
P32455	Guanylate-binding protein 1 [OS=Homo sapiens]	6	67.9	GBP1	D3DT26; hsa:2633; P32455; Q5T8M1	2	115.1	101.2	103.7	105.9	109.1	111.3	118.3	95	84.2	84.7	89.6	90.7	92.2	99	-0.267194	1.55462e-05	5.92375e-05	4.2274
O95999	B-cell lymphoma/leukemia 10 [OS=Homo sapiens]	1	26.2	BCL10	hsa:8915; O95999; Q5VUF1	8	102.7	107.7	107.9	107.4	108.7	116.8	112.7	91.2	86.7	87.7	92.2	96.9	98.8	82.5	-0.265815	8.40256e-06	3.50161e-05	4.45573
Q9Y4W6	AFG3-like protein 2 [OS=Homo sapiens]	2	88.5	AFG3L2	hsa:10939; Q6P1L0; Q9Y4W6	2	102.1	109.8	111.3	126.7	112.6	95.3	104.6	86.9	96.2	97.7	101.4	102.9	83.6	68.9	-0.26485	0.00605595	0.0121623	1.91498
P50914	60S ribosomal protein L14 [OS=Homo sapiens]	4	23.4	RPL14	hsa:9045; P50914; Q45RF0; Q53G20; Q8TBD5; Q8WUT0; Q92579; Q96GR0; Q9BSB8; Q9BW65; Q9BYF6	14	119.1	111	111.9	108.4	97.8	105.9	110.2	91.8	90.4	92	90.7	82.9	97.2	90.8	-0.264709	9.81975e-06	3.96737e-05	4.4015
P84095	Rho-related GTP-binding protein RhoG [OS=Homo sapiens]	1	21.3	RHOG	hsa:391; P35238; P84095; Q8NI04	8	127.6	98.3	93.6	104.5	103.6	106.8	130.3	98.8	76.4	87.5	86.9	93.2	86.4	106.3	-0.264013	0.00550567	0.011122	1.95382
P28827	Receptor-type tyrosine-protein phosphatase mu [OS=Homo sapiens]	7	163.6	PTPRM	A7MBN1; D3DUH8; hsa:5797; J3QL11; P28827	0	108.6	104.8	108.5	110.3	113.5	111.9	106	89.4	88.2	94	92.1	93.7	94.3	84.8	-0.263138	2.05742e-07	1.42192e-06	5.84713
Q07960	Rho GTPase-activating protein 1 [OS=Homo sapiens]	2	50.4	ARHGAP1	D3DQQ6; hsa:392; Q07960	1	105.1	114.2	112.4	107.6	109.8	105.1	108.9	100.5	91.8	90.8	87.8	85.2	85.2	95.4	-0.262937	3.93235e-06	1.82752e-05	4.73814
P33992	DNA replication licensing factor MCM5 [OS=Homo sapiens]	3	82.2	MCM5	hsa:4174; O60785; P33992; Q14578; Q9BTJ4; Q9BWL8	10	121	110.9	107.9	100.2	111.3	98.6	113.9	100.4	97.4	89.8	89.2	86.6	86.6	86.2	-0.262919	7.43372e-05	0.000239708	3.62032
O60826	Coiled-coil domain-containing protein 22 [OS=Homo sapiens]	2	70.7	CCDC22	A8K7G1; hsa:28952; O60826	1	111.5	99	122	116.4	105.3	89.9	117.1	102.2	96	82.6	85.3	71.7	83.8	117.1	-0.262431	0.0148771	0.0268276	1.57142
Q9UMY1	Nucleolar protein 7 [OS=Homo sapiens]	1	29.4	NOL7	hsa:51406; Q5T297; Q9UMY1; Q9Y3U7	0	106.2	116.8	111.3	112.4	106.9	110.1	99.5	84.8	100.7	87.5	86.7	97	90.7	89.3	-0.262306	1.86051e-05	6.96826e-05	4.15688
O43747	AP-1 complex subunit gamma-1 [OS=Homo sapiens]	2	91.3	AP1G1	hsa:164; O43747; O75709; O75842; Q9UG09; Q9Y3U4	4	105.5	113	115.5	106.9	114	107.3	100.6	92.4	90.4	96.3	82.3	85.3	89.8	100.7	-0.260948	3.00524e-05	0.000105838	3.97536
P16989	Y-box-binding protein 3 [OS=Homo sapiens]	1	40.1	YBX3	B2RBW6; hsa:8531; P16989; Q14121; Q969N6; Q96B76	2	90.7	125.7	107.5	105.6	102.3	121.8	108.9	85.1	95.6	101.1	87.6	76	87.8	104.4	-0.258121	0.00422021	0.00873747	2.05861
Q9UMX5	Neudesin [OS=Homo sapiens]	3	18.8	NENF	A1KYQ8; hsa:29937; Q53FZ6; Q5TM90; Q9UMX5	0	98.3	123.3	119.1	108.1	101.2	111.5	101.1	87.2	93	94.6	86.8	83.2	89.9	102.8	-0.25682	0.000385864	0.00103403	2.98547
Q8NBT2	Kinetochore protein Spc24 [OS=Homo sapiens]	1	22.5	SPC24	B4DZZ7; C9JGC4; hsa:147841; Q8NBT2	6	107.4	107.4	114.6	96.9	112.3	107.8	115.6	94.9	85.5	89.1	94	87.8	87.8	98.7	-0.256229	1.9834e-05	7.35042e-05	4.13369
O60476	Mannosyl-oligosaccharide 1,2-alpha-mannosidase IB [OS=Homo sapiens]	1	73	MAN1A2	hsa:10905; O60476; Q9H510	2	112.5	92	106.1	118.1	119.9	110	100.3	90.5	94.3	98.4	110.6	96.4	87.6	63.2	-0.255888	0.0188537	0.0329529	1.48211
O76054	SEC14-like protein 2 [OS=Homo sapiens]	3	46.1	SEC14L2	B7Z8Q1; F5H3U4; hsa:23541; O76054; Q53EQ2; Q6PD61; Q9ULN4	0	99.2	120.5	103.5	118.7	114.9	106.3	99.3	94	90.4	87	87.3	94.1	85.9	99	-0.255145	0.000135985	0.000408464	3.38885
P32456	Guanylate-binding protein 2 [OS=Homo sapiens]	5	67.2	GBP2	hsa:2634; P32456; Q6GPH0; Q6IAU2; Q86TB0	2	127.5	100.6	111.8	101	100.7	99.7	120.7	101.2	91.7	84.4	85.3	86.6	85.8	103.2	-0.253784	0.0016112	0.00366624	2.43578
P62191	26S proteasome regulatory subunit 4 [OS=Homo sapiens]	6	49.2	PSMC1	B4DR63; hsa:5700; P49014; P62191; Q03527; Q6IAW0; Q6NW36; Q96AZ3	59	117.4	100.2	109.8	111.3	105.7	107.6	109.5	97.5	89.4	90.4	87.3	88.2	91.7	94.1	-0.253407	2.54197e-06	1.25383e-05	4.90176
P22352	Glutathione peroxidase 3 [OS=Homo sapiens]	1	25.5	GPX3	hsa:2878; O43787; P22352; Q86W78; Q9NZ74; Q9UEL1	9	113.4	114.2	105.9	110.7	104.3	104.4	108.3	93.4	84.8	92.1	94.9	91.3	92.1	90.2	-0.252813	5.81917e-07	3.44015e-06	5.46342
O94985	Calsyntenin-1 [OS=Homo sapiens]	9	109.7	CLSTN1	A8K183; hsa:22883; O94985; Q5SR52; Q5UE58; Q71MN0; Q8N4K9	1	105.9	106.2	106.9	112.2	113.9	109.1	106.8	86.4	91.7	92.4	91.5	94.1	93.2	89.6	-0.252287	8.3845e-08	6.65244e-07	6.17702
P62847	40S ribosomal protein S24 [OS=Homo sapiens]	2	15.4	RPS24	E7EPK6; hsa:6229; P16632; P62847; Q5T0P7; Q5T0P8; Q7Z3D1	17	129.6	100.6	111.3	108.1	107.2	101.2	103.9	94.7	92.5	92.2	92.1	86.7	92.3	87.6	-0.251663	9.41978e-05	0.000296446	3.52805
P01034	Cystatin-C [OS=Homo sapiens]	7	15.8	CST3	B2R5J9; D3DW42; hsa:1471; P01034; Q6FGW9	4	100.5	111.1	110.6	109.9	110	112.3	106.7	88.3	89.8	91.6	90.5	92.2	93	93.6	-0.251659	1.32933e-07	9.92676e-07	6.00319
P21246	Pleiotrophin [OS=Homo sapiens]	1	18.9	PTN	hsa:5764; P21246; Q5U0B0; Q6ICQ5; Q9UCC6	0	106.9	114.4	108.2	106.2	113.5	109.4	102.1	85.6	89	99.9	90.2	90.4	89.7	94.5	-0.251406	3.24913e-06	1.53967e-05	4.81257
Q01130	Serine/arginine-rich splicing factor 2 [OS=Homo sapiens]	4	25.5	SRSF2	B3KWD5; B4DN89; H0YG49; hsa:6427; Q01130	6	116.4	122.4	108	108.3	104.7	98.6	102.9	90.8	94.8	89.9	92.5	86.2	95.5	89	-0.250725	3.56598e-05	0.000124114	3.90618
Q9Y371	Endophilin-B1 [OS=Homo sapiens]	3	40.8	SH3GLB1	B4E182; hsa:51100; Q5H8U5; Q9H3Z0; Q9NR47; Q9NYA9; Q9Y371	2	108.6	113.1	107.4	107.3	106.1	104.1	113.7	93.2	86.7	91	85.1	89.4	96.3	97.9	-0.250412	2.62638e-06	1.28757e-05	4.89023
O14879	Interferon-induced protein with tetratricopeptide repeats 3 [OS=Homo sapiens]	2	56	IFIT3	hsa:3437; O14879; Q99634; Q9BSK7	2	118.9	101.9	100.1	119.7	106.9	106	106.7	101.8	89.6	82.5	91.5	88.2	101.6	84.6	-0.249937	0.000392765	0.00104795	2.97966
Q14393	Growth arrest-specific protein 6 [OS=Homo sapiens]	10	74.9	GAS6	B3KRQ7; B3KVL4; E9PBL7; hsa:2621; Q14393; Q6IMN1; Q7Z7N3	9	113.2	115.4	115.5	104.8	102.4	107	101.2	95.6	78.6	85.2	89.4	96.9	97.6	97.3	-0.247871	0.000233747	0.000661733	3.17932
Q7L1Q6	Basic leucine zipper and W2 domain-containing protein 1 [OS=Homo sapiens]	2	48	BZW1	B4DLZ8; B4DWF7; hsa:9689; Q14281; Q15394; Q7L1Q6; Q9BUY0	0	111.5	111.3	108.1	106.6	105.3	106.3	109.9	93.5	85	94.7	91.6	90.4	85.8	99.9	-0.24564	3.12018e-06	1.48147e-05	4.82931
P26572	Alpha-1,3-mannosyl-glycoprotein 2-beta-N-acetylglucosaminyltransferase [OS=Homo sapiens]	5	50.8	MGAT1	A8K404; B3KRU8; D3DWR1; hsa:4245; P26572; Q6IBE3	2	105.6	111.6	114.9	101.6	106.2	108.3	110.7	90.7	92.6	92.2	86.3	88.9	89.5	101	-0.243657	5.46376e-06	2.43147e-05	4.61413	X
P62269	40S ribosomal protein S18 [OS=Homo sapiens]	7	17.7	RPS18	hsa:6222; P25232; P62269; Q5SUJ3; Q6IPF8	17	125	102.4	108.6	109.2	103.1	103.4	107.4	101	92.3	93.3	92.5	87.1	89.8	84.7	-0.243602	9.61259e-05	0.000301895	3.52014
P50479	PDZ and LIM domain protein 4 [OS=Homo sapiens]	7	35.4	PDLIM4	B2R8U1; hsa:8572; P50479; Q53Y39; Q96AT8; Q9BTW8; Q9Y292	0	96	127.8	109.4	106.8	105.4	110.2	103.9	96.1	89.2	87.6	85.5	91.1	90.2	100.8	-0.24311	0.000346111	0.000939054	3.02731
P07478	Trypsin-2 [OS=Homo sapiens]	3	26.5	PRSS2	hsa:5645; P07478	5	105.6	108	109.3	105.5	106.5	114.3	109.5	93.3	87.6	89.6	88.8	92.1	94.9	95	-0.242697	2.11894e-07	1.46025e-06	5.83557
P49902	Cytosolic purine 5'-nucleotidase [OS=Homo sapiens]	3	64.9	NT5C2	B7Z382; D3DR91; hsa:22978; P49902; Q5JUV5	2	108.9	108.1	110.5	107.6	107.8	106.8	108.8	92.7	93.1	95.9	92.4	88.4	92.2	86.8	-0.242322	5.55933e-08	4.65594e-07	6.33199
P18124	60S ribosomal protein L7 [OS=Homo sapiens]	4	29.2	RPL7	A8K504; hsa:6129; P18124; Q15289; Q3KQU0; Q5I0X1; Q6IBM9	15	128.4	109.9	108.3	103.4	95.9	100.4	112.2	108.6	91.2	89.3	79.5	84.9	92.9	95.3	-0.241645	0.00279935	0.00601786	2.22056
P13674	Prolyl 4-hydroxylase subunit alpha-1 [OS=Homo sapiens]	5	61	P4HA1	C9JL12; hsa:5033; P13674; Q15082; Q15083; Q5VSQ5	2	103.5	110.6	111.1	108.8	104.3	110.3	109.8	91.8	90.9	88.9	90.7	89.2	93.3	96.7	-0.24151	1.61513e-07	1.15943e-06	5.93576
Q14703	Membrane-bound transcription factor site-1 protease [OS=Homo sapiens]	2	117.7	MBTPS1	A8K6V8; hsa:8720; Q14703; Q24JQ2; Q9UF67	10	106.8	109.3	109.2	112.6	103.1	108.6	108.3	91.3	86.7	90.9	103.2	94.1	90.3	85.5	-0.241406	9.31512e-06	3.78888e-05	4.42149
Q05682	Caldesmon [OS=Homo sapiens]	10	93.2	CALD1	A8K0X1; hsa:800; Q05682; Q13978; Q13979; Q14741; Q14742; Q9UD91	2	101.7	107.1	109.5	114	113.7	114.4	97.8	86	90.9	93.6	99.6	96	94.7	81	-0.241196	0.000163146	0.000475827	3.32255
P10124	Serglycin [OS=Homo sapiens]	3	17.6	SRGN	B2R4L7; hsa:5552; P10124; Q5VW06	2	98.1	114.6	110.3	113.8	112	112	97.8	83.6	92.1	95.4	95.4	92.5	93.3	89	-0.240778	5.96361e-05	0.000197044	3.70544
P09488	Glutathione S-transferase Mu 1 [OS=Homo sapiens]	1	25.7	GSTM1	hsa:2944; P09488; Q5GHG0; Q6FH88; Q8TC98; Q9UC96	8	125.4	90.2	109.6	99.2	103.9	95.3	136.5	99.1	76.5	88.4	98	93.6	85.6	98.4	-0.24037	0.0148302	0.0267743	1.57228
P11047	Laminin subunit gamma-1 [OS=Homo sapiens]	25	177.5	LAMC1	hsa:3915; P11047; Q5VYE7	18	103.7	105.1	107.8	113.2	112.4	110.2	105.8	88.5	91.4	92.3	95.6	93.2	93.1	87.8	-0.240067	3.70733e-07	2.37822e-06	5.62375
Q6EMK4	Vasorin [OS=Homo sapiens]	10	71.7	VASN	hsa:114990; Q6EMK4; Q6UXL4; Q6UXL5; Q96CX1	0	108.6	111.5	109	101.7	104.9	108.6	113.2	95.7	87.7	88.1	86.2	91.5	91.9	101.4	-0.238768	1.0397e-05	4.17959e-05	4.37887	X
P41091	Eukaryotic translation initiation factor 2 subunit 3 [OS=Homo sapiens]	6	51.1	EIF2S3	A0A024RBY4; A8K2Y2; B2R5N2; B5BTZ4; hsa:1968; P41091; Q53HK3	11	110.9	107.2	108.9	108.3	107.6	103.7	110.9	95.4	90.7	92.6	87.4	93.6	90.7	91.9	-0.238148	7.9472e-08	6.38955e-07	6.19453
P06756	Integrin alpha-V [OS=Homo sapiens]	3	116	ITGAV	A0AV67; B0LPF4; B7Z883; B7ZLX0; D3DPG8; E7EWZ6; hsa:3685; P06756; Q53SK4; Q59EB7; Q6LD15	25	102.1	110.8	119.1	99.1	103	118	104.7	91.5	78.7	87.4	84.9	93.2	98.5	109.1	-0.238099	0.00215137	0.00474324	2.32392
Q15813	Tubulin-specific chaperone E [OS=Homo sapiens]	2	59.3	TBCE	A8K8C2; B7Z3P1; hsa:6905; Q15813	1	131.9	97.8	103.9	109.4	102.9	97.6	115	106.3	90.3	90.8	90.7	89.9	91	82.5	-0.238045	0.002382	0.00520732	2.28339
Q15768	Ephrin-B3 [OS=Homo sapiens]	1	35.8	EFNB3	B2RBW2; D3DTQ6; hsa:1949; O00680; Q15768; Q8TBH7; Q92875	5	108	122	104.1	115.1	101	100.7	105.9	96	78.1	90.6	88.9	86.7	97	106	-0.237047	0.00136112	0.00316284	2.49992
P62241	40S ribosomal protein S8 [OS=Homo sapiens]	3	24.2	RPS8	hsa:6202; P09058; P62241; Q6IRL7	17	99.4	118.2	118.4	107.5	98	105	109.1	95.2	80.7	92.2	90.8	83.8	84.9	116.8	-0.235896	0.00492026	0.0100659	1.99715
Q8N392	Rho GTPase-activating protein 18 [OS=Homo sapiens]	5	74.9	ARHGAP18	E1P575; hsa:93663; Q58EZ3; Q6P679; Q6PJD7; Q8N392; Q96S64	1	113.2	109.4	107.1	106.5	108.9	107.1	104.7	94.4	93.4	92	91.1	87.4	90.6	94.2	-0.235122	1.07128e-07	8.2554e-07	6.08326
Q14498	RNA-binding protein 39 [OS=Homo sapiens]	4	59.3	RBM39	A2RRD3; A5D8W2; B0BLV3; E1P5S0; E1P5S1; hsa:9584; Q14498; Q14499	2	104.9	123	126.9	85.6	101.7	94.5	119.2	126.3	91.3	95.3	85.8	90.5	78.1	77	-0.235098	0.0461089	0.0733123	1.13482
P48507	Glutamate--cysteine ligase regulatory subunit [OS=Homo sapiens]	2	30.7	GCLM	A8K334; D3DT45; hsa:2730; M5A959; P48507; Q6FHC1; Q9NPX9; Q9NU74	13	106	109.9	107.5	107.2	100.8	108.3	116	96.7	88.7	93.2	85.7	87.4	84.1	108.6	-0.233754	0.00032523	0.000890413	3.05041
Q12907	Vesicular integral-membrane protein VIP36 [OS=Homo sapiens]	4	40.2	LMAN2	hsa:10960; Q12907; Q53HH1	2	110.4	95.3	110.4	108.1	113.3	113.2	105.7	84.5	94.7	91.5	92.8	98	99.1	83	-0.2337	0.000177675	0.000515706	3.2876
Q9P0V9	Septin-10 [OS=Homo sapiens]	2	52.6	SEPTIN10	B3KRQ9; hsa:151011; Q86VP5; Q9HAH6; Q9P0V9	0	116	104.4	99.6	103	114.9	116.8	102	99.8	94.2	90.5	93.5	91.3	92.8	81.2	-0.233675	0.000206935	0.00058929	3.22967
Q9UBG0	C-type mannose receptor 2 [OS=Homo sapiens]	5	166.6	MRC2	A6H8K4; D3DU08; hsa:9902; Q7LGE7; Q9UBG0; Q9Y5P9	1	102.2	134.1	119.3	98.8	97.2	101.6	102.9	92.2	85.2	92	78.7	84.7	92.7	118.5	-0.233312	0.016755	0.0296067	1.52861
Q13243	Serine/arginine-rich splicing factor 5 [OS=Homo sapiens]	1	31.2	SRSF5	hsa:6430; O14797; Q13243; Q16662; Q49AD6; Q6FGE0	5	97.7	126.1	118.3	93.7	102.3	115.1	104.5	91	93.3	92.8	90.2	82.6	94.2	98.1	-0.233021	0.00164201	0.00373283	2.42796
O60488	Long-chain-fatty-acid--CoA ligase 4 [OS=Homo sapiens]	4	79.1	ACSL4	D3DUY2; hsa:2182; O60488; O60848; O60849; Q5JWV8	11	115.4	105.4	102.7	107.2	113.1	110.2	101.6	101.2	93	95.4	91.2	92.4	89	82.1	-0.230987	6.7279e-05	0.000218997	3.65956
O00469	Procollagen-lysine,2-oxoglutarate 5-dioxygenase 2 [OS=Homo sapiens]	7	84.6	PLOD2	B3KWS3; hsa:5352; O00469; Q59ED2; Q8N170	3	108.1	107.5	110.2	103.6	108.2	107.3	110.8	96.3	88.6	90.6	92.2	91.7	87.8	97.1	-0.230703	4.90921e-07	2.99773e-06	5.52321
Q6ZRP7	Sulfhydryl oxidase 2 [OS=Homo sapiens]	5	77.5	QSOX2	A2CEE0; A6NLB0; hsa:169714; Q5TB37; Q6ZRP7; Q7Z7B6; Q86VV7; Q8N3G2	0	111	97	118.8	104.4	106.7	109.2	109	98.4	90.8	90	95.3	91.9	93	84.6	-0.230561	5.42212e-05	0.000180887	3.74259
Q9Y3U8	60S ribosomal protein L36 [OS=Homo sapiens]	4	12.2	RPL36	B2R4Y1; D6W634; hsa:25873; Q6FIG1; Q9UQF6; Q9Y3U8	14	114.7	108.1	113.8	103.5	105.1	102.6	107.8	94.1	94.5	89.9	85.6	88.8	100.3	91.2	-0.230104	1.6024e-05	6.08659e-05	4.21563
Q13885	Tubulin beta-2A chain [OS=Homo sapiens]	2	49.9	TUBB2A	hsa:7280; Q13885; Q6FGZ8; Q8IWR2	32	109.9	110.7	107.7	104.6	106.5	106.6	109.4	90.7	89.2	92.7	85.9	92.9	94.2	99.1	-0.229608	1.20734e-06	6.63352e-06	5.17826
Q9BR76	Coronin-1B [OS=Homo sapiens]	13	54.2	CORO1B	B2RD45; hsa:57175; Q9BR76	0	104.3	115.1	111.4	106.9	106.6	105.2	106.2	89.9	93.4	93	93.2	89.9	89.6	95.4	-0.22945	4.27307e-07	2.67705e-06	5.57234
P62910	60S ribosomal protein L32 [OS=Homo sapiens]	1	15.9	RPL32	B2R4Q3; hsa:6161; P02433; P62910	14	126.8	116.9	100.2	105.5	97	101.6	106.8	100.1	103.2	88.5	85.9	94.5	96.5	76.5	-0.227134	0.00524923	0.0106575	1.97234
P39023	60S ribosomal protein L3 [OS=Homo sapiens]	3	46.1	RPL3	B2RDV9; hsa:6122; P39023; Q15548; Q5I0G0	14	109	120.8	101.1	101.1	105	109	109	96.1	84.2	91.8	90.6	88.7	94.3	99.2	-0.22688	9.37476e-05	0.000295968	3.52876
P22681	E3 ubiquitin-protein ligase CBL [OS=Homo sapiens]	1	99.6	CBL	A3KMP8; hsa:867; P22681	34	95.4	112.4	111.1	93.9	123.9	109.8	108.9	101.1	89.1	92.2	99.9	83.3	84.3	94.8	-0.226456	0.00239342	0.00521964	2.28236
P23526	Adenosylhomocysteinase [OS=Homo sapiens]	4	47.7	AHCY	A8K307; B3KUN3; E1P5P2; F5H737; hsa:191; P23526; Q96A36	10	117.8	104.2	107.8	105.4	105.3	99.8	114.7	100.4	91.4	91.1	90.9	88.4	91.3	91.5	-0.226123	2.69843e-05	9.62811e-05	4.01646
P30043	Flavin reductase (NADPH) [OS=Homo sapiens]	5	22.1	BLVRB	A6NKD8; B2R5C6; hsa:645; P30043; P32078; P53005; Q32LZ2	4	107.6	112.9	110.4	102.2	105	107.5	108.6	91.9	88.2	91.6	89.8	86	93.1	105.2	-0.22586	3.55581e-05	0.00012394	3.90679
Q13443	Disintegrin and metalloproteinase domain-containing protein 9 [OS=Homo sapiens]	1	90.5	ADAM9	B7ZLN7; hsa:8754; Q10718; Q13443; Q8NFM6	3	109.2	105	119.5	110.3	79.2	122.3	109.3	99.3	94.1	84.1	92.1	114.3	76.2	85.1	-0.225228	0.0320189	0.052897	1.27657	X
Q07955	Serine/arginine-rich splicing factor 1 [OS=Homo sapiens]	11	27.7	SRSF1	B2R6Z7; D3DTZ3; hsa:6426; Q07955; Q13809	6	115	112.4	109.1	110	106	102.3	99.4	95.6	97.3	93.9	94.4	89.7	92.5	82.4	-0.224078	5.84073e-05	0.000193615	3.71306
Q08AG7	Mitotic-spindle organizing protein 1 [OS=Homo sapiens]	1	8.5	MZT1	hsa:440145; Q08AG7; Q5W0P5	2	108.7	97.9	112	103.1	109.8	112.5	110.3	98.1	88.7	94.8	92.3	88.8	93.5	89.3	-0.22406	1.29988e-05	5.08773e-05	4.29348
O00499	Myc box-dependent-interacting protein 1 [OS=Homo sapiens]	3	64.7	BIN1	hsa:274; O00297; O00499; O00545; O43867; O60552; O60553; O60554; O60555; O75514; O75515; O75516; O75517; O75518; Q659B7; Q92944; Q99688	3	101.3	121.3	101.6	106.2	101.8	107	115.4	97	92.2	93.8	83.6	89	99.6	90.4	-0.224039	0.000259104	0.000728389	3.13764
P80303	Nucleobindin-2 [OS=Homo sapiens]	6	50.2	NUCB2	A8K642; D3DQX5; hsa:4925; P80303; Q8NFT5; V9HW75	0	106.5	100	106.6	111.8	113.9	110.7	104.7	88.9	90.9	92.5	95.3	96.6	95.2	86.4	-0.223679	8.64355e-06	3.57603e-05	4.4466	X
P42892	Endothelin-converting enzyme 1 [OS=Homo sapiens]	6	87.1	ECE1	A8K3P1; B4E291; hsa:1889; P42892; Q14217; Q17RN5; Q2Z2K8; Q58GE7; Q5THM5; Q5THM7; Q5THM8; Q9UJQ6; Q9UPF4; Q9UPM4; Q9Y501	5	97.2	112	119.6	109.4	105.9	105.7	104.3	84.5	93.1	91.6	89	92.5	93.8	101.3	-0.222969	0.000153948	0.000453938	3.343
Q9NR50	Translation initiation factor eIF-2B subunit gamma [OS=Homo sapiens]	2	50.2	EIF2B3	B2RBH8; D3DPZ2; hsa:8891; Q5QP89; Q5QP90; Q8NDB5; Q8WV57; Q9H850; Q9NR50	2	114.4	110	106.4	109.2	101.8	96.4	116	94.8	92.9	90.1	96.3	90.5	87.8	93.2	-0.222347	4.28655e-05	0.000146863	3.83309
P27918	Properdin [OS=Homo sapiens]	2	51.2	CFP	hsa:5199; O15134; O15135; O15136; O75826; P27918	8	102.6	121.2	107.7	105.6	101.1	113.9	101	100.5	92.9	88.8	83.7	90.3	86.7	103.9	-0.220426	0.000846581	0.00208789	2.68029
P02751	Fibronectin [OS=Homo sapiens]	33	272.2	FN1	B7ZLF0; E9PE77; E9PG29; hsa:2335; O95609; O95610; P02751; Q14312; Q14325; Q14326; Q17RV7; Q53S27; Q564H7; Q585T2; Q59EH1; Q60FE4; Q68DP8; Q68DP9; Q68DT4; Q6LDP6; Q6MZS0; Q6MZU5; Q6N025; Q6N0A6; Q7Z391; Q86T27; Q8IVI8; Q96KP7; Q96KP8; Q96KP9; Q9H1B8; Q9HAP3; Q9UMK2	43	103.6	108	108.6	109	110.6	109.1	104.2	89.8	93.7	91.7	91.2	91.3	100.6	88.7	-0.219776	1.74603e-06	9.03739e-06	5.04396	X
Q12846	Syntaxin-4 [OS=Homo sapiens]	3	34.2	STX4	A8MXY0; hsa:6810; Q12846; Q15525; Q6FHE8	6	106	109.3	105.5	107.9	110.5	111.2	102.7	93.9	88.8	95.2	89	99.2	92.1	88.8	-0.219697	2.69774e-06	1.31192e-05	4.88209
Q86VZ4	Low-density lipoprotein receptor-related protein 11 [OS=Homo sapiens]	3	53.3	LRP11	hsa:84918; Q5VYC0; Q86VZ4; Q96SN6	0	94.3	124.7	117	98.3	111.7	106.1	101.1	81	97.5	99.2	86.6	83	95.5	103.9	-0.219447	0.00633545	0.0126395	1.89827	X
Q7Z4H8	Protein O-glucosyltransferase 3 [OS=Homo sapiens]	5	58.5	POGLUT3	hsa:143888; Q6UWW2; Q6ZUM9; Q7Z4H8; Q8N7L8; Q8NE24	0	110.3	99.2	103.7	115.3	109.4	106.8	108.6	93.4	93.1	92.2	94.1	93.4	89.2	91.3	-0.218922	2.95174e-06	1.41262e-05	4.84997
Q8WU90	Zinc finger CCCH domain-containing protein 15 [OS=Homo sapiens]	2	48.6	ZC3H15	B4DMW2; D3DPG7; hsa:55854; Q5QTQ4; Q8WU90; Q8WZ06; Q9NUZ3; Q9NZ37; Q9P079	1	99.8	100.4	108.6	121.8	114.8	110.3	96.5	82.1	99.9	90.4	103.4	99.1	91.9	80.8	-0.217343	0.00411814	0.00856288	2.06738
Q96A49	Synapse-associated protein 1 [OS=Homo sapiens]	1	39.9	SYAP1	hsa:94056; Q68CP1; Q96A49; Q96C60; Q96JQ6; Q96T20	0	113.8	101	107	101.7	97.8	111.5	119.3	83.2	99.7	97.5	104.6	95.9	83.2	84	-0.217276	0.00282582	0.00604781	2.2184
Q15075	Early endosome antigen 1 [OS=Homo sapiens]	8	162.4	EEA1	hsa:8411; Q14221; Q15075	2	104.3	108.4	111.1	109.4	106.6	107.9	104.7	89.2	87.7	92.7	94.8	94.2	94.8	94.1	-0.216907	4.48117e-07	2.78572e-06	5.55506
Q8NHP8	Putative phospholipase B-like 2 [OS=Homo sapiens]	4	65.4	PLBD2	F5H5E2; hsa:196463; Q8NHP8	0	108.1	107.1	105.8	102.9	104.6	109.7	113.8	96.4	87.7	90	91.3	92.2	92.9	97.3	-0.215331	2.69781e-06	1.31192e-05	4.88209
Q9NR46	Endophilin-B2 [OS=Homo sapiens]	5	43.9	SH3GLB2	A6NC47; A8MPS4; hsa:56904; Q8WY61; Q96JH9; Q9NR46	0	107.3	111.1	102.7	108.2	107.5	109.6	105.7	93	87.7	94.4	95.9	93.4	90.5	93.1	-0.215065	4.84722e-07	2.97493e-06	5.52652
Q92499	ATP-dependent RNA helicase DDX1 [OS=Homo sapiens]	4	82.4	DDX1	B4DME8; B4DPN6; hsa:1653; Q92499	3	102.4	110.3	102.7	108.3	105.9	111	111	92.1	89.6	90.8	90.3	89	91.3	105.2	-0.214691	3.58441e-05	0.000124397	3.90519
Q6GMV2	SET and MYND domain-containing protein 5 [OS=Homo sapiens]	3	47.3	SMYD5	D6W5H3; hsa:10322; Q13558; Q6GMV2	1	109	105	106.3	107.4	107.8	105	111.2	96.4	90.8	94.8	92.7	91.1	86.3	96.1	-0.214389	1.23427e-06	6.75071e-06	5.17065
Q9H3H3	UPF0696 protein C11orf68 [OS=Homo sapiens]	5	31.4	C11orf68	hsa:83638; J3KQG9; Q9BT13; Q9H3H3	0	98.4	102.6	105.4	110.1	119.2	110.9	105.3	87.9	98.6	92.6	92.6	98	92.3	85.9	-0.213979	0.000145423	0.000432503	3.36401
O75509	Tumor necrosis factor receptor superfamily member 21 [OS=Homo sapiens]	3	71.8	TNFRSF21	B2RDI9; hsa:27242; O75509; Q0D2P5; Q96D86	3	102.2	108	106.8	113.3	111.5	114.5	94.6	82.3	91.4	97.9	101.9	100.1	95.4	80.1	-0.21295	0.00252009	0.00546623	2.26231
P61160	Actin-related protein 2 [OS=Homo sapiens]	9	44.7	ACTR2	B2RCP5; D6W5F4; E9PF41; hsa:10097; O15142; P61160; Q96C82	8	107.7	109.4	108.4	105.9	105.5	104	110.6	94.5	91.6	92.4	90	89.4	92.6	98.1	-0.212765	4.94646e-07	3.00525e-06	5.52212
P26885	Peptidyl-prolyl cis-trans isomerase FKBP2 [OS=Homo sapiens]	3	15.6	FKBP2	hsa:2286; P26885; Q5BJH9; Q9BTS7	1	106.9	104.9	104.8	106.9	107.7	110.7	109.6	93.4	87.3	92.5	93	91.4	94.9	96.2	-0.212553	4.2527e-07	2.67123e-06	5.57329
Q9C0C4	Semaphorin-4C [OS=Homo sapiens]	2	92.6	SEMA4C	hsa:54910; Q32MJ3; Q7Z5X0; Q9C0C4	0	98.1	121	102.1	102.9	106.3	112.7	108	99.5	86.7	81.1	95.1	92.8	89.6	104	-0.212529	0.00165097	0.00374965	2.42601
P09525	Annexin A4 [OS=Homo sapiens]	3	35.9	ANXA4	B4DDF9; hsa:307; P09525; Q96F33; Q9BWK1	1	96.4	118.3	107.3	105.8	102	106.6	114.2	98.4	84.1	82.7	94.7	88.4	91.6	109.5	-0.212016	0.00294439	0.00626268	2.20324
P12931	Proto-oncogene tyrosine-protein kinase Src [OS=Homo sapiens]	2	59.8	SRC	E1P5V4; hsa:6714; P12931; Q76P87; Q86VB9; Q9H5A8	80	106.7	104.2	102.7	111.7	104.1	110.9	110.7	96.7	96.8	91.1	92.5	96.3	89.5	85.8	-0.211791	1.12309e-05	4.47797e-05	4.34892
Q5JRX3	Presequence protease, mitochondrial [OS=Homo sapiens]	1	117.3	PITRM1	B3KMJ6; B4E0J8; C9JSL2; E7ES23; hsa:10531; O95204; Q2M2G6; Q4VBR1; Q5JRW7; Q5JRX3; Q7L5Z7; Q9BSI6; Q9BVJ5; Q9UPP8	1	109.4	111.1	107.7	105.4	103.7	105.1	106	112.6	87.9	83.2	87.1	93.2	78	109.7	-0.211222	0.00859237	0.0165666	1.78077
P54136	Arginine--tRNA ligase, cytoplasmic [OS=Homo sapiens]	10	75.3	RARS1	B2RBS9; hsa:5917; P54136; Q53GY4; Q9BWA1	3	108.9	111.5	109.1	106.9	106.6	103.9	104.1	93	92.8	92.9	95.2	92.4	89.2	93.4	-0.210639	2.01971e-07	1.40378e-06	5.8527
P48200	Iron-responsive element-binding protein 2 [OS=Homo sapiens]	1	105	IREB2	A0A0A6YY96; A8KAC7; E1CJT9; H0YKU0; hsa:3658; P48200; Q13095; Q1HE21; Q59FQ7; Q8WVK6; Q9UF17	2	110	114.8	114.3	111	98.5	101.7	100.7	99.7	93.4	98.5	90.9	90.3	87.3	88.9	-0.209682	0.000206273	0.000588113	3.23054
P26373	60S ribosomal protein L13 [OS=Homo sapiens]	3	24.2	RPL13	B4DLX3; F5H1S2; hsa:6137; P26373; Q3KQT8; Q567Q8; Q9BPX0	14	119.2	104.6	112.1	108.5	109.2	98.7	98.3	95.9	98.6	95.2	93.4	90.3	96.4	79.4	-0.2096	0.0010155	0.00245183	2.61051
Q9UHL4	Dipeptidyl peptidase 2 [OS=Homo sapiens]	10	54.3	DPP7	A8K7U7; hsa:29952; Q5VSF1; Q969X4; Q9UHL4	1	101	111.4	106.5	106.2	106.4	107.8	111.3	93.1	90.7	87.7	88.8	95.5	93.2	100.4	-0.209573	1.10288e-05	4.41153e-05	4.35541
P33176	Kinesin-1 heavy chain [OS=Homo sapiens]	6	109.6	KIF5B	A0AVB2; hsa:3799; P33176; Q5VZ85	7	105.7	105.8	107.6	106.7	107.6	108.9	108.2	93.1	90.2	93.2	91	89.1	95.9	96.8	-0.209481	2.40575e-07	1.61984e-06	5.79053
Q92823	Neuronal cell adhesion molecule [OS=Homo sapiens]	1	143.8	NRCAM	A4D0S3; E9PDA4; hsa:4897; O15051; O15179; Q14BM2; Q92823; Q9UHI3; Q9UHI4	3	100.2	114.5	108.4	102.6	106.9	113.7	103.5	101.2	92.6	98.1	91.5	95.4	85.7	85.5	-0.206981	0.000238993	0.000674213	3.1712
P37837	Transaldolase [OS=Homo sapiens]	6	37.5	TALDO1	B2R8M2; hsa:6888; O00751; P37837; Q8WV32; Q8WZ45	8	117.9	106.3	104.9	103.4	102.1	100.8	114.9	101.5	92.4	91.8	91.6	90.6	86.8	95	-0.206862	0.000151012	0.000446373	3.3503
Q9BT09	Protein canopy homolog 3 [OS=Homo sapiens]	2	30.7	CNPY3	hsa:10695; O15412; Q0P6I2; Q8NF54; Q8WTU8; Q9BT09; Q9P0F2	1	102.1	106.4	105.7	105.6	107.7	114.3	107.9	89.6	88.2	94.1	87.9	93.1	93.6	103.7	-0.206733	4.46662e-05	0.000152168	3.81768
Q9H3U1	Protein unc-45 homolog A [OS=Homo sapiens]	4	103	UNC45A	A8K6F7; hsa:55898; Q7L3Y6; Q9H3U1; Q9H3U8; Q9NSE8; Q9NSE9	0	103	112.5	109	102.2	100	106.3	116.5	93.1	88.9	95.8	84.8	85.5	93.9	108.7	-0.206554	0.00118301	0.00279199	2.55409
P60709	Actin, cytoplasmic 1 [OS=Homo sapiens]	6	41.7	ACTB	hsa:60; P02570; P60709; P70514; P99021; Q11211; Q64316; Q75MN2; Q96B34; Q96HG5	42	118	102.6	105.7	104.9	104.6	100.8	113.5	102.2	92.1	92.3	91	89.2	89.8	93.3	-0.206145	9.86794e-05	0.000308309	3.51101
Q15008	26S proteasome non-ATPase regulatory subunit 6 [OS=Homo sapiens]	3	45.5	PSMD6	A8K2E0; E9PHI9; hsa:9861; Q15008; Q6UV22	59	99.1	118.8	109.6	103.4	107	106.7	105	94.6	91.8	89.9	88.6	91.7	90.5	103.2	-0.204694	0.000147124	0.000437025	3.35949
P63173	60S ribosomal protein L38 [OS=Homo sapiens]	1	8.2	RPL38	B2R5A8; hsa:6169; P23411; P63173	16	93.6	99.4	101	101.1	107.4	124.7	123.1	84	87.5	88.8	88.2	93.8	106.2	101.2	-0.204625	0.010097	0.0191012	1.71894
P62140	Serine/threonine-protein phosphatase PP1-beta catalytic subunit [OS=Homo sapiens]	3	37.2	PPP1CB	B2R5V4; D6W565; hsa:5500; P37140; P62140; Q5U087; Q6FG45	15	116.8	109	105.4	100.4	104.7	94.9	118.6	107.4	90.7	90.9	91.1	85.8	91.8	92.6	-0.204586	0.00173751	0.00391305	2.40749
P61254	60S ribosomal protein L26 [OS=Homo sapiens]	4	17.2	RPL26	B2R4F0; D3DTR8; hsa:6154; P61254; Q02877; Q6IPY2	15	117.6	107.9	108.1	112.8	100.1	102.6	100.8	95.2	96.9	94.5	94.1	91.3	92.6	85.6	-0.204568	0.000101361	0.000315054	3.50162
P0DP23	Calmodulin-1 [OS=Homo sapiens]	3	16.8	CALM1	hsa:801; hsa:805; hsa:808; P02593; P0DP23; P62158; P70667; P99014; Q13942; Q53S29; Q61379; Q61380; Q96HK3	73	91.3	114.1	110.3	111.7	111.3	114.1	97.5	84	92.8	95.7	96.3	97	95.3	88.7	-0.204544	0.00145429	0.00334389	2.47575
P15291	Beta-1,4-galactosyltransferase 1 [OS=Homo sapiens]	5	43.9	B4GALT1	B2R710; D3DRL2; hsa:2683; P15291; Q12909; Q12910; Q12911; Q14456; Q14509; Q14523	9	105.4	105.4	104.7	104.8	108.8	109.8	110.1	95.4	89.3	92.3	89.5	93.8	92.2	98.5	-0.202739	1.59894e-06	8.40228e-06	5.0756
Q08209	Serine/threonine-protein phosphatase 2B catalytic subunit alpha isoform [OS=Homo sapiens]	8	58.7	PPP3CA	A1A441; A8K3B7; A8W6Z7; A8W6Z8; B5BUA2; hsa:5530; Q08209; Q8TAW9	23	116.8	100.4	107.6	106.3	106.7	101.6	109.9	98.2	91.5	91.1	93	92	95.1	89.8	-0.202542	2.10918e-05	7.75508e-05	4.11041
Q15286	Ras-related protein Rab-35 [OS=Homo sapiens]	1	23	RAB35	B2R6E0; B4E390; hsa:11021; Q15286	3	105.9	112.7	105	108.1	104.5	108.4	104.1	96.6	89.2	91.8	90.3	93.2	91.7	98.2	-0.202003	2.86264e-06	1.38045e-05	4.85998
Q9Y5G2	Protocadherin gamma-B2 [OS=Homo sapiens]	1	100.8	PCDHGB2	hsa:56103; Q3MIJ3; Q9UN65; Q9Y5G2	0	101.7	103	114	106.2	111.6	109.6	102.7	94.5	94.8	93.2	96.5	95.1	85	92.1	-0.201304	3.30735e-05	0.000115949	3.93573
P20936	Ras GTPase-activating protein 1 [OS=Homo sapiens]	3	116.3	RASA1	B2R6W3; B4DTL2; hsa:5921; P20936; Q68CU6; Q9UDI1	14	99.2	111.5	109.4	104	106.8	109.7	108.2	92.8	93.6	93.2	92.3	88.5	91.8	99	-0.201204	8.60046e-06	3.57045e-05	4.44728
Q6P1N9	Putative deoxyribonuclease TATDN1 [OS=Homo sapiens]	1	33.6	TATDN1	B2R5J0; hsa:83940; Q6P1N9; Q8TD02; Q9BY40	0	105.2	113.7	107.8	97.9	102.7	100.2	121.3	99.1	88.5	89.7	89.2	89.6	90.5	104.5	-0.200848	0.00129853	0.00303493	2.51785
Q16186	Proteasomal ubiquitin receptor ADRM1 [OS=Homo sapiens]	2	42.1	ADRM1	A0PKB1; hsa:11047; Q16186; Q96FJ7; Q9H1P2	2	111.9	111.2	97.8	89.3	108.2	109.9	120.1	108.7	80.7	91.3	93.6	94.8	83.1	99.4	-0.200382	0.0125159	0.0230974	1.63644
P16278	Beta-galactosidase [OS=Homo sapiens]	5	76	GLB1	B2R7H8; B7Z6B0; hsa:2720; P16278; P16279	11	119.4	107.1	103.3	100.3	101	101.3	116.4	99.3	91.3	92.2	93.2	87.8	86.5	101.1	-0.199909	0.00080901	0.00200754	2.69734
Q96C90	Protein phosphatase 1 regulatory subunit 14B [OS=Homo sapiens]	6	15.9	PPP1R14B	hsa:26472; Q504S7; Q7KZD7; Q96C90	0	109.5	100.6	105	112.4	106.9	110	104.1	90.7	90.5	93.9	94.8	94.8	97	89.8	-0.199886	5.22416e-06	2.33779e-05	4.63119
P35998	26S proteasome regulatory subunit 7 [OS=Homo sapiens]	8	48.6	PSMC2	A4D0Q1; B7Z5E2; hsa:5701; P35998; Q3LIA5; Q9UDI3	59	110.8	101.7	106	109.6	107.6	103.6	108.8	91.7	94	93.7	91.1	95.4	99.4	86.6	-0.199112	1.12321e-05	4.47797e-05	4.34892
P62070	Ras-related protein R-Ras2 [OS=Homo sapiens]	4	23.4	RRAS2	B2R9Z3; B7Z5Z2; B7Z6C4; B7Z7H6; hsa:22800; P17082; P62070	5	95.9	119.5	109.9	96.7	113.7	104.2	107.8	92.7	88.3	94.6	88.9	92.6	82.4	112.8	-0.198925	0.00695971	0.0136701	1.86423
P08133	Annexin A6 [OS=Homo sapiens]	6	75.8	ANXA6	B7Z8A7; D3DQH4; E9PGK1; hsa:309; P08133; Q6ZT79	3	102	110.5	117.5	104	102.3	107.4	104	98.5	91.5	91.4	93.1	92.2	99.3	86.3	-0.196707	0.000116023	0.000354687	3.45015
P33991	DNA replication licensing factor MCM4 [OS=Homo sapiens]	7	96.5	MCM4	hsa:4173; P33991; Q8NEH1; Q99658	12	109.4	116.1	108	100.7	104.1	98.3	111.2	98.9	92.6	93.6	89.1	91.4	88.6	98	-0.196395	0.000149345	0.000442531	3.35406
Q13586	Stromal interaction molecule 1 [OS=Homo sapiens]	5	77.4	STIM1	E9PQJ4; hsa:6786; Q13586; Q8N382	3	98.2	113.3	113.2	105.5	111.3	110.5	95.6	96.8	83.5	96.6	89.7	93.8	91	101	-0.195927	0.00105863	0.00254072	2.59504
P18031	Tyrosine-protein phosphatase non-receptor type 1 [OS=Homo sapiens]	5	49.9	PTPN1	hsa:5770; P18031; Q5TGD8; Q9BQV9; Q9NQQ4	13	103.7	106.1	103.6	110.7	112.9	102.5	107.9	93	91	91	94.1	96.8	97.5	89.1	-0.19577	8.40561e-06	3.50161e-05	4.45573
P49427	Ubiquitin-conjugating enzyme E2 R1 [OS=Homo sapiens]	1	26.7	CDC34	A8K689; hsa:997; P49427	6	97.3	96.4	115.8	111.7	104.1	118.3	103.8	95.1	94.6	94.8	94.1	96.9	84.7	92.4	-0.192784	0.0011169	0.00265416	2.57607
P07355	Annexin A2 [OS=Homo sapiens]	10	38.6	ANXA2	hsa:302; P07355; Q567R4; Q6N0B3; Q8TBV2; Q96DD5; Q9UDH8	6	103.6	110.9	104.6	102.5	107.1	111.8	106.2	93.6	93.8	92	89.3	90.9	98.9	94.8	-0.192774	6.5001e-06	2.84026e-05	4.54664
Q4G148	Glucoside xylosyltransferase 1 [OS=Homo sapiens]	2	50.5	GXYLT1	B3KWJ2; hsa:283464; Q4G148; Q8IXV1; Q96BH4	1	104.7	90	120.1	86.9	112.8	118.9	114.2	93.3	102.5	99.8	78.9	92.2	83.4	102.2	-0.192552	0.0338505	0.0555424	1.25538
O60513	Beta-1,4-galactosyltransferase 4 [OS=Homo sapiens]	2	40	B4GALT4	hsa:8702; O60513; Q68D68; Q9BSW3; Q9C078	2	104.5	102.3	104.3	107.7	99.2	119.7	109	90.8	90.3	101.9	89.1	89.8	92.4	99	-0.192252	0.000401792	0.00106967	2.97075
Q9NZM1	Myoferlin [OS=Homo sapiens]	4	234.6	MYOF	B3KQN5; hsa:26509; Q5VWW2; Q5VWW3; Q5VWW4; Q5VWW5; Q7Z642; Q8IWH0; Q9HBU3; Q9NZM0; Q9NZM1; Q9ULL3; Q9Y4U4	3	101.7	106.8	106.7	102.3	109.9	110.6	108.6	88.3	93.9	92.2	92.9	93.5	95.6	97	-0.192245	4.81192e-06	2.18575e-05	4.6604
Q92747	Actin-related protein 2/3 complex subunit 1A [OS=Homo sapiens]	1	41.5	ARPC1A	A4D276; B4DLQ7; D6W5S1; hsa:10552; Q7Z5U8; Q86WU5; Q8IXQ0; Q92747	6	97.2	102.2	106.7	103.3	120.4	106.1	110.1	86.7	98.9	81.7	89.1	99.7	91.5	106.5	-0.192069	0.00461431	0.00948016	2.02318
Q14376	UDP-glucose 4-epimerase [OS=Homo sapiens]	3	38.3	GALE	A0A024RAH5; B3KQ39; hsa:2582; Q14376; Q38G75; Q86W41; Q9BVE3; Q9UJB4	2	116.8	102.9	104	103.7	108.6	97.6	112.7	96.7	90.4	88.4	90	86.7	94.7	106.9	-0.191835	0.00128135	0.00299769	2.52321
Q9Y3Q8	TSC22 domain family protein 4 [OS=Homo sapiens]	1	41	TSC22D4	A4D2C3; A8MWR6; D6W5V9; hsa:81628; Q9Y3Q8	0	97.4	119.8	112.3	95.1	103.4	109.5	108.5	95	91.5	95.7	87.4	83.1	89	112.4	-0.19154	0.0085506	0.0164992	1.78254
Q96RU2	Ubiquitin carboxyl-terminal hydrolase 28 [OS=Homo sapiens]	1	122.4	USP28	B0YJC0; B0YJC1; hsa:57646; Q6NZX9; Q96RU2; Q9P213	1	96.4	126.2	109	91.2	109.7	111.4	102.3	102	101.9	97.5	86.4	82.7	78.8	104.7	-0.191369	0.0264636	0.0448876	1.34787
P48506	Glutamate--cysteine ligase catalytic subunit [OS=Homo sapiens]	5	72.7	GCLC	hsa:2729; P48506; Q14399	16	109.4	102	110.2	104	109.9	103	107.6	93.6	92	92.4	91.7	92.2	93.1	98.8	-0.190269	3.61097e-06	1.69449e-05	4.77096
Q9BTE6	Alanyl-tRNA editing protein Aarsd1 [OS=Homo sapiens]	1	45.5	AARSD1	B4DI73; hsa:100885850; hsa:80755; Q9BTE6	0	106.7	99.4	91.8	110.2	108.9	110.5	119.3	88.9	90.5	94.2	94.4	96.5	96.3	92.4	-0.189448	0.0010501	0.00252325	2.59804
P49368	T-complex protein 1 subunit gamma [OS=Homo sapiens]	13	60.5	CCT3	A6NE14; hsa:7203; P49368; Q5SZY1; Q9BR64	6	118.8	99	102.6	108.5	103.9	101.8	111.5	101.5	93.2	98	91.8	90.6	91.2	87.6	-0.189392	0.000475642	0.00124566	2.9046
Q13158	FAS-associated death domain protein [OS=Homo sapiens]	3	23.3	FADD	hsa:8772; Q13158; Q14866; Q6IBR4	29	108.7	99.7	107.4	104.3	101.7	112.4	111.2	102.5	92.6	95.6	82.4	90.4	92.2	98.8	-0.189364	0.000605224	0.00155463	2.80837
Q04837	Single-stranded DNA-binding protein, mitochondrial [OS=Homo sapiens]	6	17.2	SSBP1	hsa:6742; Q04837	1	104.4	107.1	108.7	106.6	107.3	104.3	107.5	93.3	91.7	93.7	93.9	94.4	96.4	90.8	-0.18934	2.28814e-07	1.55028e-06	5.80959
P22413	Ectonucleotide pyrophosphatase/phosphodiesterase family member 1 [OS=Homo sapiens]	9	104.9	ENPP1	hsa:5167; P22413; Q5T9R6; Q9NPZ3; Q9P1P6; Q9UP61; Q9Y6K3	7	106	101.8	107.8	110.1	109.7	105.9	104.4	92.6	90.1	94.9	96.9	98.6	93.2	88.1	-0.188908	1.03541e-05	4.16931e-05	4.37994
Q16539	Mitogen-activated protein kinase 14 [OS=Homo sapiens]	5	41.3	MAPK14	A6ZJ92; A8K6P4; B0LPH0; B5TY32; hsa:1432; O60776; Q13083; Q14084; Q16539; Q8TDX0	84	116.4	103.2	103.2	104.3	103.1	97.5	117.7	104.4	91.6	89.7	86.5	89.3	90.5	102.5	-0.18793	0.00247176	0.00538076	2.26916
Q9Y3B8	Oligoribonuclease, mitochondrial [OS=Homo sapiens]	6	26.8	REXO2	B2R532; hsa:25996; Q32Q18; Q53FT1; Q6FIC6; Q9UFY7; Q9Y3B8	0	103.3	104.7	108.3	108	109.5	108.5	103.2	91	95.7	94.4	95.4	91.8	94.9	91.3	-0.187722	1.0542e-06	5.83196e-06	5.23419
P84103	Serine/arginine-rich splicing factor 3 [OS=Homo sapiens]	3	19.3	SRSF3	B4E241; hsa:6428; O08831; P23152; P84103; Q5R3K0	5	109.2	113.4	115.4	109.5	104.6	93	100.6	96.9	96.4	97.8	94.3	89.4	93.8	85.6	-0.186883	0.0011207	0.00266055	2.57503
Q9Y2A7	Nck-associated protein 1 [OS=Homo sapiens]	2	128.7	NCKAP1	hsa:10787; O60329; Q53QN5; Q53S94; Q53Y35; Q9Y2A7	6	98.2	121	109.9	99.3	95.6	113.3	108.8	95.6	92	87.3	93.1	90.3	98.6	97	-0.186794	0.0018829	0.00420904	2.37582
Q9NXA8	NAD-dependent protein deacylase sirtuin-5, mitochondrial [OS=Homo sapiens]	2	33.9	SIRT5	B4DFM4; B4DYJ5; F5H5Z9; hsa:23408; Q5T294; Q5T295; Q9NXA8; Q9Y6E6	3	110.9	116.9	88	122.5	116.8	86.4	105.5	95	99.9	86	96.7	99.7	80.1	95.6	-0.186301	0.0356537	0.0582239	1.2349
P09914	Interferon-induced protein with tetratricopeptide repeats 1 [OS=Homo sapiens]	1	55.3	IFIT1	B3KS50; D3DR31; hsa:3434; P09914; Q5T7J1; Q96QM5	3	114.8	104	105.9	103.9	105.7	99.1	110.7	109.5	83.7	89	85.8	96	91.3	100.7	-0.186025	0.00364322	0.00766124	2.1157
P61221	ATP-binding cassette sub-family E member 1 [OS=Homo sapiens]	5	67.3	ABCE1	hsa:6059; O88793; P61221; Q13181; Q13864; Q6NR76; Q96AL0; Q96B10; Q99K66	2	120.8	91.5	105.9	114.6	106.8	100	105.6	97	96	93.5	101.5	95	92.7	79	-0.185578	0.00769627	0.0149464	1.82546
Q0ZGT2	Nexilin [OS=Homo sapiens]	8	80.6	NEXN	A0PJ84; B4DPZ7; hsa:91624; Q0D2H2; Q0ZGT2; Q14CC2; Q14CC3; Q16081; Q7Z2X0; Q96DL0; Q9Y2V1	1	100.4	108.6	112.1	107.7	108.8	106.5	100.7	91.5	94.7	91.4	99.4	94.6	95.9	87.6	-0.185115	4.96795e-05	0.00016759	3.77575
P35580	Myosin-10 [OS=Homo sapiens]	2	228.9	MYH10	B2RWP9; D3DTS1; F8VTL3; hsa:4628; P35580; Q12989; Q149N3; Q149N4; Q16087; Q4LE45; Q6PK16; Q9BWG0	7	100	111.9	105.8	107.7	105.5	109.9	103.8	93.8	89.9	96.6	95.4	86.6	99.6	93.3	-0.184999	6.09134e-05	0.000200979	3.69685
Q15811	Intersectin-1 [OS=Homo sapiens]	3	195.3	ITSN1	A7Y322; A8CTX8; A8CTY3; A8CTY7; A8D7D0; A8DCP3; B4DTM2; E7ERJ1; E9PE44; E9PG01; E9PHV2; hsa:6453; O95216; Q0PW94; Q0PW95; Q0PW97; Q14BD3; Q15811; Q1ED40; Q20BK3; Q9UET5; Q9UK60; Q9UNK1; Q9UNK2; Q9UQ92	6	103.6	122	109.7	106.4	101.5	104.3	97.7	95.6	92.1	90.8	92.3	88.6	96.7	98.7	-0.184286	0.000608477	0.00156133	2.80651
P11216	Glycogen phosphorylase, brain form [OS=Homo sapiens]	12	96.6	PYGB	hsa:5834; P11216; Q96AK1; Q9NPX8	4	105.6	110.2	105.6	105.8	106.5	102.6	108	94.4	92.4	94.4	91.3	89.1	93.9	99.8	-0.184203	5.04942e-06	2.27224e-05	4.64355
P36578	60S ribosomal protein L4 [OS=Homo sapiens]	4	47.7	RPL4	A8K502; hsa:6124; P36578; P39029; Q4VBR0; Q969Z9	14	99.5	114.3	107.4	104.5	97.9	110.5	110.4	94	95.8	92.2	84.8	91.3	96	101.4	-0.183515	0.000573997	0.00148231	2.82906
Q8NCA5	Protein FAM98A [OS=Homo sapiens]	1	55.2	FAM98A	B2RNA2; hsa:25940; Q8NCA5; Q9Y3Y6	0	109.6	108	102.9	106.3	109.1	95.6	112.4	94.6	96.4	80.5	97.3	93.7	91.6	101.8	-0.183167	0.00153994	0.0035274	2.45255
P39019	40S ribosomal protein S19 [OS=Homo sapiens]	5	16.1	RPS19	hsa:6223; P39019	18	105.4	112.2	107.5	105.5	104.4	105.6	103.3	95.3	90.1	89.3	94.4	92.9	93.9	100	-0.182059	1.18346e-05	4.68718e-05	4.32909
Q9Y679	Ancient ubiquitous protein 1 [OS=Homo sapiens]	1	45.8	AUP1	C0H5W8; hsa:550; Q9H866; Q9UNQ6; Q9Y679; Q9Y685	0	96.2	127	104.3	101.8	99.4	113.5	102.7	96.3	90.3	94.7	86.4	96.9	87.6	102.9	-0.182014	0.006364	0.0126859	1.89668
P62136	Serine/threonine-protein phosphatase PP1-alpha catalytic subunit [OS=Homo sapiens]	2	37.5	PPP1CA	A6NNR3; B2R908; hsa:5499; P08129; P20653; P22802; P62136; Q07161	12	115.9	109.4	107.6	102.3	95.8	97.4	115.3	97.8	86.1	95.2	89.8	90.9	86.5	109.9	-0.181619	0.00688061	0.0135257	1.86884
P12110	Collagen alpha-2(VI) chain [OS=Homo sapiens]	7	108.5	COL6A2	hsa:1292; P12110; Q13909; Q13910; Q13911; Q14048; Q14049; Q16259; Q16597; Q6P0Q1; Q9UML3; Q9Y4S8	12	100.3	112	107.7	104.6	105.4	108.8	105	91.5	90.4	92.1	89.2	95.3	96.2	101.4	-0.181475	5.04043e-05	0.000169798	3.77007
Q9NRW7	Vacuolar protein sorting-associated protein 45 [OS=Homo sapiens]	1	65	VPS45	D3DUZ9; F5H8K1; hsa:11311; Q15715; Q53FR8; Q5T4P6; Q9NRW7; Q9Y4Z6	2	112.7	132.6	106.6	80.1	94	105.7	112.2	93.2	83.8	85.1	72.2	102.6	103.8	115.6	-0.181104	0.119673	0.169396	0.771096
Q9HC35	Echinoderm microtubule-associated protein-like 4 [OS=Homo sapiens]	5	108.8	EML4	A6H8Y6; B2RBK3; B2RTW7; B5MCW9; hsa:27436; Q3SWW0; Q53R29; Q53TW8; Q6PJ45; Q9HC35; Q9NV40	2	101.1	114.3	106.3	103	103.9	110	105.4	91.1	91.8	96.3	93.2	94.4	93.3	95.8	-0.180995	1.34387e-05	5.21968e-05	4.28236
P62273	40S ribosomal protein S29 [OS=Homo sapiens]	2	6.7	RPS29	A8MZ73; hsa:6235; P30054; P62273	17	99.4	131.7	113.4	106.3	102	100.4	92.1	95.1	96.8	99.7	97.4	89.7	88.6	87.4	-0.180174	0.0127183	0.0233993	1.6308
P55209	Nucleosome assembly protein 1-like 1 [OS=Homo sapiens]	3	45.3	NAP1L1	B3KNT8; B3KV44; hsa:4673; P55209	2	115.7	100.5	101	106	109.2	105.7	105.5	100.1	90.7	88.9	94.8	97	94.8	90.2	-0.17945	0.000149993	0.000443906	3.35271
P61353	60S ribosomal protein L27 [OS=Homo sapiens]	3	15.8	RPL27	hsa:6155; P08526; P61353; Q4G0A9	15	103.1	113.4	109.4	107.9	101.1	103.4	105.1	92.4	98.5	89.8	90.7	90.6	97.8	96.8	-0.179123	5.84376e-05	0.000193615	3.71306
P10644	cAMP-dependent protein kinase type I-alpha regulatory subunit [OS=Homo sapiens]	6	43	PRKAR1A	hsa:5573; K7ER48; P10644; Q567S7	21	100.7	110.1	107.7	115.7	101.5	107	100.8	90.5	91.7	87.7	93.8	96.3	96.8	99.9	-0.178619	0.000257635	0.000725107	3.1396
Q86Y56	Dynein assembly factor 5, axonemal [OS=Homo sapiens]	1	93.5	DNAAF5	hsa:54919; Q69YL1; Q86Y56; Q96FI9; Q9NX75	1	109.5	114.1	110.2	104.3	100.2	97.3	106.6	99	84.3	92.9	85.5	91.2	92.5	112.4	-0.178224	0.00687694	0.0135257	1.86884
Q9UIW2	Plexin-A1 [OS=Homo sapiens]	10	210.9	PLXNA1	hsa:5361; Q9UIW2	4	103.2	102	105.5	107.6	111.1	109.3	104.2	90.6	92.7	94.7	94.7	99.6	96.3	88.6	-0.177163	2.70923e-05	9.6524e-05	4.01536
P10809	60 kDa heat shock protein, mitochondrial [OS=Homo sapiens]	8	61	HSPD1	B2R5M6; B7Z712; hsa:3329; P10809; Q38L19; Q9UCR6	4	115.5	102.2	105	104.1	102.2	101.3	112.7	100.8	91.7	92.1	91	91.5	92.1	97.7	-0.176988	0.000197153	0.00056736	3.24614
Q14558	Phosphoribosyl pyrophosphate synthase-associated protein 1 [OS=Homo sapiens]	1	39.4	PRPSAP1	B2R6M4; hsa:5635; Q14558; Q96H06	0	109.4	95.7	106	110.9	95.9	109.4	115.4	99.8	85.4	101	85.9	90.7	102.4	92	-0.176826	0.00504796	0.0103009	1.98712
P62917	60S ribosomal protein L8 [OS=Homo sapiens]	7	28	RPL8	A8K094; D3DWN2; hsa:6132; P25120; P62917; Q567Q7; Q969V7; Q9BWQ9	14	107.5	114.1	111.1	105.8	101.7	103.1	99.6	97.5	93.7	93.7	92.6	87.2	97.9	94.4	-0.176711	0.000132399	0.000399184	3.39883
P37235	Hippocalcin-like protein 1 [OS=Homo sapiens]	5	22.3	HPCAL1	hsa:3241; P37235; Q969S5	0	104.8	114.2	108.5	101.3	101.5	104.6	107.8	98	91	92.4	89.9	90.2	95	100.8	-0.176344	0.000120996	0.000368489	3.43358
P22234	Multifunctional protein ADE2 [OS=Homo sapiens]	4	47	PAICS	E9PDH9; hsa:10606; P22234; Q68CQ5	2	117.9	105.9	100.8	101.6	101.5	99.4	115.7	102.9	94	92.1	89.3	88.1	90.9	99.9	-0.175678	0.00206608	0.00457191	2.3399
Q9H6S3	Epidermal growth factor receptor kinase substrate 8-like protein 2 [OS=Homo sapiens]	6	80.6	EPS8L2	B3KSX1; B7ZKL3; hsa:64787; Q53GM8; Q8WYW7; Q96K06; Q9H6K9; Q9H6S3	0	103.9	108.6	107.7	108.4	104.3	101.3	108.2	93.9	89.1	90.4	96.1	91.8	95.4	101	-0.175428	3.26082e-05	0.000114485	3.94125
Q9NUP9	Protein lin-7 homolog C [OS=Homo sapiens]	5	21.8	LIN7C	hsa:55327; Q9NUP9	3	97.8	116.4	109	104.9	102.5	104.7	107	93.4	90.9	91	92.8	93.4	89	107.3	-0.174976	0.00107406	0.00257222	2.58969
O94804	Serine/threonine-protein kinase 10 [OS=Homo sapiens]	7	112.1	STK10	A6ND35; B2R8F5; B3KMY1; hsa:6793; O94804; Q6NSK0; Q9UIW4	1	97.5	111.3	108.5	104	108.7	110.3	102.1	98.1	87.4	91.9	93.3	90.7	95.8	100.4	-0.174975	0.000277608	0.00077053	3.11321
P36543	V-type proton ATPase subunit E 1 [OS=Homo sapiens]	5	26.1	ATP6V1E1	A8MUE4; A8MUN4; hsa:529; P36543	7	121.5	98.5	105.1	101.5	98.5	100.4	117.4	101.7	93.2	92.5	92.4	87.7	87.1	102.5	-0.174936	0.00613037	0.0122913	1.9104
Q9H0C8	Integrin-linked kinase-associated serine/threonine phosphatase 2C [OS=Homo sapiens]	2	42.9	ILKAP	B3KM39; hsa:80895; Q9H0C8	0	124.4	113.3	113.8	97.3	87.9	87	120.9	94.7	94.5	92.8	92	87.4	85.3	108.6	-0.174559	0.0530068	0.0829134	1.08138
O60927	E3 ubiquitin-protein ligase PPP1R11 [OS=Homo sapiens]	2	13.9	PPP1R11	hsa:6992; O60927	0	110.1	107.6	107.5	123.3	107.5	99.7	87.5	88.5	95.2	96.3	96.6	94.6	102.4	83.2	-0.174441	0.0137764	0.0250405	1.60136
P46976	Glycogenin-1 [OS=Homo sapiens]	2	39.4	GYG1	D3DNH0; D3DNH1; D3DNH2; hsa:2992; P46976; Q6FHZ1; Q9UNV0	9	95.9	112.3	107.7	112.5	102.7	103.5	106.9	104.7	89.8	87.2	100.4	81.1	100.1	95.2	-0.174396	0.00592725	0.0119337	1.92323
O15145	Actin-related protein 2/3 complex subunit 3 [OS=Homo sapiens]	3	20.5	ARPC3	hsa:10094; O00554; O15145	6	103.8	114.5	102.6	106.5	104.7	101.9	108	92.3	95.9	94.3	89.9	87.4	94.7	103.6	-0.173942	0.000275651	0.00076598	3.11578
Q96RS6	NudC domain-containing protein 1 [OS=Homo sapiens]	4	66.7	NUDCD1	B4DVX6; hsa:84955; Q4G130; Q8NDQ5; Q8NG18; Q96RS6; Q96SI4; Q9BVR5	0	107.4	94.7	96.3	116.3	94.8	115.9	113	108.8	72	74.4	87.4	102.7	99.7	116.6	-0.173936	0.111752	0.160158	0.795451
Q15293	Reticulocalbin-1 [OS=Homo sapiens]	6	38.9	RCN1	B7Z1M1; D3DR00; hsa:5954; Q15293	3	100.3	104.5	104.2	111.6	110.4	109	102.1	90	95	94	96.3	96.6	96.5	89.6	-0.173138	4.75201e-05	0.000160981	3.79323
Q15084	Protein disulfide-isomerase A6 [OS=Homo sapiens]	7	48.1	PDIA6	B3KY95; B5MCQ5; B7Z254; B7Z4M8; F8WA83; hsa:10130; Q15084; Q53RC7; Q6ZSH5; Q99778	5	113.7	103.3	102.6	102.6	102.9	106.1	110.8	98.9	91.9	93.5	92.6	91.5	91.8	97.9	-0.172667	5.41195e-05	0.000180798	3.74281
P0DPB6	DNA-directed RNA polymerases I and III subunit RPAC2 [OS=Homo sapiens]	1	15.2	POLR1D	hsa:51082; P0DPB6; Q5TBX2; Q96BR3; Q9Y2S0	3	110	97.5	106.2	103.7	104.2	109.4	110.5	91.5	90	94.9	89	105.8	93.4	93.9	-0.172138	0.000524031	0.00135764	2.86722
P61457	Pterin-4-alpha-carbinolamine dehydratase [OS=Homo sapiens]	4	12	PCBD1	hsa:5092; P61457; P70519; P80095; Q9D930	1	112.5	96.9	98.8	106.7	101.7	115.1	107.6	106	96.8	101.3	94	99.1	96.1	67.5	-0.17207	0.0495601	0.0783349	1.10604
Q92930	Ras-related protein Rab-8B [OS=Homo sapiens]	2	23.6	RAB8B	hsa:51762; Q5JPC4; Q92930; Q9P293	5	113.6	119.8	102.8	91	100.8	102.6	112	96.2	96.8	94.2	84.9	92.8	95	97.6	-0.171775	0.0054077	0.0109608	1.96016
P24844	Myosin regulatory light polypeptide 9 [OS=Homo sapiens]	2	19.8	MYL9	E1P5T6; hsa:10398; P24844; Q9BQL9; Q9BUF9; Q9H136	10	105.6	111.6	104.2	116.3	103.9	104	96	92.9	91.5	96.4	101.3	99.7	91.5	85.1	-0.171566	0.00159043	0.00362924	2.44018
P05198	Eukaryotic translation initiation factor 2 subunit 1 [OS=Homo sapiens]	11	36.1	EIF2S1	hsa:1965; P05198	15	107	105.7	105.6	104.9	107.6	104.7	106	98.5	92	93.3	94.8	94.5	92.7	92.7	-0.171534	8.31832e-07	4.72089e-06	5.32598
Q92530	Proteasome inhibitor PI31 subunit [OS=Homo sapiens]	5	29.8	PSMF1	A0AVQ9; D3DVW3; hsa:9491; Q92530; Q9H4I1	56	104.1	114	100.5	107	107.5	106.1	102.1	93.5	87.8	90.4	94.9	91.6	95.4	105.1	-0.171444	0.000442357	0.00116736	2.9328
Q6NYC8	Phostensin [OS=Homo sapiens]	7	67.9	PPP1R18	A2AB01; A2AIB8; A4UBI6; A6NCB7; A8MSS7; B7ZCV7; hsa:170954; Q68CK8; Q6NYC8; Q6ZTV1; Q6ZUJ6; Q8NDQ4; Q8TF52; Q9BRL9	1	96.5	108.3	107.2	113.5	112.5	107.6	96.1	90.2	90.5	95.5	96.2	101.9	85.1	99	-0.171441	0.00263151	0.00568746	2.24508
Q9Y4L1	Hypoxia up-regulated protein 1 [OS=Homo sapiens]	13	111.3	HYOU1	A8C1Z0; B7Z909; hsa:10525; Q2I204; Q53H25; Q9Y4L1	3	109.5	107.2	104.7	104.8	105.6	103.9	105.9	95.3	91.8	93.5	92.9	94.1	94.4	96.5	-0.171431	7.20764e-07	4.16902e-06	5.37997
Q9Y237	Peptidyl-prolyl cis-trans isomerase NIMA-interacting 4 [OS=Homo sapiens]	1	13.8	PIN4	A8E0G6; B3KXM0; F5H1P5; hsa:5303; Q0D2H3; Q3MHV0; Q52M21; Q5HYW6; Q6IRW4; Q9Y237	0	100.2	115.6	106.4	103.8	111.8	98.3	105.2	94.3	85.7	97.3	88	102.9	95	95.3	-0.171153	0.00149666	0.00343477	2.4641
O75083	WD repeat-containing protein 1 [OS=Homo sapiens]	7	66.2	WDR1	A8K6E9; A8MPU4; hsa:9948; O75083; O75313; Q8N6E5; Q9UG05; Q9UG78; Q9UQE0	2	105.2	105.9	107.1	105.8	106	104.1	106.7	92.4	93.8	97.1	96.5	93.6	93.7	92	-0.168793	6.79553e-07	3.95913e-06	5.4024
P18085	ADP-ribosylation factor 4 [OS=Homo sapiens]	1	20.5	ARF4	B2R7J7; hsa:378; P18085; P21371	4	119.7	103.8	96.9	99.3	83.4	110.8	127	109.7	86.8	86.2	78.2	86.9	102.9	108.3	-0.167791	0.098227	0.143416	0.843402
Q8WUM4	Programmed cell death 6-interacting protein [OS=Homo sapiens]	14	96	PDCD6IP	C5MQH7; E9PFU1; hsa:10015; Q6NUS1; Q8WUM4; Q9BX86; Q9NUN0; Q9P2H2; Q9UKL5	3	107.7	108.8	106.8	105	105.6	100.9	105.6	97.6	93.4	93.1	92.2	91.8	91	100.5	-0.167186	2.09686e-05	7.72158e-05	4.11229
P62750	60S ribosomal protein L23a [OS=Homo sapiens]	1	17.7	RPL23A	B2R5B2; hsa:6147; P29316; P39024; P62750; Q92774	14	105.7	114.4	105.4	102.4	104.7	99.6	107.8	96.3	90	92.5	88.6	86.9	100.6	105.2	-0.166755	0.00165721	0.00375675	2.42519
Q96CW1	AP-2 complex subunit mu [OS=Homo sapiens]	1	49.6	AP2M1	A6NE12; D3DNT1; hsa:1173; P20172; P53679; Q96CW1	20	97.8	100.5	102.4	110.7	104.3	108.6	115.8	93.6	97	95.4	82	95.3	92.7	104	-0.166172	0.00350982	0.00738716	2.13152
O43854	EGF-like repeat and discoidin I-like domain-containing protein 3 [OS=Homo sapiens]	7	53.7	EDIL3	B2R763; hsa:10085; O43854; O43855; Q5D094; Q8N610	0	103.2	105.9	108.4	105.6	106	107.8	103.2	94	93.8	94.3	96	93.6	93.9	94.3	-0.165293	6.93815e-07	4.02279e-06	5.39547	X
Q5T4S7	E3 ubiquitin-protein ligase UBR4 [OS=Homo sapiens]	4	573.5	UBR4	A8MPT2; A8MQ33; A8MQB1; hsa:23352; O60646; O75050; Q4QRK5; Q5T4S7; Q5T4S8; Q5T4S9; Q5TBN8; Q5TBP2; Q6DKH8; Q6P4A4; Q7L8P7; Q8IXJ4; Q8TDN5; Q8WV67; Q9HA46; Q9P2N9; Q9UG82	2	102.2	114.1	103.1	116.1	94.2	107.6	102.8	87.7	105.6	98.1	88.7	96.9	87.1	95.9	-0.165274	0.00618613	0.0123825	1.90719
Q03154	Aminoacylase-1 [OS=Homo sapiens]	5	45.9	ACY1	C9J6I6; C9J9D8; C9JWD4; hsa:95; Q03154	2	97.5	111	113.2	96.5	107.9	103.3	110.4	93.5	92.1	89.7	92.8	92.9	88.9	110.3	-0.165094	0.004841	0.00992056	2.00346
Q96KG9	N-terminal kinase-like protein [OS=Homo sapiens]	1	89.6	SCYL1	A6NJF1; hsa:57410; Q96G50; Q96KG8; Q96KG9; Q96KH1; Q9HAW5; Q9HBL3; Q9NR53	0	92.7	121	120	88.6	102.6	115.5	101.1	88.4	88.5	93.9	100.1	92.8	102.8	91.9	-0.164012	0.0305841	0.050805	1.29409
P08559	Pyruvate dehydrogenase E1 component subunit alpha, somatic form, mitochondrial [OS=Homo sapiens]	6	43.3	PDHA1	A5YVE9; B2R5P7; B7Z3T7; B7Z3X5; hsa:5160; P08559; Q53H41; Q5JPT8; Q9NP12; Q9UBJ8; Q9UBU0; Q9UNG4; Q9UNG5	12	94.3	116.4	109.2	104.6	105.7	102.6	107.4	91.4	97.6	91.8	92.6	92.1	98.8	95.7	-0.163566	0.00074929	0.00188063	2.7257
P53801	Pituitary tumor-transforming gene 1 protein-interacting protein [OS=Homo sapiens]	1	20.3	PTTG1IP	B2RDP7; D3DSL9; hsa:754; P53801; Q9NS09	0	92.6	120.4	113.4	112.1	104.3	98.9	96.6	106	79.7	79	91.5	100.7	112.4	92.4	-0.16355	0.0646502	0.0990701	1.00406
Q9Y3C6	Peptidyl-prolyl cis-trans isomerase-like 1 [OS=Homo sapiens]	4	18.2	PPIL1	hsa:51645; O15001; Q5TDC9; Q9Y3C6	1	108.7	100.6	104.9	105.5	104.1	105.3	110.4	97	90.2	92.5	92	94.7	93.8	100.3	-0.163222	4.10141e-05	0.000141121	3.85041
Q9UNF1	Melanoma-associated antigen D2 [OS=Homo sapiens]	2	64.9	MAGED2	A6NMX0; hsa:10916; O76058; Q5BJF3; Q8NAL6; Q9H218; Q9P0U9; Q9UM52; Q9UNF1	1	94.6	118.1	110.1	101.9	117.5	96.7	101.5	88.2	92.1	101.3	90.7	92.3	95.8	99.3	-0.163046	0.00737709	0.0143728	1.84246
P30044	Peroxiredoxin-5, mitochondrial [OS=Homo sapiens]	1	22.1	PRDX5	A6NC19; A6NG06; B7ZLJ4; B7ZVW3; hsa:25824; P30044; Q14CK0; Q6IAF2; Q9UBU5; Q9UJU4; Q9UKX4	1	111.3	103	102.4	103	104.1	106.6	108.5	99.9	91.7	91	91.3	95.5	91.5	100.3	-0.160845	0.000121833	0.000370568	3.43113
P46781	40S ribosomal protein S9 [OS=Homo sapiens]	7	22.6	RPS9	A9C4C1; hsa:6203; P46781; Q4QRK7; Q9BVZ0	18	111.4	100.5	104.1	107.7	106.3	101.8	106.9	99.7	96.1	95.3	94.4	91	97.1	87.5	-0.160508	0.000163459	0.000476163	3.32224
Q9BV57	1,2-dihydroxy-3-keto-5-methylthiopentene dioxygenase [OS=Homo sapiens]	5	21.5	ADI1	D6W4Y3; hsa:55256; Q53HW3; Q53QD3; Q57YV7; Q68CK2; Q6ZSF7; Q7Z512; Q96P85; Q9BV57; Q9NV57	2	104.1	103.1	106.3	110.2	104.7	104.3	106.1	95.4	93.5	95.1	91.9	93.8	98.4	93	-0.160323	4.94839e-06	2.23931e-05	4.64989
Q96S82	Ubiquitin-like protein 7 [OS=Homo sapiens]	2	40.5	UBL7	D3DW57; hsa:84993; Q96I03; Q96S82	0	98.1	119.5	108.2	104.3	97.1	103.1	108.2	91.5	96.9	94.9	91.7	85.4	89.6	111.5	-0.160322	0.0118182	0.0219949	1.65768
Q9GZZ9	Ubiquitin-like modifier-activating enzyme 5 [OS=Homo sapiens]	1	44.8	UBA5	A6NJL3; D3DNC8; hsa:79876; Q96ST1; Q9GZZ9	1	99.7	117	87.2	100.1	127.6	95.2	113.1	87.9	109.8	97	94.9	80.2	90.5	100	-0.159609	0.0703599	0.106869	0.971148
Q9NVD7	Alpha-parvin [OS=Homo sapiens]	3	42.2	PARVA	hsa:55742; Q96C85; Q9HA48; Q9NVD7	5	122.7	94.1	99	105.2	110.1	105.1	101.3	98.6	98.9	98.1	105.4	97.8	92.5	71.3	-0.15942	0.0538928	0.0841356	1.07502
Q14C86	GTPase-activating protein and VPS9 domain-containing protein 1 [OS=Homo sapiens]	8	164.9	GAPVD1	A8MYK3; B0QZ62; B0QZ63; B0QZ64; hsa:26130; Q14C76; Q14C86; Q2Q1W1; Q8ND92; Q8WU86; Q96CZ4; Q9NXQ1; Q9P207; Q9Y4N0	2	105.4	105.9	102.3	107.4	106.8	111.3	99.4	96.2	93.2	100.5	90.3	96.7	90.7	94	-0.158723	0.000118134	0.000360683	3.44287
P13639	Elongation factor 2 [OS=Homo sapiens]	16	95.3	EEF2	B2RMP5; D6W618; hsa:1938; P13639; Q58J86	9	112.6	99.9	103.4	108.3	105.8	100.2	108	100.9	97.1	97.6	95.4	92.4	93.5	85	-0.158038	0.000872079	0.00213332	2.67094
Q9NTJ3	Structural maintenance of chromosomes protein 4 [OS=Homo sapiens]	2	147.1	SMC4	A6NLT9; D3DNL8; hsa:10051; O95752; Q8NDL4; Q9NTJ3; Q9UNT9	3	86.9	135.1	116.9	110.8	102	107.2	82.9	104	96	94.8	91.4	93.5	83.6	94.8	-0.157789	0.097024	0.141951	0.847861
P49662	Caspase-4 [OS=Homo sapiens]	1	43.2	CASP4	A2NHL8; A2NHL9; A2NHM0; B3KPZ9; B4DJH5; B4E2D2; hsa:837; O95601; P49662; Q7KYX7; Q9UG96	3	97.8	125.8	102.2	91.2	109.7	103.6	109	98	88.2	99	100.9	91.5	87.3	95.8	-0.157761	0.0174793	0.0308188	1.51118
O14656	Torsin-1A [OS=Homo sapiens]	1	37.8	TOR1A	B2RB58; hsa:1861; O14656; Q53Y64; Q96CA0	1	117	98.7	100	108.6	100.4	95.1	118.1	101.4	89	86.5	98	88.4	90.6	108	-0.156521	0.0207927	0.0360805	1.44273
Q9BUJ0	Protein ABHD14A [OS=Homo sapiens]	1	29.7	ABHD14A	hsa:25864; Q6UXU8; Q9BUJ0; Q9Y3T7	0	105.6	106	108.3	102.8	105.3	101.2	108.1	94.9	87.1	96.7	89.3	92.3	96.1	106.3	-0.156133	0.000887825	0.00216287	2.66497
Q01970	1-phosphatidylinositol 4,5-bisphosphate phosphodiesterase beta-3 [OS=Homo sapiens]	10	138.7	PLCB3	A5PKZ6; G5E960; hsa:5331; Q01970; Q8N1A4	23	105.1	101.9	106	109.2	105	107	103.5	92.7	97.2	96.5	94	94	100	88	-0.156039	6.43417e-05	0.000210573	3.6766
Q8N1G2	Cap-specific mRNA (nucleoside-2'-O-)-methyltransferase 1 [OS=Homo sapiens]	2	95.3	CMTR1	A8K949; hsa:23070; Q14670; Q8N1G2; Q96FJ9	0	113.3	120	102.4	97.8	103.4	99.8	101.6	92	96.6	90.5	88.4	95	96.9	102.3	-0.156039	0.00433407	0.00895782	2.0478
Q9H6B4	CXADR-like membrane protein [OS=Homo sapiens]	1	41.3	CLMP	hsa:79827; Q9H6B4	0	107.6	96	96.3	107.9	106.2	92.3	126.5	98.5	90.3	128.4	81.1	77.1	75	116.7	-0.155775	0.193044	0.257819	0.588685
Q53S33	BolA-like protein 3 [OS=Homo sapiens]	2	12.1	BOLA3	G3XAB0; hsa:388962; Q53S33	0	102.3	104.4	99.9	105.5	110.8	110.4	104.3	89.7	95.6	92.9	100.8	96.2	96.3	90.7	-0.155681	0.000202294	0.000580182	3.23644
Q9NYU2	UDP-glucose:glycoprotein glucosyltransferase 1 [OS=Homo sapiens]	5	177.1	UGGT1	hsa:56886; Q53QP2; Q53SL3; Q8IW30; Q9H8I4; Q9NYU2	2	108.6	103	105.7	104.5	101.3	105.3	108.6	95.1	92.1	93.6	89.5	93.3	90.2	109.1	-0.155312	0.00114443	0.00270624	2.56763
Q8WX93	Palladin [OS=Homo sapiens]	4	150.5	PALLD	B3KTG2; B5MD56; B7ZMM5; hsa:23022; Q7L3E0; Q7Z3W0; Q86WE8; Q8N1M2; Q8WX93; Q9UGA0; Q9UQF5; Q9Y2J6; Q9Y3E9	0	90.6	104.3	109.5	101.1	95.2	110.5	127.1	97.8	88.2	82.9	87.7	103.7	99.4	101.9	-0.155192	0.0433614	0.0693553	1.15892
O43708	Maleylacetoacetate isomerase [OS=Homo sapiens]	1	24.2	GSTZ1	A6NED0; A6NNB8; A8MWD7; B2RCK3; hsa:2954; O15308; O43708; O75430; Q6IB17; Q7Z610; Q9BV63	4	124	95.2	98.7	99.3	104	97.1	120.5	100.6	92.1	97.7	90.7	89.8	88.5	101.8	-0.15482	0.0236305	0.0405094	1.39244
P62899	60S ribosomal protein L31 [OS=Homo sapiens]	2	14.5	RPL31	B7Z4K2; D3DVJ4; hsa:6160; P12947; P62899; Q53SQ5; Q6IRZ0; Q6LBJ6	14	121.7	113.9	112.4	100.9	91.5	100.5	97.5	101.4	98.4	98.9	90.4	86.5	98.7	87.4	-0.154622	0.0227287	0.0391583	1.40718
Q9NTK5	Obg-like ATPase 1 [OS=Homo sapiens]	3	44.7	OLA1	D7EHM2; hsa:29789; Q5BJD7; Q8NCI8; Q96CU1; Q96SV2; Q9NTK5; Q9P1D3; Q9UNY9; Q9Y6G4	1	114.2	90.1	103.3	108.1	111	101.4	108.7	102.6	98	96.3	105.4	91.4	92.7	76.9	-0.154287	0.0319235	0.0527755	1.27757
P08581	Hepatocyte growth factor receptor [OS=Homo sapiens]	8	155.4	MET	A1L467; B5A932; E7EQ94; hsa:4233; O60366; P08581; Q12875; Q9UDX7; Q9UPL8	28	107.8	96.7	102.6	108.1	107.3	106.1	108.7	98.2	93.4	96.2	96.6	97	94.9	86.3	-0.154187	0.00040564	0.00107872	2.96709
Q8WZ75	Roundabout homolog 4 [OS=Homo sapiens]	7	107.4	ROBO4	A8K154; hsa:54538; Q14DU7; Q8TEG1; Q8WZ75; Q96JV6; Q9H718; Q9NWJ8	2	97.3	119	117.4	101.9	104.3	101.2	96.5	86.8	100.7	90.8	88.9	95.8	96.8	102.7	-0.152878	0.0129547	0.023798	1.62346
O95865	N(G),N(G)-dimethylarginine dimethylaminohydrolase 2 [OS=Homo sapiens]	9	29.6	DDAH2	A2BEZ7; hsa:23564; O95865	2	101.6	110.7	106.9	105.4	103.5	105.4	103.4	96.3	93.5	90.2	93.2	91.6	95.8	102.5	-0.152864	0.000132765	0.000399787	3.39817
P49790	Nuclear pore complex protein Nup153 [OS=Homo sapiens]	2	153.8	NUP153	B4DIK2; E7EPX5; F6QR24; hsa:9972; P49790; Q4LE47; Q5T9I7; Q7Z743	28	107.7	98.5	106.3	104.7	107.3	104.4	106.9	88.8	100.4	90.3	108.4	101.9	94.1	80.5	-0.152802	0.0119942	0.0222368	1.65293
P12829	Myosin light chain 4 [OS=Homo sapiens]	1	21.6	MYL4	D3DXJ7; hsa:4635; P11783; P12829	3	83.6	122.1	120	102.8	99.5	103.1	107.7	89.3	94.2	94.1	88.6	94.6	95	105.4	-0.15234	0.0445846	0.0710291	1.14856
Q9Y5K6	CD2-associated protein [OS=Homo sapiens]	4	71.4	CD2AP	A6NL34; hsa:23607; Q5VYA3; Q9UG97; Q9Y5K6	4	100.6	105.4	102.6	109.1	109.7	110.5	98.8	90.5	95.7	93.3	100.4	99.8	94.6	88.8	-0.151919	0.000686905	0.00173852	2.75982
Q7Z6K5	Arpin [OS=Homo sapiens]	2	24.9	ARPIN	E2QRD5; hsa:348110; Q7Z6K5	0	106	102.8	101.7	111.5	111.8	99.8	103.1	91.8	89.8	102.2	93.5	99.6	92.3	94.1	-0.151524	0.00072578	0.00182733	2.73818
Q86WA6	Valacyclovir hydrolase [OS=Homo sapiens]	5	32.5	BPHL	hsa:670; Q00306; Q13855; Q3KP51; Q86WA6	1	97.1	111	104.4	100.2	106.2	104.7	112.3	90.2	95.6	89.9	91.5	88.8	95.1	113.1	-0.150749	0.00947259	0.0181045	1.74221
P09493	Tropomyosin alpha-1 chain [OS=Homo sapiens]	3	32.7	TPM1	B7Z5T7; D9YZV2; D9YZV3; D9YZV8; hsa:7168; P09493; P09494; P10469; Q6DV89; Q6DV90; Q7Z6L8; Q86W64; Q96IK2; Q9UCI1; Q9UCI2; Q9UCY9; Q9Y427	4	97	113.6	105.7	101.7	104.3	110.3	104.2	90.8	92.9	95.9	96.1	95	94.8	97.6	-0.150744	0.000338405	0.000922296	3.03513
P0CG38	POTE ankyrin domain family member I [OS=Homo sapiens]	2	121.2	POTEI	hsa:653269; P0CG38	0	116.3	96.7	103.1	101.3	104	101	114.2	107.1	88.2	94.1	93	90.6	92.7	97.7	-0.150655	0.00683179	0.0134626	1.87087
Q00536	Cyclin-dependent kinase 16 [OS=Homo sapiens]	1	55.7	CDK16	A8K280; B7Z7C8; hsa:5127; J3KN74; J3KQP7; Q00536	0	102.9	101.8	109.4	102.5	97.9	114.4	106.8	101.1	81.2	94.3	91	100.8	106.5	89.6	-0.150296	0.0136498	0.0248854	1.60406
P47897	Glutamine--tRNA ligase [OS=Homo sapiens]	9	87.7	QARS1	B4DWJ2; hsa:5859; P47897	3	107.8	105.3	104.4	102.1	106.1	101.7	109	98.7	92.4	94.9	94.7	92.6	94.2	96.2	-0.149864	1.75453e-05	6.61238e-05	4.17964
Q9UNZ2	NSFL1 cofactor p47 [OS=Homo sapiens]	6	40.5	NSFL1C	A2A2L1; B2RD74; hsa:55968; Q5JXA4; Q5JXA5; Q7Z533; Q9H102; Q9NVL9; Q9UI06; Q9UNZ2	0	90.3	108.5	112.2	109.7	93.4	114.1	107.5	85	104.1	93.9	98.6	86.4	112	84.3	-0.14967	0.0539316	0.0841416	1.07499
Q5MNZ9	WD repeat domain phosphoinositide-interacting protein 1 [OS=Homo sapiens]	2	48.6	WIPI1	hsa:55062; Q5MNZ9; Q8IXM5; Q9NWF8	3	91.8	121	113.9	97.9	99.6	114	98.2	93.8	80.6	93.3	90.7	93.2	100.8	111.2	-0.149583	0.0525222	0.0822621	1.0848
Q14240	Eukaryotic initiation factor 4A-II [OS=Homo sapiens]	3	46.4	EIF4A2	D3DNU9; hsa:1974; Q14240; Q53XJ6; Q96B90; Q96EA8	9	104.3	108.9	106.5	108.7	101.8	101.4	104.4	98.7	92.8	93	90.5	93.9	94.2	100.8	-0.149109	0.000115949	0.000354687	3.45015
Q9Y4R8	Telomere length regulation protein TEL2 homolog [OS=Homo sapiens]	1	91.7	TELO2	D3DU73; hsa:9894; O75168; Q7LDV4; Q9BR21; Q9Y4R8	1	105.2	83.6	118.8	110.6	116.9	105.2	95.4	76.8	109.3	104.9	95.1	96.3	80.9	100.8	-0.149107	0.113474	0.162337	0.789583
O43823	A-kinase anchor protein 8 [OS=Homo sapiens]	1	76.1	AKAP8	hsa:10270; O43823	1	110.5	104.3	129.7	117.2	86.2	116.5	75.4	106	96.5	104.5	81.8	87	98.1	86.4	-0.148687	0.179816	0.241355	0.617343
P62266	40S ribosomal protein S23 [OS=Homo sapiens]	1	15.8	RPS23	hsa:6228; P39028; P62266; Q6IB08	17	99.5	118.3	108.2	103.6	98.4	98.6	110	95.3	92	95.8	98.1	91.8	90.9	99.6	-0.148575	0.00266105	0.00574616	2.24062
Q96AG4	Leucine-rich repeat-containing protein 59 [OS=Homo sapiens]	2	34.9	LRRC59	B2RE83; D3DTX8; hsa:55379; Q96AG4; Q9P189	1	104.4	115.5	108	103.1	98.6	100	106.1	98	94.5	96.4	89.2	88.6	93.2	104.4	-0.147545	0.00279647	0.00601703	2.22062
A6NCI4	von Willebrand factor A domain-containing protein 3A [OS=Homo sapiens]	1	133.9	VWA3A	A4QMU8; A6NCI4; A6NNC0; hsa:146177; Q6UTX4; Q6ZQZ9; Q8IUY6; Q8N9W1	0	98	111.3	107.3	106	111.4	106.5	95.2	88.3	97.7	97	94.8	99.3	98	89.3	-0.146182	0.00283788	0.00606823	2.21694
P40227	T-complex protein 1 subunit zeta [OS=Homo sapiens]	5	58	CCT6A	A6NCD2; hsa:908; P40227; Q3KP28; Q75LP4; Q96S46	5	121.9	91.9	105.9	102.3	106.6	98.8	108.6	102.6	97.3	92.1	95.6	94.1	93.6	88.6	-0.145291	0.0119755	0.0222193	1.65327
Q9BTT6	Leucine-rich repeat-containing protein 1 [OS=Homo sapiens]	1	59.2	LRRC1	hsa:55227; Q5TGN3; Q9BTT6; Q9HAC0; Q9NVF1	0	93.7	99.5	120.7	109.1	107.2	110.9	94.7	82.1	94.9	94	97	99.9	97.6	98.7	-0.145087	0.023608	0.0404997	1.39255
Q99439	Calponin-2 [OS=Homo sapiens]	1	33.7	CNN2	A5D8U8; A6NFI4; D6W5X9; hsa:1265; Q92578; Q99439	3	112	100.6	101.2	103.5	99.4	101	117.4	101	90	91.2	91.3	92.3	94.4	104.7	-0.144344	0.00612243	0.0122856	1.9106
P01130	Low-density lipoprotein receptor [OS=Homo sapiens]	12	95.3	LDLR	B4DII3; B4DJZ8; B4DR00; B4DTQ3; C0JYY8; H0YLU8; H0YNT7; hsa:3949; P01130; Q53ZD9; Q59FQ1; Q9UDH7	19	104	103.8	104.5	108.6	107.3	106	100.4	90.2	100.9	93.3	98.9	96.3	95.5	90.1	-0.143928	0.000238429	0.00067341	3.17172	X
P62081	40S ribosomal protein S7 [OS=Homo sapiens]	5	22.1	RPS7	hsa:6201; P23821; P24818; P62081; Q57Z92; Q6IPH1	18	117.3	109.7	103.1	97.1	96.9	95.1	115.6	105	87.2	91.5	87.1	93.5	91.4	109.5	-0.143853	0.0375765	0.0611982	1.21326
O60462	Neuropilin-2 [OS=Homo sapiens]	3	104.8	NRP2	A0A024R3W6; A0A024R412; E9PF66; hsa:8828; O14820; O14821; O60462; Q53TQ4; Q53TS3; Q7LBX6; Q7LBX7; Q9H2D4; Q9H2D5; Q9H2E2; Q9H2E3; Q9H2E4; X5D2Q8	4	103.7	99.6	99.8	110.9	113.5	104.3	102.2	87.9	106.1	97	100.1	92.5	97.3	85.1	-0.142244	0.0091194	0.0174988	1.75699	X
Q9Y5X3	Sorting nexin-5 [OS=Homo sapiens]	3	46.8	SNX5	B7ZKN3; D3DW26; hsa:27131; Q52LC4; Q7KZN0; Q9BWP0; Q9Y5X3	1	100.8	109.6	114.5	108.5	92.9	103.6	104.4	101.3	83.4	92.9	95.1	91.6	94.9	106.6	-0.142222	0.0165087	0.0293003	1.53313
Q9H6X2	Anthrax toxin receptor 1 [OS=Homo sapiens]	1	62.7	ANTXR1	A8K7U8; hsa:84168; J7K7G4; J7KF88; Q4ZFV6; Q53QD8; Q96P02; Q9H6X2; Q9NVP3	0	99.1	97.4	118.6	110.5	109.3	99.1	100.2	86.5	88.7	86.1	97.4	105.2	104.6	97.3	-0.142121	0.0263032	0.0446469	1.35021
P08238	Heat shock protein HSP 90-beta [OS=Homo sapiens]	10	83.2	HSP90AB1	B2R5P0; hsa:3326; P08238; Q5T9W7; Q9NQW0; Q9NTK6	19	113.3	94.9	101.6	107	107.2	101.2	109.4	101	94.7	96.1	95.9	95.8	93	88.8	-0.141747	0.0021863	0.00481585	2.31733
P41240	Tyrosine-protein kinase CSK [OS=Homo sapiens]	3	50.7	CSK	hsa:1445; P41240; Q2M3N2; Q6FGZ6	16	105.3	107.3	102.8	107.5	103.1	100	107.6	105.2	86.7	91.4	96.3	91.6	90.7	104.7	-0.141155	0.00454174	0.00935498	2.02896
P60866	40S ribosomal protein S20 [OS=Homo sapiens]	4	13.4	RPS20	B2R4F4; B4DW28; hsa:6224; P17075; P60866; Q5M8S9	17	115	101	104.5	104	101.4	98.9	109.6	100.2	97.1	94	95.5	92.6	92	94.1	-0.140948	0.000864193	0.00211618	2.67445
P20933	N(4)-(beta-N-acetylglucosaminyl)-L-asparaginase [OS=Homo sapiens]	5	37.2	AGA	B2R7H2; D3DP47; hsa:175; P20933; Q4W5Q2; Q6FHN6; Q9UCK6; Q9UCK7; Q9UCK8	1	98.2	111.4	106.1	102.2	106.7	106.7	102.9	92.2	94.4	94.7	93.1	93	94.6	103.9	-0.140904	0.000626943	0.0016002	2.79583
O95084	Serine protease 23 [OS=Homo sapiens]	5	43	PRSS23	B2RDJ1; B4E2J3; hsa:11098; O95084; Q6IBI0	2	97.3	102.7	102.9	106.1	107.4	105.6	111.6	94.8	95.9	96.4	85.3	94.8	108.2	90.9	-0.140894	0.00594807	0.0119656	1.92207	X
Q15021	Condensin complex subunit 1 [OS=Homo sapiens]	1	157.1	NCAPD2	D3DUR4; hsa:9918; Q15021; Q8N6U3	1	101.3	104.6	104.6	103.2	103.7	106.8	107.5	112.7	97.7	106.2	75.5	96.3	89.3	90.6	-0.140762	0.0498279	0.0786036	1.10456
P29317	Ephrin type-A receptor 2 [OS=Homo sapiens]	10	108.2	EPHA2	B5A968; hsa:1969; P29317; Q8N3Z2	11	106.4	106.4	107.3	101.1	104.7	106.2	102.1	98.2	96.5	95.1	94.1	95	95	92.1	-0.140572	1.95476e-05	7.27603e-05	4.13811
Q14197	Peptidyl-tRNA hydrolase ICT1, mitochondrial [OS=Homo sapiens]	1	23.6	MRPL58	B2RAD1; hsa:3396; Q14197; Q53HM7; Q53Y11	3	96.6	101.3	110.4	94.7	104.1	110.6	116.1	91	95.4	99.7	81.5	100.3	93.2	105.1	-0.140082	0.0265505	0.0450033	1.34676
P78552	Interleukin-13 receptor subunit alpha-1 [OS=Homo sapiens]	1	48.7	IL13RA1	hsa:3597; O95646; P78552; Q5JSL4; Q99656; Q9UDY5	2	87.2	123.5	103.9	99.3	106.5	107.7	106.3	102.1	84.6	94.3	88.6	94.4	91.8	109.9	-0.13985	0.0575703	0.0888985	1.05111
P84098	60S ribosomal protein L19 [OS=Homo sapiens]	6	23.5	RPL19	B2R4K2; hsa:6143; P14118; P22908; P84098; Q502Y6; Q7Z6E4	14	108.9	110.8	105.6	104.8	99.6	102.1	102	98.7	96.5	96.9	95.2	91.8	97.2	89.8	-0.139468	0.000344101	0.000934652	3.02935
Q15642	Cdc42-interacting protein 4 [OS=Homo sapiens]	12	68.3	TRIP10	B2R8A6; B7WP22; D6W645; hsa:9322; O15184; Q15642; Q53G22; Q5TZN1; Q6FI24; Q8NFL1; Q8TCY1; Q8TDX3; Q96RJ1	3	102.8	103.7	101.6	108	105.4	107.1	105.2	95.5	90.9	94.9	97	94.9	96.2	96.8	-0.139432	2.33658e-05	8.44953e-05	4.07317
B1AK53	Espin [OS=Homo sapiens]	1	91.7	ESPN	B1AK53; hsa:83715; Q6XYB2; Q9H0A2; Q9Y329	0	106.2	115.6	110.8	94.8	94.4	112.6	98.5	93	99.3	101.4	86.7	85.4	85.9	115.5	-0.138978	0.0652488	0.0998604	1.00061
P21589	5'-nucleotidase [OS=Homo sapiens]	3	63.3	NT5E	B3KQI8; hsa:4907; O75520; P21589; Q5W116	6	99.4	107.6	106.3	105	105.1	108.1	102.3	95.6	95.9	93.7	95.4	94.9	94.9	95.8	-0.138934	2.30733e-05	8.36883e-05	4.07734
Q8IXL6	Extracellular serine/threonine protein kinase FAM20C [OS=Homo sapiens]	9	66.2	FAM20C	A4D2Q5; hsa:56975; L8B5W8; Q5I0W9; Q7Z4I0; Q8IXL6; Q9NPT2	3	103.4	107.5	106.4	101.7	109.3	105.2	99.9	97	90.7	93.9	96.8	91	98.3	98.9	-0.137946	0.00025955	0.000728794	3.1374	X
P07196	Neurofilament light polypeptide [OS=Homo sapiens]	2	61.5	NEFL	B9ZVN2; hsa:4747; P07196; Q16154; Q8IU72	11	95	122.9	108.5	103.5	93.7	103.1	107.5	99.1	92.9	93.2	95.6	85.5	99.4	100.1	-0.137766	0.0232105	0.0399029	1.399
P42126	Enoyl-CoA delta isomerase 1, mitochondrial [OS=Homo sapiens]	2	32.8	ECI1	A8K512; hsa:1632; P42126; Q13290; Q7Z2L6; Q7Z2L7; Q9BUB8; Q9BW05; Q9UDG6	3	133.8	94.3	95.5	93.6	96.8	96.6	124	119.3	90.3	86.8	89.9	92.7	84.2	102.2	-0.137656	0.163675	0.222265	0.653129
Q92673	Sortilin-related receptor [OS=Homo sapiens]	4	248.3	SORL1	B2RNX7; hsa:6653; Q92673; Q92856	1	102.9	100.3	114.5	93.9	105.8	105.1	110.5	90.1	92.3	91.2	89.8	101.7	91.7	110.1	-0.137605	0.018083	0.0317672	1.49802
Q9UJW0	Dynactin subunit 4 [OS=Homo sapiens]	2	52.3	DCTN4	B3KWW0; D3DQH0; E5RGT5; hsa:51164; Q8TAN8; Q9UJW0	4	108.6	100.7	99.4	108.4	106.5	99.3	110.2	104.2	87.3	94.5	97.3	99	89.9	94.7	-0.137425	0.00379728	0.00795746	2.09923
Q13242	Serine/arginine-rich splicing factor 9 [OS=Homo sapiens]	1	25.5	SRSF9	hsa:8683; Q13242; Q52LD1	5	89.5	118.2	111.6	107.4	97.9	110.7	98.3	101.8	106.3	90.5	94.6	85.7	96.5	90.9	-0.136531	0.0413063	0.0664649	1.17741
Q9Y6M4	Casein kinase I isoform gamma-3 [OS=Homo sapiens]	1	51.4	CSNK1G3	A8K040; B4DSH2; B7Z9Q4; E7EVD0; hsa:1456; Q86WZ7; Q9Y6M3; Q9Y6M4	1	107.2	113.5	104.7	102.4	95.4	111.2	98.8	99.2	95.1	93	86.3	94.7	96.3	102.1	-0.136512	0.00654015	0.0129834	1.88661
P40306	Proteasome subunit beta type-10 [OS=Homo sapiens]	3	28.9	PSMB10	B2R5J4; hsa:5699; P40306; Q5U098	57	112.6	102.4	97.4	110.3	100.7	105	104.5	95.3	88.4	90.8	101.2	90.4	99.1	101.8	-0.136439	0.00469211	0.0096318	2.01629
P62851	40S ribosomal protein S25 [OS=Homo sapiens]	1	13.7	RPS25	B2R4M7; hsa:6230; P25111; P62851	17	100	111.3	114.5	107.1	90.8	106.9	103.1	95	95.7	96.5	94	89.1	98	98	-0.1361	0.00741504	0.0144351	1.84058
P61513	60S ribosomal protein L37a [OS=Homo sapiens]	1	10.3	RPL37A	hsa:6168; P12751; P61513; Q6FGF5	14	123.4	107.7	107.7	106.3	103	94.1	91.8	93.9	100	101.1	95.8	96.3	87	91.8	-0.136094	0.0289107	0.0483583	1.31553
O60684	Importin subunit alpha-7 [OS=Homo sapiens]	3	60	KPNA6	B2RDC7; D3DPP5; hsa:23633; O60684; Q5VVU3	0	108.9	111.3	101.9	106.5	101.8	89.9	113.3	94.8	102.9	89.9	97.2	91.9	92.7	97.1	-0.135971	0.0110856	0.0207688	1.68259
Q8TAT6	Nuclear protein localization protein 4 homolog [OS=Homo sapiens]	3	68.1	NPLOC4	hsa:55666; Q8N3J1; Q8TAT6; Q9H8V2; Q9H964; Q9NWR5; Q9P229	1	104.5	99.5	106.2	106.3	103.4	104.7	108.2	97.8	94.4	94.9	93.4	93.2	95.1	98.5	-0.134934	5.30375e-05	0.000177923	3.74977
Q9P2B4	CTTNBP2 N-terminal-like protein [OS=Homo sapiens]	1	70.1	CTTNBP2NL	B3KMS5; hsa:55917; Q96B40; Q9P2B4	0	85.3	108.1	112.1	112.7	122	104.4	87.3	107.3	92.5	85.3	103	88.8	74.7	116.5	-0.134676	0.196084	0.260878	0.583563
Q93034	Cullin-5 [OS=Homo sapiens]	1	90.9	CUL5	A8K960; hsa:8065; O14766; Q93034; Q9BZC6	6	105.4	117.2	97	100.9	110	91.5	109.9	97.6	80.3	111.6	90.4	98.1	100.5	89.4	-0.134335	0.0641124	0.0984336	1.00686
P17980	26S proteasome regulatory subunit 6A [OS=Homo sapiens]	7	49.2	PSMC3	B2R8V1; hsa:5702; P17980; Q3B757; Q3B865; Q53HU5; Q6GPG8; Q6IBS1; Q96HD3	59	107.9	102.7	105.4	102.7	103.6	105.9	104.4	98.4	96.7	96.9	96.5	92.9	93.1	93.1	-0.134192	3.00576e-05	0.000105838	3.97536
Q01658	Protein Dr1 [OS=Homo sapiens]	2	19.4	DR1	hsa:1810; Q01658	1	96.9	105.6	111.9	105.8	103.6	107	101.7	96.4	92.7	96.8	95.6	90.7	93.7	101.6	-0.133654	0.00104828	0.00252325	2.59804
O43815	Striatin [OS=Homo sapiens]	2	86.1	STRN	hsa:6801; O43815; Q3KP65; Q53TQ8; Q9NP38	5	98	109.8	99.9	110.9	101.9	110.5	100.9	89.9	86	98.7	93.8	106.3	99.7	93.7	-0.13288	0.0115015	0.0214387	1.6688
Q92896	Golgi apparatus protein 1 [OS=Homo sapiens]	6	134.5	GLG1	B7Z8Y4; D3DUJ7; hsa:2734; Q13221; Q6P9D1; Q92896	1	80.3	104.9	127.3	89.3	119.6	97.9	114.4	102.5	102.4	97.3	70.2	100	93.9	100	-0.132864	0.222556	0.289539	0.538293
P25705	ATP synthase subunit alpha, mitochondrial [OS=Homo sapiens]	5	59.7	ATP5F1A	A8K092; B4DY56; hsa:498; K7ENP3; P25705; Q53XX6; Q8IXV2; Q96FB4; Q96HW2; Q96IR6; Q9BTV8	5	108.6	107	101.5	97.5	102.7	105.7	108.4	103.9	102.5	95.2	87.3	83.7	96.3	99.6	-0.132762	0.0128428	0.0236103	1.6269
P08962	CD63 antigen [OS=Homo sapiens]	1	25.6	CD63	F8VZE2; hsa:967; P08962; Q5TZP3; Q8N6Z9; Q9UCG6	3	96.9	107.5	112.4	101.5	102.3	104.7	107	89.5	98.1	90	96.7	97.1	97.2	99.2	-0.132693	0.00195732	0.00436326	2.36019
P24666	Low molecular weight phosphotyrosine protein phosphatase [OS=Homo sapiens]	5	18	ACP1	A8K1L9; B5MCC7; hsa:52; P24666; P24667; Q16035; Q16036; Q16725; Q3KQX8; Q53RU0	1	93.7	114.2	106.1	100.7	94.5	117.5	106.1	89.6	102.2	99.2	94.2	91.2	90.4	100.3	-0.132664	0.0235675	0.040459	1.39299
O95372	Acyl-protein thioesterase 2 [OS=Homo sapiens]	1	24.7	LYPLA2	hsa:11313; O95372; Q7Z4Z2	1	131.1	96.3	92.5	91.7	95.6	93.8	130.7	115.6	85.6	86.5	82.1	82.9	90.6	125	-0.132541	0.26869	0.340379	0.468038
P26447	Protein S100-A4 [OS=Homo sapiens]	2	11.7	S100A4	A8K7R8; D3DV46; hsa:6275; P26447; Q6ICP8	1	92.4	117.8	109.4	102.5	102.6	106.7	101.2	90.8	92.7	94.3	93.5	94.4	95.9	105.8	-0.132538	0.0126903	0.0233657	1.63142
Q69YQ0	Cytospin-A [OS=Homo sapiens]	2	124.5	SPECC1L	B7Z758; F5H1H6; hsa:23384; O15081; Q69YQ0	0	94	114.8	110.1	109.5	104.9	105.7	93.7	91.5	93.4	94.7	91.4	93.6	100.7	102.1	-0.132149	0.013274	0.0242974	1.61444
Q13144	Translation initiation factor eIF-2B subunit epsilon [OS=Homo sapiens]	1	80.3	EIF2B5	hsa:8893; Q13144; Q541Z1; Q96D04	3	90.3	129.1	112.9	87.3	88.7	108.9	112.8	107.2	78.8	89.7	87.1	85.5	86.6	135.1	-0.131886	0.275956	0.347938	0.458498
P49765	Vascular endothelial growth factor B [OS=Homo sapiens]	1	21.6	VEGFB	hsa:7423; P49765; Q16528	8	87.4	110.4	108.4	108.5	109.7	109.2	96.6	87.7	91.5	87.5	82.4	95	101.4	124.3	-0.131813	0.123256	0.17406	0.759302
P17900	Ganglioside GM2 activator [OS=Homo sapiens]	1	20.8	GM2A	B2R699; D3DQH6; hsa:2760; P17900; Q14426; Q14428; Q6LBL5	3	110.3	106.2	102.1	97.9	96.2	101.8	116.2	104.3	87.3	88.1	85.6	90.9	97.6	115.5	-0.131593	0.0605033	0.0931889	1.03064
Q5SSJ5	Heterochromatin protein 1-binding protein 3 [OS=Homo sapiens]	1	61.2	HP1BP3	A6NI71; A8K5D7; B3KMZ8; B4E210; hsa:50809; Q05BI0; Q5SSJ5; Q5SSJ6; Q5SWC6; Q6PIM9; Q8NDF0; Q9UHY0	0	110.8	111.8	100.3	110.6	103.1	99.5	95.3	106.3	95.6	87.4	86.2	105.1	97.9	90.2	-0.131269	0.0279464	0.0470389	1.32754
Q53EZ4	Centrosomal protein of 55 kDa [OS=Homo sapiens]	2	54.1	CEP55	B2RDG8; D3DR37; hsa:55165; Q32WF5; Q3MV20; Q53EZ4; Q5VY28; Q6N034; Q96H32; Q9NVS7	0	91	103.8	106.1	104.4	110.1	107.8	107.7	101.5	85.2	91.5	87.5	97.9	95.7	109.9	-0.129674	0.0331476	0.0545375	1.26331
Q86UX6	Serine/threonine-protein kinase 32C [OS=Homo sapiens]	1	55	STK32C	hsa:282974; Q5T0Q5; Q86UE1; Q86UX6	0	85.4	104.7	109.1	105.4	112.9	109.1	105.5	93	86.2	95.5	92.1	96.8	101.8	102.5	-0.129669	0.0348878	0.0570891	1.24345
Q6NZI2	Caveolae-associated protein 1 [OS=Homo sapiens]	8	43.5	CAVIN1	B2RAW7; hsa:284119; O00535; Q6GMY1; Q6NZI2; Q96H74; Q9BT85; Q9HAP4	1	105.8	105.8	109.4	107.2	105.1	99.1	99	96.4	98.7	99.1	95.6	97	93.7	88.2	-0.12936	0.00106124	0.00254445	2.59441
P52789	Hexokinase-2 [OS=Homo sapiens]	2	102.3	HK2	D6W5J2; hsa:3099; P52789; Q8WU87; Q9UN82	3	108.1	100	106.8	101.5	103.7	101.1	109.5	97.6	98.9	104.4	96.4	87.8	86.1	98.1	-0.128709	0.00715089	0.0139659	1.85493
Q9Y6W5	Wiskott-Aldrich syndrome protein family member 2 [OS=Homo sapiens]	3	54.3	WASF2	B4DZN0; hsa:10163; O60794; Q9UDY7; Q9Y6W5	5	92.1	112.7	110.1	103.5	100.1	112.2	101.1	96.6	96.4	95.2	96.1	96.3	91.2	96.3	-0.128334	0.00677409	0.0133708	1.87384
Q9Y383	Putative RNA-binding protein Luc7-like 2 [OS=Homo sapiens]	7	46.5	LUC7L2	B7Z500; hsa:51631; Q8IUP9; Q9NVL3; Q9NVN7; Q9UQN1; Q9Y383	0	111.4	105.8	103.9	105	102.1	99.9	102.9	102.1	92.8	97.8	92.1	96.2	98	90	-0.128305	0.00117159	0.00276776	2.55787
Q07020	60S ribosomal protein L18 [OS=Homo sapiens]	6	21.6	RPL18	F8VWC5; hsa:6141; Q07020; Q8WTZ6	14	109.1	105.7	105.1	103.3	100.4	101.8	105.4	103.3	96.2	93.7	93.5	91.3	96.7	94.5	-0.127547	0.00054231	0.00140198	2.85326
Q5T0N5	Formin-binding protein 1-like [OS=Homo sapiens]	2	70	FNBP1L	hsa:54874; J3QSS4; Q5T0N5; Q5T0N6; Q6B097; Q6P653; Q6R4Q4; Q9NXG1	1	104.8	113.5	111.3	96.5	93.1	116.8	95.7	97.6	85.3	93.6	103.2	92.9	95.4	100.5	-0.127467	0.0389439	0.0630844	1.20008
Q07866	Kinesin light chain 1 [OS=Homo sapiens]	1	65.3	KLC1	A6NF62; F8VTM4; hsa:3831; Q07866; Q7RTM2; Q7RTM3; Q7RTM5; Q7RTP9; Q7RTQ3; Q7RTQ5; Q7RTQ6; Q86SF5; Q86TF5; Q86V74; Q86V75; Q86V76; Q86V77; Q86V78; Q86V79; Q96H62	5	98.4	106.2	103.3	106.4	107.1	107	102.1	89.8	94	98.8	95.6	103	100.5	87.8	-0.127298	0.0034359	0.00725691	2.13925
O00571	ATP-dependent RNA helicase DDX3X [OS=Homo sapiens]	3	73.2	DDX3X	A8K538; B4E3E8; hsa:1654; O00571; O15536	3	104.9	109.1	103.7	105.7	102.4	105.6	99.3	94.4	91.7	100.5	98.6	97.2	90.7	96.1	-0.127176	0.000531254	0.00137488	2.86174
Q14315	Filamin-C [OS=Homo sapiens]	32	290.8	FLNC	B2ZZ88; hsa:2318; O95303; Q07985; Q14315; Q9NS12; Q9NYE5; Q9UMR8; Q9Y503	4	100.2	107.8	106.4	103.6	103.6	104.7	104.6	94.6	92.9	96.4	94.7	96.4	95.8	98.5	-0.126904	5.25103e-05	0.0001764	3.7535
Q99460	26S proteasome non-ATPase regulatory subunit 1 [OS=Homo sapiens]	6	105.8	PSMD1	B8ZZH9; hsa:5707; Q24JU0; Q53TI2; Q6GMU5; Q6P2P4; Q6PJM7; Q6PKG9; Q86VU1; Q8IV79; Q99460	59	108.6	103.7	106	100.4	108.5	101.6	101.7	98.7	91.4	98	91.3	99.5	93.5	97.1	-0.125986	0.000672727	0.00170622	2.76796
Q9NX08	COMM domain-containing protein 8 [OS=Homo sapiens]	1	21.1	COMMD8	hsa:54951; Q8WUR4; Q9HC15; Q9NX08	1	110.9	102.7	103.8	108.1	100	98.6	105.4	100.8	85.7	91.8	92.8	93.4	95.8	110.2	-0.12458	0.0178444	0.0314395	1.50252
P62195	26S proteasome regulatory subunit 8 [OS=Homo sapiens]	5	45.6	PSMC5	A8K3Z3; A8K763; hsa:5705; O35051; O43208; P47210; P52915; P52916; P62195	60	106.1	96.3	105.5	106.5	111	102.4	102.3	90.7	99.2	97.3	96.9	98.5	99.3	87.9	-0.124578	0.00369971	0.00777326	2.1094
P09913	Interferon-induced protein with tetratricopeptide repeats 2 [OS=Homo sapiens]	1	54.6	IFIT2	hsa:3433; P09913; Q5T767	2	81	116.4	95.9	128.5	87.1	107.7	111.3	92.4	84	115	77.7	73.7	101.5	127.8	-0.124503	0.345802	0.424034	0.3726
Q15758	Neutral amino acid transporter B(0) [OS=Homo sapiens]	1	56.6	SLC1A5	A8K9H5; B4DR77; B4DWS4; B7ZB81; D0EYG6; E9PC01; hsa:6510; O95720; Q15758; Q96RL9; Q9BWQ3; Q9UNP2	3	92.4	105.7	100	107	110.8	107.8	105.5	83.6	107.7	89	90.5	103	91.6	105.4	-0.124101	0.0502784	0.0791087	1.10178
P28482	Mitogen-activated protein kinase 1 [OS=Homo sapiens]	4	41.4	MAPK1	A8CZ64; hsa:5594; P28482	169	114.7	107.1	111.6	101.2	89.8	106.9	99.4	98	91.6	96.8	94.3	102.5	95.7	90.4	-0.123635	0.0211954	0.0367265	1.43502
P62753	40S ribosomal protein S6 [OS=Homo sapiens]	8	28.7	RPS6	hsa:6194; P08227; P10660; P62753; Q4VBY7; Q8N6Z7	41	108.8	106.1	106.6	105.2	99.5	99.8	103.7	100.2	97.7	97.6	94.4	93.5	97.6	89.2	-0.12293	0.00107496	0.00257222	2.58969
Q16401	26S proteasome non-ATPase regulatory subunit 5 [OS=Homo sapiens]	6	56.2	PSMD5	B4DZM8; hsa:5711; Q15045; Q16401; Q4VXG8	58	108	99.3	100.1	108.9	100.5	102.9	109.9	97.3	97.5	100.5	92.1	94.4	99.6	88.8	-0.122544	0.00316777	0.00672001	2.17263
P36873	Serine/threonine-protein phosphatase PP1-gamma catalytic subunit [OS=Homo sapiens]	2	37	PPP1CC	hsa:5501; P36873	14	123.6	98.8	95.8	101.9	98.3	93.8	117.8	115.4	88.7	94.1	89.1	91.2	90.6	100.9	-0.12225	0.107731	0.154948	0.809814
Q14257	Reticulocalbin-2 [OS=Homo sapiens]	1	36.9	RCN2	A8MTG6; F8WCY5; hsa:5955; Q14257; Q53XN8	0	93.8	104.8	112.5	108	108.9	104.8	97	90.1	91.9	100.5	102.6	100.7	93.9	90.5	-0.122249	0.0158535	0.0283249	1.54783
P29353	SHC-transforming protein 1 [OS=Homo sapiens]	2	62.8	SHC1	B5BU19; D3DV78; hsa:6464; O15290; P29353; Q5T180; Q5T183; Q5T184; Q5T185; Q5T186; Q8N4K5; Q96CL1	59	98	104.8	89	111.5	106.1	115.9	103.2	92.8	94.5	89.4	96.3	112.9	78.5	107	-0.121886	0.116597	0.165908	0.780131
Q9UNI6	Dual specificity protein phosphatase 12 [OS=Homo sapiens]	2	37.7	DUSP12	hsa:11266; Q5VXA8; Q9UNI6	0	103.4	94.7	103.4	119.1	104.4	105	99.7	100.6	93.7	95	96.9	101.5	96	86.5	-0.121369	0.0182572	0.0320264	1.49449
P04424	Argininosuccinate lyase [OS=Homo sapiens]	4	51.6	ASL	E7EMI0; E9PE48; hsa:435; P04424; Q6LDS5; Q96HS2	2	106.9	102.7	97.9	105.1	107.8	106.6	102.2	91.7	96.3	98	100.4	100	98.3	86.2	-0.121366	0.00415312	0.00862076	2.06445
O15371	Eukaryotic translation initiation factor 3 subunit D [OS=Homo sapiens]	7	63.9	EIF3D	A8MWD3; B2R7D4; B4DTF8; B4DVY1; hsa:8664; O15371; Q3MJD9; Q5M9Q6	8	109.7	101.7	105.3	104.9	105.6	100.2	101.6	99.5	97	101.8	96.9	94	97.3	84.6	-0.120956	0.00519904	0.0105645	1.97615
P19367	Hexokinase-1 [OS=Homo sapiens]	14	102.4	HK1	E9PCK0; hsa:3098; O43443; O43444; O75574; P19367; Q5VTC3; Q96HC8; Q9NNZ4; Q9NNZ5	8	105.5	101.5	104.3	103.5	102.5	104.7	107.2	99.7	93.4	96.6	94.8	95.6	94.2	96.4	-0.120726	7.15033e-05	0.000231809	3.63487
Q27J81	Inverted formin-2 [OS=Homo sapiens]	7	135.5	INF2	hsa:64423; Q27J81; Q27J83; Q69YL8; Q6P1X7; Q6PK22; Q86TR7; Q9BRM1; Q9H6N1	2	108.5	108.1	105.3	102.5	99.1	98.1	107.4	96.5	99.1	103.8	91.8	91.3	96.8	91.7	-0.119968	0.00406504	0.00846905	2.07217
P46736	Lys-63-specific deubiquitinase BRCC36 [OS=Homo sapiens]	1	36	BRCC3	A6QRF8; A6QRF9; A8MUX5; A8MWH0; A9Z1Y0; A9Z1Y5; B1B062; B4DQN7; hsa:79184; P46736; Q16107; Q53YX5; Q9BTZ6	5	88.5	132.1	96.9	92.8	103.8	104.6	112.7	98.7	92.7	93.6	89.9	99.6	91.4	102.7	-0.119666	0.114125	0.163074	0.787616
Q9H425	Uncharacterized protein C1orf198 [OS=Homo sapiens]	1	36.3	C1orf198	A8K8R8; B3KTW1; G5EA08; hsa:84886; Q9H425	0	89.6	119.1	103.7	102	100.7	118.4	96	105.6	86.8	101.9	101.9	96.6	92.8	84.9	-0.119251	0.0958405	0.140442	0.852504
Q9P0K7	Ankycorbin [OS=Homo sapiens]	2	110	RAI14	E9PED3; hsa:26064; Q6V1W9; Q7Z5I4; Q7Z733; Q9P0K7; Q9P2L2; Q9Y3T5	0	90.1	115.8	117.1	102.2	95.7	109.4	99.8	90.6	92.5	99.9	96.1	96.6	98.5	95.7	-0.118933	0.0409362	0.0659574	1.18074
Q9BS26	Endoplasmic reticulum resident protein 44 [OS=Homo sapiens]	9	46.9	ERP44	hsa:23071; O60319; Q4VXC1; Q5VWZ7; Q6UW14; Q8WX67; Q9BS26	1	101.7	107.4	103.2	102.7	106	104.3	103.5	94.7	93.2	95.6	96.8	95.7	97.3	97.9	-0.118735	5.8983e-05	0.000195153	3.70962	X
P25325	3-mercaptopyruvate sulfurtransferase [OS=Homo sapiens]	1	33.2	MPST	A8MZ34; B3KP52; hsa:4357; J3KPV7; O75750; P25325; Q6FHN9	3	113.9	103.5	104.9	104.2	92.8	104.6	104.9	102.7	90.6	92.3	93.8	96.8	90.9	104.1	-0.118626	0.0159588	0.028492	1.54528
P55854	Small ubiquitin-related modifier 3 [OS=Homo sapiens]	1	11.6	SUMO3	B2R5X4; B4DUW4; hsa:6612; P55854; Q53HI9; Q6FGD4; Q9BWR4	12	95.3	109	101.6	109.7	115.2	101.5	96.6	90.5	93.7	99.8	97.3	105.3	92.6	91.7	-0.118391	0.0222199	0.0383091	1.4167
Q16851	UTP--glucose-1-phosphate uridylyltransferase [OS=Homo sapiens]	6	56.9	UGP2	hsa:7360; Q07131; Q0P6K2; Q16851; Q86Y81; Q9BU15	5	112.1	101.8	101.7	100.9	103	98	111.3	100.5	94	94.4	95.2	94.4	95.3	97.4	-0.1175	0.00255796	0.0055434	2.25622
Q6IA69	Glutamine-dependent NAD(+) synthetase [OS=Homo sapiens]	2	79.2	NADSYN1	B3KUU4; hsa:55191; Q6IA69; Q86SN2; Q9HA25; Q9NVM8	3	83.9	109	127	107.1	99.8	107.1	95.6	111.9	91.3	80.8	97.5	99.9	96.1	93.1	-0.117313	0.163769	0.222265	0.653129
Q9Y262	Eukaryotic translation initiation factor 3 subunit L [OS=Homo sapiens]	5	66.7	EIF3L	B2RDG6; B4DYB2; G8JLH4; hsa:51386; Q53HQ1; Q53HT4; Q5QTR1; Q5TI15; Q6ICD2; Q9Y262	6	102.1	109.9	107.4	100.1	104.4	103.4	101.1	93.3	97.1	99.3	93.1	93.7	94.2	100.8	-0.117304	0.000959757	0.0023219	2.63416
O00462	Beta-mannosidase [OS=Homo sapiens]	1	100.8	MANBA	hsa:4126; O00462; Q96BC3; Q9NYX9	2	101.2	103.5	100.8	110.3	105.5	104.4	102.6	98.7	95.2	99.4	97.3	93.9	91.3	95.9	-0.11667	0.000626609	0.0016002	2.79583
Q8WVQ1	Soluble calcium-activated nucleotidase 1 [OS=Homo sapiens]	4	44.8	CANT1	B4DJ54; hsa:124583; Q7Z2J7; Q8NG05; Q8NHP0; Q8WVQ1; Q9BSD5	2	100.4	100.4	104	106.4	108.1	105.4	103.4	89.9	96.3	97.8	97.4	100.2	98	92.2	-0.116515	0.00109573	0.00261416	2.58267
O43488	Aflatoxin B1 aldehyde reductase member 2 [OS=Homo sapiens]	3	39.6	AKR7A2	hsa:8574; O43488; O75749; Q5TG63	3	105.4	113.2	99.6	104.6	103.3	99.4	102.2	93.5	89.5	91.2	96.7	91.9	101.5	107.9	-0.116057	0.0156738	0.0280454	1.55214
Q9NUQ6	SPATS2-like protein [OS=Homo sapiens]	1	61.7	SPATS2L	A8K381; B4DRE6; B4DT67; B7WNZ7; hsa:26010; Q53T22; Q8WV53; Q8WYG1; Q9NTW4; Q9NUQ6	0	94.8	121	121.9	91.8	100.3	112.4	87.4	85.1	91.2	107.7	95.4	102.6	88.1	100.2	-0.115479	0.16597	0.224899	0.648013
P34096	Ribonuclease 4 [OS=Homo sapiens]	6	16.8	RNASE4	hsa:6038; P34096	0	106.9	114	82.9	108.4	121.4	90.7	102.5	82.6	108.9	100.9	71.3	113	95.5	101.1	-0.115411	0.278802	0.350976	0.454722
Q00610	Clathrin heavy chain 1 [OS=Homo sapiens]	28	191.5	CLTC	D3DU00; hsa:1213; Q00610; Q6N0A0; Q86TF2	19	100.7	107.3	102.5	107.9	105.3	100.5	103.6	96.2	97.2	97	95	95.8	96	94.9	-0.114412	0.000159853	0.000469067	3.32876
P78371	T-complex protein 1 subunit beta [OS=Homo sapiens]	14	57.5	CCT2	A8K402; B5BTY7; B7Z243; B7Z7K4; B7ZAT2; hsa:10576; P78371; Q14D36; Q6IAT3	7	106.6	108	100.8	100.4	100.8	102.1	108.4	105.3	92.4	94.9	89.9	92	91.7	106.7	-0.114105	0.0154448	0.0277385	1.55692
Q8NBF2	NHL repeat-containing protein 2 [OS=Homo sapiens]	2	79.4	NHLRC2	hsa:374354; Q8N1H1; Q8N5A6; Q8NBF2	1	112.4	105.2	95.9	103.9	100.6	103.4	104.7	89.7	96.9	103.6	109.9	81.3	106.5	86.1	-0.114068	0.0887152	0.131116	0.882345
Q9P2J5	Leucine--tRNA ligase, cytoplasmic [OS=Homo sapiens]	4	134.4	LARS1	A2RRR4; A7E266; B4DJ10; hsa:51520; Q2TU79; Q9NSE1; Q9P2J5	2	115.7	100.8	103.3	104.4	104.3	96.8	101.7	102.7	90.4	98.5	104.1	99.5	95.6	82.1	-0.113812	0.0418051	0.0672227	1.17248
Q9BRG1	Vacuolar protein-sorting-associated protein 25 [OS=Homo sapiens]	1	20.7	VPS25	B2R581; hsa:84313; Q9BRG1	2	120.7	93.7	106.4	102.4	92.4	91.3	121.3	100.5	85.5	94.9	94.5	96.1	86.6	113.6	-0.11306	0.160965	0.219225	0.659109
O15511	Actin-related protein 2/3 complex subunit 5 [OS=Homo sapiens]	1	16.3	ARPC5	A6NEC4; hsa:10092; O15511; Q6PG42	8	107.1	90.4	102.9	108.8	105.4	103.4	109.5	100.4	93.2	98.2	100	96.5	94.9	89.4	-0.111705	0.0162997	0.0290361	1.53706
Q676U5	Autophagy-related protein 16-1 [OS=Homo sapiens]	3	68.2	ATG16L1	A3EXK9; A3EXL0; B6ZDH0; hsa:55054; Q676U5; Q6IPN1; Q6UXW4; Q6ZVZ5; Q8NCY2; Q96JV5; Q9H619	6	101.7	116.7	110.9	95.8	95	104.9	102.5	100.2	93	92.4	90.8	93.9	95.1	107.3	-0.111692	0.0374065	0.0609624	1.21494
Q13421	Mesothelin [OS=Homo sapiens]	5	68.9	MSLN	D3DU65; hsa:10232; Q13421; Q14859; Q4VQD5; Q96GR6; Q96KJ5; Q9BR17; Q9BTR2; Q9UCB2; Q9UK57	3	99.3	107.7	101.5	101.7	104.8	105.6	106	96.4	93.9	93.6	90.8	94	97.1	107.5	-0.111248	0.00576444	0.0116256	1.93458
Q9HAV0	Guanine nucleotide-binding protein subunit beta-4 [OS=Homo sapiens]	1	37.5	GNB4	B3KMH5; D3DNR8; hsa:59345; Q9HAV0	33	92.8	95.8	105	89.1	114.3	114.5	114.1	99.1	94.9	114	88.7	74	93.5	110.1	-0.111104	0.229531	0.297331	0.52676
Q6PD62	RNA polymerase-associated protein CTR9 homolog [OS=Homo sapiens]	1	133.4	CTR9	D3DQV8; hsa:9646; Q15015; Q6PD62	5	82.6	109.9	119.6	103.3	102.7	107	99.6	87.1	105.7	83.3	102.5	100.7	121.2	74.7	-0.110909	0.277087	0.348999	0.457175
P52907	F-actin-capping protein subunit alpha-1 [OS=Homo sapiens]	4	32.9	CAPZA1	hsa:829; P52907; Q53FQ6; Q6FHD5	7	104	106	104.1	103.5	105.1	104.3	99.7	93.9	95.9	97.7	99.9	97	97.1	91.8	-0.110352	0.000361226	0.000976768	3.01021
B5ME19	Eukaryotic translation initiation factor 3 subunit C-like protein [OS=Homo sapiens]	6	105.4	EIF3CL	B5ME19; hsa:728689	0	99.1	109.5	104	101.5	103.7	103.4	105.6	95.2	94.5	94.3	96	96.4	97.7	99.1	-0.110124	0.000479838	0.00125069	2.90285
Q13564	NEDD8-activating enzyme E1 regulatory subunit [OS=Homo sapiens]	3	60.2	NAE1	A6NCK0; A6NFN4; A8MU28; B2R700; B3KUP9; hsa:8883; Q13564	3	112.4	102.6	99.5	106.1	102.9	99.3	103.8	100.2	94.5	100.2	99.9	95.9	94.3	88.3	-0.110094	0.00677096	0.0133708	1.87384
Q6L8Q7	2',5'-phosphodiesterase 12 [OS=Homo sapiens]	5	67.3	PDE12	B4DTU8; hsa:201626; Q6L8Q7; Q8IYU3; Q8NDU2; Q8TE78	2	106.3	106.5	105.9	105.6	97.9	101	103.1	101.6	97.4	100.6	92.5	94.2	99.7	87.5	-0.110031	0.00674389	0.0133439	1.87472
Q8IWA5	Choline transporter-like protein 2 [OS=Homo sapiens]	1	80.1	SLC44A2	B2RBB1; B3KNH3; B4DFJ0; F2Q9D7; hsa:57153; Q658V1; Q658Z2; Q6PJV7; Q8IWA5; Q8N2F0; Q9NY68	3	95.9	127.3	103.6	93.8	98.4	100.7	105.1	99.5	94.5	82.7	82.8	90.7	97.8	127.3	-0.109278	0.232997	0.30069	0.521881
Q92888	Rho guanine nucleotide exchange factor 1 [OS=Homo sapiens]	5	102.4	ARHGEF1	hsa:9138; O00513; Q6NX52; Q8N4J4; Q92888; Q96BF4; Q96F17; Q9BSB1	7	99.1	108.9	99.8	104	105.5	104.7	104.5	97.9	98.4	99.4	97.8	92	92.6	95.5	-0.108995	0.00142665	0.00329706	2.48187
O75676	Ribosomal protein S6 kinase alpha-4 [OS=Homo sapiens]	2	85.6	RPS6KA4	A8K7Z8; hsa:8986; O75585; O75676; Q53ES8	4	114.5	100.3	98.4	111.6	102.1	95.9	103.8	103.4	100.9	95.4	95.8	88.3	94.7	94.8	-0.108847	0.0246754	0.0420616	1.37611
O94903	Pyridoxal phosphate homeostasis protein [OS=Homo sapiens]	2	30.3	PLPBP	hsa:11212; O94903; Q6FI94	0	100.6	105.4	106.6	96.3	106.5	103.8	107.3	96.7	93.1	91.5	96.1	98.9	101	96.3	-0.108819	0.00288997	0.00616323	2.21019
O00159	Unconventional myosin-Ic [OS=Homo sapiens]	7	121.6	MYO1C	hsa:4641; O00159; Q4LE56; Q6NVJ7; Q86Y95	5	97.3	97.7	111.8	106.2	104.8	107.2	101.4	95.8	96.5	93.1	94.3	92	96.2	105.6	-0.108763	0.010672	0.0200787	1.69726
P17612	cAMP-dependent protein kinase catalytic subunit alpha [OS=Homo sapiens]	3	40.6	PRKACA	hsa:5566; P17612; Q32P54; Q9H2Y0; Q9NRB4; Q9NRH9	64	102.8	110.9	102.5	103.2	99.8	101.4	105.7	99.2	94.2	94.6	92.8	93.6	97.8	101.4	-0.108635	0.00204243	0.00452374	2.3445
Q8IZ83	Aldehyde dehydrogenase family 16 member A1 [OS=Homo sapiens]	4	85.1	ALDH16A1	B4DLQ1; C9JBH6; hsa:126133; Q86YF0; Q8IYL4; Q8IZ83; Q8TEI8	0	98.4	122.7	105.8	92	95.2	94.7	114.6	112.6	91.2	91.2	80.4	82.5	89	129.7	-0.10854	0.297733	0.372283	0.429127
Q9NWV4	CXXC motif containing zinc binding protein [OS=Homo sapiens]	1	18	CZIB	hsa:54987; Q9NWV4	0	103.1	105.5	104.9	102.3	103.1	106.4	100.8	98.4	97.2	99	94.1	95.1	92.6	97.4	-0.108004	0.000315234	0.000864028	3.06347
P08754	Guanine nucleotide-binding protein G(i) subunit alpha [OS=Homo sapiens]	2	40.5	GNAI3	hsa:2773; P08754; P17539; Q5TZX1	18	95.5	104.2	109.7	101	110.1	106	99.7	92.6	98.3	102.7	99.5	91.4	91.8	97.6	-0.107436	0.0123344	0.0227799	1.64245
Q92575	UBX domain-containing protein 4 [OS=Homo sapiens]	3	56.7	UBXN4	A8K9W4; hsa:23190; Q4ZG56; Q8IYM5; Q92575	0	107.3	96.5	107.4	108.6	106	103.3	95	91.7	106.9	98	114.3	98.7	88.6	77.8	-0.107128	0.140587	0.195107	0.709728
Q96CV9	Optineurin [OS=Homo sapiens]	9	65.9	OPTN	B3KP00; D3DRS4; D3DRS8; hsa:10133; Q5T672; Q5T673; Q5T674; Q5T675; Q7LDL9; Q8N562; Q96CV9; Q9UET9; Q9UEV4; Q9Y218	2	99.7	103.7	104.6	106.1	105.4	107.1	99.3	91.8	97.4	96.3	97	98.7	96.7	96	-0.107007	0.00073598	0.00185108	2.73258
Q9Y6E2	Basic leucine zipper and W2 domain-containing protein 2 [OS=Homo sapiens]	3	48.1	BZW2	A4D123; hsa:28969; Q3B779; Q96JW5; Q9H3F7; Q9Y6E2	0	111.5	91.5	103.3	96.3	99	113.9	111.1	98.8	99.8	90	92.6	99.3	99.1	93.7	-0.106678	0.0443259	0.0707104	1.15052
P55001	Microfibrillar-associated protein 2 [OS=Homo sapiens]	1	20.8	MFAP2	hsa:4237; P55001; Q53X60; Q5JXY0	3	94	115.2	106.1	108.8	106.7	101.2	94.1	87.6	102.9	101.7	93.2	95	93.9	99.5	-0.106297	0.0465354	0.0739417	1.13111
P53634	Dipeptidyl peptidase 1 [OS=Homo sapiens]	3	51.8	CTSC	A8K7V2; B5MDD5; hsa:1075; P53634; Q2HIY8; Q53G93; Q71E75; Q71E76; Q7M4N9; Q7Z3G7; Q7Z5U7; Q8WY99; Q8WYA7; Q8WYA8	4	100.2	118.4	111.8	89.6	104.2	96	106.3	87.7	99.8	94.6	94.9	101.9	93	101.6	-0.105734	0.074525	0.112699	0.948081
P07741	Adenine phosphoribosyltransferase [OS=Homo sapiens]	6	19.6	APRT	G5E9J2; hsa:353; P07741; Q3KP55; Q68DF9	2	116.4	101.4	101.3	92.4	90.9	93.9	127.3	118.7	86.1	82.9	83.6	93.2	87.8	124	-0.105724	0.323945	0.401312	0.396518
Q8IWE2	Protein NOXP20 [OS=Homo sapiens]	3	60.7	FAM114A1	A8K9W6; hsa:92689; Q6MZV4; Q8IWE2; Q9BVL6	0	115.5	93.8	101.3	103.5	98.4	100.4	113.2	105.2	91.6	92.9	98.9	96.1	93.4	95.8	-0.105519	0.0376377	0.0612152	1.21314
P62714	Serine/threonine-protein phosphatase 2A catalytic subunit beta isoform [OS=Homo sapiens]	5	35.6	PPP2CB	D3DSV4; hsa:5516; P11082; P62714; Q6FHK5	42	102	101.9	105.3	104.4	104.8	101.9	105.2	99.2	96.3	97.7	91.6	99.7	99.2	91	-0.105485	0.00131028	0.00305944	2.51436
P19827	Inter-alpha-trypsin inhibitor heavy chain H1 [OS=Homo sapiens]	2	101.3	ITIH1	A8K9N5; B2RAH9; B7Z558; B7Z8C0; F5H165; F5H7Y8; hsa:3697; P19827; P78455; Q01746; Q562G1	0	93.6	113.1	113.7	101.7	100.5	107.7	95.2	102.1	91	97.1	90	91.3	91.3	111.8	-0.105318	0.0850558	0.126561	0.897702
Q9UN37	Vacuolar protein sorting-associated protein 4A [OS=Homo sapiens]	1	48.9	VPS4A	B2RCB7; hsa:27183; Q8TF07; Q9UI03; Q9UN37; Q9Y582	6	88.3	120	110.6	97.1	100.9	104.1	104.4	91.8	92.1	96.2	87.9	94.6	95.1	116.8	-0.104583	0.138307	0.192607	0.715327
P49407	Beta-arrestin-1 [OS=Homo sapiens]	3	47	ARRB1	B6V9G8; hsa:408; O75625; O75630; P49407; Q2PP20; Q9BTK8	24	93.4	120.4	106.6	100.7	99.9	107.2	97.7	100.3	96.5	93	90.2	91	98.6	104.4	-0.104536	0.0575061	0.0888563	1.05131
Q99733	Nucleosome assembly protein 1-like 4 [OS=Homo sapiens]	3	42.8	NAP1L4	B2R6J4; F5HFY4; hsa:4676; Q99733	0	102	103	104.1	100.2	106.5	106.3	103.2	99.5	93.3	95	97.4	95.3	97.3	96.8	-0.104522	0.000380617	0.00102477	2.98937
O14936	Peripheral plasma membrane protein CASK [OS=Homo sapiens]	3	105.1	CASK	A6NES1; B7ZKY0; hsa:8573; O14936; O43215; Q17RI4; Q59HA0; Q5VT16; Q5VT17; Q5VT18; Q5VT19; Q66T42; Q9BYH6; Q9NYB2; Q9NYB3	7	95.8	102.7	106.2	104.6	106.4	102.6	106.7	95.3	102.3	100.1	98.7	86.4	90.3	102.1	-0.104355	0.0206582	0.0358731	1.44523
Q6PL24	Protein TMED8 [OS=Homo sapiens]	1	35.7	TMED8	B3KTI6; hsa:283578; Q3MJB0; Q6PL24; Q9P1V9	0	92.6	134.7	111.5	88.2	86.2	110.9	103.8	89.5	85.5	93.8	95.5	93.9	101.4	112.4	-0.104353	0.262328	0.333369	0.477074
O75534	Cold shock domain-containing protein E1 [OS=Homo sapiens]	3	88.8	CSDE1	A8K281; E9PGZ0; G5E9Q2; hsa:7812; O75534; O94961; Q5TF04; Q5TF05; Q68DF1; Q68DI9; Q9Y2S4	0	102	111.2	104.6	102.6	101.5	107.5	95.5	99.4	98.4	105.9	99.1	91.4	87.5	93.4	-0.103744	0.0270434	0.0456783	1.34029
Q09161	Nuclear cap-binding protein subunit 1 [OS=Homo sapiens]	2	91.8	NCBP1	B2R718; hsa:4686; Q09161; Q59G76; Q5T1V0; Q5T7X2	29	88.3	108.9	108.2	104.6	100.7	109.2	105.8	93.6	90.9	96	103.2	101.8	94.1	94.9	-0.103498	0.0406523	0.0655437	1.18347
P08708	40S ribosomal protein S17 [OS=Homo sapiens]	3	15.5	RPS17	B2R4U4; hsa:6218; P08708; P0CW22	17	108	108.2	100.9	98.9	102.1	100.2	106.5	101.3	91.7	93.6	94.4	91.8	98.8	103.3	-0.10348	0.00903848	0.0173573	1.76052
Q13200	26S proteasome non-ATPase regulatory subunit 2 [OS=Homo sapiens]	8	100.1	PSMD2	B4DX07; B4DXY1; E7EW34; E9PCS3; hsa:5708; Q12932; Q13200; Q15321; Q53XQ4; Q96I12	60	100.4	104.1	103.1	107.7	103.5	101.9	104.3	93.9	96.9	95.7	95.4	101.5	95.8	95.8	-0.103175	0.000585317	0.00150993	2.82104
Q16222	UDP-N-acetylhexosamine pyrophosphorylase [OS=Homo sapiens]	5	58.7	UAP1	B2R6R8; hsa:6675; Q16222; Q5VTA9; Q5VTB0; Q5VTB1; Q96GM2	1	102.8	101	103.8	107	103.8	101.7	104.8	101.9	95.7	96.2	97.4	95.7	98.2	90.1	-0.103078	0.00160042	0.0036486	2.43787
Q6P6C2	RNA demethylase ALKBH5 [OS=Homo sapiens]	1	44.2	ALKBH5	B4DVJ4; D3DXC6; hsa:54890; Q6P6C2; Q9NXD6	1	96.9	107.4	121.2	93.8	100	100.1	105.5	107.7	91.8	98.5	95.7	87.3	105.2	89	-0.10198	0.105489	0.152268	0.817391
Q5H9R7	Serine/threonine-protein phosphatase 6 regulatory subunit 3 [OS=Homo sapiens]	1	97.6	PPP6R3	hsa:55291; Q3B7I1; Q3I4Y0; Q3KR35; Q5H9R7; Q68CR3; Q7L4R8; Q8N3B2; Q96MB2; Q9H2K5; Q9H2K6; Q9HCL4; Q9NUY3	2	98.8	113.2	110.3	106.9	96.4	101.8	96.5	100.4	103.2	96.4	87.1	98.3	107.5	83.1	-0.101289	0.0975608	0.142616	0.845832
P62861	40S ribosomal protein S30 [OS=Homo sapiens]	2	6.6	FAU	P62861; Q05472; Q95261; Q9H5V4	16	114.6	113.6	116	102.7	92.9	101.6	84.1	95	102.9	105	104.9	93.4	90.9	82.4	-0.10125	0.194927	0.259616	0.585669
Q8NDI1	EH domain-binding protein 1 [OS=Homo sapiens]	2	139.9	EHBP1	hsa:23301; O94977; Q53TG7; Q53TV6; Q580X2; Q6NX72; Q6PIT3; Q6QNV2; Q8NDI1; Q9NWI9	1	94.4	126.1	105.4	102.3	100	105.6	91.8	101.9	97.7	93.7	96.1	98.5	85.1	101.4	-0.101069	0.116462	0.165825	0.78035
Q96N67	Dedicator of cytokinesis protein 7 [OS=Homo sapiens]	1	242.4	DOCK7	hsa:85440; Q00M63; Q2PPY7; Q45RE8; Q45RE9; Q5T1B9; Q5T1C0; Q6ZV32; Q8TB82; Q96N67; Q96NG6; Q96NI0; Q9C092	2	93.6	109.6	101.7	97.8	101.2	100.9	119.7	98.3	91.8	88.2	98.4	87.8	103.3	107.6	-0.100913	0.0977677	0.142832	0.845175
O60869	Endothelial differentiation-related factor 1 [OS=Homo sapiens]	5	16.4	EDF1	hsa:8721; O60869; Q5T5T2; Q9UIM1	0	96.8	103.3	104	109.5	106	107	97.5	89.1	94.4	99.2	102.4	100.6	101.5	88.7	-0.100355	0.027624	0.0465938	1.33167
Q13561	Dynactin subunit 2 [OS=Homo sapiens]	3	44.2	DCTN2	B2RBK5; hsa:10540; Q13561; Q86YN2; Q9BW17	11	108.7	93.8	103.8	106.2	108.7	98.4	104.9	96.6	95.5	99.6	100.3	98	96.1	89.4	-0.100098	0.0156264	0.0279814	1.55313
Q13618	Cullin-3 [OS=Homo sapiens]	2	88.9	CUL3	A8K536; B8ZZC3; hsa:8452; O75415; Q13618; Q569L3; Q9UBI8; Q9UET7	8	102.5	118.9	101	98.7	96.7	105.6	101.1	94.4	95.9	95.1	91.2	94.5	95.7	108.7	-0.10006	0.0460862	0.0733123	1.13482
P18621	60S ribosomal protein L17 [OS=Homo sapiens]	2	21.4	RPL17	B2R4H3; B4E3C2; B5ME31; hsa:6139; J3QL51; P18621; Q3KQW2; Q6NZ54; Q7M4M5	14	103.9	109.1	106.4	98.3	100.1	100.5	105.6	99.9	91.6	90.8	94.1	92.3	101.8	105.6	-0.0998712	0.0200372	0.0348951	1.45724
Q14790	Caspase-8 [OS=Homo sapiens]	2	55.4	CASP8	hsa:841; O14676; Q14790; Q14791; Q14792; Q14793; Q14794; Q14795; Q14796; Q15780; Q15806; Q53TT5; Q8TDI1; Q8TDI2; Q8TDI3; Q8TDI4; Q8TDI5; Q96T22; Q9C0K4; Q9UQ81	48	95.5	110.1	99.8	102.5	108.6	100	107.5	103.4	96.3	96.1	93.4	96.5	103.3	87	-0.0994298	0.0327686	0.0539508	1.268
Q562R1	Beta-actin-like protein 2 [OS=Homo sapiens]	4	42	ACTBL2	B2RPJ1; hsa:345651; Q562R1; Q562R2; Q562S9; Q562X8	0	107.8	105.7	100	100	102.1	100.1	108.2	103.1	90.8	93.6	95.5	94.8	98.6	99.6	-0.0990943	0.00771317	0.0149672	1.82486
O00461	Golgi integral membrane protein 4 [OS=Homo sapiens]	10	81.8	GOLIM4	hsa:27333; O00461	1	103.9	110.1	112.1	95.4	107.1	105.1	90.3	96.4	102.2	106.4	92.5	83.6	93.5	101.5	-0.0989657	0.103312	0.149393	0.825669
O75828	Carbonyl reductase [NADPH] 3 [OS=Homo sapiens]	6	30.8	CBR3	hsa:874; O75828; Q6FHP2	3	98	109.6	104.9	104	101	98.2	108.1	93.3	99	96.9	90.9	93.7	96.7	105.7	-0.0984517	0.0166553	0.0294952	1.53025
Q9NPQ8	Synembryn-A [OS=Homo sapiens]	5	59.7	RIC8A	hsa:60626; Q0P508; Q2T9J1; Q7Z352; Q96EZ1; Q96SZ2; Q9H064; Q9H5H3; Q9H9E7; Q9NPQ8	0	101.7	110.9	103.8	98.8	97.9	100.6	110.1	102	92.2	91.9	96.2	99.5	92.2	102.1	-0.0982215	0.0202227	0.0351674	1.45386
Q9BQT9	Calsyntenin-3 [OS=Homo sapiens]	7	106	CLSTN3	D3DUT6; hsa:9746; O94831; Q2T9J5; Q5UE57; Q9BQT9	0	102.2	107.7	103.6	100.8	99.4	105.2	104.8	98.7	92.8	98.7	92.9	93.7	99.1	100.3	-0.0982048	0.00287911	0.0061455	2.21144
Q8TF74	WAS/WASL-interacting protein family member 2 [OS=Homo sapiens]	1	46.3	WIPF2	A8K0L3; hsa:147179; Q658J8; Q71RE1; Q8TE44; Q8TF74	3	90.4	136.6	106.3	92.3	94.1	113.1	90.2	88.1	93.3	110.6	67.2	104.9	99.4	113.5	-0.0979841	0.410752	0.490462	0.309394
P11766	Alcohol dehydrogenase class-3 [OS=Homo sapiens]	2	39.7	ADH5	hsa:128; P11766; Q6FHR2	3	107	102	104.8	101	103.9	100.4	104.4	104.9	96	97.8	95.2	92.8	93.2	96.6	-0.0976423	0.00398547	0.00831571	2.0801
Q9H4A4	Aminopeptidase B [OS=Homo sapiens]	7	72.5	RNPEP	hsa:6051; Q9BVM9; Q9H1D4; Q9H4A4; Q9NPT7	0	101.4	102.6	102.8	106.3	108.7	98.8	103.1	96.4	95.8	95.5	97.5	96	96.4	98.8	-0.0970008	0.00104501	0.00251812	2.59892
P09758	Tumor-associated calcium signal transducer 2 [OS=Homo sapiens]	8	35.7	TACSTD2	hsa:4070; P09758; Q15658; Q6FG48; Q7Z7Q4; Q96QD2	0	93.7	111	106.2	105.1	104.2	105.9	97.7	89.4	93.7	99.6	99.3	99.4	98.7	96.2	-0.0969451	0.0228132	0.0392758	1.40587
P15121	Aldo-keto reductase family 1 member B1 [OS=Homo sapiens]	5	35.8	AKR1B1	B2R8N3; hsa:231; P15121; Q5U031; Q6FGA4; Q6ICP2; Q9BS21; Q9UCI9	5	105.2	108.8	102	99.8	101.9	101.4	104.3	98.2	96.9	97	94.6	95.8	96.3	97.9	-0.095861	0.000950363	0.00230148	2.63799
Q92522	Histone H1.10 [OS=Homo sapiens]	1	22.5	H1-10	hsa:8971; Q92522	0	115.9	100.6	107.2	89.8	94.2	107.8	108	102	97.9	93.5	89.3	86	107.1	100.7	-0.0958057	0.1293	0.18111	0.742058
P27348	14-3-3 protein theta [OS=Homo sapiens]	7	27.7	YWHAQ	D6W4Z5; hsa:10971; P27348; Q567U5; Q5TZU8; Q9UP48	17	112.2	98.6	101.8	101.3	102.1	98.6	108.8	102.5	93.2	95.1	95.7	95.7	96.3	98	-0.0957484	0.0110991	0.0207688	1.68259
P50991	T-complex protein 1 subunit delta [OS=Homo sapiens]	8	57.9	CCT4	B2R6I3; B7Z8B1; F5H5W3; hsa:10575; O14870; P50991; Q53QP9; Q96C51	6	112.8	107.6	105.6	96.1	93.1	98.2	109.6	108.8	92.2	97.5	89.5	89.6	92.4	107.1	-0.0955878	0.108396	0.155812	0.8074
Q9UKL6	Phosphatidylcholine transfer protein [OS=Homo sapiens]	1	24.8	PCTP	hsa:58488; Q9BSC9; Q9UIT3; Q9UKL6; Q9UKW7	2	95.7	103.2	105.8	111.6	105.5	98.2	103.1	93.1	94.4	103.4	95.9	93.8	90.8	105.6	-0.0954583	0.0333821	0.054886	1.26054
Q14697	Neutral alpha-glucosidase AB [OS=Homo sapiens]	21	106.8	GANAB	A6NC20; hsa:23193; Q14697; Q8WTS9; Q9P0X0	3	111.5	100.3	100.8	102.4	103.2	97.4	107.7	103.7	96	97.5	94.7	95.3	94.6	95	-0.0952342	0.0102979	0.0194659	1.71072
O15143	Actin-related protein 2/3 complex subunit 1B [OS=Homo sapiens]	2	40.9	ARPC1B	hsa:10095; O15143; Q9BU00	6	100.6	107.7	103.6	100	101	109.8	100.5	93.6	95.1	96.4	98.3	97.5	98.1	97.9	-0.0947793	0.00308322	0.00655218	2.18361
P01344	Insulin-like growth factor II [OS=Homo sapiens]	1	20.1	IGF2	B3KX48; B7WP08; C9JAF2; E3UN45; hsa:3481; P01344; P78449; Q14299; Q1WM26; Q9UC68; Q9UC69	11	89.6	116.9	111.2	106.9	104.8	99.8	93	78.3	115.1	97.6	104.5	98.5	91.7	92.1	-0.0947753	0.232286	0.300094	0.522743
Q5T6V5	Queuosine salvage protein [OS=Homo sapiens]	5	39	C9orf64	B2RPI6; hsa:84267; Q5T6V5; Q8N2B1; Q9BT18	0	101.2	106	103.1	98.1	99.2	105.6	109.1	98.4	90.3	91.8	94.1	97	93.2	112.9	-0.0946359	0.0501469	0.0790035	1.10235
Q86WR7	Proline and serine-rich protein 2 [OS=Homo sapiens]	1	45.8	PROSER2	D3DRR8; hsa:254427; Q5W0J9; Q5W0K0; Q5W0K1; Q5W0K2; Q6PJC8; Q86WR7; Q8N317	0	93.9	108.6	99.2	104.4	102.3	93.9	118.6	94.2	86.2	78.2	102.4	91.9	105.9	120.3	-0.0943387	0.264492	0.335588	0.474193
Q9H7D0	Dedicator of cytokinesis protein 5 [OS=Homo sapiens]	3	215.2	DOCK5	B2RNY0; hsa:80005; Q5XKD5; Q6AI11; Q6PJS6; Q6ZTS6; Q9H7D0	2	91.2	121.3	105.6	99.4	96.9	110.2	98.9	92.5	94.1	98.8	96	92.9	94.7	107.3	-0.0934329	0.109645	0.157361	0.803103
P05091	Aldehyde dehydrogenase, mitochondrial [OS=Homo sapiens]	2	56.3	ALDH2	B4DW54; E7EUE5; hsa:217; P05091; Q03639; Q6IB13; Q6IV71	5	91.7	108.8	102	93.1	100.4	117.5	109.2	92.7	90.7	93	94.9	98	93.4	114.6	-0.0927048	0.146784	0.202195	0.694229
Q9UPN3	Microtubule-actin cross-linking factor 1, isoforms 1/2/3/5 [OS=Homo sapiens]	13	837.8	MACF1	B1ALC5; E9PJT0; hsa:23499; O75053; Q5VW20; Q8WXY1; Q8WXY2; Q96PK2; Q9H540; Q9UKP0; Q9ULG9; Q9UPN3	2	98.4	108.7	105.1	99.4	102.4	105.2	103.2	95.8	95.5	94.4	95.1	94.9	99.8	102	-0.0923927	0.00516398	0.010511	1.97836
Q15031	Probable leucine--tRNA ligase, mitochondrial [OS=Homo sapiens]	2	101.9	LARS2	hsa:23395; Q15031	3	103.9	112.1	92.4	103.2	104.3	102.7	102.9	106.6	81.9	102.3	99	99.9	88.8	100	-0.0917386	0.115746	0.16507	0.782333
P49802	Regulator of G-protein signaling 7 [OS=Homo sapiens]	1	57.6	RGS7	hsa:6000; P49802; Q5T3H4; Q8TD66; Q8TD67; Q8WW09; Q9UNU7; Q9Y6B9	4	83.8	110.5	111.7	108.1	114.4	99.9	94.6	82.8	99.4	104.5	90.8	96	98.5	104.9	-0.0917165	0.209131	0.274618	0.561272
P21333	Filamin-A [OS=Homo sapiens]	23	280.6	FLNA	E9KL45; hsa:2316; P21333; Q5HY53; Q5HY55; Q8NF52	13	100	104.6	102.6	104.7	105	102.8	102.2	95.8	95.5	96.6	96.1	96.4	98.2	99.4	-0.0904583	0.000586908	0.00151242	2.82033
P20020	Plasma membrane calcium-transporting ATPase 1 [OS=Homo sapiens]	5	134.6	ATP2B1	hsa:490; P20020; Q12992; Q12993; Q13819; Q13820; Q13821; Q16504; Q93082	7	104.6	94.2	99.2	112.2	114.8	96.8	100.2	99.7	104.7	100.1	85	94.2	92.1	102.2	-0.0904114	0.10967	0.157361	0.803103
P23528	Cofilin-1 [OS=Homo sapiens]	2	18.5	CFL1	B3KUQ1; hsa:1072; P23528; Q53Y87; Q9UCA2	12	105.7	97.2	102.7	107	106	102.5	100.7	94.4	97.5	98.8	99.6	100.1	98	89.7	-0.0903133	0.0097362	0.0185349	1.73201
Q9BXJ9	N-alpha-acetyltransferase 15, NatA auxiliary subunit [OS=Homo sapiens]	7	101.2	NAA15	D3DNY6; hsa:80155; Q52LG9; Q8IWH4; Q8NEV2; Q9BXJ9; Q9H8P6	0	104.5	102.6	104.9	107.2	101.8	99.1	101.7	99.1	99.3	95.6	95.2	102.4	93.2	93.4	-0.0902595	0.00513215	0.0104639	1.98031
Q96EV8	Dysbindin [OS=Homo sapiens]	1	39.5	DTNBP1	A8K3V3; hsa:84062; Q5THY3; Q5THY4; Q96EV8; Q96NV2; Q9H0U2; Q9H3J5	1	95.7	114	104.1	92.3	96	112.5	107.6	91.6	90.8	96	88.7	103.9	102.1	104.7	-0.0901387	0.125811	0.176737	0.752673
Q9GZX9	Twisted gastrulation protein homolog 1 [OS=Homo sapiens]	1	25	TWSG1	B2RE08; D3DUH9; hsa:57045; Q8NBI7; Q96K46; Q9GZX9	2	102.6	124.1	107.2	98.2	85.1	121.8	82.3	129.4	75.9	83.9	95.1	92.1	101.6	100.7	-0.0901195	0.439467	0.518358	0.28537
Q9BTE3	Mini-chromosome maintenance complex-binding protein [OS=Homo sapiens]	4	72.9	MCMBP	B3KSP7; hsa:79892; Q6IA56; Q9BTE3; Q9BVT9; Q9H916	0	107.5	99.3	103.7	107.6	101.2	93.8	107.8	110.7	87	104.1	90	89.3	102.9	95.1	-0.0897601	0.117158	0.166325	0.779043
P62424	60S ribosomal protein L7a [OS=Homo sapiens]	2	30	RPL7A	hsa:6130; P11518; P62424; Q5T8U4	14	101.9	108.4	103.7	97.2	96.7	106.9	106.6	98.8	104.2	91.5	87.9	92.2	103.8	100.2	-0.0896822	0.0545542	0.0849482	1.07085
P09211	Glutathione S-transferase P [OS=Homo sapiens]	2	23.3	GSTP1	hsa:2950; O00460; P09211; Q15690; Q5TZY3	9	101.5	100	105.9	100.9	101.3	106.9	104.9	98.2	93	95.3	92.4	95.2	97.7	106.7	-0.0894835	0.0137283	0.0249906	1.60222
P04181	Ornithine aminotransferase, mitochondrial [OS=Homo sapiens]	1	48.5	OAT	D3DRF0; hsa:4942; P04181; Q16068; Q16069; Q68CS0; Q6IAV9; Q9UD03	3	100.1	116.8	95.8	94.7	97.9	102.6	113.7	93.5	85.5	93.7	90.1	104	102.8	108.9	-0.0892111	0.162637	0.221003	0.655601
P08865	40S ribosomal protein SA [OS=Homo sapiens]	7	32.8	RPSA	hsa:3921; P08865; P11085; P12030; Q16471; Q6IPD1; Q6IPD2; Q6NSD1; Q6NXQ8; Q86VC0	17	121.5	103.8	99.2	92.4	101.2	96.8	106.8	110.2	94.6	96.7	98.4	94.6	100.8	83.1	-0.0888081	0.169272	0.228988	0.640188
Q92729	Receptor-type tyrosine-protein phosphatase U [OS=Homo sapiens]	5	162.3	PTPRU	A6H8L1; hsa:10076; O00197; P78399; Q59HA4; Q5SYU4; Q5SYU5; Q92729; Q92735; Q92850	2	100.2	108.2	97.3	99.5	105.9	110.2	100.2	95.3	92.1	99.4	96	100.9	94.3	100.4	-0.0881874	0.019188	0.0334888	1.4751
Q9GZN4	Brain-specific serine protease 4 [OS=Homo sapiens]	2	33.7	PRSS22	hsa:64063; O43342; Q6UXE0; Q9GZN4	0	96.6	107.1	97	105.4	100.5	98.7	116.1	108.3	96.3	91.6	93.3	95.6	101	92.4	-0.0878941	0.0787567	0.118356	0.92681
P33993	DNA replication licensing factor MCM7 [OS=Homo sapiens]	4	81.3	MCM7	A4D2A1; A4D2A2; E9PGN9; hsa:4176; P33993; Q15076; Q96D34; Q96GL1	12	94.3	135.4	92.7	99.8	93.2	98.3	108.2	102.5	85.4	93.5	94.3	85.9	95.5	121.1	-0.0872678	0.341147	0.41982	0.376937
Q9NY33	Dipeptidyl peptidase 3 [OS=Homo sapiens]	11	82.5	DPP3	B2RDB5; B4DLX4; F5H8L6; hsa:10072; O95748; Q969H2; Q9BV67; Q9HAL6; Q9NY33	0	103.6	101.2	103	102.7	103.9	100.7	105.9	96.3	94.6	97	96.2	98.6	97.4	99	-0.0863481	0.000897606	0.00218029	2.66149
O15066	Kinesin-like protein KIF3B [OS=Homo sapiens]	1	85.1	KIF3B	B2RMP4; B4DSR5; E1P5M5; hsa:9371; O15066	5	96.4	142.8	94.7	103.7	89.2	88.1	107	104.6	120.9	95.8	80.5	88.2	83.3	104.6	-0.0858452	0.43817	0.517818	0.285823
P48643	T-complex protein 1 subunit epsilon [OS=Homo sapiens]	8	59.6	CCT5	A8JZY8; A8K2X8; B4DYD8; hsa:22948; P48643	6	115.1	100.6	101.5	99.6	96.6	99.4	108.2	105.8	94	98.6	95.1	93.3	95.9	96.3	-0.0854172	0.0493717	0.0780883	1.10741
P42858	Huntingtin [OS=Homo sapiens]	2	347.4	HTT	hsa:3064; P42858; Q9UQB7	5	96.6	108.6	92.1	105.2	104.2	112.8	101.2	93.8	101.4	98	100.9	97.8	84.9	102.4	-0.0852004	0.103723	0.149899	0.824202
Q9NS86	LanC-like protein 2 [OS=Homo sapiens]	3	50.8	LANCL2	B2R8D4; hsa:55915; Q6NSL4; Q8TCQ3; Q9BSR1; Q9NS86	0	103.6	114.2	104	97.4	97.9	99.1	104.1	102.5	93.7	96.6	88.9	92.8	93.6	111.8	-0.085097	0.102237	0.148195	0.829167
P53992	Protein transport protein Sec24C [OS=Homo sapiens]	3	118.2	SEC24C	B4DZT4; hsa:9632; P53992; Q8WV25	6	97.2	106.6	108.6	100.3	108.1	98.2	101.4	101.4	88.6	98	94.3	97.3	96.3	103.6	-0.0845768	0.040249	0.0650674	1.18664
Q02818	Nucleobindin-1 [OS=Homo sapiens]	18	53.8	NUCB1	B2RD64; hsa:4924; Q02818; Q15838; Q7Z4J7; Q9BUR1	2	94.4	104.8	105.5	107	106	107	96	90.7	94.8	98.9	98.7	100.4	101	94.8	-0.0845373	0.0352774	0.0576484	1.23921	X
Q9Y5G3	Protocadherin gamma-B1 [OS=Homo sapiens]	2	100.3	PCDHGB1	hsa:56104; Q3SY75; Q9Y5C8; Q9Y5G3	0	99.9	98.3	98.9	107.1	111.5	101.6	103.2	97.4	91.7	100	101.9	99.5	97.1	91.8	-0.0844555	0.0281845	0.0473735	1.32446
Q96PZ0	Pseudouridylate synthase 7 homolog [OS=Homo sapiens]	1	75	PUS7	hsa:54517; Q75MG4; Q96PZ0; Q9NX19	1	103.5	96	115.2	107.9	98.4	106.9	92.1	92.1	101.3	80.5	97	106.1	99.6	103.4	-0.0839907	0.189204	0.253112	0.596687
Q9P258	Protein RCC2 [OS=Homo sapiens]	4	56	RCC2	hsa:55920; Q8IVL9; Q9BSN6; Q9NPV8; Q9P258	6	105	105.5	103	98.8	99.7	103.2	105	100.7	93.1	100.9	96.3	94	97.9	96.9	-0.0834607	0.00651088	0.0129466	1.88784
O95630	STAM-binding protein [OS=Homo sapiens]	4	48	STAMBP	B5M0B6; D6W5H7; hsa:10617; O95630; Q3MJE7	2	100.7	101.1	102.4	101.9	110.4	104.3	99.5	97.7	97	99.7	101.1	96.8	93.9	93.5	-0.0834592	0.00938312	0.017962	1.74565
O15397	Importin-8 [OS=Homo sapiens]	2	119.9	IPO8	B7Z7M3; hsa:10526; O15397	1	100.2	117.2	97.5	102.7	97.1	107	98.2	98.9	84.5	104.2	99	92.8	95	105.5	-0.0830505	0.132702	0.185659	0.731283
Q14258	E3 ubiquitin/ISG15 ligase TRIM25 [OS=Homo sapiens]	2	70.9	TRIM25	hsa:7706; Q14258	12	109.5	98.6	101.8	105.7	103.1	100	101.3	98.4	99.8	93.6	97.9	101.6	95.7	92.9	-0.0825624	0.0132992	0.0243197	1.61404
O14929	Histone acetyltransferase type B catalytic subunit [OS=Homo sapiens]	3	49.5	HAT1	hsa:8520; O14929; Q49A44; Q53QF0; Q53SU4; Q6P594; Q8WWB9	2	102.1	102.1	100.1	102	108.9	105.1	99.1	100.4	98.4	95.3	90	104.2	89.4	102.9	-0.0816744	0.0472888	0.0749905	1.12499
P62888	60S ribosomal protein L30 [OS=Homo sapiens]	2	12.8	RPL30	B2R591; hsa:6156; P04645; P62888; Q502Z6	14	95.6	110.8	104	100.4	102.6	104	102.3	94	93	93.5	90.8	101.9	102.4	104.9	-0.0816545	0.0556801	0.0865338	1.06281
P40123	Adenylyl cyclase-associated protein 2 [OS=Homo sapiens]	3	52.8	CAP2	B2R5Y3; B7Z1C4; B7Z214; hsa:10486; P40123; Q6IAY2	4	106.3	102.1	104.1	97.8	100.8	104	104.7	99	93.9	94.6	97.5	98.6	97.3	99.3	-0.0814601	0.00490757	0.0100484	1.9979
Q96IZ0	PRKC apoptosis WT1 regulator protein [OS=Homo sapiens]	4	36.5	PAWR	hsa:5074; O75796; Q6FHY9; Q8N700; Q96IZ0	0	93.6	101.9	107.6	108.5	104.8	108.2	95.3	93.5	98.1	99.4	100.7	101.3	97.2	89.9	-0.080885	0.0634066	0.097412	1.01139
Q9BQA1	Methylosome protein 50 [OS=Homo sapiens]	1	36.7	WDR77	B3KMW6; B4DP38; hsa:79084; Q3LID2; Q53FU2; Q6JZZ5; Q96GK4; Q9BQA1; Q9BWY3	2	89.2	120.8	113.4	104.2	85	101.8	106.7	94.3	96.6	108.4	88.3	99.7	94.3	97.2	-0.0801495	0.268837	0.340385	0.468029
P61769	Beta-2-microglobulin [OS=Homo sapiens]	2	13.7	B2M	hsa:567; P01884; P61769; Q540F8; Q6IAT8; Q9UCK0; Q9UD48; Q9UDF4	12	94.7	103.8	104.6	108	105.3	107.6	95.5	90.8	94.9	99.7	100.4	99.6	100.9	94	-0.0800525	0.0486678	0.0770254	1.11337	X
P35241	Radixin [OS=Homo sapiens]	11	68.5	RDX	A7YIJ8; A7YIK0; A7YIK3; B7Z9U6; F5H1A7; hsa:5962; P35241; Q86Y61	2	101.5	94.2	100.7	106.4	110.2	107	99.2	94	97	99.7	102.2	102	100.1	85.7	-0.0799656	0.0856442	0.127044	0.896045
P11586	C-1-tetrahydrofolate synthase, cytoplasmic [OS=Homo sapiens]	9	101.5	MTHFD1	B2R5Y2; G3V2B8; hsa:4522; P11586; Q86VC9; Q9BVP5	6	109.5	96.6	103.7	103.9	99.9	99	106.9	102.1	98.4	96.7	94	96.7	98.1	94.5	-0.0796605	0.0209985	0.0364115	1.43876
Q15024	Exosome complex component RRP42 [OS=Homo sapiens]	2	31.8	EXOSC7	hsa:23016; Q15024; Q96E72	7	103.3	100.5	104.1	103.1	107.7	100.6	99.1	96	104.3	102.6	100.4	103.5	83.4	91.3	-0.0796548	0.100383	0.146033	0.835549
P25788	Proteasome subunit alpha type-3 [OS=Homo sapiens]	7	28.4	PSMA3	B2RCK6; hsa:5684; P25788; Q86U83; Q8N1D8; Q9BS70	57	99.4	99.7	100.3	105.5	108.3	103.6	102.7	96	95.3	98.3	99.2	97.6	95.1	99.2	-0.079547	0.00639205	0.0127313	1.89513
P32969	60S ribosomal protein L9 [OS=Homo sapiens]	3	21.9	RPL9; RPL9P7; RPL9P8; RPL9P9	hsa:6133; P32969	14	105.1	108.7	102	101.7	97.2	98.9	105.4	105	95.8	94.8	94.6	92.9	94.6	103.2	-0.0790694	0.0380014	0.061765	1.20926
Q96G03	Phosphoglucomutase-2 [OS=Homo sapiens]	11	68.2	PGM2	B4E0G8; hsa:55276; Q53FP5; Q5QTR0; Q96G03; Q9H0P9; Q9NV22	7	104.2	97.9	102.3	103.8	105	101.7	104.3	96	98.6	100.2	97.8	95	97.7	95.5	-0.0790342	0.00381658	0.00799097	2.0974
Q9Y608	Leucine-rich repeat flightless-interacting protein 2 [OS=Homo sapiens]	3	82.1	LRRFIP2	A8K649; A8MXR0; B4DY63; hsa:9209; Q68CV3; Q9NXH5; Q9Y608	2	101.2	101.5	101.2	113.4	107	103.7	91.3	91.8	94	101.5	106.1	98.3	99	90	-0.0790098	0.10667	0.153697	0.813335
Q13510	Acid ceramidase [OS=Homo sapiens]	4	44.6	ASAH1	E9PDS0; hsa:427; Q13510; Q6W898; Q96AS2	6	107.9	98.7	102	102	98.8	100.7	109.1	103.6	94.4	97.1	97.2	96.4	92.6	99.6	-0.0787703	0.0249491	0.0424681	1.37194
Q9Y6E0	Serine/threonine-protein kinase 24 [OS=Homo sapiens]	3	49.3	STK24	hsa:8428; O14840; Q5JV92; Q9Y6E0	2	99.7	103	103.4	103.2	100.9	105.2	103.5	96.5	92.1	99.3	97.4	99.8	94.1	101.8	-0.0786902	0.00842015	0.0162605	1.78887
P46779	60S ribosomal protein L28 [OS=Homo sapiens]	5	15.7	RPL28	B2R4A6; B4DEP9; C9JB50; E9PB24; G5E9L2; hsa:6158; P46779; Q6IAY0; Q96FX1; Q9BWQ0	14	104.6	104.3	107	104.5	101.9	98.8	98	101.2	98.3	97.8	94.6	97.7	98.7	92.7	-0.0784059	0.0121753	0.0225393	1.64706
Q7Z434	Mitochondrial antiviral-signaling protein [OS=Homo sapiens]	2	56.5	MAVS	A8K6X0; B2BD33; B2BD34; F5H6C8; hsa:57506; M1P2Z0; Q2HWT5; Q3I0Y2; Q5T7I6; Q7Z434; Q86VY7; Q9H1H3; Q9H4Y1; Q9H8D3; Q9ULE9	12	104.6	101	108	111.2	89.1	102.1	102.4	102.9	92.3	96.4	110	96.1	100.5	83.4	-0.0775636	0.194403	0.259061	0.586598
O00743	Serine/threonine-protein phosphatase 6 catalytic subunit [OS=Homo sapiens]	2	35.1	PPP6C	B2R5V6; B7Z2W9; B7Z5K9; hsa:5537; O00743; Q5U0A2; Q9UIC9	2	109.7	96.7	97.3	104.5	103.8	104.9	102	101.5	95	97.3	94	101.9	97.3	94.1	-0.0774143	0.0297535	0.0495618	1.30485
P17987	T-complex protein 1 subunit alpha [OS=Homo sapiens]	9	60.3	TCP1	E1P5B2; hsa:6950; P17987; Q15556; Q5TCM3	7	106.5	109.3	105.6	94.9	97.3	99	106.1	107.5	100.3	97.2	91.1	93.8	94.4	96.9	-0.0773395	0.078502	0.118063	0.927885
Q9Y2E5	Epididymis-specific alpha-mannosidase [OS=Homo sapiens]	12	113.9	MAN2B2	hsa:23324; Q66MP2; Q86T67; Q9Y2E5	1	93.6	109.9	106.5	101.8	100.6	104.1	102.4	94.4	98.4	93.1	98.9	98.1	94.5	103.7	-0.0772239	0.0435885	0.0696262	1.15723
Q7Z422	SUZ domain-containing protein 1 [OS=Homo sapiens]	4	17	SZRD1	A8MXJ2; C9K0U0; hsa:26099; Q7Z422; Q7Z424; Q8IVM2; Q8TBV3; Q9Y403	0	88.5	108	110.8	104.8	102.6	111.2	93.4	87	99.7	100.5	104.2	96.9	95.1	97.3	-0.0768797	0.171541	0.231537	0.635379
Q9H492	Microtubule-associated proteins 1A/1B light chain 3A [OS=Homo sapiens]	1	14.3	MAP1LC3A	E1P5P4; E1P5P5; hsa:84557; Q9BXW5; Q9H492	8	99.6	113	98.1	99.3	101.3	113.7	93.3	100.1	87.5	99.1	89.2	96.5	95.1	114.3	-0.0766762	0.208858	0.274532	0.561407
P53814	Smoothelin [OS=Homo sapiens]	2	99	SMTN	hsa:6525; O00569; O95769; O95937; P53814; Q8N4H8; Q8WWW1; Q8WWW2; Q9P1S8; Q9UIT1; Q9UIT2	0	101.6	114.5	102.3	90.6	101	103.4	103.2	91.4	95.1	79.2	98.7	96	99.6	123.4	-0.0765039	0.316625	0.393051	0.405551
Q86V48	Leucine zipper protein 1 [OS=Homo sapiens]	1	120.2	LUZP1	hsa:7798; Q5TH93; Q86V48; Q8N4X3; Q8TEH1	0	85.3	119.2	104.3	103.9	103.8	109.9	92.9	102.7	85.9	100.6	98.3	87.3	99.2	106.9	-0.0759854	0.284523	0.357433	0.446806
Q12972	Nuclear inhibitor of protein phosphatase 1 [OS=Homo sapiens]	2	38.5	PPP1R8	hsa:5511; Q12972; Q5TEJ2; Q5TEJ4; Q5TIF2; Q6PKF6; Q9UBH1; Q9UBZ0	0	93.9	104.8	114.7	102.1	99.1	109.9	93.3	97.7	80.7	107.3	90.9	106	94	105.8	-0.0757959	0.261715	0.332942	0.477632
P07858	Cathepsin B [OS=Homo sapiens]	5	37.8	CTSB	B3KQR5; B3KRR5; hsa:1508; P07858; Q503A6; Q96D87	6	97.2	105.6	103.8	102.9	102.3	105.8	100.9	94.2	96.3	100	97.4	96.9	97.9	98.9	-0.0757668	0.00748893	0.0145672	1.83662
P61247	40S ribosomal protein S3a [OS=Homo sapiens]	4	29.9	RPS3A	B2R4D4; D3DP05; hsa:6189; P33443; P49241; P61247	17	111.2	104.3	103	97.4	96.7	99.1	106.8	101.6	100.1	97.8	96.5	89.7	95.6	100.2	-0.0757137	0.0564119	0.0873895	1.05854
Q70IA6	MOB kinase activator 2 [OS=Homo sapiens]	1	26.9	MOB2	B4DKP3; hsa:81532; Q70IA6; Q96M67	0	102.5	102.1	115.6	107.2	101.4	90.2	99.4	89	106.7	90.7	100.8	95.7	99.6	99	-0.0750302	0.158807	0.216899	0.663743
Q9BZQ8	Protein Niban 1 [OS=Homo sapiens]	4	103.1	NIBAN1	hsa:116496; Q2TTR2; Q5TEM8; Q8TEI5; Q9BZQ8; Q9H593; Q9H9Y8; Q9HCB9	0	106.1	102.9	100.3	100	102.8	100.9	105	100.5	94.4	97.2	95.3	93.1	97.2	104.4	-0.0746445	0.018543	0.0324805	1.48838
Q9ULI3	Protein HEG homolog 1 [OS=Homo sapiens]	1	147.4	HEG1	hsa:57493; Q6NX66; Q8NC40; Q9BSV0; Q9ULI3	0	83.2	112.6	96	101.4	105.5	110.3	108.4	92.8	106.5	90.2	95.4	119.9	84.6	93.3	-0.0736066	0.359158	0.437299	0.359221	X
P46783	40S ribosomal protein S10 [OS=Homo sapiens]	2	18.9	RPS10	B2R4E3; hsa:6204; P46783; Q5TZC0	17	101.7	102	105.4	115.6	108.2	94.6	89.8	91.2	99.8	105.7	104.9	105.8	97	78.5	-0.0735624	0.300191	0.375161	0.425782
P11117	Lysosomal acid phosphatase [OS=Homo sapiens]	2	48.3	ACP2	E9PCI1; hsa:53; P11117; Q561W5; Q9BTU7	0	103.9	96.3	105.4	96.1	98	101.9	116.3	108	97.2	89.2	96.7	103.4	96.1	91.6	-0.0734455	0.152874	0.209864	0.678062
Q9NZ08	Endoplasmic reticulum aminopeptidase 1 [OS=Homo sapiens]	7	107.2	ERAP1	hsa:51752; O60278; Q6UWY6; Q8NEL4; Q8TAD0; Q9NZ08; Q9UHF8; Q9UKY2	1	98	107.4	106.3	99.7	102.7	99.1	104.6	97.9	93.2	94.1	99.5	99.1	97.9	100.5	-0.0730828	0.0215931	0.0373352	1.42788
Q9H4M9	EH domain-containing protein 1 [OS=Homo sapiens]	7	60.6	EHD1	hsa:10938; O14611; Q2M3Q4; Q9H4M9; Q9UNR3	2	104.8	98.2	107	102.8	101.9	100	103	93.4	100.4	96.4	100.5	98.5	99.4	93.7	-0.0730706	0.0163474	0.0290996	1.53611
O14618	Copper chaperone for superoxide dismutase [OS=Homo sapiens]	3	29	CCS	hsa:9973; O14618; Q2M366; Q8NEV0	3	96.2	110.6	107.3	97.3	108.1	99.9	98.5	99.4	92.9	96.9	96.3	92.3	99	105.4	-0.0728169	0.0848175	0.126284	0.898652
P48556	26S proteasome non-ATPase regulatory subunit 8 [OS=Homo sapiens]	1	39.6	PSMD8	B4DX18; hsa:5714; P48556; Q6P1L7	59	110.1	106	103	104.4	91.9	95.5	106.9	103	99.7	101.1	93.3	91.5	89.6	104.2	-0.0726864	0.139512	0.19395	0.712311
O15355	Protein phosphatase 1G [OS=Homo sapiens]	7	59.2	PPM1G	hsa:5496; O15355	2	104.5	100.4	104.9	96.7	99.8	104.9	106.1	103.1	93.3	93.1	91.7	98.3	98.7	104.5	-0.0722411	0.0560113	0.0869365	1.0608
P51659	Peroxisomal multifunctional enzyme type 2 [OS=Homo sapiens]	2	79.6	HSD17B4	B4DNV1; B4DVS5; E9PB82; F5HE57; hsa:3295; P51659	7	82.3	111	117.7	100.2	91.2	107.1	106.6	97	117.5	94.7	86.2	74.7	100.3	113.6	-0.0717735	0.473335	0.551538	0.258424
P68400	Casein kinase II subunit alpha [OS=Homo sapiens]	3	45.1	CSNK2A1	B4DYS6; D3DVV8; hsa:1457; P19138; P20426; P68400; Q14013; Q5U065	16	97.8	103.3	108	94.2	99.1	106	108.9	101.7	92.6	99.4	93.8	88.8	103.9	102.5	-0.0716814	0.117123	0.166325	0.779043
P46777	60S ribosomal protein L5 [OS=Homo sapiens]	8	34.3	RPL5	hsa:6125; P46777; Q32LZ3; Q53HH6; Q9H3F4	15	104.4	102.7	103.4	102.5	101.2	100.2	102.9	98.3	96.1	96.1	95.1	99.5	99.2	98.4	-0.0714064	0.00371097	0.00779012	2.10846
P62263	40S ribosomal protein S14 [OS=Homo sapiens]	5	16.3	RPS14	B2R5G5; D3DQG5; hsa:6208; P06366; P62263; Q5BJI0	18	102.4	109.2	102.1	100.3	100.5	100.6	102.3	99.8	96.7	95.2	98	95.5	99.6	97.8	-0.071406	0.0107376	0.0201863	1.69494
Q9Y5A7	NEDD8 ultimate buster 1 [OS=Homo sapiens]	2	70.5	NUB1	hsa:51667; O95422; Q75MR9; Q8IX22; Q9BXR2; Q9Y5A7	0	91.1	110.7	109.2	105.3	95.3	108.9	96.9	110.3	90	101	102.6	94.5	95.7	88.7	-0.0712826	0.222245	0.289291	0.538665
P30153	Serine/threonine-protein phosphatase 2A 65 kDa regulatory subunit A alpha isoform [OS=Homo sapiens]	6	65.3	PPP2R1A	hsa:5518; P30153; Q13773; Q6ICQ3; Q96DH3	47	115.1	101.2	101.5	99.6	94.9	92	112.9	110.6	99.8	98.4	91	90	88.2	104.7	-0.071255	0.253059	0.323808	0.489712
Q9Y3D6	Mitochondrial fission 1 protein [OS=Homo sapiens]	2	16.9	FIS1	hsa:51024; Q9BTP3; Q9Y3D6	1	105.1	119.8	87.1	105.2	96	97.1	107.8	109.1	94.4	89.5	95.7	90.6	101.1	101.7	-0.070933	0.272858	0.344933	0.462265
Q05639	Elongation factor 1-alpha 2 [OS=Homo sapiens]	1	50.4	EEF1A2	B5BUF3; E1P5J1; hsa:1917; P54266; Q05639; Q0VGC7	2	114.1	91	103.2	107.5	106.5	94	101.5	97.7	99.4	105.1	98.9	93	91.1	97.1	-0.0707372	0.15793	0.215945	0.665656
Q9Y305	Acyl-coenzyme A thioesterase 9, mitochondrial [OS=Homo sapiens]	1	49.9	ACOT9	B3KNC9; B7ZM94; hsa:23597; Q9Y305	2	108	94.4	103	96.8	101.2	106.6	107.3	96.4	93.5	104.3	93.2	100	93.6	101.8	-0.0707254	0.0833558	0.124184	0.905934
O95394	Phosphoacetylglucosamine mutase [OS=Homo sapiens]	5	59.8	PGM3	B2RB65; B4DX94; D6RF12; E1P547; E9PF86; hsa:5238; O95394; Q5JWR4; Q96J46; Q9H8G5; Q9NS94; Q9NTT6; Q9UFV5; Q9UIY2	2	108.8	100.1	104	97.7	101	100.5	104.6	104	92.5	101	93.4	93.4	91.9	107.1	-0.0705743	0.0936872	0.137705	0.861051
Q9NXR7	BRISC and BRCA1-A complex member 2 [OS=Homo sapiens]	1	43.5	BABAM2	A8K4X1; D6W562; D6W563; hsa:9577; Q13880; Q4ZFX8; Q53SD0; Q969X9; Q96P06; Q9NXR7	5	87.4	100.4	120.8	106.5	96.4	104.9	100.3	98.8	105.2	101.6	84.1	104.9	83.1	105.5	-0.0696294	0.349532	0.427521	0.369043
Q15691	Microtubule-associated protein RP/EB family member 1 [OS=Homo sapiens]	3	30	MAPRE1	B2R6I7; E1P5M8; hsa:22919; Q15691; Q3KQS8	15	102.3	108.6	101.2	103.3	100.9	101	99.5	95	98.6	99.3	101.8	94.5	97.1	96.8	-0.0693799	0.0167193	0.0295653	1.52922
P56192	Methionine--tRNA ligase, cytoplasmic [OS=Homo sapiens]	4	101.1	MARS1	B3KVK7; hsa:4141; P56192; Q14895; Q53H14; Q96A15; Q96BZ0; Q9NSE0	2	96.3	106	98.1	105.7	104.7	105.5	100.4	101.9	96.2	97.7	93.2	92.9	98.4	102.9	-0.0690596	0.0508424	0.0798905	1.09751
Q9UQN3	Charged multivesicular body protein 2b [OS=Homo sapiens]	2	23.9	CHMP2B	B4DJG8; hsa:25978; Q53HC7; Q9UQN3; Q9Y4U6	7	89.5	116.6	108.1	102.2	94.4	107.9	98.7	94.1	97.3	105.4	89.3	94.5	98.4	103.5	-0.068976	0.225269	0.292595	0.533733
O76003	Glutaredoxin-3 [OS=Homo sapiens]	1	37.4	GLRX3	B3KMP7; B3KMQ5; D3DRG2; hsa:10539; O76003; Q5JV01; Q96CE0; Q9P1B0; Q9P1B1	1	104.7	102	99.8	101.6	103.4	99.7	105.4	98.5	96.3	98.4	98.7	97.2	96	98.3	-0.0682237	0.00614981	0.01232	1.90939
P61927	60S ribosomal protein L37 [OS=Homo sapiens]	2	11.1	RPL37	B2R4H2; hsa:6167; P02403; P61927; Q6IBB4; Q99883	14	98.5	107.9	108.6	112.8	99.5	94.3	94.8	97.9	93.1	105.8	104.1	95	88.4	99.2	-0.0670951	0.193505	0.258007	0.588368
P53618	Coatomer subunit beta [OS=Homo sapiens]	3	107.1	COPB1	D3DQX0; hsa:1315; P53618; Q6GTT7; Q9NTK2; Q9UNW7	3	100.5	114.5	100.1	100.5	96.6	98.3	106	99	95.6	100.4	93.1	97.5	95.8	101.9	-0.0669546	0.0852638	0.126714	0.897177
P07384	Calpain-1 catalytic subunit [OS=Homo sapiens]	12	81.8	CAPN1	hsa:823; P07384; Q2TTR0; Q6DHV4	6	101.2	103.2	104.1	99.2	99.7	102.3	106.3	98.1	96.2	93	95.4	96.1	99.2	106.2	-0.0662922	0.0403463	0.065181	1.18588
P10109	Adrenodoxin, mitochondrial [OS=Homo sapiens]	3	19.4	FDX1	B0YJ14; hsa:2230; P10109; Q53YD6	5	92	107.1	99.7	110.4	96.3	113.4	97.4	92	94	104.2	105.7	97.8	100.7	89.2	-0.0661767	0.221802	0.28887	0.539298
P23396	40S ribosomal protein S3 [OS=Homo sapiens]	10	26.7	RPS3	B2R7N5; hsa:6188; J3KN86; P23396; Q498B5; Q8NI95	17	108.1	105.6	101.8	98.2	99.5	97	105.6	105.2	96.1	95.5	93.5	93.1	97.9	102.9	-0.0654447	0.082091	0.122451	0.912037
Q14353	Guanidinoacetate N-methyltransferase [OS=Homo sapiens]	3	26.3	GAMT	A8K0A0; hsa:2593; Q14353; Q53Y34; Q8WVJ1	3	90.8	107.1	103.8	99	102.1	101.4	111.5	100.8	95.8	92.8	92.8	96.2	93.1	112.9	-0.06516	0.209151	0.274618	0.561272
P17050	Alpha-N-acetylgalactosaminidase [OS=Homo sapiens]	2	46.5	NAGA	hsa:4668; P17050	0	101.3	106.3	105.6	98.2	95.8	102.8	105.6	98.2	100	93.8	98.5	90.6	99.1	104.2	-0.0645975	0.0783943	0.118032	0.928001
P78417	Glutathione S-transferase omega-1 [OS=Homo sapiens]	3	27.5	GSTO1	D3DRA3; F5H7H0; hsa:9446; P78417; Q5TA03; Q7Z3T2	6	101.9	101	103.3	99.9	102.4	102.4	104.7	98.4	96.9	96.5	96.9	98.3	96.8	100.6	-0.0643083	0.00681318	0.013437	1.8717
Q16775	Hydroxyacylglutathione hydrolase, mitochondrial [OS=Homo sapiens]	3	33.8	HAGH	A8K290; B4DP33; B4DRA7; E7EN93; hsa:3029; Q16775	0	91.1	106.6	107.4	104.4	99.2	104.1	102.7	98.3	95.5	93.8	91.2	98.4	98.4	108.8	-0.064132	0.150126	0.206209	0.685692
P50990	T-complex protein 1 subunit theta [OS=Homo sapiens]	8	59.6	CCT8	A6NN54; B4DEM7; B4DQH4; hsa:10694; P50990; Q4VBP8	7	105.6	106	102.8	101.4	98.7	94.4	106.2	106.7	94.3	98.9	93.7	97	92.6	101.7	-0.062689	0.110398	0.158311	0.800488
Q9UQ80	Proliferation-associated protein 2G4 [OS=Homo sapiens]	5	43.8	PA2G4	hsa:5036; O43846; Q9UM59; Q9UQ80	1	110.6	100.6	100.7	103.1	103.6	95.4	101.3	100.6	100.3	99.5	97.3	97.8	96.1	93	-0.0625371	0.0610813	0.0939593	1.02706
O75439	Mitochondrial-processing peptidase subunit beta [OS=Homo sapiens]	1	54.3	PMPCB	hsa:9512; O60416; O75439; Q96FV4	2	111.9	104	95.5	96.6	100.7	105.1	100.8	112.1	91.2	101.7	95.7	96.2	95.3	93.2	-0.0614174	0.201764	0.266953	0.573565
Q15645	Pachytene checkpoint protein 2 homolog [OS=Homo sapiens]	2	48.5	TRIP13	C9K0T3; D3DTC0; hsa:9319; O15324; Q15645	1	112.3	95.4	102.3	110.5	99.2	92.8	102.5	104.8	89.5	100.3	89.6	98.8	96.3	105.8	-0.0613548	0.24311	0.312237	0.505516
Q03405	Urokinase plasminogen activator surface receptor [OS=Homo sapiens]	3	37	PLAUR	A8K409; hsa:5329; Q03405; Q12876; Q15845; Q16887; Q6IB52; Q9BWT0; Q9NYC8; Q9UD69; Q9UEA6; Q9UM92; Q9UMV0	7	91.2	110.9	108.7	114.2	103.5	100.5	87.2	91.2	99	104.2	95.3	100.1	97.6	96.6	-0.0612152	0.289671	0.363709	0.439245
Q9BTW9	Tubulin-specific chaperone D [OS=Homo sapiens]	5	132.5	TBCD	hsa:6904; O95458; Q7L8K1; Q8IXP6; Q8NAX0; Q8WYH4; Q96E74; Q9BTW9; Q9UF82; Q9UG46; Q9Y2J3	1	102.6	105.3	104.5	105.9	95.4	99.3	101.5	100.1	100.2	107.1	89.2	98	95.1	95.7	-0.0611126	0.121028	0.171213	0.766462
Q7L8J4	SH3 domain-binding protein 5-like [OS=Homo sapiens]	2	43.5	SH3BP5L	B4DQ94; hsa:80851; Q7L8J4; Q96FI5; Q9BQH8; Q9C0E3	0	95.5	96	101.6	107.3	106.2	111.8	96.5	91.7	96.6	101.1	104.6	96.1	102.4	92.4	-0.0609987	0.176117	0.237183	0.624917
P55196	Afadin [OS=Homo sapiens]	8	206.7	AFDN	hsa:4301; O75087; O75088; O75089; P55196; Q59FP0; Q5TIG6; Q5TIG7; Q9NSN7; Q9NU92	3	99.3	98.8	106.2	104.9	100.8	104.5	100.3	94.8	96	96.5	98.8	101.3	98.7	99.1	-0.0608007	0.0293457	0.0490179	1.30965
P41250	Glycine--tRNA ligase [OS=Homo sapiens]	9	83.1	GARS1	B3KQA2; B4DIA0; hsa:2617; P41250; Q969Y1	2	106.4	97.4	102.4	100.7	101.5	100.6	105.7	101.8	96.8	98.4	97.9	99.3	98.6	92.5	-0.0605541	0.0410475	0.0660925	1.17985
Q9H444	Charged multivesicular body protein 4b [OS=Homo sapiens]	2	24.9	CHMP4B	E1P5N4; hsa:128866; Q53ZD6; Q9H444	7	95.1	112.8	105.9	99.9	100.4	102.2	98.4	97.4	92.5	95.8	92.9	97.7	100	109.1	-0.0604257	0.170295	0.230215	0.637867
P49189	4-trimethylaminobutyraldehyde dehydrogenase [OS=Homo sapiens]	5	53.8	ALDH9A1	B2R6X1; B4DXY7; B9EKV4; hsa:223; P49189; Q5VV90; Q6LCL1; Q9NZT7	3	109	98.6	98.6	101.7	100.6	98.9	107.1	105.3	94.4	99.2	99.8	97.1	98.3	91.2	-0.0603997	0.100822	0.146407	0.834437
P49411	Elongation factor Tu, mitochondrial [OS=Homo sapiens]	3	49.5	TUFM	hsa:7284; O15276; P49411	1	97.3	104.9	101.1	98.3	107.1	98.1	107.4	96.4	94.9	98	88.5	99.3	97.5	111.5	-0.0597541	0.185776	0.248802	0.604147
Q02218	2-oxoglutarate dehydrogenase, mitochondrial [OS=Homo sapiens]	1	115.9	OGDH	B4E2U9; D3DVL0; E9PBM1; hsa:4967; Q02218; Q96DD3; Q9UDX0	8	106.5	88	99.8	101.7	105.6	104	109.1	99.7	106.1	91.4	96.8	95.1	92.5	103.6	-0.0597433	0.225165	0.292595	0.533733
Q8IY67	Ribonucleoprotein PTB-binding 1 [OS=Homo sapiens]	2	63.8	RAVER1	A6NMU4; hsa:125950; Q8IY60; Q8IY67; Q8TF24	0	104.5	94.9	98.6	98.5	103.7	107	107.4	97.8	94.3	101.4	94.1	98.6	102.6	96.6	-0.0595019	0.0924442	0.136293	0.865527
P30626	Sorcin [OS=Homo sapiens]	7	21.7	SRI	A8MTH6; B4DKK2; D6W5Q0; hsa:6717; P30626	5	94.7	109	102.7	103.6	100.5	104.6	99.5	95.1	94	96.2	100	101	99.9	99.2	-0.0594841	0.0738808	0.111865	0.951307
Q9UI10	Translation initiation factor eIF-2B subunit delta [OS=Homo sapiens]	2	57.5	EIF2B4	hsa:8890; Q53RY7; Q5BJF4; Q9BUV9; Q9UBG4; Q9UI10; Q9UIQ9; Q9UJ95	2	96.7	109.3	106	104	97.8	106.2	94.6	99.3	94.5	93.4	101.2	102.1	99.2	95.7	-0.0590271	0.125053	0.175876	0.754794
O95782	AP-2 complex subunit alpha-1 [OS=Homo sapiens]	7	107.5	AP2A1	hsa:160; O95782; Q96CI7; Q96PP6; Q96PP7; Q9H070	20	99.3	101.2	103.7	104.9	101.3	101.2	102.5	100.5	96.8	97.7	95.4	91.9	102.2	101.3	-0.0590058	0.0445372	0.0710004	1.14874
Q9HCD5	Nuclear receptor coactivator 5 [OS=Homo sapiens]	3	65.5	NCOA5	B2RTV9; E1P5R0; hsa:57727; Q6HA99; Q9H1F2; Q9H2T2; Q9H4Y9; Q9HCD5	0	98.5	98	106.8	106.9	115.6	95.9	93.1	101.2	102.7	91	103.2	97.8	95.2	94.1	-0.0587981	0.230826	0.298367	0.52525
P00736	Complement C1r subcomponent [OS=Homo sapiens]	3	80.1	C1R	A6NJQ8; hsa:715; P00736; Q68D77; Q8J012	6	95.4	108.4	111.6	97	92.9	104	105.3	95.8	104.8	95.3	102.7	96.5	95.2	95.1	-0.0582553	0.193379	0.257981	0.588412
Q9NSE4	Isoleucine--tRNA ligase, mitochondrial [OS=Homo sapiens]	6	113.7	IARS2	B2RPG8; hsa:55699; Q1M2P9; Q6PI85; Q7L439; Q86WU9; Q96D91; Q9H9Q8; Q9NSE4; Q9NW42	1	104	101.1	99.4	105	101.1	101	102.1	107.3	98.7	101.1	94.3	94.5	96.6	93.7	-0.0579582	0.0803353	0.120129	0.920351
P08397	Porphobilinogen deaminase [OS=Homo sapiens]	3	39.3	HMBS	A8K2L0; G3V1P4; G5EA58; hsa:3145; P08396; P08397; Q16012	2	109.7	96.9	105.7	87.5	102.4	100.7	111	105.1	94.8	91	91.8	103.3	88.8	111.3	-0.0578786	0.350173	0.428057	0.368498
Q15365	Poly(rC)-binding protein 1 [OS=Homo sapiens]	7	37.5	PCBP1	hsa:5093; Q13157; Q14975; Q15365	3	102.5	98.2	101.4	102.8	101.7	104	103.1	96.7	95.1	97.9	95.4	96.8	94.4	110.1	-0.0578522	0.0951758	0.139637	0.854998
Q15181	Inorganic pyrophosphatase [OS=Homo sapiens]	2	32.6	PPA1	hsa:5464; Q15181; Q2M348; Q5SQT7; Q6P7P4; Q9UQJ5; Q9Y5B1	2	103.6	117.6	110.5	87.4	90.7	101.1	102.5	92.7	90.7	105.5	87.1	91.1	97.7	121.7	-0.0574513	0.468344	0.546779	0.262188
P08294	Extracellular superoxide dismutase [Cu-Zn] [OS=Homo sapiens]	6	25.8	SOD3	hsa:6649; P08294; Q5U781; Q6FHA2	10	105.9	95.7	99.4	95.7	101.1	104.2	111.9	107.4	100.5	96.6	96.3	100.9	88.8	95.6	-0.0574311	0.204562	0.269883	0.568825
P36405	ADP-ribosylation factor-like protein 3 [OS=Homo sapiens]	1	20.4	ARL3	B2R6C7; hsa:403; P36405; Q53X83; Q5JSM2	4	108.7	92.3	106.3	97	102	102.7	104.5	109.1	92.6	100.5	89.9	99.6	99.9	94.7	-0.0567038	0.225183	0.292595	0.533733
Q03001	Dystonin [OS=Homo sapiens]	2	860.1	DST	B7Z3H1; E7ERU0; hsa:667; O94833; Q03001; Q12825; Q13266; Q13267; Q13775; Q5TBT0; Q5TBT2; Q5TF23; Q5TF24; Q8N1T8; Q8N8J3; Q8WXK8; Q8WXK9; Q96AK9; Q96DQ5; Q96J76; Q96QT5; Q9H555; Q9UGD7; Q9UGD8; Q9UN10	1	99.6	117.4	100.2	92.1	98.8	104.8	100.5	104.1	93.5	94	84.9	97.4	101.6	111	-0.0565988	0.343897	0.421912	0.374778
P37802	Transgelin-2 [OS=Homo sapiens]	8	22.4	TAGLN2	E9KL39; hsa:8407; P37802; Q5JRQ6; Q5JRQ7; Q6FGI1; Q9BUH5; Q9H4P0	1	98.6	102.2	103.9	103.6	101.1	102.6	101.7	95.8	96	97.5	98.3	99.2	98.3	101.2	-0.0565117	0.0201777	0.0351144	1.45451
O00764	Pyridoxal kinase [OS=Homo sapiens]	3	35.1	PDXK	hsa:8566; O00764; Q7Z2Y0; Q9BS02	2	102.1	97.3	101.8	105.2	100.2	100.9	105.9	101.8	92.9	98.8	98.1	94.1	94.2	106.6	-0.0564584	0.106788	0.153774	0.813116
P16930	Fumarylacetoacetase [OS=Homo sapiens]	6	46.3	FAH	B2R9X1; D3DW95; hsa:2184; P16930; Q53XA7	2	102.1	104.6	106.3	95.7	99.4	101	103.6	99.1	98.3	96	91.3	89.2	96.2	117.3	-0.0564078	0.271113	0.343087	0.464596
P19525	Interferon-induced, double-stranded RNA-activated protein kinase [OS=Homo sapiens]	1	62.1	EIF2AK2	A8K3P0; D6W584; E9PC80; hsa:5610; P19525; Q52M43; Q7Z6F6; Q9UIR4	7	85.5	98.4	105.3	105	107.8	104	106.4	102.2	95.8	82.5	84.5	108.6	99.7	114.4	-0.0560431	0.453313	0.532842	0.273401
P35579	Myosin-9 [OS=Homo sapiens]	35	226.4	MYH9	A8K6E4; hsa:4627; O60805; P35579; Q60FE2; Q86T83	13	100.7	98.6	101.1	105.5	105.4	105.1	96.9	94.8	97.6	99.3	100.6	100.4	104	90.1	-0.0552294	0.117571	0.166715	0.778025
O14908	PDZ domain-containing protein GIPC1 [OS=Homo sapiens]	7	36	GIPC1	A8K4I3; A8MZG3; hsa:10755; O14908; Q9BTC9	1	99.1	105.5	105.4	104.8	99	98.8	100.8	94.5	95.9	98.7	97.2	98.7	100.6	101	-0.0550065	0.0523412	0.0820852	1.08574
O14980	Exportin-1 [OS=Homo sapiens]	5	123.3	XPO1	A6NL14; A8K1K5; D6W5E2; hsa:7514; O14980; Q63HP8; Q68CP3; Q99433	15	107.2	100.6	102.7	101.5	104.4	100	96.7	97.9	99	100	105.2	99.1	95.3	90.3	-0.0548917	0.115787	0.16507	0.782333
P62491	Ras-related protein Rab-11A [OS=Homo sapiens]	1	24.4	RAB11A	B2R4B6; B4DT13; hsa:8766; P24410; P62491; Q5TZN9; Q9JLX1	8	105.1	104.2	96.3	101	98.5	94.8	113.1	101.4	93.7	95.4	95.1	93.7	94.1	113.5	-0.0547139	0.27584	0.347938	0.458498
P40189	Interleukin-6 receptor subunit beta [OS=Homo sapiens]	2	103.5	IL6ST	A0N0L4; hsa:3572; P40189; Q5FC04; Q9UQ41	14	102	99.4	96	102.4	105.2	102.5	105.8	93.8	97	95.9	100.5	101.1	98.9	99.5	-0.0545998	0.0643192	0.0986883	1.00573
Q9UG63	ATP-binding cassette sub-family F member 2 [OS=Homo sapiens]	2	71.2	ABCF2	hsa:10061; hsa:114483834; O60864; Q75MJ0; Q75MJ1; Q96TE8; Q9UG63	1	104.4	102.8	101.8	105.2	96.4	99.2	103.5	97.6	98.5	96	96.1	98.4	100.5	99.6	-0.0544251	0.0432964	0.0692972	1.15928
O15031	Plexin-B2 [OS=Homo sapiens]	10	205	PLXNB2	A6QRH0; hsa:23654; O15031; Q7KZU3; Q9BSU7	0	100.5	96.7	100.4	104.9	105.4	100.2	105.2	97.7	94.5	98.6	100.2	99.7	95.7	100.4	-0.0542964	0.0573621	0.0886907	1.05212
P27635	60S ribosomal protein L10 [OS=Homo sapiens]	3	24.6	RPL10	A3KQT0; D3DWW6; hsa:6134; P27635; Q16470; Q2HXT7; Q53FH7; Q6FGN8; Q8TDA5	14	105	109.2	97.8	92.3	100.7	99.3	109	104	99	95.7	89.9	94.9	104.1	99.2	-0.0539998	0.226603	0.293853	0.53187
Q9UBE0	SUMO-activating enzyme subunit 1 [OS=Homo sapiens]	3	38.4	SAE1	B2RDP5; B3KMQ2; F5GXX7; G3XAK6; hsa:10055; O95717; Q9P020; Q9UBE0	2	105.5	89.7	107.1	111	98.8	101.5	99.5	97.4	102.5	87.8	98.3	104.1	90.9	106	-0.0538874	0.306412	0.381946	0.417998
Q99598	Translin-associated protein X [OS=Homo sapiens]	9	33.1	TSNAX	B1APC6; hsa:7257; Q99598	1	98.6	108.8	103.4	99.6	101	100.3	101.2	96.3	96.5	97.1	94.7	101.7	95.8	104.9	-0.0535797	0.0931534	0.137004	0.863268
Q9HB07	MYG1 exonuclease [OS=Homo sapiens]	3	42.5	MYG1	hsa:60314; Q86UA3; Q9HB07	0	99.2	100.9	106.7	105.2	91.5	101.1	108.3	104.9	96	93.8	91.7	102.2	93.7	104.8	-0.0532519	0.232764	0.300549	0.522085
P52294	Importin subunit alpha-5 [OS=Homo sapiens]	2	60.2	KPNA1	D3DN93; hsa:3836; P52294; Q6IBQ9; Q9BQ56	8	99.6	102.6	108.2	106.9	104.4	98.6	91.6	97.9	104.1	106.1	107.4	99.9	92.9	79.9	-0.0531525	0.385558	0.46475	0.33278
Q6NVY1	3-hydroxyisobutyryl-CoA hydrolase, mitochondrial [OS=Homo sapiens]	1	43.5	HIBCH	D3DPI4; hsa:26275; Q53GA8; Q53GF2; Q53RF7; Q53TC6; Q6NVY1; Q92931; Q9BS94	2	89.5	106.2	111.3	93.5	109.1	102.3	100.4	102.3	93.9	89.2	92.4	94.9	95.3	119.9	-0.0526441	0.423526	0.503969	0.297596
Q9GZT9	Egl nine homolog 1 [OS=Homo sapiens]	1	46	EGLN1	hsa:54583; Q8N3M8; Q9BZS8; Q9BZT0; Q9GZT9	3	99.6	107.5	98.3	103.4	100.9	102.9	99.9	104.5	91.9	98.5	94.5	95.3	100.4	102.4	-0.0522907	0.124281	0.175148	0.756594
Q53H96	Pyrroline-5-carboxylate reductase 3 [OS=Homo sapiens]	2	28.6	PYCR3	B3KMB5; B4DVT6; H0Y6C3; hsa:65263; Q53H96; Q8N3N9; Q96HX4; Q9H896	1	106.9	108.7	106.2	88.1	95.2	98.7	107.2	107.6	87.6	100.5	92.9	82	97.2	121.3	-0.0520202	0.503074	0.579748	0.23676
Q5F1R6	DnaJ homolog subfamily C member 21 [OS=Homo sapiens]	1	62	DNAJC21	hsa:134218; Q3B7J9; Q5F1R6; Q6P086; Q6ZS43; Q86VC6	0	89.4	116.6	106.8	90.4	103.7	105.1	101.3	92.8	105.1	88	95	98.2	104	103.7	-0.0519579	0.389648	0.468276	0.329498
P51693	Amyloid-like protein 1 [OS=Homo sapiens]	3	72.1	APLP1	hsa:333; O00113; P51693; Q96A92	0	86.6	91.3	94.9	115.1	102.8	107.3	113	83	101.2	104.6	107.2	95	119.4	78.6	-0.051189	0.578829	0.654234	0.184267
P41227	N-alpha-acetyltransferase 10 [OS=Homo sapiens]	5	26.4	NAA10	A6NM98; hsa:8260; P41227	0	96.4	109	101.7	103	99.9	101.6	100.9	96.9	96.6	96.1	98.1	98.4	97.2	104.3	-0.0509551	0.0950734	0.139572	0.855201
Q96K49	Transmembrane protein 87B [OS=Homo sapiens]	1	63.5	TMEM87B	A8K2M9; hsa:84910; Q1RLN2; Q53R54; Q96K49	0	84.4	98.9	100.7	103.1	108	108.8	109	104.1	101.5	101.1	90.4	98.5	102.2	89.2	-0.0508813	0.376205	0.455655	0.341364
P30260	Cell division cycle protein 27 homolog [OS=Homo sapiens]	1	91.8	CDC27	G3V1C4; hsa:996; P30260; Q16349; Q96F35	18	105	109.4	106.7	94.2	115.1	98.1	84.8	91.3	98.3	96.1	97.7	110.1	93.6	99.5	-0.050794	0.413344	0.492826	0.307307
Q9UNN5	FAS-associated factor 1 [OS=Homo sapiens]	3	73.9	FAF1	hsa:11124; Q549F0; Q9UF34; Q9UNN5; Q9UNT3; Q9Y2Z3	3	100.6	91.3	98.2	100.8	113.5	100.7	107.7	95.7	92.9	101.6	103.2	102.8	94.5	96.6	-0.0507679	0.257834	0.329094	0.48268
P49137	MAP kinase-activated protein kinase 2 [OS=Homo sapiens]	2	45.5	MAPKAPK2	hsa:9261; P49137; Q5SY30; Q5SY41; Q8IYD6	18	91.9	97.1	110.3	99.2	107.6	101.2	104.8	105.1	83.9	98.1	96.9	99.7	98.6	105.7	-0.0507645	0.336297	0.414909	0.382047
P54803	Galactocerebrosidase [OS=Homo sapiens]	2	77	GALC	B4DKE8; B4DYN1; B4DZJ8; B7Z7Z2; hsa:2581; J3KN25; J3KPP8; P54803; Q8J030	1	99.2	105.4	94	105.6	99.6	100.7	106.5	116.8	85.5	99.5	104.2	90.5	100.2	92.3	-0.0507613	0.389158	0.467921	0.329827
Q15631	Translin [OS=Homo sapiens]	4	26.2	TSN	B7Z3X8; hsa:7247; Q15631; Q5U0K7	1	103.3	105.3	100.4	101.3	102.6	99.8	99.6	98.9	96.8	97.6	98.2	100	98.4	97.7	-0.0507242	0.0287431	0.0481113	1.31775
Q5VSL9	Striatin-interacting protein 1 [OS=Homo sapiens]	1	95.5	STRIP1	hsa:85369; Q0V925; Q5VSL8; Q5VSL9; Q658K2; Q6ZV31; Q8N598; Q96SN2; Q9C0A2	0	86.8	105.4	114.1	105.1	94.7	108.3	97.9	100	93.5	105.4	108.7	86.6	87.8	105.8	-0.0506024	0.453782	0.533133	0.273164
Q13322	Growth factor receptor-bound protein 10 [OS=Homo sapiens]	2	67.2	GRB10	A4D258; A7VJ95; A8K0E6; D3DVM9; hsa:2887; O00427; O00701; O75222; Q13322; Q92606; Q92907; Q92948	12	99.7	101.1	97	115.3	92.1	123.5	84.1	92.3	84.4	113	110.2	100.4	100.8	86.1	-0.0501936	0.56619	0.642357	0.192224
P83731	60S ribosomal protein L24 [OS=Homo sapiens]	4	17.8	RPL24	B2R4Y3; hsa:6152; P38663; P83731; Q6IBS3	14	96.7	115.7	103.8	96.7	95.9	101.8	101.5	101.6	98.1	98.4	88.1	92.5	100.9	108.3	-0.0499338	0.320094	0.396746	0.401487
P49419	Alpha-aminoadipic semialdehyde dehydrogenase [OS=Homo sapiens]	4	58.5	ALDH7A1	B2R669; B4DIC7; B4DMA0; E7EPT3; hsa:501; O14619; P49419; Q6IPU8; Q9BUL4	5	119.1	92.6	101.5	93.1	95.5	91.3	119.2	118.2	91.3	98.6	90.5	90.7	89	109.4	-0.0498576	0.542267	0.619591	0.207895
O75153	Clustered mitochondria protein homolog [OS=Homo sapiens]	2	146.6	CLUH	hsa:23277; O75153; Q6AHY2; Q6P3X7; Q6ZUG8; Q8N4U7; Q9BTA3; Q9H979	1	86.8	107.5	115.5	98.1	100.5	103.8	98.7	92.3	108.7	94.2	81.7	97.1	95.3	119.8	-0.0495378	0.520167	0.596597	0.224319
Q13867	Bleomycin hydrolase [OS=Homo sapiens]	4	52.5	BLMH	B2R796; hsa:642; Q13867; Q53F86; Q9UER9	1	108.4	94	100.5	102.4	104	98.3	104.5	100	97.9	98.6	98.6	101.9	98.4	92.5	-0.049107	0.145797	0.20118	0.696414
Q00535	Cyclin-dependent-like kinase 5 [OS=Homo sapiens]	3	33.3	CDK5	A1XKG3; hsa:1020; Q00535	13	107	99.7	106.3	92.6	96.3	96.6	112.3	108.7	90.6	96.5	90.6	86.5	98.9	117.4	-0.0490282	0.463052	0.542175	0.26586
P42224	Signal transducer and activator of transcription 1-alpha/beta [OS=Homo sapiens]	2	87.3	STAT1	A8K989; B2RCA0; D2KFR8; D3DPI7; hsa:6772; P42224; Q53S88; Q53XW4; Q68D00; Q9UDL5	63	91	100.4	107.8	108.7	94.8	108.2	101.4	96.5	96.2	99.1	102.7	99.9	97.8	95.5	-0.0481408	0.247879	0.317685	0.498003
Q9C0B5	Palmitoyltransferase ZDHHC5 [OS=Homo sapiens]	4	77.5	ZDHHC5	hsa:25921; Q2TGF0; Q6ZMF0; Q8TAK8; Q9C0B5; Q9H923; Q9UFI7	0	94.5	112.3	104	92.5	101.4	113.4	94	93.5	94.3	108.6	103.5	91.2	98.3	98.4	-0.0479917	0.383207	0.462147	0.335219
Q9Y490	Talin-1 [OS=Homo sapiens]	32	269.6	TLN1	A6NMY0; hsa:7094; Q86YD0; Q9NZQ2; Q9UHH8; Q9UPX3; Q9Y490	17	101.7	104	102.9	100.2	99.6	100.5	102.6	101	95.7	98.4	97.5	96.3	97.3	102.5	-0.0472255	0.0567755	0.0878964	1.05603
Q9UEY8	Gamma-adducin [OS=Homo sapiens]	2	79.1	ADD3	D3DRA8; hsa:120; O43243; Q5VU09; Q92773; Q9UEY7; Q9UEY8	1	110.8	103.4	97.6	103.9	112.6	87.8	95.3	113.6	95.5	107.3	90.2	97.7	94.2	90.1	-0.0471682	0.461967	0.541168	0.266668
O14950	Myosin regulatory light chain 12B [OS=Homo sapiens]	2	19.8	MYL12B	D3DUH6; hsa:103910; O14950; Q13182; Q7Z5Z4	9	94.3	100.6	105.6	104	104.3	104.3	98.3	95.6	94.4	100.8	99.7	104.1	100.8	93.3	-0.0467683	0.178492	0.239845	0.620069
P28070	Proteasome subunit beta type-4 [OS=Homo sapiens]	1	29.2	PSMB4	B2R9L3; hsa:5692; P28070; P31148; Q5SZS5; Q6IBI4; Q969L6	57	101.6	101.2	102.4	100.9	98.8	96.9	109.3	101.3	94.6	95.8	95.7	98.6	94.6	108.2	-0.0465985	0.200332	0.265374	0.576141
P60660	Myosin light polypeptide 6 [OS=Homo sapiens]	2	16.9	MYL6	hsa:4637; P16475; P24572; P24573; P60660; Q12790; Q561V9; Q6IAZ0; Q6IPY5	8	94.1	107.3	104.3	102.4	102.1	103.7	97.6	96.6	96.5	98.8	96.1	99.4	98.4	102.8	-0.0463497	0.143241	0.198106	0.703101
Q9UII2	ATPase inhibitor, mitochondrial [OS=Homo sapiens]	2	12.2	ATP5IF1	hsa:93974; Q5JXL8; Q6IAQ7; Q9BSL9; Q9UII2	1	93.6	117.3	104.2	106.9	100.6	98.8	90.7	92.1	99.3	102.1	100.7	99.1	97.9	96.7	-0.0459539	0.353691	0.431732	0.364786
Q14566	DNA replication licensing factor MCM6 [OS=Homo sapiens]	9	92.8	MCM6	B2R6H2; hsa:4175; Q13504; Q14566; Q99859	11	102	102.6	100.2	97.1	102.1	101.8	105.3	97.1	95.8	102.6	96.7	98.4	96.9	101.4	-0.0458051	0.0854043	0.126844	0.896729
Q96MX6	WD repeat-containing protein 92 [OS=Homo sapiens]	1	39.7	WDR92	hsa:116143; Q96CR6; Q96MX6	0	84.6	105.8	105.1	100	103.3	103.9	109.2	96	91.5	96.1	102.9	97.7	105.1	99	-0.0457637	0.372139	0.451281	0.345553
P43251	Biotinidase [OS=Homo sapiens]	3	61.1	BTD	A6NHF2; B2R865; B4DFX1; B4DLJ9; B7Z7C9; F8W1Q3; hsa:686; P43251; Q96EM9	2	86.2	104.4	107	104.6	108.4	99.1	101.2	91	101.8	95.9	87.4	103.4	99.6	109.9	-0.0453253	0.432225	0.511795	0.290904
Q92686	Neurogranin [OS=Homo sapiens]	2	7.6	NRGN	hsa:4900; Q92686	1	91.3	105.3	102.7	107.8	101.2	111.4	91.5	94.2	94.5	103.4	103	99.8	103.4	90.5	-0.0443406	0.379731	0.458723	0.338449
Q86VP6	Cullin-associated NEDD8-dissociated protein 1 [OS=Homo sapiens]	8	136.3	CAND1	B2RAU3; hsa:55832; O94918; Q6PIY4; Q86VP6; Q8NDJ4; Q96JZ9; Q96T19; Q9BTC4; Q9H0G2; Q9P0H7; Q9UF85	4	100.9	102.4	100.7	105.1	101	97.1	103.5	97.7	100.3	101.6	98.2	95.9	96.1	99.6	-0.0438031	0.0872126	0.129053	0.889231
Q9Y678	Coatomer subunit gamma-1 [OS=Homo sapiens]	8	97.7	COPG1	A8K6M8; B3KMF6; hsa:22820; Q54AC4; Q9Y678	3	104.4	95.4	103	99.8	97.6	106.3	103.9	104.2	95	98.3	97.1	92.6	100.4	101.9	-0.0431529	0.207116	0.272538	0.564572
Q96EY5	Multivesicular body subunit 12A [OS=Homo sapiens]	1	28.8	MVB12A	hsa:93343; Q96EY5; Q96I18	5	89.4	87.7	106.3	111.1	97.4	128.7	91.8	96.4	88.9	104.4	111.8	90.8	93.5	101.8	-0.0430893	0.598214	0.673934	0.171383
Q15843	NEDD8 [OS=Homo sapiens]	1	9.1	NEDD8	hsa:4738; Q15843; Q3SXN8; Q6LES6	6	93.5	112.9	103.2	97.8	97.9	108.3	97.2	98.4	90.5	96.4	102.8	100.1	102.3	98.6	-0.0430432	0.327274	0.405228	0.392301
P50750	Cyclin-dependent kinase 9 [OS=Homo sapiens]	1	42.8	CDK9	hsa:1025; P50750; Q5JU24; Q5JU25; Q5U006; Q96TF1	20	86.3	101.1	82.7	109.4	91.8	116.3	125	102.3	84.9	102.4	109.3	90.4	89.7	108.5	-0.0429588	0.645219	0.718192	0.143759
Q92973	Transportin-1 [OS=Homo sapiens]	3	102.3	TNPO1	B4DVC6; hsa:3842; Q92957; Q92973; Q92975	3	91.1	111.7	99.5	100.6	96.4	103.3	107.6	95.1	95.1	91.8	96.1	96.5	100.9	114.2	-0.0426965	0.415345	0.494967	0.305424
P05388	60S acidic ribosomal protein P0 [OS=Homo sapiens]	5	34.3	RPLP0	hsa:6175; P05388; Q3B7A4; Q9BVK4	15	125	99.1	94.6	94.4	86.8	88.4	121.1	121.8	91.1	88	85.1	86.3	93	125.3	-0.0426821	0.698241	0.765178	0.116237
Q96AB6	Protein N-terminal asparagine amidohydrolase [OS=Homo sapiens]	4	34.7	NTAN1	hsa:123803; Q7Z4Z0; Q96AB6	0	103.5	99.2	126.5	88.4	88.6	91.2	115.2	98.7	88.8	95.5	100.4	97.1	108.5	98.2	-0.0425436	0.578216	0.653848	0.184523
Q96PD2	Discoidin, CUB and LCCL domain-containing protein 2 [OS=Homo sapiens]	3	85	DCBLD2	B7WNL1; D3DN41; hsa:131566; Q8N6M4; Q8TDX2; Q96PD2	0	96.9	100.7	102.1	109.6	100.7	101.7	98.6	96.8	98.5	98.8	92.8	98.6	106.2	98.1	-0.0422976	0.209661	0.275138	0.56045
P31689	DnaJ homolog subfamily A member 1 [OS=Homo sapiens]	3	44.8	DNAJA1	hsa:3301; P31689; Q5T7Q0; Q86TL9	3	95.3	104.9	106	114	100.2	106.1	84.6	99.9	90.8	101.6	103.1	107.3	92.4	94	-0.0421549	0.480713	0.558517	0.252964
P43246	DNA mismatch repair protein Msh2 [OS=Homo sapiens]	1	104.7	MSH2	B4E2Z2; hsa:4436; O75488; P43246	10	102.6	114.3	96.9	106.1	99.8	94.7	95.8	112.5	96.3	95.4	90.4	98.6	97.5	99.1	-0.0420594	0.403912	0.483013	0.316041
P42704	Leucine-rich PPR motif-containing protein, mitochondrial [OS=Homo sapiens]	7	157.8	LRPPRC	A0PJE3; A8K1V1; hsa:10128; P42704; Q53PC0; Q53QN7; Q6ZUD8; Q7Z7A6; Q96D84	3	96.4	102.9	101.3	103.8	96.5	104.7	104.8	98.2	97.5	101	96.3	98.2	99.5	99	-0.0419991	0.12771	0.179299	0.746422
P49773	Histidine triad nucleotide-binding protein 1 [OS=Homo sapiens]	2	13.8	HINT1	hsa:3094; P49773; Q9H5W8	0	105.5	100.2	105.6	101.3	98	97	102.7	100.4	98.4	94.6	97.2	102.1	97.3	99.8	-0.0419543	0.139741	0.194156	0.711849
Q13148	TAR DNA-binding protein 43 [OS=Homo sapiens]	4	44.7	TARDBP	A4GUK4; A4GUK5; A4GUK6; B2R629; B4DJ45; E2PU12; hsa:23435; Q13148; Q53H27; Q6FI92; Q96DJ0	1	96.7	100	106.1	104	98.3	99.3	105.3	100.7	99.7	93.4	90.7	99.8	95.4	110.6	-0.0417583	0.312544	0.38845	0.410665
O14744	Protein arginine N-methyltransferase 5 [OS=Homo sapiens]	4	72.6	PRMT5	A8MTP3; A8MZ91; B4DX49; B4DY30; B5BU10; D3DS33; E2QRE7; hsa:10419; O14744; Q6IBR1; Q9UKH1	5	96.8	114.1	101.3	98.4	97.2	98.5	103.6	105.6	90.3	97.2	97	94.2	96.9	108.9	-0.0413037	0.379221	0.458487	0.338673
Q9UJA5	tRNA (adenine(58)-N(1))-methyltransferase non-catalytic subunit TRM6 [OS=Homo sapiens]	1	55.8	TRMT6	B4DUV6; hsa:51605; Q76P92; Q9BQV5; Q9UJA5; Q9ULR7; Q9Y2Z8	1	99.8	90.4	97.9	103.7	110.9	99.8	107.6	105.4	95.8	107.7	96.6	94.5	95	94.8	-0.0409888	0.382553	0.46159	0.335744
Q14919	Dr1-associated corepressor [OS=Homo sapiens]	1	22.3	DRAP1	hsa:10589; Q13448; Q14919	2	100.2	82.6	108.8	104.6	104.2	100	110	96	97.8	89	101.5	93.1	110	102.2	-0.0403421	0.511467	0.588297	0.230403
P31939	Bifunctional purine biosynthesis protein ATIC [OS=Homo sapiens]	8	64.6	ATIC	A8K202; E9PBU3; hsa:471; P31939; Q13856; Q53S28	2	105.6	97.2	101.5	99.8	100	100.6	104.7	103.3	97	101	93.4	95.4	94.8	105.5	-0.0400159	0.230087	0.297857	0.525992
O14530	Thioredoxin domain-containing protein 9 [OS=Homo sapiens]	1	26.5	TXNDC9	B2R9G8; D3DVI4; hsa:10190; O14530; Q53HG4; Q53RV8; Q6NSF5; Q8TB70; Q9BRU6	0	98.2	105.8	95.1	98.7	99.5	109.9	102.6	94	99.1	105	98.9	102	98.6	92.8	-0.0396025	0.292885	0.366981	0.435356
P18077	60S ribosomal protein L35a [OS=Homo sapiens]	2	12.5	RPL35A	hsa:6165; P18077; Q08ES9; Q9BVN7	14	98.4	111.1	101.5	96.6	94.6	97.2	107.1	107.1	90.7	91.6	89.8	81	105.6	127.6	-0.0393558	0.632324	0.705768	0.151338
P30050	60S ribosomal protein L12 [OS=Homo sapiens]	2	17.8	RPL12	hsa:6136; P30050; Q5VVV2; Q6PB27	14	106.4	96.5	98.7	96.5	102.2	100.8	108.3	103.3	97.2	96.4	95.1	98.8	96.2	103.5	-0.0384189	0.260131	0.331101	0.480039
P35659	Protein DEK [OS=Homo sapiens]	5	42.6	DEK	B2R6K6; B4DN37; hsa:7913; P35659; Q5TGV4; Q5TGV5	4	107	97.9	103.7	104.1	101.5	95.1	99.8	99.1	97.8	103.4	100.8	97.2	103.6	88.9	-0.0383691	0.308604	0.384168	0.415479
Q9HC07	Transmembrane protein 165 [OS=Homo sapiens]	1	34.9	TMEM165	A8K3P8; B4DHW1; hsa:55858; Q9BTN9; Q9HC07; Q9NZ34	1	108.6	115.7	93.1	96.3	112.4	89.8	94.2	101.2	93.1	102.3	108.3	91	103.8	90.2	-0.0383223	0.552261	0.628921	0.201404
O15372	Eukaryotic translation initiation factor 3 subunit H [OS=Homo sapiens]	2	39.9	EIF3H	hsa:8667; O15372	8	105.9	95.6	102.6	104.3	99.5	101.3	100	104.3	98.8	101.1	101.3	95.6	95.3	94.4	-0.0381041	0.227142	0.294393	0.531072
P62333	26S proteasome regulatory subunit 10B [OS=Homo sapiens]	3	44.1	PSMC6	B2R975; hsa:5706; P49719; P62333; Q6IBU3; Q92524	59	99.4	114.3	104.8	94.8	90.7	98.9	106.5	99.4	94.5	91.3	101.8	90.9	106.7	106.1	-0.0376208	0.485119	0.562911	0.24956
P07225	Vitamin K-dependent protein S [OS=Homo sapiens]	4	75.1	PROS1	A8KAC9; D3DN28; hsa:5627; P07225; Q15518; Q7Z715; Q9UCZ8	10	96.6	94.2	100	105	104.8	103.7	104.9	95.7	94.4	101.3	99.9	99.6	103.5	96.4	-0.0373941	0.264423	0.335588	0.474193
Q9NRS6	Sorting nexin-15 [OS=Homo sapiens]	5	38.3	SNX15	E5KQS6; hsa:29907; Q9NRS5; Q9NRS6	0	87	118.2	112.1	86	100.2	101.6	105.1	103.9	90.1	94.3	96.6	93	97.8	114.3	-0.036972	0.613725	0.688193	0.16229
P63151	Serine/threonine-protein phosphatase 2A 55 kDa regulatory subunit B alpha isoform [OS=Homo sapiens]	4	51.7	PPP2R2A	B2RBU8; B4E1T7; hsa:5520; P50409; P63151; Q00007	7	100.8	94.8	96.2	100.8	104.2	105	106.6	93.9	101.9	99.7	107.9	105.8	96.2	86.3	-0.0367741	0.439171	0.518358	0.28537
Q96G01	Protein bicaudal D homolog 1 [OS=Homo sapiens]	1	110.7	BICD1	A8K2C3; F8W113; hsa:636; O43892; O43893; Q96G01	1	84.7	91.8	93.6	123.4	90.6	121.3	106.2	105.5	91.1	90.4	94.4	106.4	103.1	97.5	-0.0366904	0.658526	0.729947	0.136708
Q13492	Phosphatidylinositol-binding clathrin assembly protein [OS=Homo sapiens]	4	70.7	PICALM	B4DTM3; E9PN05; F8VPG7; hsa:8301; O60700; Q13492; Q4LE54; Q6GMQ6; Q86XZ9	3	98.1	103	100.8	104.7	98.8	103.5	99.8	99.5	99.7	95	95	100.3	98.1	103.5	-0.0364774	0.182828	0.245262	0.610371
P07711	Cathepsin L1 [OS=Homo sapiens]	6	37.5	CTSL	hsa:1514; P07711; Q6IAV1; Q96QJ0	10	96.3	102.1	102.7	102.5	102.8	103.9	98.6	96.2	97.5	100.4	100.1	99	98.5	99.4	-0.036364	0.140875	0.195394	0.70909
Q9Y2D5	A-kinase anchor protein 2 [OS=Homo sapiens]	7	94.6	AKAP2	B1ALX9; B2RTU4; B3KQ00; B4DTZ2; B7ZW07; B9EJB5; Q9UG26; Q9Y2D5	0	93.2	106.5	105.1	106.7	100	103	94.3	97	91.5	102.8	104.1	101.4	96.4	98	-0.0355465	0.376613	0.455655	0.341364
Q16629	Serine/arginine-rich splicing factor 7 [OS=Homo sapiens]	2	27.4	SRSF7	B4DLU6; G5E9M3; hsa:6432; Q16629; Q564D3	6	102.6	101.7	102.6	99.3	101.8	95.5	103.9	104.4	104.1	98.3	99.6	98.3	106.6	81.2	-0.0351654	0.489003	0.566239	0.247001
O43164	E3 ubiquitin-protein ligase Praja-2 [OS=Homo sapiens]	1	78.2	PJA2	A8K6U4; D3DSZ5; hsa:9867; O43164; Q68D49; Q8N1G5	1	90.5	115.6	102.9	95.6	100	90.6	113.3	90.1	104.8	99.7	109.5	101.2	101.9	84.2	-0.0341568	0.619513	0.693394	0.15902
Q9Y2B0	Protein canopy homolog 2 [OS=Homo sapiens]	4	20.6	CNPY2	B2R7B9; hsa:10330; Q9UHE9; Q9Y2B0	0	102.5	99.9	105.8	101.3	106.4	96.8	95.4	93.8	100.7	93.5	104.1	102.3	98.2	99.2	-0.0335782	0.32965	0.407751	0.389604
Q9UEU0	Vesicle transport through interaction with t-SNAREs homolog 1B [OS=Homo sapiens]	1	26.7	VTI1B	hsa:10490; O43547; Q96J28; Q9UEU0	1	101.5	91.4	105.1	101.1	102.2	105	101.2	104.2	94.7	104.1	105.6	102.3	94	87.7	-0.0323895	0.478899	0.556871	0.254245
Q8IYB7	DIS3-like exonuclease 2 [OS=Homo sapiens]	1	99.2	DIS3L2	hsa:129563; Q53S79; Q580W6; Q5XKH0; Q69YG5; Q6AW99; Q7Z4T6; Q8IYB7; Q8N9K9	0	85	103.3	110.5	103	121.8	87.4	97.9	103.7	104.6	100.9	109.3	95.7	83.6	93.3	-0.031719	0.686047	0.754214	0.122506
Q9NX46	ADP-ribose glycohydrolase ARH3 [OS=Homo sapiens]	6	38.9	ADPRS	hsa:54936; Q53G94; Q6IAB8; Q9BY47; Q9NX46	1	101.9	98.5	98.6	100.4	98.3	101.7	108.3	100.1	97.3	99.4	98.8	98.1	96.1	102.3	-0.0316844	0.24488	0.314175	0.502828
O95786	Antiviral innate immune response receptor RIG-I [OS=Homo sapiens]	3	106.5	DDX58	A2RU81; hsa:23586; O95786; Q5HYE1; Q5VYT1; Q9NT04	17	95.9	118.4	102.7	94.5	94.5	97.7	103.9	108	101.3	97.1	88.3	90.6	96	111.2	-0.0315095	0.604141	0.679658	0.16771
Q13630	GDP-L-fucose synthase [OS=Homo sapiens]	2	35.9	TSTA3	B2R8Y7; D3DWK5; hsa:7264; Q13630; Q567Q9; Q9UDG7	1	94.3	108.9	107	84.7	98.3	109.1	105.7	113.1	93.4	92.6	100.7	90.9	98.7	102.5	-0.0314184	0.614573	0.688504	0.162093
P49441	Inositol polyphosphate 1-phosphatase [OS=Homo sapiens]	3	44	INPP1	hsa:3628; P49441	1	108.2	103.6	91.4	96.4	103.3	90.3	113.4	99.9	102.2	88.2	87	96.7	95.8	123.6	-0.0314144	0.669729	0.739984	0.130777
P35813	Protein phosphatase 1A [OS=Homo sapiens]	4	42.4	PPM1A	B5BU11; hsa:5494; J3KNM0; O75551; P35813	4	104	97.4	97.8	101.8	98	101.7	106.6	108.3	92	96.4	95.4	96.8	100.7	103.2	-0.0310159	0.402823	0.481949	0.316999
Q8N163	Cell cycle and apoptosis regulator protein 2 [OS=Homo sapiens]	9	102.8	CCAR2	A6NL03; B2RB79; D3DSR6; hsa:57805; Q6P0Q9; Q8N163; Q8N3G7; Q8N8M1; Q8TF34; Q9H9Q9; Q9HD12; Q9NT55	1	98.8	105	106.4	98.2	95.5	104.7	98.9	102.3	96.5	104.2	97.9	98.1	93	100.6	-0.0305344	0.363377	0.441989	0.354589
P28340	DNA polymerase delta catalytic subunit [OS=Homo sapiens]	3	123.6	POLD1	hsa:5424; P28340; Q8NER3; Q96H98	25	104.2	108.5	95.3	102.7	97	91.9	106.4	120.4	91	107.1	85.5	100.2	94	95.8	-0.0304693	0.645242	0.718192	0.143759
Q13217	DnaJ homolog subfamily C member 3 [OS=Homo sapiens]	2	57.5	DNAJC3	hsa:5611; Q13217; Q86WT9; Q8N4N2	6	100.6	95.9	97.7	104.8	98.6	100.8	109.1	96	104	103.1	95.6	96	98.9	98.9	-0.0304429	0.363058	0.441825	0.35475
P07437	Tubulin beta chain [OS=Homo sapiens]	2	49.6	TUBB	hsa:203068; P05218; P07437; Q8WUC1; Q9CY33	11	105.2	101.4	99.4	99	97.3	97.5	107.3	105.5	97.4	97.6	94.4	93.6	95	109.6	-0.0302529	0.448197	0.527599	0.277696
Q9NVG8	TBC1 domain family member 13 [OS=Homo sapiens]	6	46.5	TBC1D13	A7E2E7; B3KW04; B9EGJ8; hsa:54662; Q5T270; Q5T271; Q9NVG8	1	93.9	105	109.1	99	98.9	98.2	103.3	97.7	101	98.5	93.9	96.3	101.5	103.6	-0.0298751	0.39517	0.47444	0.323819
O75688	Protein phosphatase 1B [OS=Homo sapiens]	5	52.6	PPM1B	hsa:5495; O75688; Q461Q2; Q4J6C1; Q4J6C2; Q658R4; Q96ER6; Q9HAY8	2	103.5	102.5	101.8	101	99.2	94	105.1	103.8	98	100.8	101.7	96.9	93.6	97.9	-0.0296071	0.340448	0.419205	0.377573
Q14165	Malectin [OS=Homo sapiens]	1	32.2	MLEC	hsa:9761; Q14165	2	100.8	101.2	101.6	91.8	100	107	104.7	102.5	103.6	100.8	95.6	94.7	92.5	103.1	-0.0294017	0.438766	0.518269	0.285445
P30566	Adenylosuccinate lyase [OS=Homo sapiens]	7	54.9	ADSL	B0QY76; hsa:158; O75495; P30566; Q5TI34	2	111.9	103.4	102.1	92.3	93.2	93.8	109.8	113.1	100.2	97.5	92	89.4	88.7	112.7	-0.0291814	0.660571	0.731393	0.135849
P48449	Lanosterol synthase [OS=Homo sapiens]	1	83.3	LSS	B4DJZ9; D3DSN0; E9PEI9; G5E9Q9; hsa:4047; P48449; Q8IYL6; Q9UEZ1	5	90.1	103.4	98.5	114.1	91.8	101	108.6	106.1	103.3	99	98.9	87.5	94.8	103	-0.028787	0.606504	0.681239	0.1667
Q9NR12	PDZ and LIM domain protein 7 [OS=Homo sapiens]	7	49.8	PDLIM7	hsa:9260; Q14250; Q5XG82; Q6NVZ5; Q96C91; Q9BXB8; Q9BXB9; Q9NR12	2	96.4	110.1	99.6	103.8	103.7	102.8	91.1	96.9	98	98.4	99.6	100.9	97.8	101	-0.028595	0.429951	0.509854	0.292554	X
Q9H269	Vacuolar protein sorting-associated protein 16 homolog [OS=Homo sapiens]	1	94.6	VPS16	hsa:64601; Q5JUB1; Q8WU31; Q96EE7; Q96N92; Q9H1Q4; Q9H1Q5; Q9H269	1	106.2	102.4	100.5	99.2	105.7	106.2	86.8	93.8	94.5	110.6	98.5	95.4	96.1	104	-0.0283267	0.569069	0.644932	0.190486
Q9NQW6	Anillin [OS=Homo sapiens]	4	124.1	ANLN	hsa:54443; Q5CZ78; Q6NSK5; Q9H8Y4; Q9NQW6; Q9NVN9; Q9NVP0	2	97.3	110.2	104	106.1	100.6	100.8	88.4	95.8	99.8	102.8	101.5	97.5	97.2	97.8	-0.0282786	0.495592	0.572769	0.24202
P46776	60S ribosomal protein L27a [OS=Homo sapiens]	1	16.6	RPL27A	B2R4B3; hsa:6157; P46776	14	103.8	99.4	101.7	101.9	96.2	100.4	103.4	105.2	95.8	97.7	96.7	95.8	99.7	102.4	-0.0282104	0.328256	0.406236	0.391222
Q86V21	Acetoacetyl-CoA synthetase [OS=Homo sapiens]	2	75.1	AACS	hsa:65985; Q49AB9; Q49AC3; Q658Q8; Q86V21; Q8IWD2; Q8NEW5; Q9BSJ9; Q9H829; Q9HA19	1	91.5	106	104.8	111.8	94.3	97.1	102	97.3	97.6	96.4	97.2	104.6	100.2	99.4	-0.0278897	0.506022	0.582311	0.234845
P50747	Biotin--protein ligase [OS=Homo sapiens]	2	80.7	HLCS	B2RAH1; D3DSG6; hsa:3141; P50747; Q99451	2	88.9	105.7	116.6	91.3	123.8	83.8	96.8	108.2	92.7	103.9	84.8	88.8	89	125.7	-0.0277758	0.783464	0.834407	0.0786223
Q99832	T-complex protein 1 subunit eta [OS=Homo sapiens]	9	59.3	CCT7	A8K7E6; A8MWI8; B7WNW9; B7Z4T9; B7Z4Z7; hsa:10574; O14871; Q6FI26; Q99832	6	110.4	92.8	98.3	100.2	101.4	96.2	107.8	101.1	97.1	97.4	104	101.1	96.6	95.7	-0.0273191	0.479066	0.556871	0.254245
P68402	Platelet-activating factor acetylhydrolase IB subunit beta [OS=Homo sapiens]	2	25.6	PAFAH1B2	A8DPS5; A8DPS6; A8DPS7; E9PEJ5; E9PLP3; hsa:5049; O00687; P68402; Q29459; Q6IBR6	2	116.6	96.5	96.3	93.4	98	90.6	115.1	111.4	89.8	91.9	95.4	91.1	97	117	-0.0271104	0.713088	0.775809	0.110245
Q5R3I4	Tetratricopeptide repeat protein 38 [OS=Homo sapiens]	3	52.8	TTC38	hsa:55020; Q5R3I4; Q8WV27; Q9NWP8	0	99.9	91.3	99.9	95.7	113.9	103.6	102.6	104.5	92.7	102.2	104.2	99.8	95.2	94.6	-0.0267516	0.558642	0.63492	0.197281
Q13546	Receptor-interacting serine/threonine-protein kinase 1 [OS=Homo sapiens]	1	75.9	RIPK1	A0AV89; B2RAG1; B4E3F9; hsa:8737; Q13180; Q13546; Q59H33	32	90	94.3	114.9	111.6	106	98.2	92.2	100.2	91.7	92.1	110.5	94.4	101.9	102	-0.026709	0.66074	0.731393	0.135849
P02787	Serotransferrin [OS=Homo sapiens]	3	77	TF	hsa:7018; O43890; P02787; Q1HBA5; Q9NQB8; Q9UHV0	13	92.9	105.2	102.1	102.1	107	101.6	95.4	89.6	100.9	104.6	94	99.4	99.5	105.6	-0.0266593	0.528693	0.605511	0.217878
P62304	Small nuclear ribonucleoprotein E [OS=Homo sapiens]	2	10.8	SNRPE	B2R5B9; hsa:6635; P08578; P62304; Q15498; Q5BKT2	7	97.5	91.1	101.9	100.7	104.4	111.8	99.4	99.2	93.8	102.4	99.2	104.6	99	95	-0.0264989	0.515128	0.591943	0.22772
Q86WR0	Coiled-coil domain-containing protein 25 [OS=Homo sapiens]	2	24.5	CCDC25	hsa:55246; Q0P663; Q86WR0; Q96SI2; Q9NV98	0	110.8	97.3	98.1	98.4	101	101.5	99.2	94.4	102.3	97.5	102.8	102.9	100.8	93	-0.0258216	0.46676	0.545458	0.263239
O14818	Proteasome subunit alpha type-7 [OS=Homo sapiens]	6	27.9	PSMA7	B2R515; hsa:5688; O14818; Q5JXJ2; Q9BR53; Q9H4K5; Q9UEU8	57	102.5	103.6	99.2	97.9	98.4	101.1	103.4	97.9	97.3	99.2	96.3	98.3	97.9	106.9	-0.0257674	0.356004	0.433896	0.362614
P12814	Alpha-actinin-1 [OS=Homo sapiens]	14	103	ACTN1	B3V8S3; B4DHH3; B7TY16; hsa:87; P12814; Q1HE25; Q9BTN1	9	102.6	98.4	100.7	101.3	102.6	99.5	101.2	100.1	98.5	99.7	100.1	99.5	99.1	96.8	-0.0257026	0.221249	0.288305	0.540147
P56945	Breast cancer anti-estrogen resistance protein 1 [OS=Homo sapiens]	3	93.3	BCAR1	B3KWD7; B4DEV4; B4DGB5; B4DIW5; B7Z7X7; E9PCL5; E9PCV2; F5GXA2; F5GXV6; F5H7Z0; F8WA69; hsa:9564; P56945; Q6QEF7	13	105.9	101.9	101.4	97.9	99.4	91.7	107.3	105.4	90.2	109.8	96.5	89.3	95.8	107.4	-0.0255543	0.624042	0.697816	0.156259
P17812	CTP synthase 1 [OS=Homo sapiens]	4	66.6	CTPS1	B4DR64; D3DPW1; hsa:1503; P17812; Q5VW67; Q96GK6	2	95.3	89.7	104.1	98.8	103.1	104.4	111.2	101.1	97.8	94.7	95.4	100.3	98	106.2	-0.0249226	0.568381	0.644539	0.190751
Q8WVJ2	NudC domain-containing protein 2 [OS=Homo sapiens]	4	17.7	NUDCD2	B2R4V0; hsa:134492; Q8WVJ2	0	113.3	104.9	99.7	93.8	94.7	91.7	108.2	108.3	95.9	97.5	98	93.3	92.7	108.1	-0.0243854	0.650757	0.722664	0.141064
P19623	Spermidine synthase [OS=Homo sapiens]	5	33.8	SRM	B1AKP9; hsa:6723; P19623; Q15511	4	95.5	97.5	102.8	102.4	95.1	106	106.7	97.2	98.1	95.5	100.7	104.6	96.6	101.2	-0.0241525	0.4765	0.55469	0.25595
O00139	Kinesin-like protein KIF2A [OS=Homo sapiens]	3	79.9	KIF2A	A5YM42; A5YM54; B4DY54; D3DW97; E9PB70; hsa:3796; O00139; Q7Z5I3; Q8N5Q7	9	85.7	105.2	100.8	106.1	101.7	110.2	95.4	102.7	88.5	95	84.3	110.5	101.1	112.8	-0.0240773	0.73056	0.790539	0.102077
Q9Y6A4	Cilia- and flagella-associated protein 20 [OS=Homo sapiens]	1	22.8	CFAP20	hsa:29105; Q9Y6A4	0	102.8	84.8	98.2	104.9	105	102.6	107.5	115.8	89.7	95.1	96.8	101.4	96.5	98.9	-0.0240615	0.680727	0.74939	0.125292
O60499	Syntaxin-10 [OS=Homo sapiens]	1	28.1	STX10	A6NC41; hsa:8677; O60499; Q6IAP4; Q96AE8	1	103.9	108	92.6	104.7	98.1	93.4	103.3	94.3	99.3	126	97.2	98.6	98	82.8	-0.023767	0.73549	0.79516	0.0995453
O60361	Putative nucleoside diphosphate kinase [OS=Homo sapiens]	1	15.5	NME2P1	O60361	1	103.3	95.8	97.4	117.2	104.8	91.7	96.5	98.6	99.1	95.8	103.7	100.9	98.5	96.9	-0.0234738	0.608554	0.68303	0.16556
Q14517	Protocadherin Fat 1 [OS=Homo sapiens]	8	506	FAT1	hsa:2195; Q14517	2	93	100.7	106	101.9	99.6	104.1	100.4	96.9	100.3	94.1	105.5	98.3	100.5	98.6	-0.0234305	0.473126	0.551538	0.258424
Q96BX8	MOB kinase activator 3A [OS=Homo sapiens]	1	25.4	MOB3A	B3KTF1; hsa:126308; O75249; Q8TF69; Q96BX8	0	113.6	105.6	97	109.9	88	87.8	104	111.2	97.9	108.1	88.8	90.3	92.1	105.6	-0.0232937	0.741067	0.800472	0.0966539
P20618	Proteasome subunit beta type-1 [OS=Homo sapiens]	5	26.5	PSMB1	B5BU76; hsa:5689; P20618; Q9BWA8	58	108.4	104.8	99.2	92.9	93.8	94.1	111.9	103.1	93.9	93.9	90.3	96.9	97.2	119.6	-0.023036	0.710018	0.773846	0.111345
Q13045	Protein flightless-1 homolog [OS=Homo sapiens]	2	144.7	FLII	B4DIL0; F5H407; hsa:2314; J3QLG3; Q13045	1	94.3	103.4	105.8	103.6	96.3	108	93.8	104.5	93.3	104.6	96.8	96.8	88.7	110.1	-0.022845	0.649189	0.721255	0.141911
Q9Y5Z4	Heme-binding protein 2 [OS=Homo sapiens]	4	22.9	HEBP2	hsa:23593; Q96P57; Q9Y5Z4	1	97	97.5	101.1	98.3	106	104	101.5	96.1	97.7	99.8	103.1	102.1	104	91.8	-0.0227682	0.491563	0.56893	0.244941
Q9Y2I1	Nischarin [OS=Homo sapiens]	1	166.5	NISCH	C9J245; hsa:11188; Q6PGP3; Q6PIB4; Q7L8M3; Q7Z2X6; Q9UES6; Q9UEU4; Q9UFW3; Q9Y2I1	0	107.6	94.6	109.2	94.3	98.1	97.9	103.5	114.4	97.3	100.7	94.3	94.7	101.2	92.1	-0.0227598	0.647524	0.719736	0.142827
Q9BUF5	Tubulin beta-6 chain [OS=Homo sapiens]	5	49.8	TUBB6	B3KM76; hsa:84617; Q9BUF5; Q9HA42	32	102.5	104.2	101.3	91.7	100.6	97.1	107.5	109.3	96.1	92.5	98.5	100.4	90.9	107.3	-0.021819	0.638979	0.712537	0.147192
O15498	Synaptobrevin homolog YKT6 [OS=Homo sapiens]	1	22.4	YKT6	B4DR94; hsa:10652; O15498; Q53F01; Q6FGU9; Q6IB15	3	92	103.2	113.6	95.6	81.7	115.8	103.5	111.5	94.7	103.9	81.6	90.6	111.4	101	-0.0208377	0.804642	0.850481	0.0703354
P15927	Replication protein A 32 kDa subunit [OS=Homo sapiens]	2	29.2	RPA2	hsa:6118; P15927; Q52II0; Q5TEI9; Q5TEJ5	35	111.1	92.9	96.7	102.1	109	97.5	95.3	105.3	84.3	98.2	104.4	99.8	94.8	108.5	-0.020534	0.717011	0.779023	0.10845
P22087	rRNA 2'-O-methyltransferase fibrillarin [OS=Homo sapiens]	1	33.8	FBL	B5BUE8; hsa:2091; O75259; P22087; Q6IAT5; Q9UPI6	2	105	104.5	104	101.1	97.8	94.4	98.2	98.7	102.7	99.2	93.9	93.8	103.1	103.7	-0.0205045	0.549755	0.626954	0.202764
P08729	Keratin, type II cytoskeletal 7 [OS=Homo sapiens]	8	51.4	KRT7	hsa:3855; P08729; Q92676; Q9BUD8; Q9Y3R7	2	97.4	103.1	100.2	99.5	97.9	105.6	101.2	98.1	100.3	97.8	98.4	98.1	99.1	103.1	-0.0203256	0.416558	0.496166	0.304373
O00479	High mobility group nucleosome-binding domain-containing protein 4 [OS=Homo sapiens]	2	9.5	HMGN4	B2R4I6; hsa:10473; O00479; Q53XL9	0	99.2	112.1	107	96.9	98.8	98.8	91.6	97	103.9	115.6	101.9	91.3	92	93.7	-0.0202717	0.716928	0.779023	0.10845
Q9NX62	Golgi-resident adenosine 3',5'-bisphosphate 3'-phosphatase [OS=Homo sapiens]	4	38.7	BPNT2	hsa:54928; Q6NVY7; Q9NX62	2	103	93.3	102.5	97.5	102.1	106.4	100.1	100.3	97.6	99.5	93.9	105.1	95.8	102.8	-0.0202391	0.551557	0.628415	0.201753
Q9H063	Repressor of RNA polymerase III transcription MAF1 homolog [OS=Homo sapiens]	1	28.8	MAF1	D3DWL4; hsa:84232; Q9H063	1	106	108.1	80.2	99.9	95.5	96.6	118.6	96.6	81.2	104.7	110	88	100.7	113.9	-0.019945	0.818194	0.860656	0.0651704
Q15785	Mitochondrial import receptor subunit TOM34 [OS=Homo sapiens]	2	34.5	TOMM34	hsa:10953; Q15785; Q53GH9; Q6IBN7; Q9NTZ3	0	98.8	112.6	114.3	96.8	91.8	98.1	91.8	96.6	97.6	92	83.4	113.3	100.6	112.1	-0.0198162	0.78095	0.833106	0.0792999
P02654	Apolipoprotein C-I [OS=Homo sapiens]	1	9.3	APOC1	B2R526; hsa:341; P02654; Q6IB97	4	94.3	120.7	113.4	79.6	95.4	97.7	101.4	114.4	85.9	101.5	77.9	90.5	94.6	132.7	-0.0196433	0.861045	0.89519	0.048085
Q9NRF9	DNA polymerase epsilon subunit 3 [OS=Homo sapiens]	3	16.8	POLE3	hsa:54107; Q5W0U1; Q8N758; Q8NCE5; Q9NR32; Q9NRF9	14	89.7	113.9	106.1	95.2	96.7	103.9	99.9	95.6	94.8	96.8	99.4	99	104	105	-0.0194049	0.680303	0.749266	0.125364
O75787	Renin receptor [OS=Homo sapiens]	3	39	ATP6AP2	B7Z9I3; hsa:10159; O75787; Q5QTQ7; Q6T7F5; Q8NBP3; Q8NG15; Q96FV6; Q96LB5; Q9H2P8; Q9UG89	4	107.9	94.5	102.2	98.4	97.8	99.4	104.2	97	93	99.7	97.4	93.7	102.1	112.9	-0.0192312	0.655212	0.726942	0.1385
Q9NZN5	Rho guanine nucleotide exchange factor 12 [OS=Homo sapiens]	2	173.1	ARHGEF12	hsa:23365; O15086; Q6P526; Q9NZN5	5	96	106.6	101.6	101	110.5	98.5	90.5	96.5	103.5	107.9	102.2	102.1	91.3	91.9	-0.0189533	0.696536	0.764004	0.116904
Q9UKD2	mRNA turnover protein 4 homolog [OS=Homo sapiens]	3	27.5	MRTO4	B3KNB3; hsa:51154; Q5TG55; Q96SS6; Q9BPV9; Q9UKD2	0	105.1	97	109.8	96.4	94.3	100	102	95.8	94.1	98.4	97.1	108.3	104.4	97.4	-0.0185593	0.646867	0.719337	0.143067
Q8N1F7	Nuclear pore complex protein Nup93 [OS=Homo sapiens]	2	93.4	NUP93	B3KPQ8; hsa:9688; Q14705; Q8N1F7	28	89.4	105.4	105.4	103.7	99	107.4	93.9	89.2	114.4	95.3	99.6	102.3	92	103.1	-0.0185256	0.741404	0.800478	0.0966507
O60936	Nucleolar protein 3 [OS=Homo sapiens]	2	22.6	NOL3	B4DFL0; hsa:8996; O60936; O60937	0	91.3	92.9	102.5	104.5	113.3	103.8	95.1	93.8	103.9	102	108.7	104	106.9	77.4	-0.0182869	0.798918	0.845913	0.0726744
P61020	Ras-related protein Rab-5B [OS=Homo sapiens]	2	23.7	RAB5B	A8K982; B4DKD7; hsa:5869; P35239; P35277; P61020; Q6PIK9; Q86TH0; Q8IXL2	7	101.7	112	101.9	99.2	99.4	93	96.9	100.1	95.8	100.3	97.7	88.7	101.2	112.1	-0.0178972	0.710321	0.773846	0.111345
Q9NZ32	Actin-related protein 10 [OS=Homo sapiens]	1	46.3	ACTR10	hsa:55860; Q9H9Y5; Q9NWY2; Q9NZ32	5	94.6	117.5	95.8	104.1	99.2	93	99.5	105	105.3	93.6	87.8	91	95.8	117.8	-0.0178543	0.788065	0.838101	0.0767035
P30046	D-dopachrome decarboxylase [OS=Homo sapiens]	3	12.7	DDT	B7Z522; hsa:1652; O00774; O60787; P30046; Q13534	0	107.3	92.6	96	94.2	98.2	105.5	110.7	105.8	91.9	93	96.3	100.6	99.3	108.7	-0.0177283	0.721763	0.783479	0.105972
Q9H2G2	STE20-like serine/threonine-protein kinase [OS=Homo sapiens]	12	142.6	SLK	D3DRA0; D3DRA1; hsa:9748; O00211; Q6P1Z4; Q86WU7; Q86WW1; Q92603; Q9H2G2; Q9NQL0; Q9NQL1	0	99	102.5	99.5	101.7	99.6	100.6	101.2	97.7	94	99.5	99.3	98.6	102.7	104	-0.0176847	0.486062	0.563645	0.248994
P36915	Guanine nucleotide-binding protein-like 1 [OS=Homo sapiens]	2	68.6	GNL1	B0S838; hsa:2794; P36915; Q96CT5	0	91	105	110.3	102.4	94.7	100.7	100.5	99	93.5	103.3	98.2	92.7	104.4	104.5	-0.0176046	0.688578	0.756651	0.121104
P34931	Heat shock 70 kDa protein 1-like [OS=Homo sapiens]	1	70.3	HSPA1L	A6NNB0; B0UXW8; hsa:3305; O75634; P34931; Q2HXR3; Q8NE72; Q96QC9; Q9UQM1	6	100.3	89.8	96.4	107.1	108.6	105.5	96.6	93.6	97.1	99.3	109.8	105.5	98	92.4	-0.0172294	0.725795	0.786441	0.104334
Q9NRN7	L-aminoadipate-semialdehyde dehydrogenase-phosphopantetheinyl transferase [OS=Homo sapiens]	4	35.8	AASDHPPT	B2R6D1; B4DDW7; hsa:60496; Q9C068; Q9NRN7; Q9P0Q3; Q9UG80; Q9Y389	1	102.7	111.5	100.3	92.8	94.5	98.8	102.9	97.8	94.1	98.1	94.7	91.3	101.8	118.6	-0.0171068	0.756186	0.812437	0.0902104
P31948	Stress-induced-phosphoprotein 1 [OS=Homo sapiens]	13	62.6	STIP1	B4DM70; F5H0T1; G3XAD8; hsa:10963; P31948; Q3ZCU9; Q5TZU9	2	97.4	101.7	100.8	101	101.8	103.1	98.3	98.7	97.4	98.9	100.2	99.5	100.5	100.6	-0.0169392	0.434861	0.51416	0.288902
Q16643	Drebrin [OS=Homo sapiens]	10	71.4	DBN1	A8MV58; B2RBG0; hsa:1627; Q16643; Q9UFZ5	0	96.3	98.8	99.6	106.7	104.7	103.5	94.1	93.9	97.8	103.2	106.6	103.6	102.9	88.2	-0.0168937	0.700929	0.766142	0.115691
Q9BTY7	Protein HGH1 homolog [OS=Homo sapiens]	3	42.1	HGH1	hsa:51236; P0CB43; Q9BTY7	0	80.5	102	109.9	92.7	102	117	99	96.8	110.5	86.2	81.9	113.3	90.6	117.8	-0.0163071	0.862323	0.896132	0.0476278
P60228	Eukaryotic translation initiation factor 3 subunit E [OS=Homo sapiens]	3	52.2	EIF3E	hsa:3646; O43902; P60228; Q64058; Q64059; Q64252; Q6FG33; Q8WVK4	7	100.5	99.2	101.3	95.6	101.4	100.2	105.6	96.8	105.2	105.2	100.8	95.5	95.2	97.5	-0.0162786	0.606676	0.681239	0.1667
Q6FI81	Anamorsin [OS=Homo sapiens]	2	33.6	CIAPIN1	A8K8B6; hsa:57019; O75206; O75207; Q6FI81; Q9H0W1; Q9P1L7	1	102.8	90.8	100.2	107.9	102.6	93.1	106.2	86.8	109.5	98.2	104.5	102.8	93.7	100.7	-0.0162613	0.757228	0.812786	0.0900236
Q8WVN6	Secreted and transmembrane protein 1 [OS=Homo sapiens]	2	27	SECTM1	B2R7H0; hsa:6398; O00466; Q8WVN6	0	110.4	101.8	114.2	101	91.5	91	94.7	100.3	98	98.3	100.7	89	101.2	107.8	-0.0162383	0.768492	0.822361	0.0849374
Q9NP97	Dynein light chain roadblock-type 1 [OS=Homo sapiens]	2	10.9	DYNLRB1	B1AKR5; hsa:83658; Q5TC72; Q96IV3; Q9NP97; Q9NQM2	4	99.6	89.9	95.9	108.7	103.5	100.7	105.9	96.5	95.1	98.2	103.7	102.6	105.9	93.8	-0.0161772	0.706989	0.77161	0.112602
P18615	Negative elongation factor E [OS=Homo sapiens]	4	43.2	NELFE	A2BE08; B4DUN1; B4DYX9; hsa:7936; P18615; Q5JP74; Q5JP75; Q96F56; Q9NPK2	15	89.1	108.2	111.8	100	95	104	96	98.1	96.3	92.1	95.3	100.6	100.3	113.2	-0.0157468	0.769941	0.823547	0.0843116
P13716	Delta-aminolevulinic acid dehydratase [OS=Homo sapiens]	3	36.3	ALAD	A8K375; B2R6F2; hsa:210; P13716; Q16870; Q16871; Q9BVQ9	3	109.5	102.7	104.9	89.6	89.9	95.3	109.7	113.7	100.1	89.5	84.3	88.9	95.4	126.4	-0.0157008	0.854419	0.889451	0.0508777
Q9Y3A5	Ribosome maturation protein SBDS [OS=Homo sapiens]	3	28.7	SBDS	A8K0P4; hsa:51119; Q96FX0; Q9NV53; Q9Y3A5	0	89.4	100.7	107.6	106.1	99.1	105.4	95.4	91	92	95.6	101.6	102.4	111.3	102.4	-0.0156991	0.759238	0.813903	0.0894271
P08195	4F2 cell-surface antigen heavy chain [OS=Homo sapiens]	6	68	SLC3A2	hsa:6520; P08195; Q13543	6	99.4	104.4	100	99.6	100.2	97.5	102.7	100.2	97.9	98.4	96.6	98.8	101.1	103.2	-0.0156503	0.515585	0.592186	0.227542
P09132	Signal recognition particle 19 kDa protein [OS=Homo sapiens]	1	16.1	SRP19	B2R4E9; D6RCQ5; hsa:6728; P09132; Q05D77; Q96FG6	1	86.5	107.9	97.3	106.7	105.8	100.5	99.2	98.1	88.9	101	93.2	107.4	99.7	107.8	-0.0155903	0.773619	0.826747	0.0826274
P51148	Ras-related protein Rab-5C [OS=Homo sapiens]	3	23.5	RAB5C	F8W1H5; hsa:5878; P51148; Q6FH55; Q9P0Y5	8	106.7	99.3	101.9	100.2	96	96.1	103.2	108.3	95.8	102.3	101.7	91.2	102	95.2	-0.0153793	0.690729	0.758669	0.119948
P41252	Isoleucine--tRNA ligase, cytoplasmic [OS=Homo sapiens]	12	144.4	IARS1	A8KAE9; hsa:3376; P41252; Q5TCD0; Q7Z3T4; Q9H588	3	92.8	96.3	103.9	100.5	97.6	108.2	104.7	100.1	97.3	99.4	94.2	101.2	102.7	101.1	-0.0152302	0.664879	0.7353	0.133535
P52594	Arf-GAP domain and FG repeat-containing protein 1 [OS=Homo sapiens]	3	58.2	AGFG1	B3KUL1; E9PHX7; hsa:3267; P52594; Q15277; Q4VAS0; Q4VAS1; Q4VAS3; Q53QT8; Q53R11	2	98.3	96.7	103	102	103.2	104.6	95.5	91.3	102.6	100.9	108	103.1	97.9	92.9	-0.0150161	0.699334	0.76568	0.115953
Q9BY44	Eukaryotic translation initiation factor 2A [OS=Homo sapiens]	1	64.9	EIF2A	A8MPS6; B4DF96; B4DQ14; D3DNI9; hsa:83939; Q5QTR2; Q7Z4E9; Q8NFM1; Q96EW9; Q96K81; Q9BY44	2	85.7	109.4	111	106.4	96.1	103.3	92.4	93.2	99.1	98.7	90.2	99	104.3	111.3	-0.0148682	0.807596	0.852109	0.0695049
P48444	Coatomer subunit delta [OS=Homo sapiens]	8	57.2	ARCN1	B4E1X2; E9PEU4; hsa:372; P48444; Q52M80	3	107	94.2	105.7	95.9	98.1	99.5	103.4	100.5	97.3	95.5	101.6	97	98.5	105.9	-0.0147403	0.671762	0.741551	0.129859
Q15291	Retinoblastoma-binding protein 5 [OS=Homo sapiens]	1	59.1	RBBP5	A8K272; hsa:5929; Q15291; Q7Z6D8; Q8NDZ7	6	86.9	102.6	97.1	108.2	105.5	101.5	101.5	105	94.7	105	90.7	90.5	110.5	100.4	-0.0141029	0.798646	0.845913	0.0726744
P54652	Heat shock-related 70 kDa protein 2 [OS=Homo sapiens]	1	70	HSPA2	hsa:3306; P54652; Q15508; Q53XM3; Q9UE78	6	93.8	102.5	104.7	98.6	105.1	104	94.8	97	105.3	98.7	101.5	100.6	101.2	92.2	-0.0140954	0.69739	0.764593	0.11657
P04083	Annexin A1 [OS=Homo sapiens]	6	38.7	ANXA1	B5BU38; hsa:301; P04083	9	98.4	105.2	101.5	93.6	98.4	100	106.1	101.8	95.2	94.7	95.8	99.5	102.1	107.7	-0.0134294	0.711335	0.7746	0.110922
P52799	Ephrin-B2 [OS=Homo sapiens]	1	36.9	EFNB2	hsa:1948; P52799; Q5JV56	6	93	99.4	114.8	100.8	98.5	94.9	100.4	92.7	82.1	95.2	104.5	104.7	120.1	98.9	-0.0132145	0.849226	0.885574	0.052775	X
Q15276	Rab GTPase-binding effector protein 1 [OS=Homo sapiens]	5	99.2	RABEP1	B2RAG7; hsa:9135; O95369; Q15276; Q8IVX3	1	94.1	111.7	96.1	100.6	98.8	104.3	97.9	102.8	95.2	95.1	101.8	99.2	98.2	104.2	-0.0131638	0.729718	0.789982	0.102383
O00567	Nucleolar protein 56 [OS=Homo sapiens]	1	66	NOP56	hsa:10528; O00567; Q2M3T6; Q9NQ05	3	96.8	112.2	113.4	78.9	123.8	101.9	76.8	82.3	113.6	105.5	123.9	82.6	105.3	83.1	-0.0131467	0.915805	0.936827	0.0283408
P16402	Histone H1.3 [OS=Homo sapiens]	2	22.3	H1-3	B2R751; hsa:3007; P16402; Q2M2I2	2	116.7	105	103	98.2	89.3	89.3	101.8	112.3	107.7	98.8	91.8	88.5	105.3	92.4	-0.0130129	0.846008	0.883661	0.0537143
E9PRG8	Uncharacterized protein C11orf98 [OS=Homo sapiens]	1	14.2	C11orf98	A0A0B4J220; E9PRG8; hsa:102288414	0	97.8	95.4	109.5	97.3	100.4	110.8	92.1	94.6	101	106.2	105.4	99.9	101.2	88.5	-0.0128513	0.796423	0.844754	0.0732695
Q5MNZ6	WD repeat domain phosphoinositide-interacting protein 3 [OS=Homo sapiens]	2	38.1	WDR45B	A0A024R8U4; A0A218N098; hsa:56270; O95328; Q2MCP6; Q5MNZ6; Q6IBN2	1	99.5	106.7	102.4	88	100.3	97.9	108.7	103.3	98.6	99	101.8	94.1	103	96.7	-0.0122768	0.770409	0.823682	0.0842406
P55263	Adenosine kinase [OS=Homo sapiens]	2	40.5	ADK	B7Z783; B7Z800; hsa:132; O00741; O00742; P55263; Q16710; Q5JQ10; Q5JQ11; Q9BTN2	2	92.1	104.5	99.8	94.8	102.5	109.6	98.5	101.6	98.3	96.1	100.6	87.4	92.3	121.9	-0.0122437	0.8428	0.881158	0.054946
Q5GLZ8	Probable E3 ubiquitin-protein ligase HERC4 [OS=Homo sapiens]	1	118.5	HERC4	hsa:26091; Q5GC98; Q5GC99; Q5GCA0; Q5GLZ8; Q8IXP9; Q9HCH9	1	97.4	118.6	97.3	98.3	94.8	101.6	93.1	107.9	98	97.8	89	89.9	88.6	127.6	-0.0118362	0.879891	0.910857	0.04055
Q9NVP2	Histone chaperone ASF1B [OS=Homo sapiens]	1	22.4	ASF1B	hsa:55723; Q53G51; Q9NVP2; Q9NVZ0	0	87.4	98.5	111.5	97.3	97.9	105.2	105.7	95.5	100.6	98.2	101.7	96.5	94.6	109.7	-0.0116504	0.813811	0.857916	0.0665554
Q9Y5P6	Mannose-1-phosphate guanyltransferase beta [OS=Homo sapiens]	2	39.8	GMPPB	A8K6N5; hsa:29925; Q9H7U3; Q9Y5P6	1	109.9	123.4	90.5	94.4	101.9	93.9	89.2	115.7	99.6	86.7	100.9	99.5	86.9	107.6	-0.0109054	0.891356	0.919962	0.0362301
P04062	Lysosomal acid glucosylceramidase [OS=Homo sapiens]	3	59.7	GBA	A8K796; B7Z5G2; B7Z6S1; hsa:2629; J3KQG4; J3KQK9; P04062; Q16545; Q4VX22; Q6I9R6; Q9UMJ8	3	94.9	110.9	102.5	97.1	94.1	104.3	98.8	103.1	99.1	101.8	88.2	101.5	97.1	106.7	-0.0106175	0.814716	0.858462	0.0662791
Q6P5R6	60S ribosomal protein L22-like 1 [OS=Homo sapiens]	1	14.6	RPL22L1	hsa:200916; Q32Q77; Q6P5R6	13	97.7	95.9	110	99.7	96.6	106.1	96.4	97.8	94.5	96.1	90.9	105.7	109.4	103.3	-0.0105922	0.81705	0.859827	0.0655889
P30622	CAP-Gly domain-containing linker protein 1 [OS=Homo sapiens]	5	162.1	CLIP1	A0AVD3; hsa:6249; P30622; Q17RS4; Q29RG0	8	93.3	113.3	99.5	100.6	95.7	108.4	92.4	101.7	95.6	98.3	99.5	105.8	95.3	100.5	-0.010557	0.816394	0.859512	0.065748
Q9HD15	Steroid receptor RNA activator 1 [OS=Homo sapiens]	3	25.7	SRA1	hsa:10011; Q6NVU9; Q8IXM1; Q9HD13; Q9HD14; Q9HD15	0	92.2	101.9	106.3	103.7	101.6	98.8	97.8	96	100.9	97.4	102	90	107.7	103.6	-0.0104722	0.798147	0.845913	0.0726744
P18754	Regulator of chromosome condensation [OS=Homo sapiens]	2	44.9	RCC1	hsa:1104; P18754; Q16269; Q6NT97	3	95.8	102.8	103.8	96.1	96	101.6	106.4	97.6	103.3	101.2	106.1	95.3	94	100.1	-0.0101011	0.774463	0.827283	0.0823458
O00442	RNA 3'-terminal phosphate cyclase [OS=Homo sapiens]	2	39.3	RTCA	hsa:8634; O00442; Q5VVL5; Q5VVL6; Q96E99	0	102.8	93	102.2	98.4	101.2	101.4	103.3	101.8	101.3	97.1	101.5	99.8	99.9	96	-0.00960089	0.731767	0.79149	0.101555
P07902	Galactose-1-phosphate uridylyltransferase [OS=Homo sapiens]	2	43.3	GALT	B4E097; E7ET32; hsa:2592; P07902; Q14355; Q14356; Q14357; Q14358; Q14359; Q14360; Q14361; Q14363; Q14364; Q14365; Q14369; Q14370; Q14371; Q14372; Q14373; Q14374; Q14375; Q14377; Q14378; Q14380; Q14381; Q14382; Q14383; Q14384; Q14385; Q14386; Q14387; Q14389; Q16766; Q53XK1; Q5VZ81; Q96BY1	2	102.4	99.5	110.8	105.8	93.9	93.5	96.6	95.9	93.4	107.8	94.2	100.8	102.1	103.4	-0.00937772	0.833249	0.873824	0.0585758
P35268	60S ribosomal protein L22 [OS=Homo sapiens]	4	14.8	RPL22	B2R495; hsa:6146; P35268; Q6IBD1	14	103	100.3	100.9	99.1	98	98.7	102	102.2	97.9	94.3	97.1	96.2	102.7	107.6	-0.00936028	0.757992	0.812929	0.0899473
O75146	Huntingtin-interacting protein 1-related protein [OS=Homo sapiens]	3	119.3	HIP1R	A6NHQ6; hsa:9026; O75146; Q6NXG8; Q9UED9	2	91.9	108.8	100.4	94.7	97.7	102.7	106.3	97.2	97.7	100.5	93.5	99.4	101.5	107.7	-0.00921585	0.822568	0.86375	0.0636121
P18440	Arylamine N-acetyltransferase 1 [OS=Homo sapiens]	1	33.9	NAT1	A8K4E7; hsa:9; O15159; O15300; P18440; Q546N1; Q96TE9	3	114.4	106.6	98.3	88.3	96.4	86.4	112.1	103.1	91.6	98.7	113.1	89.1	90.6	111.1	-0.00913055	0.903077	0.928879	0.0320407
Q9NPH0	Lysophosphatidic acid phosphatase type 6 [OS=Homo sapiens]	1	48.9	ACP6	hsa:51205; Q59G61; Q5T490; Q6IAQ3; Q7LG81; Q9NPH0; Q9UIG6; X5D289	2	101.6	100.3	104.4	89	87.5	105.3	113.1	116.1	85.5	93.1	92.1	99.7	95.7	116.5	-0.00865766	0.909199	0.932042	0.0305645
P30405	Peptidyl-prolyl cis-trans isomerase F, mitochondrial [OS=Homo sapiens]	4	22	PPIF	hsa:10105; P30405; Q2YDB7; Q5W131	0	99.9	97.5	97.9	99.7	102.8	103.1	101	93.8	100.5	99	98.2	104.3	98.3	103.9	-0.00856685	0.757281	0.812786	0.0900236
P08648	Integrin alpha-5 [OS=Homo sapiens]	1	114.5	ITGA5	hsa:3678; P08648; Q96HA5	13	92	102	96	96.3	99.2	103.2	113.9	101.3	100	92.4	101.3	97.1	105.2	100.2	-0.00854545	0.843511	0.88152	0.0547677
Q13177	Serine/threonine-protein kinase PAK 2 [OS=Homo sapiens]	3	58	PAK2	hsa:5062; Q13154; Q13177; Q6ISC3	33	106.3	93.3	96.6	99.6	102.8	98.1	105.7	98.5	97.5	98.9	102.8	100.3	99.5	100.2	-0.00843129	0.785603	0.835851	0.0778709
Q14974	Importin subunit beta-1 [OS=Homo sapiens]	11	97.1	KPNB1	B7ZAV6; D3DTT3; hsa:3837; Q14637; Q14974; Q53XN2; Q96J27	11	103.6	96.4	99.1	100.8	100.2	96.3	105.7	101.4	99.6	97.8	99.8	101.2	98.7	99.2	-0.00843008	0.743111	0.801603	0.0960408
Q8TCE6	DENN domain-containing protein 10 [OS=Homo sapiens]	1	40.5	DENND10	B1AMV6; B4DDC3; D3DRC8; hsa:404636; Q8TCE6; Q9NXW4	0	108.3	91.7	88	115.2	121.5	88.4	88.1	91.8	81.4	98.2	115.5	93.7	89.7	128.6	-0.00806936	0.939023	0.953652	0.0206101
Q8N9T8	Protein KRI1 homolog [OS=Homo sapiens]	2	82.5	KRI1	hsa:65095; Q2M1R5; Q2M1R7; Q7L5J7; Q8N9T8; Q96G92; Q9BU50; Q9H6I1; Q9H978	0	90.9	109.4	92.6	94.9	103.6	105.8	104.6	95.8	106.2	102.9	98.1	87.4	95.5	112.4	-0.00805804	0.887712	0.916593	0.0378233
Q8NBL1	Protein O-glucosyltransferase 1 [OS=Homo sapiens]	1	46.2	POGLUT1	B2RD13; hsa:56983; Q53GJ4; Q8N2T1; Q8NBL1	1	81.4	103.8	107	99.4	92.6	100.2	115.6	110.5	88	94.4	89.7	91.6	92	133.8	-0.00772569	0.935086	0.951255	0.0217029
Q96A65	Exocyst complex component 4 [OS=Homo sapiens]	1	110.4	EXOC4	E9PED2; hsa:60412; Q541U8; Q96A65; Q9C0G4; Q9H9K0; Q9P102	4	95.7	102.4	100.8	97.8	103.7	110.5	91.1	102.9	98.4	95.8	97.6	92.6	103.7	106.9	-0.00762973	0.859768	0.894248	0.0485421
P52306	Rap1 GTPase-GDP dissociation stimulator 1 [OS=Homo sapiens]	4	66.3	RAP1GDS1	E9PH06; G5E9P9; hsa:5910; P52306; Q499L7; Q4KMV2; Q4QQI8; Q9BUW9; Q9BUX6; Q9NYM2; Q9NZA8	0	96.8	111.7	93.8	95.9	103	103.5	97.2	102.3	91.3	110.8	100.5	96.5	96.1	100.7	-0.00762212	0.868149	0.900421	0.0455546
P35443	Thrombospondin-4 [OS=Homo sapiens]	3	105.8	THBS4	B2R909; hsa:7060; P35443; Q86TG2	4	93.9	101	96	107.1	105.4	101.1	96.2	85.5	108.1	115.6	96.8	94.2	99.9	99.2	-0.00714758	0.89927	0.926641	0.0330886
P99999	Cytochrome c [OS=Homo sapiens]	1	11.7	CYCS	A4D166; B2R4I1; hsa:54205; P00001; P99999; Q6NUR2; Q6NX69; Q96BV4	29	95.1	89.2	103.6	96.3	104.8	110.4	99.3	78.1	81.1	102.1	99.5	118.1	111.5	111	-0.00685388	0.938148	0.953566	0.0206492
P35606	Coatomer subunit beta' [OS=Homo sapiens]	7	102.4	COPB2	B4DZI8; hsa:9276; P35606	2	98.3	101.3	104.6	104	102.4	102.3	89.1	96.6	100.4	102.8	101.8	99.8	100.8	95.8	-0.00682085	0.846292	0.883661	0.0537143
P13861	cAMP-dependent protein kinase type II-alpha regulatory subunit [OS=Homo sapiens]	8	45.5	PRKAR2A	hsa:5576; P13861; Q16823; Q9BUB1	19	99.1	100.8	100.5	98.4	100.5	100.9	101.2	102.8	99.6	99.6	95.9	96.2	97.6	106.9	-0.0066439	0.804535	0.850481	0.0703354
Q9UBQ7	Glyoxylate reductase/hydroxypyruvate reductase [OS=Homo sapiens]	5	35.6	GRHPR	hsa:9380; Q5T945; Q9H3E9; Q9H636; Q9UBQ7; Q9UKX1	1	99	109.6	106.2	92.5	95.2	93.9	104.9	101.7	98	109.4	93.5	86.9	100.7	108.6	-0.00642318	0.906825	0.93194	0.0306121
Q8IWB7	WD repeat and FYVE domain-containing protein 1 [OS=Homo sapiens]	1	46.3	WDFY1	hsa:57590; Q53S17; Q8IWB7; Q9H9D5; Q9P2B3	0	97.8	111.1	104.7	93.9	100.9	97.4	94.3	90	110.8	106.9	109.5	100.8	101	80.8	-0.00629251	0.92459	0.944562	0.0247697
Q9BUH6	Protein PAXX [OS=Homo sapiens]	3	21.6	PAXX	hsa:286257; Q8IY19; Q9BUH6	0	98.2	116.3	100.9	96.4	97.2	96.4	95.7	95	95.2	97	94.7	104	95.3	117.6	-0.00583654	0.915853	0.936827	0.0283408
P54920	Alpha-soluble NSF attachment protein [OS=Homo sapiens]	2	33.2	NAPA	A8K879; hsa:8775; P54920; Q96IK3; Q9BVJ3	8	111.7	101	96.3	95.8	92.7	95.8	108.1	111.3	93.5	99.8	93.5	96.3	98.9	105.1	-0.0056772	0.909438	0.932042	0.0305645
Q9BYC5	Alpha-(1,6)-fucosyltransferase [OS=Homo sapiens]	2	66.5	FUT8	B4DFS7; G3V5N0; hsa:2530; O00235; Q8IUA5; Q9BYC5; Q9BYC6; Q9P2U5; Q9P2U6	2	97	107.4	101.4	99.2	98.1	97.8	100.5	100.7	100.9	97.5	99.3	94.7	99.4	106.2	-0.00558283	0.853657	0.889042	0.0510777
Q9BZK7	F-box-like/WD repeat-containing protein TBL1XR1 [OS=Homo sapiens]	1	55.6	TBL1XR1	D3DNQ9; hsa:79718; Q14DC3; Q9BZK7; Q9H2I1; Q9H9A1	18	84.3	122.1	99.4	104.6	96.5	99.5	96.4	98.9	95.4	99	94.1	94.9	109.3	105.8	-0.00547986	0.931763	0.95028	0.0221484
Q92905	COP9 signalosome complex subunit 5 [OS=Homo sapiens]	2	37.6	COPS5	hsa:10987; O15386; Q6AW95; Q86WQ4; Q92905; Q9BQ17	5	99.5	106.1	98.4	96.5	97.8	98.7	104.1	105.4	91	100.8	96.2	98.3	102.8	104.5	-0.00521404	0.883971	0.913512	0.0392856
Q53T59	HCLS1-binding protein 3 [OS=Homo sapiens]	4	42.8	HS1BP3	B2RAW2; D6W529; hsa:64342; Q53T59; Q86VC2; Q8N367	0	88.1	104.7	108.8	105.2	91.8	106.5	97.1	103.2	100	97.9	100.5	96.1	98	102.2	-0.00519641	0.90963	0.932042	0.0305645
P50570	Dynamin-2 [OS=Homo sapiens]	5	98	DNM2	A8K1B6; E7EV30; E9PEQ4; hsa:1785; K7ESI9; P50570; Q5I0Y0; Q7Z5S3; Q9UPH4	14	95.9	104.6	101.8	98.8	95.5	102.3	101.8	102	95.5	99.7	95.1	91.6	102.3	113.1	-0.00511049	0.903077	0.928879	0.0320407
Q04637	Eukaryotic translation initiation factor 4 gamma 1 [OS=Homo sapiens]	14	175.4	EIF4G1	D3DNT2; D3DNT4; D3DNT5; E9PFM1; G5E9S1; hsa:1981; O43177; O95066; Q04637; Q5HYG0; Q6ZN21; Q8N102	17	97.9	97.1	101.4	102.3	104.1	100.5	97.8	97	100.1	102.7	102.1	101.7	102.5	92.8	-0.00497168	0.863782	0.897262	0.0470809
O60610	Protein diaphanous homolog 1 [OS=Homo sapiens]	9	141.3	DIAPH1	A6NF18; B7ZKW2; E9PEZ2; hsa:1729; O60610; Q17RN4; Q59FH8; Q9UC76	9	100.4	96.7	100.7	100.5	100.3	99.6	102.7	99.8	101.6	104.5	101.5	98.2	101.8	91.6	-0.00480499	0.868316	0.900421	0.0455546
P50454	Serpin H1 [OS=Homo sapiens]	4	46.4	SERPINH1	B3KVJ3; hsa:871; P29043; P50454; Q5XPB4; Q6NSJ6; Q8IY96; Q9NP88	5	115.6	106.6	98.7	95.1	91.9	88.1	105.4	106.7	100	94.9	105.2	88.8	90.3	112.9	-0.00479483	0.942696	0.956174	0.019463
Q9Y5E1	Protocadherin beta-9 [OS=Homo sapiens]	1	87	PCDHB9	hsa:56127; Q2M2U8; Q496X9; Q9NRJ8; Q9Y5E1	0	99.6	89.8	102.5	102.3	96.6	101	109.6	97.9	99.6	101.2	97.9	94.6	107.3	100	-0.00462609	0.907837	0.932042	0.0305645
P60842	Eukaryotic initiation factor 4A-I [OS=Homo sapiens]	5	46.1	EIF4A1	B2R6L8; D3DTP9; hsa:1973; J3QLC4; P04765; P60842; Q5U018; Q61516	11	104.2	97.2	102.8	101.2	97.3	95.3	103.1	107.5	98.1	101.9	99.1	97.3	97.8	97.3	-0.00440496	0.886329	0.915557	0.0383148
P19438	Tumor necrosis factor receptor superfamily member 1A [OS=Homo sapiens]	2	50.5	TNFRSF1A	A8K4X3; B2RDE4; B3KPQ1; B4DQB7; B4E309; B5M0B5; D3DUR1; hsa:7132; P19438; Q9UCA4	22	85.9	111.9	96.2	107.8	99.5	98.6	101.1	103.4	94.8	94.2	88.3	97.3	112.8	108.2	-0.00430833	0.944683	0.956982	0.0190961
Q86WN1	F-BAR and double SH3 domains protein 1 [OS=Homo sapiens]	1	76.9	FCHSD1	hsa:89848; Q6UX75; Q86WN1; Q86Y77; Q9NXX8	0	94.4	113.1	98.1	99.1	97.4	112.2	87.6	96.8	97.2	104.7	92.9	107.4	97.5	101.6	-0.00418874	0.938781	0.953652	0.0206101
P07602	Prosaposin [OS=Homo sapiens]	2	58.1	PSAP	hsa:5660; P07292; P07602; P15793; P78538; P78541; P78546; P78547; P78558; Q53Y86; Q6IBQ6; Q92739; Q92740; Q92741; Q92742	5	98.6	97.5	98	104.2	105.6	99.2	97.9	94.8	102.1	101.8	100.2	101.9	100.4	97.7	-0.00411993	0.881883	0.912136	0.0399402	X
Q13619	Cullin-4A [OS=Homo sapiens]	2	87.6	CUL4A	A2A2W2; hsa:8451; O75834; Q13619; Q589T6; Q5TC62; Q6UP08; Q9UP17	11	97.2	103.7	105.3	100.9	94.7	101.1	96.9	90.7	86.5	109.5	102.1	98.5	98.2	114.8	-0.0040986	0.940891	0.954746	0.0201124
O95466	Formin-like protein 1 [OS=Homo sapiens]	3	121.8	FMNL1	D2DGW2; hsa:752; O95466; Q6DKG5; Q6IBP3; Q86UH1; Q8N671; Q8TDH1; Q96H10	1	101.9	103.4	104.3	96.7	95.4	95.5	103.9	104.9	96.9	97.2	98.2	98.3	96.3	107.4	-0.00403932	0.906787	0.93194	0.0306121
P35555	Fibrillin-1 [OS=Homo sapiens]	8	312.1	FBN1	B2RUU0; D2JYH6; hsa:2200; P35555; Q15972; Q75N87	8	84.7	114.8	107.2	99.9	94.1	97.8	103	92.6	99.8	104.4	105.7	103.8	103.8	88.2	-0.00378271	0.950959	0.961322	0.0171312
Q9H5V8	CUB domain-containing protein 1 [OS=Homo sapiens]	4	92.9	CDCP1	hsa:64866; Q49UB4; Q6NT71; Q6U9Y2; Q8WU91; Q96QU7; Q9H5V8; Q9H676; Q9H8C2	0	87.7	108.7	95.2	102	100.6	109	98.5	100.1	97.6	100.2	98.9	101.5	99.7	100.2	-0.00377283	0.928398	0.94765	0.0233522
P83876	Thioredoxin-like protein 4A [OS=Homo sapiens]	1	16.8	TXNL4A	B2RC18; hsa:10907; O14834; P83876	3	105.8	95.5	101.3	91.3	101	102.8	103.1	106.6	94.3	95.6	94.7	98.8	105.5	103.6	-0.00365245	0.927905	0.947548	0.023399
Q7Z460	CLIP-associating protein 1 [OS=Homo sapiens]	1	169.3	CLASP1	A2RU21; B7ZLX3; F5GWS0; hsa:23332; O75118; Q2KHQ9; Q5H9P0; Q7Z460; Q8N5B8; Q9BQT5	16	93.9	109.3	108.3	97.4	93.8	103.1	95.4	98.2	101.3	97.7	108.3	92.6	100.5	100.2	-0.00360397	0.934419	0.951098	0.0217748
P61086	Ubiquitin-conjugating enzyme E2 K [OS=Homo sapiens]	2	22.4	UBE2K	A6NJC1; A8K5Y9; B2RDF8; C9JGP1; hsa:3093; O54806; P27924; P61086; Q16721; Q9CVV9; Q9Y2D3	3	117.1	82.2	95.2	95.4	94.8	100.9	116.6	115.6	93.8	97.4	94.1	93.9	95.6	107.5	-0.00340302	0.96424	0.971896	0.0123804
Q9H9H4	Vacuolar protein sorting-associated protein 37B [OS=Homo sapiens]	2	31.3	VPS37B	hsa:79720; Q9H9H4	5	92.9	113.4	101.1	96.7	96.1	104.6	96.2	98.1	91.3	93.4	101.8	99.8	107.5	107.3	-0.00325709	0.946967	0.958894	0.0182296
Q9UBR1	Beta-ureidopropionase [OS=Homo sapiens]	1	43.1	UPB1	A3KMF8; hsa:51733; Q9UBR1; Q9UIR3	3	99.9	109.3	104	92.6	101.2	100.2	93.9	100.1	100.9	94.9	95.4	104.8	102.9	100	-0.00314507	0.933865	0.951098	0.0217748
O75312	Zinc finger protein ZPR1 [OS=Homo sapiens]	6	50.9	ZPR1	hsa:8882; O75312; Q2TAA0	0	97.3	99.2	102.4	92.8	103.3	106	99.8	102.8	96	100.5	97	99	101.9	101.8	-0.00296595	0.923552	0.944251	0.0249126
P46939	Utrophin [OS=Homo sapiens]	9	394.2	UTRN	hsa:7402; P46939; Q5SYY1; Q5SZ57; Q9UJ40	2	89.8	122.4	102.1	90.4	95.1	98.4	101	101.4	98.6	93.5	91.1	86.8	95.5	133.9	-0.00294246	0.97347	0.97793	0.00969229
P25789	Proteasome subunit alpha type-4 [OS=Homo sapiens]	2	29.5	PSMA4	D3DW86; hsa:5685; P25789; Q53XP2; Q567Q5; Q8TBD1	58	93.8	110.6	98.9	94.2	97.2	103.2	102.1	101.8	94.6	98.1	93.5	93.2	98.7	120.1	-0.00293339	0.957492	0.96671	0.0147036
Q8N129	Protein canopy homolog 4 [OS=Homo sapiens]	2	28.3	CNPY4	hsa:245812; Q8N129; Q8WUN9	0	99.8	95.1	109.2	107.1	108.1	87.8	92.2	88.3	81.6	97.4	113.7	112.4	110.6	96.6	-0.0028025	0.971369	0.97704	0.0100878
P00441	Superoxide dismutase [Cu-Zn] [OS=Homo sapiens]	3	15.9	SOD1	A6NHJ0; D3DSE4; hsa:6647; P00441; Q16669; Q16711; Q16838; Q16839; Q16840; Q6NR85	14	96	93.4	99.3	106.9	106.2	105.2	93.1	91.5	97.8	103.1	109.2	107.4	103.7	87.1	-0.00265401	0.960899	0.969339	0.0135245
P36871	Phosphoglucomutase-1 [OS=Homo sapiens]	8	61.4	PGM1	B2R5N9; B4DPV0; hsa:5236; P36871; Q16105; Q16106; Q5BKZ9; Q6NW22; Q86U74; Q96J40; Q9NTY4	7	113.9	101.2	106.9	94.7	89.3	87.6	106.7	121.5	97.9	105.1	94.2	89.8	88.9	102.3	-0.00260325	0.972068	0.977243	0.00999741
P14314	Glucosidase 2 subunit beta [OS=Homo sapiens]	9	59.4	PRKCSH	A8K318; hsa:5589; P14314; Q96BU9; Q96D06; Q9P0W9	6	95.2	100.3	101.4	102.9	102.9	102.7	95.2	94.7	97.8	102.4	101.9	104.3	102.5	95.8	-0.00259932	0.933565	0.951098	0.0217748
O43813	Glutathione S-transferase LANCL1 [OS=Homo sapiens]	3	45.3	LANCL1	hsa:10314; O43813	0	98.3	98.5	101.6	102.3	97.9	99.6	102.3	100.2	94.4	98.5	99.9	102.1	100.5	104	-0.00218781	0.931289	0.950198	0.0221859
Q8N1G4	Leucine-rich repeat-containing protein 47 [OS=Homo sapiens]	10	63.4	LRRC47	hsa:57470; Q8N1G4; Q9ULN5	0	104.2	103.8	103.5	97.3	96.9	95.7	99.1	104.4	97.6	96	101.2	96.3	100.2	103.9	-0.00176348	0.954116	0.963706	0.0160556
P62249	40S ribosomal protein S16 [OS=Homo sapiens]	3	16.4	RPS16	B2RDD5; hsa:6217; P17008; P62249	17	107.5	96.4	100.9	96.4	100.3	97.3	101.6	100.2	101.2	102.5	100.6	101.7	102.9	90.7	-0.00144622	0.966005	0.973268	0.0117677
P51114	Fragile X mental retardation syndrome-related protein 1 [OS=Homo sapiens]	4	69.7	FXR1	A8K9B8; hsa:8087; P51114; Q7Z450; Q8N6R8	2	100.4	103.8	97.1	99.4	98.1	106.8	94.6	91.5	103.5	101.5	106.6	100.3	96.8	99.6	-0.00125652	0.972381	0.977243	0.00999741
Q6P1J9	Parafibromin [OS=Homo sapiens]	1	60.5	CDC73	A6NLZ8; B2RBR2; hsa:79577; Q6P1J9; Q6PK51; Q96A07; Q9H245; Q9H5L7	7	90	104.5	99.9	103.4	97.7	99.5	104.6	96.9	90	104.4	99.6	93.1	100.3	116	-0.00116715	0.981933	0.985611	0.00629453
O60231	Pre-mRNA-splicing factor ATP-dependent RNA helicase DHX16 [OS=Homo sapiens]	3	119.2	DHX16	hsa:8449; O60231; O60322; Q5JP45; Q969X7; Q96QC1	2	90.6	103.7	99.6	107.9	109.4	90.3	98.9	93.1	107.1	97.4	100.8	98.2	92.1	110.8	-0.00114824	0.982958	0.986229	0.00602216
P62913	60S ribosomal protein L11 [OS=Homo sapiens]	4	20.2	RPL11	hsa:6135; P25121; P39026; P62913; Q8TDH2; Q9Y674	14	97.7	108.1	99.4	94.7	98.7	99	102.3	102.1	97.5	100.9	93	95.9	98.6	112.3	-0.000381951	0.992443	0.99425	0.00250423
Q15907	Ras-related protein Rab-11B [OS=Homo sapiens]	1	24.5	RAB11B	A5YM50; B2R7I4; B4DMK0; D6W671; hsa:9230; Q15907; Q2YDT2; Q5U0I1; Q6FHR0; Q6FI42; Q8NI07	4	101.9	100.1	102.4	92.4	97.6	97.7	107.3	109.4	94.3	96.2	94.2	94.2	97.6	114.7	-0.000334644	0.99461	0.995436	0.00198687
P21399	Cytoplasmic aconitate hydratase [OS=Homo sapiens]	6	98.3	ACO1	D3DRK7; hsa:48; P21399; Q14652; Q5VZA7	3	97.7	109.3	97	100.8	97.6	99.2	98.4	103.7	96.5	101.5	95.8	100.2	96.3	106	0.000111007	0.997362	0.997776	0.000967153
P80217	Interferon-induced 35 kDa protein [OS=Homo sapiens]	3	31.5	IFI35	C9JGX1; hsa:3430; P80217; Q92984; Q99537; Q9BV98	2	95.4	104.7	110.7	82.7	109.7	117.9	81	99.7	91.1	105.1	95.9	115	90.7	100.4	0.000151888	0.998579	0.998579	0.000617771
Q9NQG5	Regulation of nuclear pre-mRNA domain-containing protein 1B [OS=Homo sapiens]	4	36.9	RPRD1B	hsa:58490; Q1WDE7; Q6PKF4; Q9NQG5	1	95.4	98.9	102.6	93.9	98.4	105	105.7	99	97.1	97.3	102	102.5	106.8	95.2	0.000323887	0.992602	0.99425	0.00250423
Q8NC96	Adaptin ear-binding coat-associated protein 1 [OS=Homo sapiens]	1	29.7	NECAP1	hsa:25977; Q2NL73; Q5XG95; Q6NWY6; Q8N153; Q8NC96; Q8NCB0; Q9BU52; Q9Y407	3	76.1	123.2	98.6	98.4	90.6	113.3	100.4	119.2	93.3	101.5	100	80.1	91.1	114.2	0.000703176	0.994542	0.995436	0.00198687
Q01995	Transgelin [OS=Homo sapiens]	2	22.6	TAGLN	hsa:6876; O15542; Q01995	0	98	101.2	99.8	102	98.2	101.9	98.5	98.6	94.7	104.9	104.2	96.9	100.9	100.1	0.000787733	0.976814	0.980881	0.00838388
O75955	Flotillin-1 [OS=Homo sapiens]	1	47.3	FLOT1	B4DVY7; hsa:10211; O75955; Q969J8; Q9UHW1; Q9UNV8	3	95.1	97.3	108.8	92.5	96.7	112.9	95.6	96.8	87.6	101.2	94	93.1	120.1	108.3	0.00102822	0.987668	0.990131	0.00430738
P22061	Protein-L-isoaspartate(D-aspartate) O-methyltransferase [OS=Homo sapiens]	3	24.6	PCMT1	A8K109; hsa:5110; J3KP72; P22061; Q14661; Q16556; Q5VYC1; Q5VYC2; Q93061; Q96II9; Q99625; Q9BQV7; Q9BQV8; Q9NP03	1	104.4	91.6	97.8	98.5	100.8	101.6	105.3	102	97.5	99.1	99.8	98.6	98.9	104.2	0.00123207	0.968746	0.974808	0.011081
O43752	Syntaxin-6 [OS=Homo sapiens]	3	29.2	STX6	B2R652; B4DR17; hsa:10228; O43752; Q5VY08; Q6FH83	2	78.5	116.2	96.8	95.9	106.2	111.1	96.9	96.1	105.4	97.2	92.7	99.7	99.4	107.8	0.00146079	0.983518	0.986381	0.00595533
Q969S3	Zinc finger protein 622 [OS=Homo sapiens]	1	54.2	ZNF622	hsa:90441; Q969S3	0	89.8	106.1	102.9	97.4	98.8	98.7	105.4	99	99.7	99.3	99.1	90.9	97.8	114.9	0.00222819	0.96288	0.970931	0.0128116
Q15121	Astrocytic phosphoprotein PEA-15 [OS=Homo sapiens]	4	15	PEA15	B1AKZ3; hsa:8682; O00511; Q15121	3	99.1	92.9	99.7	103.1	105	101	98.4	95.4	96.9	101.3	106	104.3	104.4	92.4	0.00232311	0.949927	0.960681	0.0174207
P62495	Eukaryotic peptide chain release factor subunit 1 [OS=Homo sapiens]	2	49	ETF1	B2R6B4; D3DQC1; hsa:2107; P46055; P62495; Q5M7Z7; Q96CG1	5	89.9	95.1	103.1	103.4	106.7	99.9	101.1	94.3	89.9	97.5	105.1	107.8	107.4	98.8	0.00240044	0.96009	0.968927	0.0137088
P62277	40S ribosomal protein S13 [OS=Homo sapiens]	5	17.2	RPS13	B2R549; hsa:6207; P19116; P62277; Q02546; Q29200; Q498Y0	17	104.3	100.8	93.5	94.7	103.1	98.2	105	104.2	96.6	103.5	102.7	98.7	96.2	98.7	0.00270459	0.935511	0.951287	0.0216883
O43681	ATPase GET3 [OS=Homo sapiens]	2	38.8	GET3	A6NHP8; A8K740; hsa:439; O43681; Q53FC6; Q92849	1	106.3	99.8	99.6	96.9	95.3	91.5	110.2	107.8	96.1	95.9	98.9	100.4	95.8	105.5	0.00273642	0.949495	0.960681	0.0174207
Q8WV41	Sorting nexin-33 [OS=Homo sapiens]	2	65.2	SNX33	B1NM17; hsa:257364; Q8WV41	0	99.9	103.2	106.4	99.1	94.7	92.6	100.1	108.7	100.5	81.3	104.3	79.6	108.4	121.3	0.00328306	0.968256	0.974808	0.011081
P55769	NHP2-like protein 1 [OS=Homo sapiens]	2	14.2	SNU13	hsa:4809; P55769	5	115	93.8	97.4	92.6	96.9	94.8	108.6	108.9	95.1	95.1	92.9	97.3	95	116.8	0.00363104	0.952979	0.96296	0.0163919
Q9NP79	Vacuolar protein sorting-associated protein VTA1 homolog [OS=Homo sapiens]	2	33.9	VTA1	B4DW55; E1P594; E7ETQ7; hsa:51534; Q5TGM1; Q6IAE8; Q9H0R2; Q9H3K9; Q9NP79; Q9P0Q0	2	96.3	89.3	93.2	113.6	96.4	109.8	100.9	104.6	91.5	104.8	90.9	104.4	100.9	103.2	0.00394207	0.94386	0.95655	0.0192923
Q9NZZ3	Charged multivesicular body protein 5 [OS=Homo sapiens]	4	24.6	CHMP5	B2RD95; B4DIR6; hsa:51510; Q5VXW2; Q96AV2; Q9HB68; Q9NYS4; Q9NZZ3; Q9Y323	2	95.5	97.9	103.9	103.5	102	102.5	93.7	96.3	97	104.7	104.1	103.7	102.2	93.1	0.0040666	0.90921	0.932042	0.0305645
Q92538	Golgi-specific brefeldin A-resistance guanine nucleotide exchange factor 1 [OS=Homo sapiens]	3	206.3	GBF1	hsa:8729; Q149P0; Q149P1; Q5VXX3; Q92538; Q96CK6; Q96HZ3; Q9H473	4	95.3	106.1	89.6	105.8	103.8	102.9	94.2	83.8	108	96.9	119.3	93.9	98.4	101.8	0.00416421	0.9498	0.960681	0.0174207
P06703	Protein S100-A6 [OS=Homo sapiens]	2	10.2	S100A6	D3DV39; hsa:6277; P06703; Q5RHS4	3	93.5	83.4	111	93.3	105.1	113.2	96.3	94.6	110.9	112.2	113.5	111.9	93.2	67.8	0.00428499	0.968426	0.974808	0.011081
O95816	BAG family molecular chaperone regulator 2 [OS=Homo sapiens]	1	23.8	BAG2	B4DXE2; hsa:9532; O95816; Q08AS9; Q6FID0	1	97.1	109.1	96.9	93.4	104.9	96.4	101.1	97.3	95.5	95	98.8	98.3	108.5	107.8	0.00468889	0.91153	0.933593	0.0298424
P35611	Alpha-adducin [OS=Homo sapiens]	4	80.9	ADD1	A2A3N8; A2A3P0; B4DI79; D3DVR3; D3DVR4; D3DVR5; hsa:118; P35611; Q13734; Q14729; Q16156; Q86XM2; Q9UJB6	3	92	105	100.2	94.5	102.4	105.7	99.3	100.7	97.5	104.5	105.3	101.3	98.3	93.5	0.00472306	0.899364	0.926641	0.0330886
Q13895	Bystin [OS=Homo sapiens]	2	49.6	BYSL	hsa:705; Q13895; Q6P5W4; Q86W44; Q96IP8	1	88.2	108.1	100.8	106.1	95.7	102.5	96.8	107.8	91.9	90.6	90.5	101.3	112.8	106.9	0.00504266	0.932741	0.950875	0.0218764
P09661	U2 small nuclear ribonucleoprotein A' [OS=Homo sapiens]	6	28.4	SNRPA1	B2R5I6; hsa:6627; P09661; Q8TBD2	3	108.7	97.3	97.8	98.5	94.6	95.9	105.9	108.1	100.2	93.2	95.7	100.7	97.3	106	0.00509976	0.901115	0.928049	0.0324293
Q96AP7	Endothelial cell-selective adhesion molecule [OS=Homo sapiens]	2	41.2	ESAM	B4DVN8; hsa:90952; Q96AP7; Q96T50	1	96.7	101.2	93.9	105.3	100.3	103	97.7	91.4	101.1	107.5	111	104.6	90.9	95.5	0.00512244	0.913332	0.935041	0.0291693
Q9NSD9	Phenylalanine--tRNA ligase beta subunit [OS=Homo sapiens]	3	66.1	FARSB	B4DFM0; hsa:10056; O95708; Q4ZFX1; Q57ZJ5; Q9NSD9; Q9NZZ6	3	105.2	93.1	114.2	97.3	90.1	86.4	113	119	90.5	100.9	101.8	91.2	97.2	100.1	0.00515768	0.943396	0.956482	0.0193233
Q9NYB0	Telomeric repeat-binding factor 2-interacting protein 1 [OS=Homo sapiens]	2	44.2	TERF2IP	B4DQN4; hsa:54386; Q4W4Y2; Q8WYZ3; Q9NWR2; Q9NYB0	15	94.7	96.7	100	98.8	103.3	101	104.1	95.7	94	109.2	100.7	99.6	101.5	100.8	0.00525434	0.877804	0.909477	0.0412082
Q9NR19	Acetyl-coenzyme A synthetase, cytoplasmic [OS=Homo sapiens]	6	78.5	ACSS2	A6NE90; hsa:55902; Q5QPH2; Q5QPH3; Q8N238; Q96EL0; Q9NQP7; Q9NR19; Q9UJ15	7	99.5	99.7	98	98.1	97.6	104.1	101.6	102.6	97.5	98	103.5	102.8	95.7	101.2	0.00531337	0.839712	0.879455	0.0557864
Q6QNY0	Biogenesis of lysosome-related organelles complex 1 subunit 3 [OS=Homo sapiens]	1	21.2	BLOC1S3	B2RXB8; hsa:388552; Q6QNY0	1	87.9	118.2	104.3	108.4	95.3	87.6	97.3	90.2	101.3	105.2	85.1	104.6	114.5	100.1	0.00564858	0.940259	0.954506	0.0202215
Q9Y3I0	RNA-splicing ligase RtcB homolog [OS=Homo sapiens]	3	55.2	RTCB	B2R6A8; hsa:51493; Q6IAI0; Q9BWL4; Q9NTH1; Q9P037; Q9P0J3; Q9Y3I0	2	95.6	103.3	103.3	98.4	95.4	100.7	101.8	103	94.9	100.6	98.6	96.9	103.4	104.1	0.00611905	0.839556	0.879455	0.0557864
P62829	60S ribosomal protein L23 [OS=Homo sapiens]	2	14.9	RPL23	hsa:9349; P23131; P24048; P62829; Q29246; Q3SWV7; Q6P5S1	14	112.9	87.5	100.4	99.9	101.7	95.4	100.9	112.1	103	101.5	95.5	98.9	97.6	92.6	0.00636275	0.901857	0.928416	0.0322575
P25787	Proteasome subunit alpha type-2 [OS=Homo sapiens]	3	25.9	PSMA2	hsa:5683; P25787; Q6ICS6; Q9BU45	58	98.8	100.9	101.5	93.7	101.3	99.9	102.1	104.2	93.1	102.4	98.5	96.9	100	106.6	0.00644461	0.842371	0.881158	0.054946
Q13153	Serine/threonine-protein kinase PAK 1 [OS=Homo sapiens]	1	60.6	PAK1	hsa:5058; O75561; Q13153; Q13567; Q32M53; Q32M54; Q86W79	45	95.9	103.6	105.8	91.3	95.2	101.2	105.3	103.9	104.3	95.1	101.6	99	88.5	109.5	0.0064474	0.893017	0.921282	0.0356076
Q9BQE3	Tubulin alpha-1C chain [OS=Homo sapiens]	6	49.9	TUBA1C	hsa:84790; Q9BQE3	33	119.6	90.7	95.7	94.6	94.8	90.7	113.3	118.3	98	97.8	96	94.5	96.8	99.2	0.00657394	0.923894	0.944251	0.0249126
Q13643	Four and a half LIM domains protein 3 [OS=Homo sapiens]	2	31.2	FHL3	D3DPT6; hsa:2275; Q13643; Q6I9T0; Q9BVA2	0	92.8	105.8	104.1	103.7	104	97.9	90.4	94.9	100.6	105.5	99.7	95.7	99.3	105.7	0.00688132	0.868183	0.900421	0.0455546
P55060	Exportin-2 [OS=Homo sapiens]	7	110.3	CSE1L	A3RLL6; B2R5T4; E1P5Y0; F8W904; hsa:1434; O75432; P55060; Q32M40; Q9H5B7; Q9NTS0; Q9UP98; Q9UP99; Q9UPA0	0	86.6	109	105.3	98	101.4	106.2	92.3	89.7	100.1	106	96.5	103.9	105.8	99.2	0.00698059	0.895902	0.923863	0.0343922
O75976	Carboxypeptidase D [OS=Homo sapiens]	8	152.8	CPD	B7Z7T9; B7ZAU4; F5GZH6; hsa:1362; O15377; O75976; Q86SH9; Q86XE6	1	94.3	106.3	102.2	100.6	99	98.8	97.1	100.2	97.8	98.8	100	96.3	100.9	107.7	0.00711437	0.821062	0.862544	0.0642187	X
Q99447	Ethanolamine-phosphate cytidylyltransferase [OS=Homo sapiens]	7	43.8	PCYT2	B7Z7A5; B7ZAS0; F5H8B1; hsa:5833; Q6IBM3; Q96G08; Q99447	4	101.6	101.2	98.6	99.8	97.7	98.2	101.1	100.7	98.9	102.8	97	104.2	98.4	99.9	0.00739368	0.751379	0.807992	0.0925928
P25786	Proteasome subunit alpha type-1 [OS=Homo sapiens]	6	29.5	PSMA1	A8K400; hsa:5682; P25786; Q53YE8; Q9BRV9	57	99	90.1	98.4	99.1	100.1	107	104.7	100.9	96.6	99	100.8	100.9	103.5	100	0.00835335	0.806261	0.851073	0.0700332
Q9NVU7	Protein SDA1 homolog [OS=Homo sapiens]	1	79.8	SDAD1	hsa:55153; Q32Q11; Q68D52; Q7Z5U4; Q9H831; Q9H9P6; Q9NVU7	0	93.6	119.2	94	102.9	89	111.4	88.7	111.5	99	107.4	98	88.7	106.4	90.2	0.00850321	0.907721	0.932042	0.0305645
P36776	Lon protease homolog, mitochondrial [OS=Homo sapiens]	4	106.4	LONP1	B3KPH8; D6W635; E5KMH8; F5GZ27; hsa:9361; P36776; P36777; Q8N8K8; Q9UQ95	0	104.2	98.9	98.6	101.3	97.6	97.3	99.7	98.8	107.7	105.9	94.4	95.9	96.2	103.5	0.00852618	0.80068	0.847407	0.0719082
Q15036	Sorting nexin-17 [OS=Homo sapiens]	2	52.9	SNX17	B4DQM7; hsa:9784; Q15036; Q53HN7; Q6IAS3	0	92	116.3	102.6	84	91.3	108.3	100	98.8	92.1	94.8	89.1	87.2	96.5	147	0.00862293	0.934536	0.951098	0.0217748
P03950	Angiogenin [OS=Homo sapiens]	4	16.5	ANG	hsa:283; P03950; Q05CV1; Q53X86; Q6P5T2; Q8WXE7	1	88.8	102.9	99.6	100.1	104.8	99.6	102.4	93	103.8	103.7	100	100.5	98.7	102.3	0.00872033	0.81504	0.858462	0.0662791
Q00341	Vigilin [OS=Homo sapiens]	8	141.4	HDLBP	B4DTQ2; E7EM71; hsa:3069; Q00341; Q53QU2; Q9UCY3	1	102.9	104	102.9	94.6	94.6	98.9	99.9	107.1	100.7	96.3	98.1	98.3	96.5	105.1	0.00872701	0.79543	0.844073	0.0736201
P00568	Adenylate kinase isoenzyme 1 [OS=Homo sapiens]	6	21.6	AK1	hsa:203; P00568; Q9BVK9; Q9UQC7	1	100.7	95.6	99.1	99.4	101.8	100.1	101.1	101.7	97.5	100.8	101.9	100.8	102.7	96.8	0.00901012	0.703353	0.768336	0.114449
Q15404	Ras suppressor protein 1 [OS=Homo sapiens]	5	31.5	RSU1	A8KA46; D3DRU3; hsa:6251; Q15404; Q6FI17	1	102.6	97	98.8	97.7	97.8	99.7	104.2	101.6	95.2	102.7	100.5	100.4	98.9	103	0.00928339	0.722598	0.784034	0.105665
Q04446	1,4-alpha-glucan-branching enzyme [OS=Homo sapiens]	11	80.4	GBE1	B3KWV3; hsa:2632; Q04446; Q96EN0	3	98.6	103.8	100.1	97.7	100.5	97.4	99.7	100.4	99.1	98.1	99.8	100.5	101.4	103	0.00940821	0.675141	0.744259	0.128276
P19174	1-phosphatidylinositol 4,5-bisphosphate phosphodiesterase gamma-1 [OS=Homo sapiens]	2	148.4	PLCG1	B7ZLY7; B9EGH4; E1P5W4; hsa:5335; P19174; Q2V575	64	96.6	108.4	100.7	98.2	94.9	99.6	99.1	101	98.4	97.8	92.9	98.6	101.1	112.9	0.00960819	0.811521	0.855876	0.0675892
P35080	Profilin-2 [OS=Homo sapiens]	1	15	PFN2	B2R4C8; D3DNI4; hsa:5217; P35080; Q4VBQ4; Q8WVF9; Q9HBK2	3	91.5	102.6	104.5	98.9	102.1	100	98.3	99.2	98.8	97.8	101.4	99.9	98.7	106.5	0.00968929	0.757522	0.812786	0.0900236
P05019	Insulin-like growth factor I [OS=Homo sapiens]	1	21.8	IGF1	B2RWM7; E9PD02; hsa:3479; P01343; P05019; Q14620	25	94.5	86.3	110.7	99.9	104.8	98.9	102.5	85	95.8	100.2	103.6	103.9	108.6	105.3	0.00970407	0.869482	0.901242	0.0451584
O15431	High affinity copper uptake protein 1 [OS=Homo sapiens]	1	21.1	SLC31A1	A8K8Z6; hsa:1317; O15431; Q53GR5; Q5T1M4	2	89.9	114.3	105.8	92.4	98.6	97.7	98.4	101.1	94.1	102.3	88.5	97.8	97.8	121.2	0.00978065	0.880303	0.910893	0.0405327
O43516	WAS/WASL-interacting protein family member 1 [OS=Homo sapiens]	1	51.2	WIPF1	B8ZZM1; D3DPE4; hsa:7456; O43516; Q15220; Q53TA9; Q6MZU9; Q9BU37; Q9UNP1	3	86	96.8	116.7	95.2	114.1	95.1	94.3	100.2	90.2	97.9	99.7	106.8	91.7	115.2	0.0103861	0.883259	0.913168	0.0394493
Q9H832	Ubiquitin-conjugating enzyme E2 Z [OS=Homo sapiens]	7	38.2	UBE2Z	A6N8M6; A6NC60; hsa:65264; Q7L354; Q8TCM4; Q9H832; Q9H893	2	96.2	99.9	102.1	98.3	96.7	103.4	100.6	97.5	97.9	100.8	96.2	96.8	102.9	110.8	0.0106248	0.750062	0.806936	0.0931609
Q96T51	RUN and FYVE domain-containing protein 1 [OS=Homo sapiens]	4	79.8	RUFY1	hsa:80230; Q59FF3; Q71S93; Q96T51; Q9H6I3	1	90.8	107.3	102.5	105.9	98.8	93.1	99.5	99	97.7	101.9	102.1	95.5	101.9	104.1	0.0106885	0.781957	0.833442	0.0791245
Q86VM9	Zinc finger CCCH domain-containing protein 18 [OS=Homo sapiens]	1	106.3	ZC3H18	hsa:124245; Q86VM9; Q96DG4; Q96MP7	0	104.5	101.5	106.1	99.9	97.7	95.5	91.4	91.2	103.2	90.6	109.4	102	93.3	113.9	0.010971	0.840561	0.879962	0.0555361
Q8TAT2	Fibroblast growth factor-binding protein 3 [OS=Homo sapiens]	1	27.6	FGFBP3	B2RD68; hsa:143282; Q8NBN0; Q8TAT2	1	90.1	114.8	91.4	110.3	118.5	79.9	92.9	83.1	111.7	89.2	90.4	115.4	98.6	113.8	0.0113625	0.909199	0.932042	0.0305645
Q10469	Alpha-1,6-mannosyl-glycoprotein 2-beta-N-acetylglucosaminyltransferase [OS=Homo sapiens]	7	51.5	MGAT2	B3KPC5; B3KQM0; hsa:4247; Q10469	2	94.4	104.4	97.2	96.6	97.4	102.3	105.1	100.7	98.1	100.5	99	97.8	102.1	104.4	0.0114899	0.701026	0.766142	0.115691	X
P55036	26S proteasome non-ATPase regulatory subunit 4 [OS=Homo sapiens]	3	40.7	PSMD4	D3DV16; hsa:5710; P55036; Q5VWC5; Q9NS92	59	95.3	104.3	97.5	99.8	98.1	104.7	97.4	99.4	100.2	104.6	98.2	94.4	99.6	106.4	0.0115713	0.718203	0.779967	0.107924
P61244	Protein max [OS=Homo sapiens]	2	18.3	MAX	A6NH73; A8K265; A8K4G4; A8K824; hsa:4149; P25912; P52163; P61244; Q14803; Q96CY8	9	78.8	96.8	96.5	113.8	113.1	99.3	99.9	83.9	100.2	110.7	106	103.7	96.8	100.4	0.01159	0.879729	0.910857	0.04055
Q5RKV6	Exosome complex component MTR3 [OS=Homo sapiens]	1	28.2	EXOSC6	hsa:118460; Q5RKV6	6	87.5	102.3	109.3	91.6	109.7	88	109	105.4	93.1	91.6	88.7	100.4	111.5	112	0.0120163	0.867471	0.900421	0.0455546
Q9NXR1	Nuclear distribution protein nudE homolog 1 [OS=Homo sapiens]	3	37.7	NDE1	hsa:54820; Q49AQ2; Q9NXR1	13	86.5	105.7	93	103.5	103.5	109.8	95.6	98.1	95.3	105.2	92.8	97.3	106.4	107.3	0.0120846	0.821058	0.862544	0.0642187
O75197	Low-density lipoprotein receptor-related protein 5 [OS=Homo sapiens]	6	179	LRP5	hsa:4041; O75197; Q96TD6; Q9UES7; Q9UP66	21	92.4	103.2	104.1	94	97	105.6	100.7	97.8	100.5	101.6	93.3	98.1	107.4	104.2	0.0125407	0.746541	0.804224	0.0946231
Q14204	Cytoplasmic dynein 1 heavy chain 1 [OS=Homo sapiens]	25	532.1	DYNC1H1	B0I1R0; hsa:1778; Q14204; Q6DKQ7; Q8WU28; Q92814; Q9Y4G5	22	99.4	101.6	99.3	100.9	99.7	96.7	99.4	100.5	99.2	100.9	99.9	100.6	103.7	98.3	0.0125456	0.558936	0.63492	0.197281
Q8TF05	Serine/threonine-protein phosphatase 4 regulatory subunit 1 [OS=Homo sapiens]	5	106.9	PPP4R1	hsa:9989; Q8TF05; Q99774; Q9UNQ7	0	93.4	105	104.2	101.8	95.1	101.1	96.2	100.6	99.4	109.3	102.5	98.5	91.5	101.3	0.0125933	0.747801	0.805221	0.0940849
P35658	Nuclear pore complex protein Nup214 [OS=Homo sapiens]	2	213.5	NUP214	A6NFQ0; hsa:8021; P35658; Q15010; Q3KQZ0; Q5JUP7; Q75R47; Q86XD3	29	88.5	111.8	103.4	103.5	85.3	101.6	104	100.3	101	99.5	98.8	97.7	103.6	100.8	0.0129058	0.803544	0.850065	0.0705478
Q14693	Phosphatidate phosphatase LPIN1 [OS=Homo sapiens]	1	98.6	LPIN1	A8MU38; B4DET9; B4DGS4; B4DGZ6; B5MC18; B7Z858; D6W506; E7ESE7; F5GY24; hsa:23175; Q14693; Q53T25	7	98.8	80.5	111.6	95	105.5	117.1	90.3	100.1	97.9	89.2	100.2	102.4	105.8	105.6	0.013032	0.856009	0.890722	0.0502579
P55212	Caspase-6 [OS=Homo sapiens]	2	33.3	CASP6	hsa:839; P55212; Q9BQE7	10	106.1	85.4	101.2	97.9	100.6	108.3	97.2	93.3	107.8	94.7	106.5	109.6	89.5	101.8	0.0130752	0.820591	0.862544	0.0642187
P16333	Cytoplasmic protein NCK1 [OS=Homo sapiens]	1	42.8	NCK1	B7Z751; D3DNE3; hsa:4690; P16333	22	85.7	115.6	95.1	99.2	101.7	106.9	93.3	99.5	99.4	109.5	90.6	96.6	97.1	109.8	0.013164	0.830317	0.871128	0.0599179
Q14232	Translation initiation factor eIF-2B subunit alpha [OS=Homo sapiens]	2	33.7	EIF2B1	A6NLY9; B4DGX0; hsa:1967; Q14232; Q3SXP4	2	120.6	95.7	95.3	94.9	90.4	91.8	108.1	115.4	88.8	91	96.4	98.4	101.4	111.7	0.013937	0.847792	0.884461	0.0533214
Q92841	Probable ATP-dependent RNA helicase DDX17 [OS=Homo sapiens]	5	80.2	DDX17	B1AHM0; H3BLZ8; hsa:10521; Q69YT1; Q6ICD6; Q92841	2	102.7	109.5	99.6	91.7	90.1	100.2	103.3	103.9	99.3	100.2	95.7	98	100.6	105.1	0.013983	0.736093	0.795455	0.0993842
Q14694	Ubiquitin carboxyl-terminal hydrolase 10 [OS=Homo sapiens]	2	87.1	USP10	B2RDJ8; B4DS84; hsa:9100; Q14694; Q9BWG7; Q9NSL7	3	89.1	98.1	99.5	95.3	102.8	107.2	104.7	95.3	95	104.3	99.1	102.6	96.4	110.7	0.0142127	0.75345	0.809858	0.0915909
P05455	Lupus La protein [OS=Homo sapiens]	5	46.8	SSB	hsa:6741; P05455; Q15367; Q53XJ4	2	112.5	86.8	99.2	105.9	102.8	95.3	93.3	103.2	106.4	106.1	108.3	104.9	97.3	78.1	0.0144537	0.842707	0.881158	0.054946
Q9BS40	Latexin [OS=Homo sapiens]	2	25.7	LXN	hsa:56925; Q96PN2; Q9BS40; Q9NQS6	0	91.1	109.3	102.9	99	100.6	104.4	89.3	101.1	94.6	100.1	95.6	98.2	97.7	116.3	0.0146075	0.781762	0.833442	0.0791245
O95628	CCR4-NOT transcription complex subunit 4 [OS=Homo sapiens]	1	63.5	CNOT4	B7Z6I4; E7ET38; F8VQP3; hsa:4850; O95339; O95627; O95628; Q8IYM7; Q8NCL0; Q9NPQ1; Q9NZN6	2	105.9	103	94.4	88.1	117.3	97.6	91.4	103.4	99.4	101.8	95.3	97.1	101.7	103.5	0.0146416	0.785262	0.835851	0.0778709
P30740	Leukocyte elastase inhibitor [OS=Homo sapiens]	6	42.7	SERPINB1	A8K5L2; B4DNT0; hsa:1992; P30740; Q53FB9; Q5W0E1; Q9UDF8	2	103.5	108.1	94.7	93.2	93.8	96.3	107.2	106.4	93.8	96.6	103.6	99.9	101.4	101.5	0.014709	0.727649	0.788096	0.103421
Q13155	Aminoacyl tRNA synthase complex-interacting multifunctional protein 2 [OS=Homo sapiens]	2	35.3	AIMP2	F8W950; hsa:7965; Q13155; Q75MR1; Q96CZ5; Q9P1L2	5	103.3	94.6	100.6	93	94.7	94.7	114.2	108.4	99.4	94.5	86.4	96.2	96	124	0.0150867	0.829093	0.870223	0.0603695
Q6PCE3	Glucose 1,6-bisphosphate synthase [OS=Homo sapiens]	2	70.4	PGM2L1	hsa:283209; Q6PCE3; Q96MQ7; Q9UIK3	4	102.1	100.2	102.5	95.4	97.2	97.9	99.3	104.6	84.8	99.7	94.6	94.5	108.4	118.8	0.0152939	0.792729	0.841891	0.0747444
Q13404	Ubiquitin-conjugating enzyme E2 variant 1 [OS=Homo sapiens]	3	16.5	UBE2V1	E1P629; hsa:387522; hsa:7335; Q13403; Q13404; Q13532; Q5TGE0; Q5TGE3; Q96H34; Q9GZT0; Q9GZW1; Q9H4J3; Q9H4J4; Q9UKL1; Q9UM48; Q9UM49; Q9UM50	18	98.8	96.8	99.6	99.4	99.3	99.9	102.4	99.8	97.5	98.7	99.7	100.9	101.1	106.1	0.0153817	0.522488	0.598689	0.222799
Q16181	Septin-7 [OS=Homo sapiens]	3	50.6	SEPTIN7	hsa:989; Q16181; Q52M76; Q6NX50	1	92.6	102.2	105.9	100.6	101.4	101.3	92.4	99.3	101.6	104.5	103.7	101.8	92.4	100.3	0.0154629	0.677824	0.746876	0.126751
P53680	AP-2 complex subunit sigma [OS=Homo sapiens]	2	17	AP2S1	B2R4Z4; hsa:1175; O75977; P53680; Q6PK67	18	95	100.3	105.6	98	95.6	99	102.5	99	96	98.7	100.5	96.6	100.6	112.6	0.0155522	0.674191	0.743892	0.12849
P42766	60S ribosomal protein L35 [OS=Homo sapiens]	1	14.5	RPL35	A8K4V7; hsa:11224; P42766; Q4VBY5; Q5JTN5; Q6IBC7; Q96QJ7; Q9BYF4	14	111.8	98	102.5	101.9	87.9	97.2	97.2	97.1	101	112.1	93.4	95.1	99.2	105.8	0.0155578	0.760018	0.814377	0.0891745
Q8TBM8	DnaJ homolog subfamily B member 14 [OS=Homo sapiens]	1	42.5	DNAJB14	hsa:79982; Q6UXN1; Q7Z3P0; Q86TA7; Q86TM0; Q8TBM8; Q9GZU9	0	88.8	104.8	105.3	94.5	101.7	99.7	101.5	91.3	103.5	103.1	102.4	98	104.8	100.4	0.0157432	0.709054	0.773164	0.111729
Q9NTX5	Ethylmalonyl-CoA decarboxylase [OS=Homo sapiens]	1	33.7	ECHDC1	A6NFJ5; B7Z8S0; E9PEN7; E9PR31; F8W851; hsa:55862; Q5TEF6; Q5TEF7; Q5TEG0; Q5TEG4; Q9NTX5; Q9NZ30; V9HW18	1	102.1	100.8	92.1	91.1	98.8	102.3	107.7	113.3	84.3	92.9	100.7	97.4	102.6	113.8	0.0160585	0.798469	0.845913	0.0726744
Q9BUE0	Mediator of RNA polymerase II transcription subunit 18 [OS=Homo sapiens]	1	23.6	MED18	D3DPM1; hsa:54797; Q9BUE0; Q9NXU9	2	104.6	102.5	104.2	94.1	95.5	91.1	104.3	104.9	94.8	95.5	99.5	101.2	99.3	108.6	0.0160643	0.698864	0.765513	0.116047
Q9BXR0	Queuine tRNA-ribosyltransferase catalytic subunit 1 [OS=Homo sapiens]	1	44	QTRT1	B4DFM7; hsa:81890; Q96BQ4; Q9BXQ9; Q9BXR0	1	103.9	104	109.4	92	94.3	95.2	97.7	105.3	103.9	97.2	96.7	99.7	99.1	101.5	0.0160754	0.684006	0.752656	0.123403
Q96L92	Sorting nexin-27 [OS=Homo sapiens]	1	61.2	SNX27	hsa:81609; Q32Q36; Q4AEJ5; Q5VWB0; Q5VWB1; Q5VWB2; Q6IPP6; Q86UB1; Q96D79; Q96L92; Q9H3K8	0	90.9	111.7	104.9	88.1	99.9	95.2	105.5	103.8	96.8	92.8	96.3	98.9	96.9	118.3	0.0161011	0.790941	0.840789	0.0753131
Q9UJU6	Drebrin-like protein [OS=Homo sapiens]	10	48.2	DBNL	A4D2I9; B4DDP6; B4DEM2; C9J7P1; hsa:28988; P84070; Q6IAI8; Q96F30; Q96K74; Q9HBN8; Q9NR72; Q9UJU6	4	91.5	103.7	102.3	100.8	97.7	101.6	98.8	96.6	101.7	100.9	99.6	98.9	101.8	104.4	0.0161407	0.592207	0.668103	0.175157
Q06124	Tyrosine-protein phosphatase non-receptor type 11 [OS=Homo sapiens]	11	68	PTPN11	A8K1D9; hsa:5781; Q06124; Q96HD7	80	100.5	102	97.5	98.9	98.1	100	99	100	99.1	101.4	100	100.9	100.2	102.2	0.0161588	0.430347	0.510072	0.292368
Q96E09	Protein FAM122A [OS=Homo sapiens]	1	30.5	FAM122A	hsa:116224; Q96E09	0	91.4	95.8	110.7	96.4	94.8	107.1	100.3	98.2	97.8	96.4	104.1	106	96.2	104.9	0.0165145	0.70735	0.771654	0.112577
P02774	Vitamin D-binding protein [OS=Homo sapiens]	1	52.9	GC	B4DPP2; D6RAK8; hsa:2638; P02774; Q16309; Q16310; Q53F31; Q6GTG1	2	90.5	117.4	102.1	88.3	97.5	92	106.5	107.2	91.5	95.7	90.5	85.7	103.4	131.8	0.0166799	0.851168	0.887215	0.051971
Q5T280	Putative methyltransferase C9orf114 [OS=Homo sapiens]	1	42	SPOUT1	hsa:51490; Q0D2P6; Q5T280; Q6P469; Q6PGP9; Q6PIJ1; Q6PJV9	0	82	99.9	119.5	95.2	101.6	93.4	103.3	100.8	121.9	81.1	93.7	101	90.3	116.5	0.0170057	0.85259	0.888314	0.0514336
Q9UGI8	Testin [OS=Homo sapiens]	3	48	TES	A4D0U6; hsa:26136; Q9GZQ1; Q9HAJ9; Q9UGI8	0	96.2	98.7	99.8	100.3	103.1	99.3	98.4	96.4	98.2	99.6	102.6	104.7	102.9	99.8	0.0170657	0.503049	0.579748	0.23676
P14625	Endoplasmin [OS=Homo sapiens]	14	92.4	HSP90B1	hsa:7184; P14625; Q96A97	11	104.2	92.1	96.9	101.3	101.7	98.5	101.2	103.9	99.7	101.6	100.7	101.9	101	95.2	0.0172589	0.569262	0.644932	0.190486
P42765	3-ketoacyl-CoA thiolase, mitochondrial [OS=Homo sapiens]	1	41.9	ACAA2	hsa:10449; P42765; Q9BUT6	2	99.1	101.5	92.8	102.1	102.2	99.5	98.6	97.4	97.5	105.8	100.7	99.3	98.8	104.7	0.017306	0.559108	0.63492	0.197281
P62316	Small nuclear ribonucleoprotein Sm D2 [OS=Homo sapiens]	3	13.5	SNRPD2	A8K797; hsa:6633; J3KPM5; P43330; P62316	4	98.7	106.4	100.6	94.6	94.9	97.8	102.8	101.1	97.3	98.4	98.1	100.2	101.3	107.7	0.0174994	0.590111	0.666049	0.176494
P60900	Proteasome subunit alpha type-6 [OS=Homo sapiens]	4	27.4	PSMA6	B2R7J9; B4DQR4; B4DXJ9; hsa:5687; P34062; P60900; Q6IB60	57	93.9	95.1	100.7	102.5	103.2	102.1	98.1	92.2	103.9	101.1	98.4	99.7	102	107.2	0.0178477	0.610575	0.68498	0.164322
Q8IUZ5	5-phosphohydroxy-L-lysine phospho-lyase [OS=Homo sapiens]	1	49.7	PHYKPL	A8K7P6; B3KN36; D3DWP9; hsa:85007; Q8IUZ5; Q8WYS6; Q96HW8	2	92.3	100.3	86.8	99.2	106.1	106.9	104.2	95.1	90.3	100.7	103.6	100.4	100.9	113.2	0.0178596	0.743066	0.801603	0.0960408
P46087	Probable 28S rRNA (cytosine(4447)-C(5))-methyltransferase [OS=Homo sapiens]	2	89.2	NOP2	A1A4Z3; B3KPD6; hsa:4839; P46087; Q05BA7; Q0P5S5; Q3KQS4; Q58F30	3	103.4	100.5	101.3	101.1	107	89.2	93.4	106.3	98.9	105.1	96.9	95.4	103.5	97.9	0.0179312	0.665722	0.735895	0.133184
O00115	Deoxyribonuclease-2-alpha [OS=Homo sapiens]	3	39.6	DNASE2	B2RD06; B7Z4K6; hsa:1777; O00115; O43910	1	93.7	109.7	96.9	97.1	100.8	103.4	94.4	95.3	96.4	101.5	101.2	99.7	104.9	105.2	0.0179672	0.636746	0.710375	0.148512
P62244	40S ribosomal protein S15a [OS=Homo sapiens]	5	14.8	RPS15A	hsa:6210; P39027; P39031; P62244; Q3MHD9; Q8C023; Q9BV24	17	111.4	93.5	92.1	91.6	94.4	96.5	116.7	111.5	96.7	94.1	95.2	94.4	99.3	112.7	0.0181999	0.778091	0.83079	0.0805087
P01037	Cystatin-SN [OS=Homo sapiens]	3	16.4	CST1	hsa:1469; P01037; Q96LE6; Q9UCQ6	1	91.7	99.5	97.5	104.5	104.6	103.4	94.2	91.9	98.1	103	107.3	107	103.7	93.7	0.0184638	0.674996	0.744259	0.128276
P07311	Acylphosphatase-1 [OS=Homo sapiens]	1	11.3	ACYP1	A6NDV8; B2R590; hsa:97; P07311	0	95.2	95	103.5	99.8	102.6	101.6	97.7	97.3	97.5	104.4	102.8	102.6	104.4	95.5	0.018648	0.550249	0.627222	0.202579
P55884	Eukaryotic translation initiation factor 3 subunit B [OS=Homo sapiens]	9	92.4	EIF3B	A4D208; hsa:8662; P55884; Q2NL77; Q9UMF9	7	100.1	96.7	101.2	100.9	100.5	97.2	98.8	101.7	98.9	103.7	101	100.6	99.3	99.3	0.018789	0.395692	0.474595	0.323677
Q9Y2H0	Disks large-associated protein 4 [OS=Homo sapiens]	1	107.9	DLGAP4	E1P5T5; hsa:22839; Q5QPG4; Q5T2Y4; Q5T2Y5; Q9H137; Q9H138; Q9H1L7; Q9Y2H0	1	102	83.9	85	109.7	111.9	112.9	91.1	99.8	93.1	107.8	101.4	108.8	107	85.4	0.0195412	0.806017	0.851073	0.0700332
P04818	Thymidylate synthase [OS=Homo sapiens]	3	35.7	TYMS	hsa:7298; P04818; Q8WYK3; Q8WYK4	9	108.3	85.7	85.1	96.5	104	105.5	110.6	112.3	90.7	99.5	92	104.5	93.6	111.6	0.0197167	0.783553	0.834407	0.0786223
Q9P0J7	E3 ubiquitin-protein ligase KCMF1 [OS=Homo sapiens]	2	41.9	KCMF1	hsa:56888; Q4ZG04; Q53SC7; Q9BWK2; Q9H8P5; Q9P0J7; Q9UFE8	1	77.6	114.6	97.8	101	102.4	107.6	95.4	94.9	99	105.8	100.2	93.4	93.6	116.7	0.0197328	0.79131	0.84081	0.075302
Q86US8	Telomerase-binding protein EST1A [OS=Homo sapiens]	1	160.4	SMG6	B7Z874; hsa:23293; O94837; Q86US8; Q86VH6; Q9UF60	1	87.4	110	110.9	99.4	86.8	99.9	101.1	101.7	90.7	91.5	100.2	106.7	97.5	116.3	0.0198876	0.766255	0.820332	0.0860105
Q92696	Geranylgeranyl transferase type-2 subunit alpha [OS=Homo sapiens]	3	65	RABGGTA	A8K5N2; D3DS69; hsa:5875; Q92696	2	109.9	88.6	93.6	107	103.7	91.1	102	103.9	103	103.9	103.9	100.9	99.8	89	0.0199825	0.705894	0.770763	0.113079
P0DMV9	Heat shock 70 kDa protein 1B [OS=Homo sapiens]	5	70	HSPA1B	B4E3B6; hsa:3303; hsa:3304; P08107; P0DMV9; P19790; Q5JQI4; Q5SP17; Q9UQL9; Q9UQM0	10	102.8	94.8	99.9	98.4	98.1	97.5	103.7	104.9	99.4	101.6	99.8	99	98.6	101.5	0.0200976	0.444138	0.523588	0.28101
P31946	14-3-3 protein beta/alpha [OS=Homo sapiens]	5	28.1	YWHAB	A8K9K2; E1P616; hsa:7529; P31946	30	107.8	89.7	95.5	100.5	100.8	98.6	102.5	103.3	98.2	101.2	104.2	102.9	100.9	94	0.020431	0.592685	0.668329	0.175009
Q9BT78	COP9 signalosome complex subunit 4 [OS=Homo sapiens]	5	46.2	COPS4	B3KN88; B3KST5; hsa:51138; Q561W7; Q9BT78; Q9NW31; Q9Y677	5	99.7	98.1	98.5	96.4	97	101.9	102.9	110.6	103	102.3	99	102.8	100.2	87.8	0.0205104	0.614517	0.688504	0.162093
A6NIH7	Protein unc-119 homolog B [OS=Homo sapiens]	1	28.1	UNC119B	A6NIH7; hsa:84747	1	101.4	90.7	98.6	100	106.7	103.6	92.7	108.6	87.2	88.2	101.4	108.8	96.8	115.1	0.0205515	0.743882	0.802076	0.0957847
Q8IUD2	ELKS/Rab6-interacting/CAST family member 1 [OS=Homo sapiens]	3	128	ERC1	A2RU77; A7E295; D3DUP7; D3DUP8; hsa:23085; Q6NVK2; Q8IUD2; Q8IUD3; Q8IUD4; Q8IUD5; Q8NAS1; Q9NXN5; Q9UIK7; Q9UPS1	0	96.2	109.7	115	92.9	90.7	99.8	91.8	103.9	99	96.5	99.9	94.6	104.1	106	0.0205559	0.699766	0.765806	0.115881
Q10567	AP-1 complex subunit beta-1 [OS=Homo sapiens]	1	104.6	AP1B1	C9JRD1; F8WDL0; hsa:162; P78436; Q10567; Q20WL3; Q86X54	4	105.9	100	95.4	94.6	98.8	91.4	108.6	99.8	95.1	103.5	94	103.7	93.6	115.7	0.0208327	0.685857	0.754214	0.122506
Q99816	Tumor susceptibility gene 101 protein [OS=Homo sapiens]	6	43.9	TSG101	hsa:7251; Q99816; Q9BUM5	6	101.4	102.8	100.3	100	93.3	97.5	99.6	106.4	99.6	98.4	101	101	95.6	103.1	0.0209176	0.47719	0.555225	0.255531
Q9UNP9	Peptidyl-prolyl cis-trans isomerase E [OS=Homo sapiens]	2	33.4	PPIE	B2R971; hsa:10450; O43634; O43635; Q32Q72; Q3S611; Q5TGA0; Q5TGA2; Q5TGA3; Q9UIZ5; Q9UNP9	6	94.4	89.5	98.4	109.1	104.8	102.3	96.5	92.6	101.6	104.7	98.6	104.1	107.7	95.6	0.0213901	0.642779	0.716112	0.145019
P52565	Rho GDP-dissociation inhibitor 1 [OS=Homo sapiens]	7	23.2	ARHGDIA	A8MXW0; B2R5X1; B4DDD3; B4DUV9; hsa:396; P52565; Q6IBM5	5	96.7	100.9	98.4	99.1	100.3	100.8	98.6	98.5	99.9	101	101.8	102.1	101.3	100.6	0.0214878	0.304462	0.380104	0.420097
P40429	60S ribosomal protein L13a [OS=Homo sapiens]	2	23.6	RPL13A	A8K505; hsa:23521; P40429	15	103.4	107.3	107.7	93.4	95.3	90	97.9	105.1	102.5	103.3	91.7	98.2	95.1	109.2	0.0215972	0.66064	0.731393	0.135849
Q9NPI6	mRNA-decapping enzyme 1A [OS=Homo sapiens]	1	63.2	DCP1A	B4DHN9; hsa:55802; Q9NPI6; U3KQM8	5	94.2	104.2	119.3	92.7	92.1	99.4	93.3	103.8	100.2	111	88.5	107.3	96.4	97.5	0.0217568	0.725788	0.786441	0.104334
O75326	Semaphorin-7A [OS=Homo sapiens]	11	74.8	SEMA7A	B4DDP7; F5H1S0; hsa:8482; O75326; Q1XE81; Q1XE82; Q1XE83; Q1XE84; Q3MIY5	1	95.2	100	101	100.9	99.4	101	97.2	97.3	98	101.1	103.9	102.7	104.5	97.9	0.0218068	0.40653	0.485662	0.313666
Q58FF3	Putative endoplasmin-like protein [OS=Homo sapiens]	1	45.8	HSP90B2P	Q58FF3	0	105.3	91.3	98.7	91.7	101	103.3	103.4	98.7	101.7	101.5	98.9	95.1	97.9	111.4	0.0221245	0.599412	0.674968	0.170717
Q12849	G-rich sequence factor 1 [OS=Homo sapiens]	2	53.1	GRSF1	B3KPW0; hsa:2926; Q12849; Q4W5S5; Q6ZST3; Q8IWD6; Q8NBD2	2	78.9	128.7	109.4	98.7	89.3	98	90.7	98.1	89.7	95.1	92.5	85.5	102.4	143	0.0221672	0.847592	0.884461	0.0533214
P17858	ATP-dependent 6-phosphofructokinase, liver type [OS=Homo sapiens]	2	85	PFKL	hsa:5211; P17858; Q96A64; Q96IH4; Q9BR91	7	104.5	90.1	103.3	94.2	100.9	102.4	99.2	104.4	102.3	103.8	102.9	100.1	102.8	89.1	0.0222088	0.599957	0.675267	0.170525
P06730	Eukaryotic translation initiation factor 4E [OS=Homo sapiens]	1	25.1	EIF4E	B7Z6V1; D6RCQ6; hsa:1977; P06730; Q96E95	30	113.4	78.5	119.6	89.1	106.9	94.4	95.3	97	95	110	105.3	101.6	101.3	92.6	0.022445	0.778996	0.831389	0.0801958
Q03164	Histone-lysine N-methyltransferase 2A [OS=Homo sapiens]	1	431.5	KMT2A	E9PQG7; hsa:4297; Q03164; Q13743; Q13744; Q14845; Q16364; Q59FF2; Q6UBD1; Q9HBJ3; Q9UD94; Q9UMA3	6	85.4	116.1	89.9	100.7	92.4	117.2	94.3	97.2	108.6	97.8	95.6	91	99.3	114.7	0.0226159	0.762268	0.816426	0.0880834
P02452	Collagen alpha-1(I) chain [OS=Homo sapiens]	4	138.9	COL1A1	hsa:1277; O76045; P02452; P78441; Q13896; Q13902; Q13903; Q14037; Q14992; Q15176; Q15201; Q16050; Q59F64; Q7KZ30; Q7KZ34; Q8IVI5; Q8N473; Q9UML6; Q9UMM7	30	95.3	108.4	92.9	105.4	103.6	100.4	88.8	92	98.6	111.4	99.3	102.4	102.1	99.5	0.0228563	0.6418	0.715351	0.145481
O14786	Neuropilin-1 [OS=Homo sapiens]	9	103.1	NRP1	B0LPG9; hsa:8829; O14786; O60461; Q5T7F1; Q5T7F2; Q5T7F3; Q86T59; Q96I90; Q96IH5	7	99.6	100.6	98.1	96.7	102.2	98	99.2	101.3	100.9	99.2	97.5	98.6	103.5	104.7	0.0230824	0.341923	0.419918	0.376836
Q8NBJ4	Golgi membrane protein 1 [OS=Homo sapiens]	13	45.3	GOLM1	hsa:51280; Q6IAF4; Q8NBJ4; Q9NRB9	2	93.4	95.8	99.4	107.5	103.9	102.6	91	91.4	99.6	104.7	112.1	108.3	104.9	85.5	0.0231663	0.695258	0.762949	0.117505	X
Q15004	PCNA-associated factor [OS=Homo sapiens]	1	12	PCLAF	A6NNU5; A8K3Y3; G9G694; G9G696; hsa:9768; Q15004	1	69.5	85.9	122.4	86.7	96.9	121.6	117.3	105.5	93.4	108	100.7	87.2	104.5	100.6	0.0237041	0.835036	0.875318	0.0578342
P49720	Proteasome subunit beta type-3 [OS=Homo sapiens]	4	22.9	PSMB3	hsa:5691; P31147; P49720; Q0P6J7; Q96E27	57	103.2	98.4	99	92.8	93.1	97.9	109.8	107.7	94.7	95.2	96.7	100.8	100.4	110.3	0.0238259	0.597625	0.673584	0.171608
P62633	Cellular nucleic acid-binding protein [OS=Homo sapiens]	4	19.5	CNBP	A8K7V4; B2RAV9; B4DP17; D3DNB9; D3DNC0; D3DNC1; E9PDR7; hsa:7555; P20694; P62633; Q4JGY0; Q4JGY1; Q5QJR0; Q5U0E9; Q6PJI7; Q96NV3	0	92.6	92	96.9	112.8	107.8	101.8	89.2	88.2	110.4	109.6	111.8	102.8	102.3	81.7	0.024211	0.749919	0.806936	0.0931609
O43805	Sjoegren syndrome nuclear autoantigen 1 [OS=Homo sapiens]	3	13.6	SSNA1	hsa:8636; O43805; Q5VSG0; Q6FG70; Q9BVW8	8	99.1	97	99.2	97.1	102.1	102.4	96.8	98	93.1	96.4	98.5	106.1	106.3	107.9	0.0242889	0.497046	0.573899	0.241165
Q68DQ2	Very large A-kinase anchor protein [OS=Homo sapiens]	2	330.4	CRYBG3	B4DLE8; F6VHI2; hsa:131544; Q4G0V8; Q68DQ2; Q7Z4R9; Q86VD0; Q8N262; Q8N7F1; Q8NDQ8	0	74.8	101.4	120.2	109	106	92	91.8	115.4	95.4	101.5	88.1	100.3	85.3	118.9	0.0244024	0.805717	0.851073	0.0700332
P49748	Very long-chain specific acyl-CoA dehydrogenase, mitochondrial [OS=Homo sapiens]	1	70.3	ACADVL	B4DEB6; F5H2A9; hsa:37; O76056; P49748; Q8WUL0	4	99.5	93.2	104.3	101.9	100.2	98.5	96.2	103.9	90.6	107.7	100.8	104.2	101.7	97.3	0.0244612	0.52054	0.596741	0.224214
Q9BRX2	Protein pelota homolog [OS=Homo sapiens]	2	43.3	PELO	hsa:53918; Q9BRX2; Q9GZS6; Q9Y306	1	96.3	109.5	97.8	92.4	101.3	98.7	97.2	98.8	101.7	100.1	90	105.5	91.7	119.1	0.0245082	0.661047	0.731397	0.135847
P47756	F-actin-capping protein subunit beta [OS=Homo sapiens]	6	31.3	CAPZB	hsa:832; P47756; Q32Q68; Q5U0L4; Q8TB49; Q9NUC4	6	100.1	97.5	97.4	98.9	100	98.3	101.7	99.9	100.4	99	98.4	99.9	101.6	106.9	0.0248186	0.308672	0.384168	0.415479
P04406	Glyceraldehyde-3-phosphate dehydrogenase [OS=Homo sapiens]	2	36	GAPDH	E7EUT4; hsa:2597; P00354; P04406; Q53X65	11	104	104	99	93.8	93.4	95.5	104.3	107.5	97.7	98.9	97.5	96.7	97.5	110.4	0.0248503	0.543509	0.620418	0.207316
O15400	Syntaxin-7 [OS=Homo sapiens]	4	29.8	STX7	E1P579; hsa:8417; O15400; Q5SZW2; Q96ES9	0	94.2	97.1	101.4	101.1	100	103.1	97	97.5	98.8	97.9	102.1	101.8	104.6	103.4	0.0252848	0.36513	0.443451	0.353154
O95757	Heat shock 70 kDa protein 4L [OS=Homo sapiens]	4	94.5	HSPA4L	A2ICT2; hsa:22824; O95757; Q4W5M5; Q8IWA2	1	99.2	97.2	102.1	97.5	98.9	95.3	103.7	101.7	103	98.2	105.2	96.7	101.2	100.3	0.025587	0.350438	0.428057	0.368498
Q8IVM0	Coiled-coil domain-containing protein 50 [OS=Homo sapiens]	8	35.8	CCDC50	hsa:152137; Q86VH7; Q8IVM0	0	93.7	97.3	103.5	103	100.7	101.4	94	98.3	97.8	106.4	104.5	105	101.1	93.3	0.0260758	0.471558	0.549999	0.259638
P14866	Heterogeneous nuclear ribonucleoprotein L [OS=Homo sapiens]	4	64.1	HNRNPL	A6ND69; A6NIT8; hsa:3191; P14866; Q9H3P3	3	97.1	103.4	98.3	96.8	95.6	102.6	99.9	101.6	101.8	101.1	97.7	99.2	101.2	103.7	0.0262996	0.305435	0.380926	0.41916
P15586	N-acetylglucosamine-6-sulfatase [OS=Homo sapiens]	4	62	GNS	B4DYH8; hsa:2799; P15586; Q53F05	5	97	95.7	97.1	100.7	101.8	101.6	99.8	100.5	98.7	99.9	100.5	103.9	103.1	99.8	0.0263453	0.276305	0.348196	0.458176
Q00169	Phosphatidylinositol transfer protein alpha isoform [OS=Homo sapiens]	3	31.8	PITPNA	hsa:5306; Q00169	2	101.2	97.5	98.6	99.1	100.9	98.3	97.7	98.9	97.5	107.5	102.3	104	102.5	94	0.0265257	0.373171	0.452306	0.344568
Q96D15	Reticulocalbin-3 [OS=Homo sapiens]	2	37.5	RCN3	hsa:57333; Q96D15; Q9HBZ8	0	83.2	120.1	97.3	116.3	88.2	91.6	99.1	99.5	97.1	105.1	104.6	93.2	109.8	94.9	0.0268908	0.723561	0.784726	0.105282
P14621	Acylphosphatase-2 [OS=Homo sapiens]	2	11.1	ACYP2	hsa:98; P14621	0	94.4	89	100.3	106.6	100.5	104.6	97.8	96.1	95.2	107	105.3	104.7	109.8	88.8	0.0268971	0.605244	0.680265	0.167322
Q01813	ATP-dependent 6-phosphofructokinase, platelet type [OS=Homo sapiens]	14	85.5	PFKP	B3KS15; hsa:5214; Q01813; Q5VSR7; Q5VSR8	4	101.1	99.7	98.4	96.7	97.7	97.7	101.9	106.5	99.1	100.4	97.9	100.2	99.6	103	0.0275591	0.275719	0.347938	0.458498
O43318	Mitogen-activated protein kinase kinase kinase 7 [OS=Homo sapiens]	1	67.2	MAP3K7	B2RE27; E1P523; hsa:6885; O43317; O43318; O43319; Q5TDN2; Q5TDN3; Q5TDT7; Q9NTR3; Q9NZ70	50	92	95.4	111.8	108.3	106.9	91.9	87.8	98.3	98.3	107.2	99.9	98.4	110.2	93.6	0.0280587	0.628227	0.701845	0.153759
Q96EK5	KIF-binding protein [OS=Homo sapiens]	1	71.8	KIFBP	A8K5M8; hsa:26128; Q96EK5; Q9BR89; Q9ULE1; Q9Y428	0	101.3	97.3	91.8	99.6	101	100.7	100	102.4	104.9	111.5	106.4	104.5	98.3	80.3	0.0282374	0.628777	0.702135	0.153579
Q96JJ3	Engulfment and cell motility protein 2 [OS=Homo sapiens]	3	82.6	ELMO2	E1P5T3; hsa:63916; Q5JVZ6; Q7Z5G9; Q96CJ2; Q96JJ3; Q96ME5; Q96PA9; Q9H938; Q9H9L5; Q9HAH0; Q9NQQ6	4	97.9	104.8	94.2	104.3	90.9	101.1	100	103.3	98.8	98.8	104.3	104.7	102	94.8	0.0286917	0.432223	0.511795	0.290904
Q92576	PHD finger protein 3 [OS=Homo sapiens]	2	229.3	PHF3	A3KFI8; hsa:23469; Q14CR5; Q5CZI1; Q5T1T6; Q92576; Q9NQ16; Q9UI45	0	96.2	91.5	99.4	106	94.5	107.3	98.1	98.7	99.2	106.3	107.5	104	92.6	98.5	0.0288828	0.500595	0.577444	0.23849
Q96C23	Galactose mutarotase [OS=Homo sapiens]	2	37.7	GALM	hsa:130589; Q53RY1; Q8NIA2; Q96C23; V9HWA8	0	92.1	102	106.3	101.9	95.3	94	101.3	99.9	102	100.7	94.1	99.9	98	112.5	0.0291055	0.486364	0.563724	0.248933
Q06265	Exosome complex component RRP45 [OS=Homo sapiens]	1	48.9	EXOSC9	hsa:5393; Q06265; Q12883; Q4W5P5; Q86Y41; Q86Y48	7	98.6	97.5	90.8	97	96.3	106	107.1	102.6	101.3	99.9	100.1	100	97.1	105.7	0.0292282	0.421276	0.501539	0.299695
Q15836	Vesicle-associated membrane protein 3 [OS=Homo sapiens]	3	11.3	VAMP3	hsa:9341; Q15836; Q9BRV4	4	92.8	107.2	102.4	104.3	101.6	98.4	85.8	93.7	106.9	107	110.8	106.3	95.5	87.3	0.0296547	0.626317	0.700035	0.15488
Q9Y4X5	E3 ubiquitin-protein ligase ARIH1 [OS=Homo sapiens]	3	64.1	ARIH1	B2R6U3; hsa:25820; O76026; Q9H3T6; Q9UEN0; Q9UP39; Q9Y4X5	1	101.1	95.1	94.1	105.1	100.1	97.1	100.3	99.7	102	101	105.7	104	95.8	99	0.0297301	0.340474	0.419205	0.377573
P60896	26S proteasome complex subunit SEM1 [OS=Homo sapiens]	1	8.3	SEM1	hsa:7979; P60896; Q13437; Q61067	56	93.5	99.9	99.8	106.8	103.7	99.5	89.1	92	99.9	103.4	113.8	106.5	102.6	89.5	0.0297919	0.581575	0.65703	0.182415
Q96T23	Remodeling and spacing factor 1 [OS=Homo sapiens]	2	163.7	RSF1	hsa:51773; Q86X86; Q96T23; Q9H3L8; Q9NVZ8; Q9NYU0	1	94	111.4	96.1	101.4	100.3	98.2	91.7	105.3	103.7	102.4	102.2	99	99.3	94.9	0.0300172	0.456762	0.536112	0.270745
P13984	General transcription factor IIF subunit 2 [OS=Homo sapiens]	2	28.4	GTF2F2	A6NNS5; hsa:2963; P13984; Q5W0H3	33	93.9	106.5	102.2	107.7	97.5	89.4	95.7	104.9	103	105.6	98.3	90.3	98	107.1	0.0301809	0.533489	0.610424	0.214368
P23786	Carnitine O-palmitoyltransferase 2, mitochondrial [OS=Homo sapiens]	1	73.7	CPT2	B2R6S0; hsa:1376; P23786; Q5SW68; Q9BQ26	8	111.5	115.7	87.9	85	96.4	88.2	108.8	121.4	97.1	98.8	86.1	97.8	104.6	100.8	0.0305326	0.712843	0.775809	0.110245
P55786	Puromycin-sensitive aminopeptidase [OS=Homo sapiens]	13	103.2	NPEPPS	B7Z463; hsa:9520; P55786; Q6P145; Q9NP16; Q9UEM2	1	100.3	97.4	100.4	101.3	101.4	96.7	95.1	100.7	100.8	99.9	104.1	103	100.7	98.2	0.0306739	0.213022	0.279092	0.554252
O43592	Exportin-T [OS=Homo sapiens]	5	109.9	XPOT	A6NLH1; hsa:11260; O43592; O43784; Q8WUG2; Q9BVS7	1	101.5	100.1	97.3	103.4	96.7	101.8	91.9	96.9	100.5	103.5	102.3	102.5	100	101.6	0.0307991	0.29636	0.370757	0.43091
Q6A163	Keratin, type I cytoskeletal 39 [OS=Homo sapiens]	1	55.6	KRT39	B2RXK6; hsa:390792; Q6A163; Q6IFU6	2	88.7	99.3	97.9	106.8	102.4	102.2	95.4	93.9	106.3	105.7	99.8	97.5	100	104	0.0308068	0.457788	0.537054	0.269982
P02144	Myoglobin [OS=Homo sapiens]	1	17.2	MB	hsa:4151; P02144; Q52H51; Q5THY7	2	99.2	98.2	102.7	103.8	103	92.6	93	107.7	98.3	100.1	100.4	103.6	99.6	97.9	0.0318035	0.355132	0.433052	0.36346
P50552	Vasodilator-stimulated phosphoprotein [OS=Homo sapiens]	8	39.8	VASP	B2RBT9; hsa:7408; P50552; Q6PIZ1; Q93035	5	94.9	94.6	101.1	105	100.9	100.6	94.8	97.3	101.1	100.7	108.6	106.1	104.1	90.1	0.0318995	0.439487	0.518358	0.28537
Q7LG56	Ribonucleoside-diphosphate reductase subunit M2 B [OS=Homo sapiens]	1	40.7	RRM2B	B4E2N4; hsa:50484; Q17R22; Q75PQ6; Q75PQ7; Q75PY8; Q75PY9; Q7LG56; Q86YE3; Q9NPD6; Q9NTD8; Q9NUW3	7	83.1	84.3	110.7	104.4	96.6	114.9	97.1	121	116.6	111.8	90.6	84.9	84.1	99.9	0.0320471	0.745569	0.803535	0.0949951
Q96NU0	Contactin-associated protein-like 3B [OS=Homo sapiens]	2	140.3	CNTNAP3B	A0A087WUH3; B1B0V7; B1B0V8; B1B0V9; B1B0W0; B1B0X8; B1B162; hsa:728577; Q4VXF0; Q96NU0; Q9H7W3	0	95.6	89.5	103.3	99.6	106.7	101.7	95.8	109.5	95.8	94	102.6	102.9	106	96.9	0.0320843	0.469045	0.547333	0.261749
Q15020	Squamous cell carcinoma antigen recognized by T-cells 3 [OS=Homo sapiens]	3	109.9	SART3	A8K2E4; B7ZKM0; hsa:9733; Q15020; Q2M2H0; Q58F06; Q8IUS1; Q96J95	0	96.5	95.5	110.2	106.7	89	101.6	92.1	86.3	98.3	112.6	112.8	107.4	98.3	92.8	0.0323164	0.621395	0.695178	0.157904
P27361	Mitogen-activated protein kinase 3 [OS=Homo sapiens]	2	43.1	MAPK3	A8CZ58; B0LPG3; hsa:5595; P27361; Q8NHX1	143	94	105.3	104.1	92.3	97.7	100.6	98.2	104.3	98.5	99.4	99.1	98.1	97.2	111.3	0.0323643	0.404658	0.483664	0.315456
O43768	Alpha-endosulfine [OS=Homo sapiens]	1	13.4	ENSA	A8K1Z9; E9PB69; hsa:2029; O43768; Q5T5H2; Q68D48; Q6FHW0; Q6IAM4; Q6NUL2; Q6VUC6; Q6VUC7; Q6VUC8; Q6VUC9; Q6VUD0; Q6VUD1; Q9NRZ0	1	86.6	111.1	103.9	100.5	98.3	100.4	92.1	97.1	101.2	100.5	101	99	100.8	107.5	0.0326645	0.48405	0.562123	0.250169
Q5T013	Putative hydroxypyruvate isomerase [OS=Homo sapiens]	4	30.4	HYI	D3DPX4; D3DPX5; hsa:81888; Q5Q9A2; Q5T013; Q7Z778; Q96S83; Q9BZR3; Q9BZR4	0	96.3	111.9	101	92.5	93.4	95.5	100.2	100.6	103.8	91.7	91.9	95	101.4	124.6	0.0330401	0.605049	0.680265	0.167322
Q15393	Splicing factor 3B subunit 3 [OS=Homo sapiens]	5	135.5	SF3B3	hsa:23450; Q15393; Q6NTI8; Q96GC0; Q9BPY2; Q9UFX7; Q9UJ29	3	98.2	93.3	100.3	100.8	104	95.4	99.8	101.2	100.6	104.9	104.1	100.3	105.1	91.9	0.033104	0.340024	0.41908	0.377703
P68104	Elongation factor 1-alpha 1 [OS=Homo sapiens]	1	50.1	EEF1A1	hsa:1915; P04719; P04720; P68104; Q6IQ15	7	99	93.3	97	101.7	102.3	99.8	99	99.9	101.8	102.5	100.3	101.2	104	98.3	0.0331503	0.203526	0.268989	0.570265
O95819	Mitogen-activated protein kinase kinase kinase kinase 4 [OS=Homo sapiens]	2	142	MAP4K4	E7ESS2; hsa:9448; O75172; O95819; Q9NST7	4	93	117.7	86.9	93.4	81.9	119.3	101.8	94.9	112.9	98.2	93.9	112.6	102	91.5	0.0332187	0.695096	0.762949	0.117505
Q49A26	Putative oxidoreductase GLYR1 [OS=Homo sapiens]	1	60.5	GLYR1	B4DL47; C9JJ40; C9JJ60; hsa:84656; Q49A26; Q5U632; Q6P1Q2; Q6V3W7; Q9BTI1; Q9BXK2	0	68.1	120.5	103	123.7	103.1	86.7	89.3	114.8	88.4	77.2	104.4	92.4	110.2	118.1	0.0338576	0.793025	0.841891	0.0747444
Q9UBS4	DnaJ homolog subfamily B member 11 [OS=Homo sapiens]	4	40.5	DNAJB11	hsa:51726; Q542Y5; Q542Y9; Q6IAQ8; Q96JC6; Q9UBS4	2	99.5	98.4	98.2	98.4	91.5	103.5	102.2	101.6	100.1	99.7	95.6	105.5	103.5	102.1	0.0341505	0.275493	0.3479	0.458546
P48426	Phosphatidylinositol 5-phosphate 4-kinase type-2 alpha [OS=Homo sapiens]	3	46.2	PIP4K2A	B0YJ66; B4DGX2; D3DRV1; hsa:5305; P48426; P53807; Q5VUX3	6	85.1	121.6	98.8	94.1	92.5	100.8	99.8	105.7	109.3	97.5	91.4	106	91.7	105.6	0.0341886	0.615108	0.688784	0.161917
Q13442	28 kDa heat- and acid-stable phosphoprotein [OS=Homo sapiens]	8	20.6	PDAP1	D6W5S5; hsa:11333; Q13442; Q92906	1	93.4	98.6	99.3	104.4	101.9	102.4	91.4	94.1	101.7	104.2	108	105.2	104.5	90.9	0.0344551	0.433735	0.513079	0.289816
Q15046	Lysine--tRNA ligase [OS=Homo sapiens]	7	68	KARS1	A8MSK1; D3DUK4; hsa:3735; O14946; Q15046; Q96J25; Q9HB23	3	97.5	98.7	99.4	98.8	98.5	94.9	103.8	103.4	101.5	104	100.9	99.7	98.7	100.3	0.0350508	0.162065	0.22035	0.656887
Q9H741	SREBP regulating gene protein [OS=Homo sapiens]	2	23.6	SPRING	hsa:79794; Q53GE8; Q9H741	0	85.8	104.5	106.8	101.7	97.4	94.1	99	99.3	106.2	97.5	90	90.3	93.9	133.6	0.035213	0.655715	0.727165	0.138367
Q96NE9	FERM domain-containing protein 6 [OS=Homo sapiens]	1	72	FRMD6	D3DSB9; hsa:122786; Q5HYF2; Q8N2X1; Q8WUH7; Q96NE9	0	87.8	103.2	94.6	93.3	100.9	105.6	105.4	97.1	104.6	94.8	99	91.3	102.2	120.2	0.0359138	0.544107	0.620807	0.207043
O43264	Centromere/kinetochore protein zw10 homolog [OS=Homo sapiens]	1	88.8	ZW10	A1A528; hsa:9183; O43264	7	97.8	89.6	102.9	106	95.8	98.4	100.7	102.4	94.6	98.5	98.4	98.7	111.4	104.9	0.0364663	0.387279	0.466126	0.331496
Q96GA3	Protein LTV1 homolog [OS=Homo sapiens]	1	54.8	LTV1	hsa:84946; Q96GA3; Q96JX8	1	94.2	107.6	91.7	89.4	104	108.6	95.8	96.5	104.1	99.4	100.5	97	95.2	115.8	0.0364696	0.503936	0.580188	0.236431
Q9Y2S7	Polymerase delta-interacting protein 2 [OS=Homo sapiens]	1	42	POLDIP2	B2R846; hsa:26073; Q96JE4; Q9Y2S7	0	91.5	106.6	97.7	96.1	95.6	101.4	102.4	99.6	99.2	98	101	98.4	104.6	107.8	0.0364804	0.312596	0.38845	0.410665
Q8NFH8	RalBP1-associated Eps domain-containing protein 2 [OS=Homo sapiens]	2	71.5	REPS2	A6PWZ6; hsa:9185; O43428; Q5JNZ8; Q8NFH8; Q8NFI5	3	85.9	120.7	97.3	93.9	93.9	113	87.2	80	103.2	101.9	113.8	97.1	104.6	107.6	0.0364985	0.67113	0.741193	0.130069
Q969H8	Myeloid-derived growth factor [OS=Homo sapiens]	1	18.8	MYDGF	D6W628; hsa:56005; O75256; O75272; Q969H8; Q9BTK7; Q9NP69	1	93.6	109.1	103.5	91.6	95.1	100.5	97.7	93.7	100	97.4	103.8	97.7	103.6	112.6	0.0365939	0.428806	0.508746	0.293499
Q9H6Y2	WD repeat-containing protein 55 [OS=Homo sapiens]	2	42	WDR55	hsa:54853; Q9H6Y2; Q9NXK4	0	90.6	100.3	105.4	98.5	99	105.8	91.3	105.4	94	110.6	95.7	96.6	96.7	110	0.0366049	0.461537	0.540927	0.266861
Q9Y5F0	Protocadherin beta-13 [OS=Homo sapiens]	2	87.5	PCDHB13	A8K9V6; hsa:56123; Q9Y5F0	0	102	96.2	90.9	101.7	83.9	108.7	108.7	106.3	95.4	102.8	108.1	96.1	98.2	101	0.0366245	0.512779	0.589524	0.229498
P02786	Transferrin receptor protein 1 [OS=Homo sapiens]	8	84.8	TFRC	D3DXB0; hsa:7037; P02786; Q1HE24; Q59G55; Q9UCN0; Q9UCU5; Q9UDF9; Q9UK21	7	101.1	95.5	100.3	98.2	98.2	97.5	100.2	104.9	100.5	103.1	99.4	101.2	99.7	100	0.036689	0.122074	0.172592	0.762978
Q9H488	GDP-fucose protein O-fucosyltransferase 1 [OS=Homo sapiens]	1	43.9	POFUT1	A8K4R8; E1P5M4; hsa:23509; Q14685; Q5W185; Q9BW76; Q9H488	1	86.4	117.8	110.1	113.2	109.7	76	81.9	107.4	95.6	98.6	100.7	89.7	108.4	104.6	0.0370751	0.700374	0.766124	0.115701
Q04917	14-3-3 protein eta [OS=Homo sapiens]	2	28.2	YWHAH	hsa:7533; Q04917	9	115.4	84.5	99.7	105.6	101.6	92.5	92.4	100.4	104.7	108.6	107.2	101.1	100	86.3	0.0371761	0.57091	0.646192	0.189638
P13489	Ribonuclease inhibitor [OS=Homo sapiens]	15	49.9	RNH1	hsa:6050; P13489; Q8IZK8; Q96FD7; Q9BQ80; Q9UDK6	0	102.9	94.5	96.9	97.9	98.7	95.8	104.4	104.6	100.2	97.7	99.2	102.5	99.2	105.6	0.0371905	0.217424	0.284242	0.546311
P51858	Hepatoma-derived growth factor [OS=Homo sapiens]	1	26.8	HDGF	B3KU21; D3DVC9; hsa:3068; P51858; Q5SZ07; Q5SZ08; Q5SZ09	2	94.4	89.1	101.7	115	108.6	98.3	85	99.4	93.9	99.3	111	107.9	101.8	94.7	0.0373824	0.557406	0.633882	0.197992
P09497	Clathrin light chain B [OS=Homo sapiens]	4	25.2	CLTB	hsa:1212; P09497; Q53Y37; Q6FHW1	10	92.4	94.2	98.6	105.6	107.1	102.7	89.6	93.2	101.8	106.8	112.4	108.5	102	85	0.0374991	0.54227	0.619591	0.207895
O95376	E3 ubiquitin-protein ligase ARIH2 [OS=Homo sapiens]	2	57.8	ARIH2	hsa:10425; O95376; Q9HBZ6; Q9UEM9	1	101.4	100.6	103.7	95.5	97.6	91.2	100.9	98.5	96.5	106.9	107.6	103.5	97.3	98.9	0.0376086	0.303281	0.378827	0.421559
Q6WCQ1	Myosin phosphatase Rho-interacting protein [OS=Homo sapiens]	2	116.5	MPRIP	hsa:23164; Q3KQZ5; Q5FB94; Q6DHW2; Q6WCQ1; Q7Z5Y2; Q8N390; Q96G40	1	95	104	94.4	100.7	102.5	99.6	94.8	104	99.7	100.5	96.8	106.8	101.7	99.6	0.0376666	0.237233	0.305502	0.514986
P67936	Tropomyosin alpha-4 chain [OS=Homo sapiens]	5	28.5	TPM4	hsa:7171; P07226; P67936; Q15659; Q5U0D9; Q9BU85; Q9H8Q3; Q9UCS1; Q9UCS2; Q9UCS3; Q9UCS4	3	90.3	103	100.1	100.7	99.5	102	95.5	97.9	98.8	102.6	103.3	102.9	102.2	101.2	0.0376892	0.230717	0.298367	0.52525
Q15029	116 kDa U5 small nuclear ribonucleoprotein component [OS=Homo sapiens]	1	109.4	EFTUD2	B4DK30; B4DMC0; D3DX58; hsa:9343; K7EJ81; Q15029; Q9BUR0	4	94.8	78.2	108.7	108.7	89.5	104.3	107.4	108.1	112.6	86.3	97.8	90.8	100.6	112.4	0.0377647	0.646466	0.719223	0.143136
Q86UY8	5'-nucleotidase domain-containing protein 3 [OS=Homo sapiens]	1	63.4	NT5DC3	hsa:51559; Q86UY8; Q9NUM7; Q9P2T2; Q9P2T3	0	94.1	84.3	91.1	104.5	123.6	113.4	80.3	99.4	105.1	113.3	99.5	89.8	122.2	79.4	0.0388244	0.715144	0.777695	0.109191
P46459	Vesicle-fusing ATPase [OS=Homo sapiens]	3	82.5	NSF	A8K2D9; B4DFA2; hsa:4905; P46459; Q8N6D7; Q9UKZ2	8	104	92.2	101	95.9	106.2	89.4	101.6	110.5	105.1	97.2	107.7	97.7	87.6	104.1	0.0391211	0.466437	0.545458	0.263239
Q96B36	Proline-rich AKT1 substrate 1 [OS=Homo sapiens]	1	27.4	AKT1S1	A8MTQ1; B2RE93; hsa:84335; J3KPM3; Q96B36; Q96BI4; Q96IK7; Q96NG2; Q9BWR5	16	98.9	98.9	108.6	108.2	97.7	95.8	82.8	97.2	102.1	107.3	109.9	103.1	99.5	90	0.0398032	0.496713	0.573789	0.241248
Q7L9L4	MOB kinase activator 1B [OS=Homo sapiens]	1	25.1	MOB1B	B2R8U6; B4DRY3; hsa:92597; Q7L9L4; Q8IY23	1	113.9	90.2	112.6	82.3	93.4	106.7	92.7	114.8	100.9	100.9	95.3	101.5	94.4	100.3	0.0404784	0.569596	0.645007	0.190436
P51572	B-cell receptor-associated protein 31 [OS=Homo sapiens]	1	28	BCAP31	B3KQ79; D3DWV5; hsa:10134; P51572; Q13836; Q96CF0	3	87.3	118.4	102.2	99.3	104.6	94.8	85.2	100.3	102.3	100.9	107.7	93.2	103.8	100	0.0405043	0.5172	0.593476	0.226597
Q8WVM8	Sec1 family domain-containing protein 1 [OS=Homo sapiens]	3	72.3	SCFD1	A8K2Z5; B7Z4U7; B7Z594; hsa:23256; O60754; O94990; Q7Z529; Q8WVM8; Q9BZI3; Q9UNL3; Q9Y6A8	1	102.5	98.1	97	99.4	98.4	92.4	101.3	109.1	91.5	101	98.6	91.2	102.9	116.5	0.0405051	0.423964	0.503993	0.297576
Q9NRV9	Heme-binding protein 1 [OS=Homo sapiens]	4	21.1	HEBP1	A8K1G2; hsa:50865; Q9NRV9; Q9Y5Z5	2	102.8	92.8	96.9	98.4	97.4	98.4	103.4	102.4	99.4	102.7	100.9	100.5	105.4	98.4	0.0409144	0.157704	0.215758	0.666032
Q9UIQ6	Leucyl-cystinyl aminopeptidase [OS=Homo sapiens]	2	117.3	LNPEP	hsa:4012; O00769; Q15145; Q59H76; Q9TNQ2; Q9TNQ3; Q9UIQ6; Q9UIQ7	3	98.6	98.8	98	85.1	105.2	96.5	107.5	93.4	107.3	98	105.4	104.5	87.7	114	0.0409513	0.500169	0.577228	0.238652
Q14677	Clathrin interactor 1 [OS=Homo sapiens]	2	68.2	CLINT1	B7Z6F8; D3DQJ6; hsa:9685; Q14677; Q8NAF1; Q96E05	1	96.7	107.2	104.9	92.2	89.4	102.2	97.6	105.6	98.9	93.6	101.1	94.4	107.2	109.1	0.0410556	0.397543	0.476577	0.321867
Q9UM73	ALK tyrosine kinase receptor [OS=Homo sapiens]	1	176.3	ALK	hsa:238; Q4ZFX9; Q53QQ6; Q53RZ4; Q59FI3; Q9UM73; Q9Y4K6	2	100.3	98.2	96.3	95.3	94	103.6	101.3	89.7	110.4	111.6	105.8	94.6	93.7	105.1	0.041247	0.411375	0.490963	0.308951
Q08378	Golgin subfamily A member 3 [OS=Homo sapiens]	3	167.3	GOLGA3	A5PKX6; hsa:2802; O43241; Q08378; Q6P9C7; Q86XW3; Q8TDA9; Q8WZA3	0	77.3	112.7	107.5	105.5	98.9	89.7	100.2	94.1	100.1	104.1	102.4	100.6	97.1	109.6	0.0416576	0.552746	0.629176	0.201228
P23470	Receptor-type tyrosine-protein phosphatase gamma [OS=Homo sapiens]	4	161.9	PTPRG	B2RU12; B7ZLX5; hsa:5793; P23470; Q15623; Q59EE0; Q68DU5	0	94.1	98.6	101.4	98	98.8	100.3	98.5	102.4	95.2	100.6	103.2	95.4	106.9	106.8	0.0418028	0.201083	0.266197	0.574797	X
Q9H3T3	Semaphorin-6B [OS=Homo sapiens]	4	95.2	SEMA6B	A5PKU4; F6IB19; hsa:10501; Q9H3T3; Q9NRK9	0	85.8	101	108	100.2	97	102.9	93.2	89.2	128.3	87.2	96.3	101	107	102.9	0.0418333	0.581935	0.657129	0.182349
P34896	Serine hydroxymethyltransferase, cytosolic [OS=Homo sapiens]	3	53	SHMT1	B4DPM9; D3DXD0; hsa:6470; P34896; Q96HY0; Q9UMD1; Q9UMD2	9	92.4	101.8	104.1	97.5	100.4	98.4	95.2	97.7	96.1	105.9	103.9	103.9	99	103.6	0.0419982	0.209798	0.275167	0.560403
Q96DX7	Tripartite motif-containing protein 44 [OS=Homo sapiens]	1	38.4	TRIM44	D3DR14; hsa:54765; Q96DX7; Q96QY2; Q9UGK0	0	98.9	95.6	92.8	106.8	94.2	104.8	97	100.7	102.6	103.7	104.9	103.8	94.3	100.1	0.0421965	0.257872	0.329094	0.48268
P27824	Calnexin [OS=Homo sapiens]	3	67.5	CANX	B2R5V8; B4DGP8; B4E2T8; D3DWQ3; D6R9K3; hsa:821; P27824	7	96.9	91.9	101.1	101.5	101.4	105.1	91.5	94.2	102.9	99.5	112.3	101.7	109	91.2	0.04247	0.386328	0.465371	0.332201	X
Q15019	Septin-2 [OS=Homo sapiens]	6	41.5	SEPTIN2	B4DGE8; hsa:4735; Q14132; Q15019; Q53QU3; Q8IUK9; Q96CB0	1	101.5	101	98.1	92.6	96.3	100.9	99.3	99.3	99.9	100.5	106.2	100.4	100.4	103.6	0.0427572	0.129062	0.180882	0.742605
P45974	Ubiquitin carboxyl-terminal hydrolase 5 [OS=Homo sapiens]	16	95.7	USP5	D3DUS7; D3DUS8; hsa:8078; P45974; Q96J22	3	97.5	102.1	97.9	95.9	97.2	96.8	101.9	107.1	97.8	98.3	99	98.5	99.2	110.8	0.0429275	0.204901	0.270066	0.56853
Q16822	Phosphoenolpyruvate carboxykinase [GTP], mitochondrial [OS=Homo sapiens]	3	70.7	PCK2	B4DW73; hsa:5106; O43253; Q16822; Q86U01; Q9BV62	6	99	98	103.4	99.6	91.7	98.5	99.4	105.8	104	96.3	101.3	95.6	99.7	108	0.042947	0.218551	0.285406	0.544537
P62280	40S ribosomal protein S11 [OS=Homo sapiens]	2	18.4	RPS11	B2R4F5; hsa:6205; P04643; P62280; Q498Y6; Q6IRY0	19	100.1	102.8	96.8	105.9	94.1	96.5	93.4	101.6	101.2	105.5	103.1	101	104.9	93.1	0.0431706	0.236213	0.304514	0.516392
P35625	Metalloproteinase inhibitor 3 [OS=Homo sapiens]	2	24.1	TIMP3	B2RBY9; hsa:7078; P35625; Q5THV4; Q9UC74; Q9UGS2	8	92.5	99.5	99.5	103.1	102.4	94.9	97.3	98	106.8	102.8	105.1	99.9	107.5	90.7	0.0433032	0.282939	0.355813	0.448778
Q9H299	SH3 domain-binding glutamic acid-rich-like protein 3 [OS=Homo sapiens]	5	10.4	SH3BGRL3	hsa:83442; Q5T122; Q9H299	1	92.4	101	100.4	99.8	100	103.3	92.6	94.6	101.4	104.5	105.6	103.8	102	98.5	0.0433626	0.212682	0.278798	0.55471
Q15643	Thyroid receptor-interacting protein 11 [OS=Homo sapiens]	1	227.4	TRIP11	B2RUT2; hsa:9321; O14689; O15154; O95949; Q15643; Q6MZL5	2	90.1	98.6	96.8	100.8	97.9	104.5	99.5	92.6	108.5	107.2	83.6	103.3	104.6	112.1	0.043669	0.459769	0.539116	0.268317
O43432	Eukaryotic translation initiation factor 4 gamma 3 [OS=Homo sapiens]	1	176.5	EIF4G3	B9EGQ7; hsa:8672; O43432; Q15597; Q504Z1; Q5SWC3; Q8NEN1	3	98.1	105.2	108.4	113.3	99.7	85.3	80.6	111.9	89.1	94.1	107.1	98.6	106.9	101.6	0.0440924	0.56027	0.635939	0.196584
Q8NHZ8	Anaphase-promoting complex subunit CDC26 [OS=Homo sapiens]	1	9.8	CDC26	hsa:246184; Q8NHZ8	17	95.5	105.2	101.9	104.7	96.7	98.9	86.7	96.3	104.2	104.9	100.1	106.5	95.8	102.6	0.0445063	0.306748	0.382168	0.417746
P09486	SPARC [OS=Homo sapiens]	2	34.6	SPARC	D3DQH9; hsa:6678; P09486; Q6IBK4	7	105.2	89.3	97.3	103	108.1	92.5	94.1	101.8	96.4	98.1	104.3	107.3	108.3	94.3	0.0446769	0.354564	0.432579	0.363935
P34949	Mannose-6-phosphate isomerase [OS=Homo sapiens]	4	46.6	MPI	A8K8K9; hsa:4351; P34949; Q96AB0	2	97.2	97.3	100.7	97.5	94.1	103.5	97.6	110.9	93.9	102.8	95.4	92.4	104.4	112.2	0.0463698	0.315542	0.391909	0.406815
P46926	Glucosamine-6-phosphate isomerase 1 [OS=Homo sapiens]	1	32.6	GNPDA1	B7Z3X4; D3DQE7; hsa:10007; P46926	1	94.7	105.8	101.6	92.5	95.7	94.7	103.6	102.3	94	96.4	102.9	102.3	103	110.4	0.0468321	0.258026	0.329116	0.482651
Q8NCW5	NAD(P)H-hydrate epimerase [OS=Homo sapiens]	3	31.7	NAXE	B4DGY3; hsa:128240; Q496C6; Q5T3I2; Q8NCW5	1	104.8	89.4	96.4	96.7	99.2	94.1	108.3	106.6	94.8	97.8	98.7	103.4	101.3	108.5	0.04691	0.291647	0.36562	0.43697	X
Q9Y6I3	Epsin-1 [OS=Homo sapiens]	6	60.3	EPN1	hsa:29924; Q86ST3; Q9HA18; Q9Y6I3	5	94.6	99.2	100.6	97.3	97.6	101.5	97.7	95.5	102.5	106.2	99.9	101.3	100.4	105.7	0.0469395	0.107637	0.154905	0.809933
Q9Y232	Chromodomain Y-like protein [OS=Homo sapiens]	1	66.4	CDYL	A8K6D6; B4DLG4; hsa:9425; Q0VDG7; Q32NC5; Q5VX99; Q6P7T5; Q9BWZ2; Q9Y232; Q9Y424	0	88.4	111.2	92.3	114.6	113.2	83.1	88.2	95.8	99.3	111.4	94.3	97.7	102	108.8	0.0469701	0.542767	0.619865	0.207703
Q96FW1	Ubiquitin thioesterase OTUB1 [OS=Homo sapiens]	5	31.3	OTUB1	hsa:55611; Q32Q78; Q96FW1; Q96II3; Q9NXQ4; Q9P0B8	2	106.7	95.4	99.5	91.3	96.9	94.5	104.6	105.1	97.6	102.2	99.8	103.2	97.3	105.9	0.0469951	0.21564	0.282216	0.549418
Q96K21	Abscission/NoCut checkpoint regulator [OS=Homo sapiens]	3	51.5	ZFYVE19	B3KVB2; C9JNF4; H3BUF9; hsa:84936; Q86WC2; Q8WU96; Q96K21	0	94.1	93.7	114.8	97.2	100.5	89.6	98	105.8	102.9	94.3	111	107.9	108	82.2	0.0471786	0.487794	0.56511	0.247867
Q15056	Eukaryotic translation initiation factor 4H [OS=Homo sapiens]	8	27.4	EIF4H	A8K3R1; D3DXF6; D3DXF8; hsa:7458; Q15056	6	89.3	105.6	102.4	103.6	98.9	100.6	88.3	93.4	100.7	106.9	108.6	103.3	104.9	93.5	0.0474282	0.347359	0.425255	0.37135
Q9BW27	Nuclear pore complex protein Nup85 [OS=Homo sapiens]	2	75	NUP85	B4DMQ3; B4DPW1; hsa:79902; Q8NDI4; Q9BW27; Q9H9U1	35	84.6	114.1	86.7	96.4	109.5	101	97.5	91.1	102	102.5	100.7	109.5	97.3	107.2	0.0475042	0.466551	0.545458	0.263239
Q96K17	Transcription factor BTF3 homolog 4 [OS=Homo sapiens]	1	17.3	BTF3L4	B3KNJ1; D3DQ32; G3V1C6; hsa:91408; Q96K17	0	99.8	106.2	99.9	95.2	92.7	97.1	97	104.6	91.9	97.5	96.9	101.4	102.9	117	0.0475921	0.317226	0.393596	0.40495
P98170	E3 ubiquitin-protein ligase XIAP [OS=Homo sapiens]	1	56.6	XIAP	D3DTF2; hsa:331; P98170; Q9NQ14	18	85	92.8	104	110.6	92.8	104.8	99.4	103.6	101.1	100.8	102.3	95	107.2	100.5	0.0476842	0.359001	0.437299	0.359221
Q05209	Tyrosine-protein phosphatase non-receptor type 12 [OS=Homo sapiens]	4	88.1	PTPN12	A4D1C5; B4DKY2; E9PBR5; E9PEH9; hsa:5782; Q05209; Q16130; Q59FD6; Q75MN8; Q86XU4	7	99.1	99.7	105	94.4	95.2	98.3	96.6	101.3	111.3	101.8	98.5	102.6	99.8	96.4	0.0477152	0.17037	0.230215	0.637867
Q9BW91	ADP-ribose pyrophosphatase, mitochondrial [OS=Homo sapiens]	4	39.1	NUDT9	hsa:53343; Q8NBN1; Q8NCB9; Q8NG25; Q9BW91	0	93.8	102.6	101.3	96.5	98.2	100.5	95.5	96.9	103.5	101.4	102.1	106.4	102.2	99	0.047735	0.109336	0.157069	0.803911
Q9Y5P4	Ceramide transfer protein [OS=Homo sapiens]	4	70.8	CERT1	A8K7S2; B3KUB7; hsa:10087; Q53YV1; Q53YV2; Q96Q85; Q96Q88; Q9H2S7; Q9H2S8; Q9Y5P4	1	105.8	87.1	102.2	94.9	105.5	96.6	96.7	101	104.6	107.5	99.9	101.8	98.1	98.2	0.0481577	0.258882	0.330034	0.481441
Q14657	EKC/KEOPS complex subunit LAGE3 [OS=Homo sapiens]	3	14.8	LAGE3	hsa:8270; Q14657; Q5HY39; Q8IZ78	1	89.5	98.7	104.4	92.3	98.7	96.7	108.4	103.4	100.5	97.3	99.2	99	106.2	105.6	0.048367	0.246939	0.316649	0.499422
Q6P582	Mitotic-spindle organizing protein 2A [OS=Homo sapiens]	1	16.2	MZT2A	hsa:653784; Q3SWV8; Q6P582; Q8WVB2	2	88.8	94.8	102.4	104.8	110.8	92.6	94.4	89.3	103.2	106.4	98.9	108.6	106.7	98.5	0.04845	0.376654	0.455655	0.341364
Q9UBB4	Ataxin-10 [OS=Homo sapiens]	3	53.5	ATXN10	A6NLC4; B4DG05; hsa:25814; O14998; O15009; Q6I9X4; Q9UBB4	1	95.6	101.2	92	98.2	107.1	89.2	104.5	100.5	118.6	98.2	90.4	99.2	96.6	108.9	0.0485187	0.402458	0.481752	0.317177
Q13751	Laminin subunit beta-3 [OS=Homo sapiens]	4	129.5	LAMB3	D3DT88; hsa:3914; O14947; Q13751; Q14733; Q9UJK4; Q9UJL1	12	94	94.7	99.9	107.5	93.9	97.3	100.7	97.4	91.2	100.2	107.8	108.5	104.9	102	0.0486833	0.263401	0.334556	0.475531	X
P17655	Calpain-2 catalytic subunit [OS=Homo sapiens]	7	79.9	CAPN2	A6NDG7; B7ZA96; E7ES58; hsa:824; P17655; Q16738; Q6PJT3; Q8WU26; Q9HBB1	6	98.1	102.6	96.4	96.8	97.7	97.1	99.5	103	98.3	102.2	101.7	99.6	104	103	0.0486837	0.049772	0.0785668	1.10476
Q9UKI8	Serine/threonine-protein kinase tousled-like 1 [OS=Homo sapiens]	1	86.6	TLK1	B3KR15; B4DX87; hsa:9874; Q14150; Q8N591; Q9NYH2; Q9UKI8; Q9Y4F6	0	90.3	113.3	104.1	92.3	99.3	98	91.3	102.1	93.2	100.8	110.2	108.8	100	96.2	0.0487239	0.366684	0.444891	0.351747
O60256	Phosphoribosyl pyrophosphate synthase-associated protein 2 [OS=Homo sapiens]	2	40.9	PRPSAP2	B4E1M8; B4E329; B7ZKZ1; E7EMY2; hsa:5636; O60256; Q6IAS2	0	97.5	99.1	101.9	89.8	95.2	96.8	106.9	109.2	92.8	97.1	98.1	100	94.2	121.5	0.0490066	0.395659	0.474595	0.323677
P31040	Succinate dehydrogenase [ubiquinone] flavoprotein subunit, mitochondrial [OS=Homo sapiens]	3	72.6	SDHA	A8K5J6; B4DJ60; E9PBJ5; hsa:6389; P31040; Q16395; Q59GW8; Q8IW48; Q9UMY5	8	104	90.5	103	96.7	97.4	98.5	97.8	106.6	99.3	98.4	96.4	100.6	97.5	113.3	0.0490371	0.238672	0.306883	0.513027
P11532	Dystrophin [OS=Homo sapiens]	2	426.5	DMD	A1L0U9; E7EQR9; E7EQS5; E7ESB2; E9PDN1; E9PDN5; F5GZY3; F8VX32; hsa:1756; P11532; Q02295; Q14169; Q14170; Q5JYU0; Q6NSJ9; Q7KZ48; Q8N754; Q9UCW3; Q9UCW4	6	86.3	121.9	105	86.4	84.7	97.8	104.1	112	91.7	100.3	81.3	91	98.7	138.8	0.0490394	0.654754	0.726768	0.138604
Q15942	Zyxin [OS=Homo sapiens]	3	61.2	ZYX	A4D2G6; B4DQX7; hsa:7791; Q15942; Q6I9S4	2	84.3	106.5	102.7	102.8	92.7	106.5	93.1	94.8	97.6	110.2	99.3	99.9	99.1	110.4	0.0492962	0.379797	0.458723	0.338449
P22676	Calretinin [OS=Homo sapiens]	5	31.5	CALB2	A8K4Y1; hsa:794; P22676; Q53HD2; Q96BK4	0	92.1	99.2	99.4	99.3	99.4	102.6	96	97.5	96.1	102.8	104.3	105	104.9	101.4	0.0494	0.119101	0.168785	0.772666
Q9NQ48	Leucine zipper transcription factor-like protein 1 [OS=Homo sapiens]	2	34.6	LZTFL1	B3KSI9; B4E0K7; hsa:54585; Q8TC61; Q9NQ48; Q9NQ56	4	97.6	94.7	95.5	100.9	102.4	95.3	101.5	101.6	98.3	98.9	100.3	107	107.3	98.8	0.0498914	0.117483	0.166687	0.778097
P78316	Nucleolar protein 14 [OS=Homo sapiens]	2	97.6	NOP14	D3DVR6; hsa:8602; P78316; Q7LGI5; Q7Z6K0; Q8TBR6	2	89.9	108.9	110.3	92.7	99	91.9	95.5	106.4	104.2	97.4	94.7	99	94.6	115.7	0.0499149	0.387704	0.466406	0.331236
P26639	Threonine--tRNA ligase 1, cytoplasmic [OS=Homo sapiens]	13	83.4	TARS1	A8K8I1; B4DEG8; hsa:6897; P26639; Q96FP5; Q9BWA6	1	99	100.8	99.3	96.9	97.1	93.1	101.6	104.5	100.8	102.7	98.9	100.3	97	108	0.0500228	0.101069	0.146678	0.833634
P58107	Epiplakin [OS=Homo sapiens]	1	555.3	EPPK1	A0A087X1U6; hsa:83481; P58107; Q76E58; Q9NSU9	0	86.5	111.9	105.6	99.1	90.8	104.4	89.3	91.3	103.8	101.1	118.2	87.7	101.1	109	0.0502999	0.485196	0.562911	0.24956
Q9H857	5'-nucleotidase domain-containing protein 2 [OS=Homo sapiens]	2	60.7	NT5DC2	C9JTZ6; E9PAL9; hsa:64943; O95888; Q96C80; Q9H857; Q9H9Z8	0	99	109.1	99.4	88	92.9	96.3	99.6	121.1	92.9	85.5	90.7	96.3	96.1	133.1	0.050318	0.572264	0.64742	0.188814
O60264	SWI/SNF-related matrix-associated actin-dependent regulator of chromatin subfamily A member 5 [OS=Homo sapiens]	2	121.8	SMARCA5	hsa:8467; O60264	4	82.7	102.5	101.5	110.1	99.4	93	98.6	108.6	107	97.4	109.4	107.1	93.2	89.3	0.0505966	0.425553	0.505632	0.296165
P11310	Medium-chain specific acyl-CoA dehydrogenase, mitochondrial [OS=Homo sapiens]	1	46.6	ACADM	hsa:34; P11310; Q5T4U4; Q9NYF1	11	99	108.9	101.3	97.6	92.2	95.9	91.8	86.9	98.7	113.1	96.5	111.1	96.1	110.9	0.0510539	0.394569	0.473954	0.324264
O14579	Coatomer subunit epsilon [OS=Homo sapiens]	6	34.5	COPE	A6NE29; A6NKA3; hsa:11316; O14579; O76097; Q6IBB8; Q9UGP6	2	98.3	99.8	95.3	99.7	98.5	97.4	98.5	104.4	95.9	103.6	103.1	102.5	102.2	100.8	0.0511906	0.0474743	0.0752352	1.12358
O15127	Secretory carrier-associated membrane protein 2 [OS=Homo sapiens]	1	36.6	SCAMP2	B2RDF0; hsa:10066; O15127; Q9BQE8	2	94.4	104.7	100	99.9	94.6	99.5	94	102.3	102.1	101.9	109.4	93.2	108.2	95.7	0.0518799	0.199871	0.26503	0.576706
P13804	Electron transfer flavoprotein subunit alpha, mitochondrial [OS=Homo sapiens]	1	35.1	ETFA	B4DT43; hsa:2108; P13804; Q53XN3	1	108.4	91.4	108.8	97.6	85.5	88.2	108.3	110.5	105.5	109.1	98.3	93.8	91.9	102.7	0.0521849	0.427255	0.507155	0.294859
P38919	Eukaryotic initiation factor 4A-III [OS=Homo sapiens]	2	46.8	EIF4A3	hsa:9775; P38919; Q15033; Q6IBQ2; Q96A18	8	89	109.4	96.2	87.5	95.6	101.3	107.7	110.6	102.9	95.8	92	97.6	92.2	122	0.0521974	0.454162	0.533319	0.273013
Q99436	Proteasome subunit beta type-7 [OS=Homo sapiens]	1	29.9	PSMB7	B4E0P1; hsa:5695; Q5TBG6; Q96AG8; Q99436; Q9BWA7	58	98.7	103.2	95.2	96.3	93.9	100.4	99.3	105.3	100.4	95.6	98.9	97.7	101.4	113.8	0.0523357	0.17572	0.236913	0.625411
Q147X3	N-alpha-acetyltransferase 30 [OS=Homo sapiens]	2	39.3	NAA30	hsa:122830; Q0IIN2; Q147X3	2	79.6	108.5	103.7	94	96.1	103.7	102.9	101.9	100.4	103.3	94.9	101.2	101.6	108.1	0.0526798	0.364792	0.443263	0.353338
P62877	E3 ubiquitin-protein ligase RBX1 [OS=Homo sapiens]	1	12.3	RBX1	B2RDY1; hsa:9978; P62877; Q8N6Z8; Q9D1S2; Q9WUK9; Q9Y254	38	93.9	108.9	101.9	99.3	96.8	90.6	96	105	98.8	107.6	94.3	102.5	106.4	98	0.0527095	0.220995	0.288129	0.540412
Q9NYL9	Tropomodulin-3 [OS=Homo sapiens]	3	39.6	TMOD3	B2R6G7; hsa:29766; Q9NT43; Q9NYL9; Q9NZR0	2	94.5	96.6	100	100.2	95.4	101.6	99	103.2	101.1	102.8	103.4	101.1	102.9	98.3	0.0528237	0.0428399	0.0686626	1.16328
Q7Z2Z2	Elongation factor-like GTPase 1 [OS=Homo sapiens]	1	125.4	EFL1	A6NKY5; B7Z6I0; hsa:79631; Q7Z2Z2; Q9H8Z6	0	104.5	100.3	95.7	100.4	95	99.2	92.2	103	102	107.4	98.1	101.6	100.5	100.1	0.0529494	0.101184	0.146757	0.833402
P48723	Heat shock 70 kDa protein 13 [OS=Homo sapiens]	4	51.9	HSPA13	B2R616; hsa:6782; P48723; Q8NE40	1	100	98.4	96.1	94	98.1	95.6	104.8	107.2	96.8	101.6	98.3	101.2	98.1	109.8	0.0529775	0.137987	0.192273	0.716082
Q9HAU0	Pleckstrin homology domain-containing family A member 5 [OS=Homo sapiens]	2	127.4	PLEKHA5	A0JP03; B4DGS1; E9PHQ3; F5H0I0; hsa:54477; Q6NSF8; Q86ST7; Q8N3K6; Q96DY9; Q9BVR4; Q9C0H7; Q9H924; Q9HAU0; Q9NVK8	1	91	108.8	104	95.7	92.6	99.4	95.8	95.5	108.8	103.4	101.1	97.8	97.4	108.6	0.0529862	0.244408	0.313737	0.503435
O43765	Small glutamine-rich tetratricopeptide repeat-containing protein alpha [OS=Homo sapiens]	3	34	SGTA	D6W610; hsa:6449; O43765; Q6FIA9; Q9BTZ9	1	93.3	99.8	101.9	100.9	94	96.8	100.3	100.3	104.2	103.5	98.2	101.1	99	106.8	0.0540034	0.0793048	0.118883	0.924879
Q9UHY7	Enolase-phosphatase E1 [OS=Homo sapiens]	2	28.9	ENOPH1	hsa:58478; Q7Z4C5; Q9BVC2; Q9UHY7	2	101	91.9	92.3	101.8	99.5	98.7	101.5	101.8	91.3	106.5	104.6	107.2	96.3	105.7	0.0540066	0.199211	0.2643	0.577903
P22059	Oxysterol-binding protein 1 [OS=Homo sapiens]	6	89.4	OSBP	hsa:5007; P22059; Q6P524	2	100.9	94	101.7	95.6	100.9	100.1	93.4	104	103.9	101.9	102.9	107.1	101.8	91.7	0.0544203	0.136977	0.191329	0.718219
Q9H2H8	Peptidyl-prolyl cis-trans isomerase-like 3 [OS=Homo sapiens]	1	18.1	PPIL3	hsa:53938; Q86WF9; Q96IA9; Q9BXZ1; Q9H2H8	1	83.6	109.2	98.4	94	90.7	97.6	114.3	107.6	109.1	95.5	96.6	93.6	102.4	107.2	0.0544478	0.398814	0.477863	0.320696
Q9UH65	Switch-associated protein 70 [OS=Homo sapiens]	9	69	SWAP70	D3DQV1; hsa:23075; O75135; Q7LCY6; Q9P061; Q9P0Z8; Q9UH65	0	103.8	88	97.7	101.4	99.3	97.8	98.7	105.5	102	105	105.3	101.4	99.6	94.4	0.0552967	0.149348	0.205375	0.687452
P46108	Adapter molecule crk [OS=Homo sapiens]	6	33.8	CRK	A8MWE8; B0LPE8; D3DTH6; hsa:1398; P46108; Q96GA9; Q96HJ0	28	90.6	85.6	101.2	105.1	105.7	104.5	93.8	98.7	99.4	104.5	108.8	103.6	112.4	86.1	0.0554281	0.37669	0.455655	0.341364
O43447	Peptidyl-prolyl cis-trans isomerase H [OS=Homo sapiens]	5	19.2	PPIH	A6NNE7; hsa:10465; O43447	1	102.8	95.1	97	98.6	96.4	95.5	101.2	103.5	98.3	104.3	101.4	101.4	100.6	103.9	0.0555163	0.0424809	0.068173	1.16639
P49792	E3 SUMO-protein ligase RanBP2 [OS=Homo sapiens]	3	358	RANBP2	hsa:5903; P49792; Q13074; Q15280; Q53TE2; Q59FH7	33	101.3	98.2	98.8	98.7	104.3	93	92.2	94.9	103.8	106.9	103.4	101.7	96.6	106.2	0.0555669	0.137304	0.191543	0.717733
Q9P016	Thymocyte nuclear protein 1 [OS=Homo sapiens]	1	25.7	THYN1	hsa:29087; Q567Q2; Q9H3L4; Q9HC20; Q9P016	0	102.9	96.5	100.7	97.3	97.9	96.2	94.1	99.5	104.7	112.8	107.9	103.1	97.9	88.4	0.05598	0.225513	0.292629	0.533682
O75940	Survival of motor neuron-related-splicing factor 30 [OS=Homo sapiens]	2	26.7	SMNDC1	B2RA27; D3DRB1; hsa:10285; O75940; Q5T3K6	1	86.2	102.4	104	99.5	95.3	103.5	95.9	97.1	97	104.3	101.9	105	100.9	106.9	0.0559945	0.191822	0.25633	0.591201
Q0PNE2	Elongator complex protein 6 [OS=Homo sapiens]	2	29.8	ELP6	hsa:54859; Q0PNE2; Q9BW57; Q9NXJ3	1	83.2	98.7	102.8	107.2	94.9	93.7	106.1	95.3	110.3	112.1	96.4	98.4	92.5	108.4	0.0560778	0.363561	0.441991	0.354587
Q14247	Src substrate cortactin [OS=Homo sapiens]	9	61.5	CTTN	hsa:2017; Q14247; Q8N707; Q96H99	4	91.8	99.9	99.7	101.4	100.4	99.2	94	96.8	100.9	104.5	106.2	105.8	103.6	96	0.0562874	0.103182	0.149393	0.825669
Q99798	Aconitate hydratase, mitochondrial [OS=Homo sapiens]	6	85.4	ACO2	hsa:50; O75809; Q5JZ41; Q6FHX0; Q8TAQ6; Q99798	5	107.9	97.2	101.6	92.7	97.8	90.6	98.6	102.4	106	106.9	99.8	94.8	108	95.7	0.056403	0.197385	0.26231	0.581185
Q8TEX9	Importin-4 [OS=Homo sapiens]	6	118.6	IPO4	B2RN95; hsa:79711; Q2NL96; Q86TZ9; Q8NCG8; Q8TEX9; Q96SJ3; Q9BTI4; Q9H5L0	0	88.4	106.9	115.5	91.1	87.1	87.6	108.5	97.1	87.3	95.2	102.2	102.3	93.2	137.7	0.0565034	0.554468	0.630838	0.200082
Q8NB37	Glutamine amidotransferase-like class 1 domain-containing protein 1 [OS=Homo sapiens]	1	23.3	GATD1	B7ZKW5; hsa:347862; Q2NL76; Q6ZQY0; Q8NAE0; Q8NB37	0	98.1	99.2	100.4	93.4	92	99	103	111	102.4	87.2	95.5	101.9	98.7	118.3	0.056519	0.317803	0.394108	0.404385
Q99836	Myeloid differentiation primary response protein MyD88 [OS=Homo sapiens]	2	33.2	MYD88	B4DKH8; B4DKU4; B4DQ60; B4DQ72; hsa:4615; J3KPU4; J3KQ87; J3KQJ6; P78397; Q53XS7; Q99836	32	109.6	84.8	86.3	102.1	89.9	99.7	113.8	112.5	85	98	97.8	120.3	94.8	105.4	0.0570474	0.492642	0.569905	0.244198
Q9H8Y8	Golgi reassembly-stacking protein 2 [OS=Homo sapiens]	1	47.1	GORASP2	B4DKT0; hsa:26003; Q53TE3; Q96I74; Q96K84; Q9H8Y8; Q9H946; Q9UFW4	1	88.5	98.2	96.1	97.7	104.7	104.5	96.6	100	100.3	95	107.7	98.4	103.6	108.8	0.0571899	0.177739	0.2391	0.621421
P78406	mRNA export factor [OS=Homo sapiens]	3	40.9	RAE1	A8K882; hsa:8480; O15306; P78406; Q3SYL7; Q5TCH8; Q6V708; Q9H100; Q9NQM6	28	100.2	101.7	99.4	91.9	100.2	94.1	98.5	98.9	106.1	103.2	104.8	98.3	105.9	96.6	0.0572298	0.0899268	0.132744	0.876986
Q9BYN0	Sulfiredoxin-1 [OS=Homo sapiens]	3	14.3	SRXN1	B2R543; hsa:140809; Q8NDM3; Q96AK6; Q9BYN0	3	88.5	103.9	102.7	93.5	90.2	98.2	109.6	99.9	102.4	94.5	98.2	104	101.8	112.6	0.05726	0.267848	0.339669	0.468945
O60664	Perilipin-3 [OS=Homo sapiens]	8	47	PLIN3	A8K4Y9; hsa:10226; K7EQF4; O60664; Q53G77; Q9BS03; Q9UBD7; Q9UP92	5	97.1	98.6	99.6	97	97.1	96.9	99.7	103.7	101.9	102.1	101.7	102.4	99.7	102.5	0.0577319	0.0103429	0.0195358	1.70917
Q7Z2W4	Zinc finger CCCH-type antiviral protein 1 [OS=Homo sapiens]	5	101.4	ZC3HAV1	A4D1R2; A4D1S4; hsa:56829; Q7Z2W4; Q8IW57; Q8TAJ3; Q96N79; Q9H8R9; Q9P0Y7	1	92.9	105.6	96.9	94.4	94.5	104.7	97.1	100.1	101.2	97.3	103.1	99.2	111.2	101.8	0.0577907	0.137584	0.191822	0.717102
Q99700	Ataxin-2 [OS=Homo sapiens]	3	140.2	ATXN2	A6NLD4; hsa:6311; Q24JQ7; Q6ZQZ7; Q99493; Q99700	2	86.3	107	98	97.4	95.7	104.8	97.1	96.4	101.3	97.8	104.3	100.2	101.4	112.3	0.0578599	0.219189	0.286085	0.543506
Q8WVC0	RNA polymerase-associated protein LEO1 [OS=Homo sapiens]	1	75.4	LEO1	hsa:123169; Q8WVC0; Q96N99	6	88.2	104.2	105.6	102.2	94.2	108.5	84.1	93.3	108.2	99.4	108.8	97	104	102.5	0.057861	0.329874	0.407819	0.389532
Q8N8S7	Protein enabled homolog [OS=Homo sapiens]	3	66.5	ENAH	D0PQI2; hsa:55740; Q502W5; Q5T5M7; Q5VTQ9; Q5VTR0; Q8N8S7; Q9NVF3; Q9UFB8	3	92	106.7	98.6	92.5	93.5	101.3	101.4	103.1	94.1	103.8	100.9	98.2	102.9	110.9	0.05788	0.176379	0.237404	0.624513
Q3KQU3	MAP7 domain-containing protein 1 [OS=Homo sapiens]	6	92.8	MAP7D1	D3DPS4; hsa:55700; Q3KQU3; Q7L8J5; Q8N905; Q8TAK0; Q9HBQ2; Q9NW29; Q9ULN3	0	91.5	102.8	97.6	98.9	96	102.3	96.9	100.3	95.9	100.4	102.6	106.6	102.3	105.9	0.0578957	0.0852195	0.126714	0.897177
P68036	Ubiquitin-conjugating enzyme E2 L3 [OS=Homo sapiens]	3	17.9	UBE2L3	B2R4A7; B4DDG1; B4DSZ4; E7EWS7; hsa:7332; P51966; P68036; P70653; Q9HAV1	5	99.8	96.9	97.4	95.6	97.3	99.6	99.2	105.1	99.4	101	98.7	102	101	106.9	0.057978	0.0286771	0.0480675	1.31815
Q09328	Alpha-1,6-mannosylglycoprotein 6-beta-N-acetylglucosaminyltransferase A [OS=Homo sapiens]	2	84.5	MGAT5	D3DP70; hsa:4249; Q09328	1	94.1	103.5	93.6	102.5	97.6	95.6	99.1	102.9	98.9	100.9	98.4	105	102	105.8	0.0580208	0.0674618	0.102661	0.988594
P30519	Heme oxygenase 2 [OS=Homo sapiens]	3	36	HMOX2	A8MT35; D3DUD5; hsa:3163; I3L430; O60605; P30519	3	89.9	101	97.4	101.8	96.5	99.9	99.2	101.3	106.4	103.7	105.2	101.7	105.8	90.2	0.0580704	0.153066	0.210009	0.677762
Q96BP3	Peptidylprolyl isomerase domain and WD repeat-containing protein 1 [OS=Homo sapiens]	2	73.5	PPWD1	B4DWR9; hsa:23398; Q15002; Q7KZ89; Q96BP3	1	96.7	106.6	96.1	98.7	96	90	101.7	105.7	92.9	99.7	100.4	104	100.7	110.8	0.058401	0.174061	0.234807	0.629288
P22392	Nucleoside diphosphate kinase B [OS=Homo sapiens]	3	17.3	NME2	A8MWA3; hsa:4831; hsa:654364; P22392; Q1WM23; Q6LCT6	4	101	96.8	96.7	93.2	96.7	99.1	102.3	103.9	97.5	99.9	100.7	102.4	102.3	107.5	0.0585534	0.0521265	0.0818016	1.08724
P21281	V-type proton ATPase subunit B, brain isoform [OS=Homo sapiens]	8	56.5	ATP6V1B2	B2R5Z3; D3DSQ5; hsa:526; P21281; Q14544; Q15859; Q96IR0	5	96.3	98.6	99.5	95.5	96.7	98.4	100.5	107.2	98.1	98.8	106.5	102.7	105	96.1	0.0586255	0.0609312	0.0937881	1.02785
Q9Y4E8	Ubiquitin carboxyl-terminal hydrolase 15 [OS=Homo sapiens]	2	112.3	USP15	hsa:9958; Q08AL5; Q9H8G9; Q9HCA6; Q9UNP0; Q9Y4E8; Q9Y5B5	3	104	100.6	98.3	97.2	100	95.7	89.3	98.9	100	97.1	119.6	105.8	99	94.6	0.0591038	0.236543	0.304776	0.516019
Q96I24	Far upstream element-binding protein 3 [OS=Homo sapiens]	4	61.6	FUBP3	A3KFK8; A3KFL0; hsa:8939; Q92946; Q96I24; Q9BVB6	0	98.6	105	87.6	98.6	100.3	101	94.8	104.9	103.2	103.3	95	103.7	99.9	104	0.0592152	0.131091	0.183512	0.736335
P61011	Signal recognition particle 54 kDa protein [OS=Homo sapiens]	1	55.7	SRP54	B2R759; B4DUW6; hsa:6729; P13624; P61011	3	105.8	97.1	91.7	90.8	96.6	91.1	111.2	116.9	92.5	97.3	102.7	87.2	98.7	120.2	0.0596131	0.412781	0.492398	0.307684
O43684	Mitotic checkpoint protein BUB3 [OS=Homo sapiens]	3	37.1	BUB3	A6NJ42; B2R6E7; D3DRE9; hsa:9184; O43684; O43685	12	94.3	91.8	98.3	99.4	95.5	100.5	105.9	104.1	98.2	101.1	106	104.2	100.2	100.4	0.059666	0.079463	0.119046	0.924284
Q5JU85	IQ motif and SEC7 domain-containing protein 2 [OS=Homo sapiens]	3	162.7	IQSEC2	A0A1W2PQN3; B3KT97; C7SDG1; hsa:23096; O60275; Q5JU85; Q5JUX1	0	94.8	100.8	103.8	95.6	88.3	103.8	97.5	100.9	98	99.7	98.1	105.9	90.3	122.6	0.0600172	0.304698	0.380202	0.419985
P02753	Retinol-binding protein 4 [OS=Homo sapiens]	3	23	RBP4	D3DR38; hsa:5950; O43478; O43479; P02753; Q5VY24; Q8WWA3; Q9P178	6	99.7	98.1	96.4	98.9	99	101.1	92.2	102.2	100.1	102.7	103.8	104.1	104.1	97.5	0.0601763	0.0342051	0.0560481	1.25144
Q16774	Guanylate kinase [OS=Homo sapiens]	1	21.7	GUK1	B1ANH1; hsa:2987; Q16774	2	89.8	116.2	83.2	95.9	103.4	98	99.9	106	93.4	97.2	98.2	109	109.6	100.2	0.0606483	0.341915	0.419918	0.376836
Q8WX92	Negative elongation factor B [OS=Homo sapiens]	4	65.7	NELFB	A0A0X1KG71; A2BFA3; hsa:25920; Q8WX92; Q96EW5; Q9H9R4; Q9ULN8; Q9Y3W0	16	95.4	101.5	104.4	97.3	95.7	99.6	91.2	103.7	99	100	100.2	99.1	97.6	115.4	0.0607519	0.144491	0.199606	0.699826
P68366	Tubulin alpha-4A chain [OS=Homo sapiens]	4	49.9	TUBA4A	A8MUB1; B3KNQ6; hsa:7277; P05215; P68366	39	102.8	88.9	93	98.1	96.3	100.3	105.9	112.3	103.3	100.8	98.7	97.4	98.8	103.4	0.0613248	0.156654	0.214444	0.668687
P30048	Thioredoxin-dependent peroxide reductase, mitochondrial [OS=Homo sapiens]	4	27.7	PRDX3	B2R7Z0; D3DRC9; E9PH29; hsa:10935; P30048; P35690; Q0D2H1; Q13776; Q5T5V2; Q96HK4	2	101.3	92.4	95.8	94.8	96.8	98.1	105.6	111.5	97.4	99.6	97.5	98.3	100.3	110.5	0.0615273	0.143084	0.198003	0.703328
Q9BUL8	Programmed cell death protein 10 [OS=Homo sapiens]	3	24.7	PDCD10	A8K515; D3DNN5; hsa:11235; O14811; Q9BUL8	0	100.1	97.8	86.1	92.8	96	97.7	115.2	98.8	98.7	102.2	97.4	100.7	106.6	109.8	0.0624193	0.239106	0.307259	0.512496
Q9P0L0	Vesicle-associated membrane protein-associated protein A [OS=Homo sapiens]	1	27.9	VAPA	A6NDZ0; D3DUI3; hsa:9218; O75453; Q5U0E7; Q9P0L0; Q9UBZ2	4	90.9	100	99	96.5	90.3	103.5	104.3	99.4	111.6	106.8	100.9	104	87.8	105	0.0624481	0.225538	0.292629	0.533682
Q8IUL8	Cartilage intermediate layer protein 2 [OS=Homo sapiens]	2	126.2	CILP2	hsa:148113; Q6NV88; Q8IUL8; Q8N4A6; Q8WV21	0	90	114.2	94	91.9	87	103	103.5	99.5	86.3	93.6	98.1	107	101.4	130.4	0.062561	0.445792	0.525281	0.279608	X
P00558	Phosphoglycerate kinase 1 [OS=Homo sapiens]	5	44.6	PGK1	A8K4W6; B7Z7A9; hsa:5230; P00558; Q5J7W1; Q6IBT6; Q8NI87	10	102.3	96.1	97.6	97	96.1	94.8	100.8	103.8	101.3	102	102.3	100.8	98	107.1	0.0630909	0.0276226	0.0465938	1.33167
Q9BTL3	RNA guanine-N7 methyltransferase activating subunit [OS=Homo sapiens]	1	14.4	RAMAC	hsa:83640; Q2M1J8; Q9BTL3	0	105.3	89.4	102.2	96.9	94.8	100.3	91.6	86.4	94.5	122.7	126	77.7	107.8	104.4	0.0632854	0.503448	0.579902	0.236645
P00505	Aspartate aminotransferase, mitochondrial [OS=Homo sapiens]	9	47.5	GOT2	B4DJA6; E7ERW2; hsa:2806; P00505; Q53FL3; Q9BWA3	9	99.8	95	96.9	96.1	99.9	97.1	99.8	104.8	99	100.4	101.4	102.7	102.8	104.2	0.0632983	0.0134848	0.0246032	1.60901
Q8ND24	RING finger protein 214 [OS=Homo sapiens]	2	77.6	RNF214	B2RUW0; B4DTD1; hsa:257160; Q8ND24	0	84.5	105	95.1	99.2	98.1	106.9	95.6	92.5	90.3	103.1	99.7	107	112.7	110.2	0.0633206	0.294289	0.368548	0.433505
P01889	HLA class I histocompatibility antigen, B alpha chain [OS=Homo sapiens]	5	40.4	HLA-B	A0A2I6Q7B5; B0V0B8; G3GN01; hsa:3106; O02862; O02956; O02957; O02960; O19555; O19556; O19595; O19615; O19624; O19625; O19627; O19641; O19651; O19675; O19692; O19758; O19779; O19783; O46702; O62897; O62901; O62915; O62917; O62919; O77933; O77959; O78053; O78138; O78160; O78163; O78172; O78173; O78180; O78217; O95730; O98140; P01889; P01890; P03989; P10317; P10318; P10319; P10320; P18463; P18464; P…	12	93.2	104.5	101.1	95	97.2	101	92.5	97.6	94.4	100.2	105.9	103.4	102.4	111.6	0.06337	0.124317	0.175148	0.756594
P46379	Large proline-rich protein BAG6 [OS=Homo sapiens]	8	119.3	BAG6	A2ADJ7; A3KQ42; A3KQ44; A6NGY6; A6PWF7; B0UX84; B4DZ12; B4E3V4; E7EMZ4; F8VXY4; hsa:7917; O95874; P46379; Q5HYL9; Q5SQ35; Q5SQ36; Q5SQ37; Q5SQ41; Q5SRP8; Q5SRP9; Q5STC1; Q5STX1; Q5STX3; Q96SA6; Q9BCN4	1	91.7	94.8	101.7	98.7	100.5	100.2	96.9	96.8	96.3	98.3	109.7	103.9	107.5	103.2	0.0634926	0.093129	0.137004	0.863268
P12270	Nucleoprotein TPR [OS=Homo sapiens]	18	267.1	TPR	hsa:7175; P12270; Q15624; Q15655; Q5SWY0; Q99968	27	93	97.5	99	101	97.7	99.4	97	100.4	100.6	101.8	103	104	103.1	102.4	0.0635968	0.0133344	0.0243656	1.61322
P62820	Ras-related protein Rab-1A [OS=Homo sapiens]	2	22.7	RAB1A	hsa:5861; P11476; P62820; Q6FIE7; Q96N61; Q9Y3T2	6	90.8	97.6	95	97.4	106.4	100.1	97.2	100.5	98.5	105.1	110.2	100.8	96	104.3	0.0638486	0.103305	0.149393	0.825669
Q9Y3X0	Coiled-coil domain-containing protein 9 [OS=Homo sapiens]	4	59.7	CCDC9	hsa:26093; Q9Y3X0	1	87.3	96.8	108.5	110.4	87.8	104.4	89.8	94.2	100.3	118.9	102.5	107.3	98.7	93.2	0.0639854	0.34715	0.425255	0.371351
Q01844	RNA-binding protein EWS [OS=Homo sapiens]	1	68.4	EWSR1	B0QYK1; hsa:2130; Q01844; Q5THL0; Q92635; Q96FE8; Q96MN4; Q96MX4; Q9BWA2	1	89.6	98.1	110.1	105.4	92.8	108.9	80.8	101.5	109	107.6	107.3	102.4	91.2	95.4	0.0643294	0.347503	0.425255	0.37135
Q9BS92	Protein NipSnap homolog 3B [OS=Homo sapiens]	1	28.3	NIPSNAP3B	hsa:55335; Q5VX30; Q9BS92; Q9NUM2	0	113.1	88.5	86.9	89.2	106.4	97	104.1	113.8	96.6	104.6	103.5	108.1	98.4	90	0.064398	0.338113	0.416937	0.379929
P42684	Tyrosine-protein kinase ABL2 [OS=Homo sapiens]	2	128.3	ABL2	A0M8X0; B7UEF2; B7UEF3; B7UEF4; B7UEF5; hsa:27; P42684; Q5T0X6; Q5W0C5; Q6NZY6; Q7Z301	4	85.5	110.9	114.1	94.4	88.1	101.2	91.5	102.4	96.4	106.9	92	103.4	110.2	103	0.0645161	0.330635	0.408551	0.388754
Q9Y3C1	Nucleolar protein 16 [OS=Homo sapiens]	3	21.2	NOP16	B4DV13; D6RGD3; hsa:51491; Q05D05; Q6IAI6; Q6PIM0; Q8IXL5; Q9Y3C1	0	92.3	103.6	93.2	93.2	101.7	110	90.5	94.7	92.2	107.5	103.6	104	103.6	109.8	0.0645826	0.220513	0.287657	0.541126
Q13951	Core-binding factor subunit beta [OS=Homo sapiens]	4	21.5	CBFB	A8K347; hsa:865; Q13124; Q13951; Q9HCT2	27	91.7	113.9	102.3	91.8	96	93.5	94.1	95.1	102.1	95.8	94.4	98.3	101.9	129.2	0.0651336	0.350503	0.428057	0.368498
O60841	Eukaryotic translation initiation factor 5B [OS=Homo sapiens]	8	138.7	EIF5B	hsa:9669; O60841; O95805; Q53RV7; Q53SI8; Q9UF81; Q9UMN7	3	102.9	92.8	104.8	101.3	93.2	95.5	94	103.8	104.2	104.3	101	100.7	104.5	97.2	0.0654902	0.0673174	0.102506	0.98925
P53990	IST1 homolog [OS=Homo sapiens]	2	39.7	IST1	A8KAH5; hsa:9798; J3QLU7; P53990; Q3SYM4; Q9BQ81; Q9BWN2	2	94.9	98.4	94.1	98.6	96.8	96.5	104.5	110.8	99.6	99.4	103.7	104.3	104.1	94.1	0.0655094	0.0789636	0.118593	0.925941
O15541	E3 ubiquitin-protein ligase RNF113A [OS=Homo sapiens]	2	38.8	RNF113A	B2RBR7; hsa:7737; O15541	0	79.2	121.2	113.1	95.7	90.1	89.7	94.8	102.5	106.9	99.7	85.2	92	94.2	135.7	0.0656446	0.530201	0.60695	0.216847
P53609	Geranylgeranyl transferase type-1 subunit beta [OS=Homo sapiens]	1	42.3	PGGT1B	hsa:5229; P53609; Q5MJP9	0	94.2	117.8	98.8	83.6	87.5	100.8	101.6	99.5	89.7	115	97.1	104.4	92.4	117.5	0.0656893	0.399937	0.478971	0.319691
P49771	Fms-related tyrosine kinase 3 ligand [OS=Homo sapiens]	1	26.4	FLT3LG	A0AVC2; B9EGH2; hsa:2323; P49771; Q05C96	7	86.4	120.1	99.2	84.9	94	93.1	104.2	110	91.4	92.1	90.6	92.5	99.9	141.4	0.0657087	0.51704	0.593476	0.226597
Q9UFN0	Protein NipSnap homolog 3A [OS=Homo sapiens]	2	28.4	NIPSNAP3A	A6NM55; hsa:25934; Q5VX32; Q9BRV7; Q9H843; Q9P083; Q9UFN0	0	107.3	91.3	102.9	95.6	99.1	91.8	96.1	111.1	102.8	100.7	99.3	105.7	104.5	92	0.0660027	0.154441	0.211534	0.67462
Q12929	Epidermal growth factor receptor kinase substrate 8 [OS=Homo sapiens]	3	91.8	EPS8	A6NMC3; A8K6W2; A8KA66; B4DX66; hsa:2059; Q12929; Q8N6J0	2	80.2	117	108.5	94.5	99	98.9	85.7	94.2	108.4	91.7	96.4	104	90.6	131	0.0664031	0.474411	0.552525	0.257648
Q15198	Platelet-derived growth factor receptor-like protein [OS=Homo sapiens]	2	41.8	PDGFRL	A8K085; hsa:5157; Q15198; Q6FH04	0	87.2	96.1	100.1	86.8	101.3	109.2	103.3	94.6	116.4	98.3	100.4	94.7	101.5	110	0.0665401	0.275121	0.347612	0.458905
Q9Y696	Chloride intracellular channel protein 4 [OS=Homo sapiens]	3	28.8	CLIC4	hsa:25932; Q9UFW9; Q9UQJ6; Q9Y696	0	102.2	96.9	98.8	95.6	94.5	96.3	99.3	107.6	100	100.2	101	100.2	99.2	108.1	0.0670126	0.0313855	0.051993	1.28406
Q14012	Calcium/calmodulin-dependent protein kinase type 1 [OS=Homo sapiens]	1	41.3	CAMK1	hsa:8536; Q14012; Q3KPF6	7	98	96.8	94.4	92.8	102.8	96.3	102.4	106.2	91.7	100.8	99.9	104.3	108.4	105.3	0.0672553	0.0915596	0.135071	0.869436
Q712K3	Ubiquitin-conjugating enzyme E2 R2 [OS=Homo sapiens]	1	27.1	UBE2R2	D3DRL5; hsa:54926; Q712K3; Q9NX64	2	102.9	83.6	95.2	97.7	101.4	99.3	103.9	109.1	100.1	98	105.2	106.5	103.5	93.5	0.0673147	0.17794	0.239236	0.621173
Q96CT7	Coiled-coil domain-containing protein 124 [OS=Homo sapiens]	8	25.8	CCDC124	hsa:115098; Q96CT7	1	92.2	95.1	98.4	107.6	101.2	102.3	86.6	96.2	100.1	107.6	110.6	108	106.8	87.3	0.0673369	0.252494	0.323257	0.490452
P61201	COP9 signalosome complex subunit 2 [OS=Homo sapiens]	3	51.6	COPS2	hsa:9318; O88950; P61201; Q15647; Q6FGP4; Q9BY54; Q9R249; Q9UNI2; Q9UNQ5	5	98.4	99.9	96.8	92.8	96.2	94	105.4	112.4	96	96.1	99.4	103.7	103.5	105.5	0.0673836	0.0993242	0.144642	0.839705
Q15370	Elongin-B [OS=Homo sapiens]	2	13.1	ELOB	B7WPD3; hsa:6923; Q15370	19	100.6	97.2	96.2	95.5	96.9	96.2	101	103.2	100.6	100.3	103.2	102.4	100.7	105.9	0.0674925	0.00990919	0.0188049	1.72573
P54687	Branched-chain-amino-acid aminotransferase, cytosolic [OS=Homo sapiens]	4	42.9	BCAT1	B3KY27; B7Z2M5; B7Z5L0; F5H5E4; hsa:586; P54687; Q68DQ7; Q96MY9	3	98	102	102.6	96	94.5	90	100.1	108.4	96.6	102.4	98.2	99.1	96.6	115.4	0.0675401	0.139925	0.194301	0.711526
Q92564	DCN1-like protein 4 [OS=Homo sapiens]	1	34	DCUN1D4	B4DH25; hsa:23142; Q7Z3F3; Q7Z6B8; Q92564	1	94.5	107.6	97.8	91.9	96.2	91.6	103.2	107.6	111.7	99.7	87.3	109.9	92.7	108.3	0.0676876	0.254403	0.325355	0.487642
Q6IN85	Serine/threonine-protein phosphatase 4 regulatory subunit 3A [OS=Homo sapiens]	2	95.3	PPP4R3A	hsa:55671; Q69YK6; Q6IN85; Q86U23; Q86YI7; Q8IVG1; Q9H3F1; Q9H7U8; Q9NV01; Q9NWP1	1	92.7	103.8	101.5	92.5	101.5	100.7	90.6	92	102.4	107.8	103.8	97.8	113.5	99.3	0.06771	0.163842	0.222265	0.653129
O75390	Citrate synthase, mitochondrial [OS=Homo sapiens]	3	51.7	CS	hsa:1431; O75390; Q71UT9; Q7KZH0; Q96FZ8; Q9BWN8	5	102.3	102.5	94.5	94.5	90.6	96.7	102.2	101.3	97.7	94.6	105.8	98.2	106.1	112.9	0.0678304	0.124967	0.175858	0.754837
Q14155	Rho guanine nucleotide exchange factor 7 [OS=Homo sapiens]	1	90	ARHGEF7	B1ALK6; B1ALK8; hsa:8874; Q14155; Q3LIA4; Q5W9H0; Q6P9G3; Q6PII2; Q86W63; Q8N3M1	7	83.8	127.4	99.5	92.1	88.5	89.2	103.1	111.5	99.2	105.7	88.6	91.1	90.4	129.8	0.0679542	0.494127	0.571349	0.243099
Q15819	Ubiquitin-conjugating enzyme E2 variant 2 [OS=Homo sapiens]	3	16.4	UBE2V2	hsa:7336; Q15819	7	91.9	99.8	98.6	96.1	102.3	97.4	97.4	100.2	99.4	101.8	101	103.4	103.1	107.5	0.0680858	0.0239547	0.0409779	1.38745
Q9BV36	Melanophilin [OS=Homo sapiens]	2	65.9	MLPH	B3KSS2; B4DKW7; G5E9G5; hsa:79083; Q9BV36; Q9HA71	1	90.2	90.1	97.2	107.1	106.4	96.6	96.4	100.1	97.4	108.3	100.3	109.2	101.8	99.1	0.0681392	0.139217	0.193652	0.712979
P49593	Protein phosphatase 1F [OS=Homo sapiens]	8	49.8	PPM1F	A8K6G3; B7Z2C3; hsa:9647; P49593; Q96PM2	1	93.3	100.2	103.9	93.8	94.8	101.4	95.7	98.4	91.4	103.4	103.1	108.8	109.8	101.9	0.0682419	0.113008	0.161766	0.791112
P06753	Tropomyosin alpha-3 chain [OS=Homo sapiens]	1	32.9	TPM3	D3DV71; hsa:7170; P06753; P12324; Q2QD06; Q5VU58; Q5VU63; Q5VU66; Q5VU71; Q5VU72; Q8TCG3; Q969Q2; Q9NQH8	5	88.3	109.4	102	98.9	93.9	101.5	90.2	97	101.9	102.8	103.3	102.1	103.8	105	0.0684977	0.127865	0.179413	0.746145
P61604	10 kDa heat shock protein, mitochondrial [OS=Homo sapiens]	2	10.9	HSPE1	hsa:3336; O95421; P61604; Q04984; Q53X54; Q9UDH0	0	89.9	110.1	98.9	94.2	92.5	97.7	99.9	102.3	95.9	100.9	94.7	100.4	103.9	118.8	0.0686714	0.200351	0.265374	0.576141
O95373	Importin-7 [OS=Homo sapiens]	10	119.4	IPO7	A6NNM5; B2R786; hsa:10527; O95373; Q1RMF7; Q9H177; Q9NTE3	0	94.7	102.6	100.8	97.9	97.3	95.1	94.8	103.2	101.6	103.2	100	95.3	103.9	109.7	0.068966	0.0428741	0.0686669	1.16325
Q07812	Apoptosis regulator BAX [OS=Homo sapiens]	4	21.2	BAX	A8K4W1; hsa:581; P55269; Q07812; Q07814; Q07815; Q8WZ49; Q9NR76; Q9NYG7; Q9UCZ6; Q9UCZ7; Q9UQD6	39	95.4	88.2	97.6	99	112.3	97.1	93.3	91.7	108.2	107	108.3	111.2	102.4	88.4	0.0692305	0.25903	0.330047	0.481424
Q9UIA9	Exportin-7 [OS=Homo sapiens]	2	123.8	XPO7	hsa:23039; O94846; Q6PJK9; Q8NEK7; Q9UIA9	0	98.2	92.1	103.4	97.8	102.8	96.5	91.7	91.5	96.5	105.5	118.2	100.1	101.4	104.3	0.0695016	0.171466	0.231537	0.635379
Q9NVJ2	ADP-ribosylation factor-like protein 8B [OS=Homo sapiens]	1	21.5	ARL8B	B4DI85; hsa:55207; Q9NVJ2	1	100.8	83.5	98.3	88.2	102.5	103.3	107.2	108.3	103.3	102.6	100.1	90.2	103.5	108.2	0.0695214	0.235149	0.303304	0.518122
Q969G5	Caveolae-associated protein 3 [OS=Homo sapiens]	2	27.7	CAVIN3	hsa:112464; Q969G5	0	90	109.6	100.1	97	98	100.8	88.3	97.7	100.7	102.7	106.9	102.8	106.2	99.3	0.0695863	0.122821	0.173547	0.760582
Q9NRX4	14 kDa phosphohistidine phosphatase [OS=Homo sapiens]	1	13.8	PHPT1	B1AMX0; B1AMX1; hsa:29085; Q9H0Y3; Q9NRX4	0	97.4	104.2	100.8	100.3	92.3	95.5	92.9	102.3	101.8	102.2	104.9	102.7	101.3	101.4	0.0695985	0.0280639	0.0472038	1.32602
Q16658	Fascin [OS=Homo sapiens]	10	54.5	FSCN1	A6NI89; B2RE97; hsa:6624; Q16658; Q96IC5; Q96IH1; Q9BRF1	2	98.3	93.8	96.6	100.9	99.9	97.1	96.5	100.7	103.7	107.5	103.1	101.1	99.3	101.5	0.0696206	0.0129945	0.023853	1.62246
Q8WV24	Pleckstrin homology-like domain family A member 1 [OS=Homo sapiens]	1	45	PHLDA1	A1A4G9; hsa:22822; Q15184; Q2TAN2; Q8WV24; Q9NZ17	1	89.7	106.9	97.9	98	97.8	103.5	89.6	101.6	97.5	107	100.3	100.1	103.7	106.4	0.0704113	0.0993665	0.144642	0.839705
O14841	5-oxoprolinase [OS=Homo sapiens]	1	137.4	OPLAH	A5PKY8; hsa:26873; O14841; Q75W65; Q9Y4Q0	3	93.9	109	109.6	91.1	79.5	97.4	103.5	105.5	94.2	106.4	95.7	108.5	97.3	108.3	0.0712034	0.290319	0.364237	0.438616
Q9Y3L3	SH3 domain-binding protein 1 [OS=Homo sapiens]	2	75.7	SH3BP1	hsa:23616; Q5R3N0; Q6IBZ2; Q6ZVL9; Q96HQ5; Q9NSQ9; Q9Y3L3	0	92.7	106.9	98.9	91.1	101.8	99.8	91.1	109.3	92.2	99.4	101.1	101.9	99	114.7	0.0719874	0.161221	0.219325	0.658911
Q9UDY2	Tight junction protein ZO-2 [OS=Homo sapiens]	9	133.9	TJP2	A2A3H9; B7Z2R8; B7Z7T6; F5H301; F5H886; hsa:9414; Q15883; Q5VXL0; Q5VXL1; Q8N756; Q8NI14; Q99839; Q9UDY0; Q9UDY1; Q9UDY2	3	94.1	95	100.5	101.1	94.4	96.6	100.7	99.6	104.7	105	105.8	107.9	99.2	95.5	0.0722322	0.0384153	0.0623119	1.20543
Q92878	DNA repair protein RAD50 [OS=Homo sapiens]	5	153.8	RAD50	B9EGF5; hsa:10111; O43254; Q6GMT7; Q6P5X3; Q92878; Q9UP86	22	91.1	104.8	100	102.1	90.4	100.1	94	106.8	98.7	104.1	97.7	95.7	104.5	109.9	0.0724294	0.100645	0.146306	0.834739
Q5TDH0	Protein DDI1 homolog 2 [OS=Homo sapiens]	2	44.5	DDI2	A8KAE1; hsa:84301; Q5TDH0; Q7RTZ0; Q9BRT1	0	87.8	96.5	101.1	96.8	92	107.8	100.1	99.1	100.6	105.5	101.1	100.4	92.1	119	0.0724781	0.189186	0.253112	0.596687
O95425	Supervillin [OS=Homo sapiens]	7	247.6	SVIL	D3DRW9; hsa:6840; M1J557; O60611; O60612; O95425; Q5VZK5; Q5VZK6; Q9H1R7	0	90.8	95.3	103.4	101.2	103.1	102.6	86.4	95.2	104.2	109.8	109.3	101.7	100.9	96.3	0.0724968	0.146718	0.202195	0.694229
O43290	U4/U6.U5 tri-snRNP-associated protein 1 [OS=Homo sapiens]	5	90.2	SART1	A6NDN1; hsa:9092; O43290; Q53GB5	1	96.2	96.3	97.6	99.6	101	103.1	88.3	102	101.9	108.3	102.3	106.6	107.4	89.3	0.072532	0.117126	0.166325	0.779043
Q32MZ4	Leucine-rich repeat flightless-interacting protein 1 [OS=Homo sapiens]	7	89.2	LRRFIP1	E9PGZ2; hsa:9208; O75766; O75799; Q32MZ4; Q32MZ5; Q53T49; Q6PKG2; Q9Y607	4	92.3	97.3	102	97.9	99.5	100	93.1	95.8	95.8	102.5	109.9	104	107	102.7	0.0725936	0.0589456	0.090964	1.04113
P30533	Alpha-2-macroglobulin receptor-associated protein [OS=Homo sapiens]	8	41.4	LRPAP1	D3DVR9; hsa:4043; P30533; Q2M310; Q53HQ3; Q53HS6	0	93.3	97.6	97.8	101	99.1	98.3	94.9	97.8	98.4	108.5	106.1	106.8	106.4	94	0.0727193	0.0545303	0.0849482	1.07085
P13798	Acylamino-acid-releasing enzyme [OS=Homo sapiens]	6	81.2	APEH	hsa:327; P13798; Q9BQ33; Q9P0Y2	2	94.1	103.4	98.9	94.5	92.6	99	99.3	106.6	98.1	98.8	96.7	97.4	102.6	118	0.0727333	0.112652	0.161352	0.792226
A6NDG6	Glycerol-3-phosphate phosphatase [OS=Homo sapiens]	6	34	PGP	A6NDG6; hsa:283871	1	98.2	98.7	96.9	96.1	95.9	96.3	99.6	108.8	100.5	95.8	99.1	96.5	101.6	116.1	0.0727537	0.07916	0.11874	0.925403
P52298	Nuclear cap-binding protein subunit 2 [OS=Homo sapiens]	1	18	NCBP2	B2RE91; B4DMK7; E9PAR5; hsa:22916; P52298; Q14924; Q2TS50	29	85.4	99.3	100.7	101.4	100.3	101.9	93.6	102.3	96.7	105.5	100.2	100.6	101.6	110.5	0.0731065	0.096995	0.141951	0.847861
Q00577	Transcriptional activator protein Pur-alpha [OS=Homo sapiens]	5	34.9	PURA	hsa:5813; Q00577	1	97.6	98.5	98.6	99.3	96.2	96.1	95.9	104.8	101.9	103.7	101.2	100.4	103	102.7	0.0731806	0.00262875	0.00568659	2.24515
P17844	Probable ATP-dependent RNA helicase DDX5 [OS=Homo sapiens]	4	69.1	DDX5	B4DLW8; B5BU21; D3DU32; E7ETL9; hsa:1655; O75681; P17844; Q53Y61	5	90.1	114.5	102.8	91.7	96.1	87.5	99.8	107.8	110	110.3	93.6	104.9	101.5	89.5	0.0736389	0.254638	0.325484	0.487471
Q9H6T3	RNA polymerase II-associated protein 3 [OS=Homo sapiens]	1	75.7	RPAP3	B4DRW9; hsa:79657; Q6PHR5; Q9H6T3	0	93.9	96.1	90.6	106.1	99.7	93.2	101	115	110.1	114.9	107.3	92.3	91.6	88.2	0.073702	0.268369	0.340151	0.468329
P12004	Proliferating cell nuclear antigen [OS=Homo sapiens]	2	28.8	PCNA	B2R897; D3DW02; hsa:5111; P12004	38	104.8	87.1	103.1	96.7	96	83.1	110.5	118.1	95.9	91.6	94.2	95.6	98.2	125.1	0.0738144	0.365886	0.444145	0.352475
P36551	Oxygen-dependent coproporphyrinogen-III oxidase, mitochondrial [OS=Homo sapiens]	6	50.1	CPOX	A8K275; B4DSD5; hsa:1371; P36551; Q14060; Q53F08; Q8IZ45; Q96AF3	2	96.6	94.7	93.4	92.8	101.1	98.4	104.9	101	99.5	111.8	94.3	102.9	103.6	104.9	0.0739864	0.0679014	0.103265	0.986047
P17066	Heat shock 70 kDa protein 6 [OS=Homo sapiens]	1	71	HSPA6	hsa:3310; P17066; Q1HBA8; Q8IYK7; Q9BT95	4	94.1	114.2	104.9	80.2	87.9	91.4	108.3	114.8	94.1	95.7	88.7	89.1	103.5	133.3	0.0741484	0.452623	0.532518	0.273666
P12107	Collagen alpha-1(XI) chain [OS=Homo sapiens]	1	181	COL11A1	B1ASK7; D3DT73; E9PCU0; hsa:1301; P12107; Q14034; Q149N0; Q9UIT4; Q9UIT5; Q9UIT6	7	90.7	114.2	94.1	102.9	90.8	94.2	95.6	95.7	101.1	96.6	105.6	115.7	101.3	101.6	0.0741585	0.185268	0.248259	0.605095
P36954	DNA-directed RNA polymerase II subunit RPB9 [OS=Homo sapiens]	1	14.5	POLR2I	B2R5J2; hsa:5438; P36954; Q6NW05	43	95.6	98.4	87.9	100.7	106.4	93	99.8	106.3	107.5	95.2	103.6	106.1	108.2	91.2	0.0744347	0.137033	0.191329	0.718219
P50452	Serpin B8 [OS=Homo sapiens]	2	42.7	SERPINB8	B4DTW2; hsa:5271; P50452; Q7Z2V6; Q8N178	1	95.3	98.5	94.6	99.2	98.9	99.9	93.9	105.8	89	105.3	104.8	100.5	91.4	122.9	0.0744919	0.203735	0.269118	0.570058
Q07817	Bcl-2-like protein 1 [OS=Homo sapiens]	1	26	BCL2L1	E1P5L6; hsa:598; Q07817; Q5CZ89; Q5TE65; Q92976	27	93.6	101.1	103.5	100	95.6	94.6	93.2	100.8	95.4	102.4	106.7	108.8	94.5	109.7	0.07451	0.0799217	0.119659	0.922054
Q14696	LRP chaperone MESD [OS=Homo sapiens]	3	26.1	MESD	B4DW84; D3DW96; hsa:23184; Q14696; Q969U1	0	95.5	100	99.2	92.3	102.4	93.3	97	91.2	88	103.3	96.4	126.9	102.9	111.6	0.0747557	0.271761	0.343727	0.463787
P06576	ATP synthase subunit beta, mitochondrial [OS=Homo sapiens]	9	56.5	ATP5F1B	A8K4X0; hsa:506; P06576; Q14283	6	103.5	101.9	99.5	88.8	82.6	102.1	103.9	107.8	101.5	112.1	106.4	95.7	98.1	95.9	0.075009	0.197498	0.262316	0.581176
Q96SB3	Neurabin-2 [OS=Homo sapiens]	3	89.3	PPP1R9B	D3DTX6; hsa:84687; Q8TCR9; Q96SB3	0	99.8	99.5	102.8	96	98.8	94.2	90.7	95.6	99.5	102.5	104.5	104.2	110	102	0.0751461	0.0441935	0.0705458	1.15153
O75348	V-type proton ATPase subunit G 1 [OS=Homo sapiens]	2	13.7	ATP6V1G1	hsa:9550; O75348; Q6IB33	7	88.9	108.4	99.1	98.6	102.6	99.6	85.2	96	101	108	109.6	100.4	104.9	97.7	0.0752193	0.153891	0.2109	0.675923
O43491	Band 4.1-like protein 2 [OS=Homo sapiens]	5	112.5	EPB41L2	B4DHI8; E9PPD9; hsa:2037; O43491; Q5T4F0; Q68DV2	2	85.8	118.8	100.4	92	96.7	99.2	89.7	94.9	99.2	110.2	102.8	95	99.9	115.4	0.0754038	0.262256	0.333369	0.477074
P78344	Eukaryotic translation initiation factor 4 gamma 2 [OS=Homo sapiens]	4	102.3	EIF4G2	hsa:1982; O60877; P78344; P78404; Q0VH00; Q0VH01; Q2NKW9; Q49A79; Q53EU1; Q58EZ2; Q8NI71; Q96C16	4	99.8	84	97.6	96	98.3	102.1	104	107.8	98.2	93.8	96.9	103.2	106.2	112.1	0.0754188	0.145973	0.201307	0.69614
Q96IF1	LIM domain-containing protein ajuba [OS=Homo sapiens]	4	56.9	AJUBA	A8MX18; D3DS37; hsa:84962; Q96IF1	6	93.6	106.9	108.1	97.6	89.7	97.8	88.6	95.2	104.9	107.6	100.6	100.4	103	105.9	0.075548	0.123954	0.17484	0.75736
P61106	Ras-related protein Rab-14 [OS=Homo sapiens]	2	23.9	RAB14	B3KR31; hsa:51552; P35287; P61106; Q5JVD4; Q6Q7K5; Q969L0; Q9UI11	7	93	85.4	97.3	95.1	100.7	103.9	106.8	102.3	100.5	100.3	99.8	96.5	108.6	109.9	0.0756344	0.123834	0.174773	0.757526
P54764	Ephrin type-A receptor 4 [OS=Homo sapiens]	2	109.8	EPHA4	A8K2P1; B2R601; B7Z6Q8; hsa:2043; P54764; Q2M380	7	87.5	82.7	94.8	95.9	98.6	117	106.8	99.8	107.8	95	97	101.1	108	108.1	0.0756786	0.259951	0.331046	0.480111
Q9ULZ3	Apoptosis-associated speck-like protein containing a CARD [OS=Homo sapiens]	2	21.6	PYCARD	hsa:29108; Q96D12; Q9BSZ5; Q9HBD0; Q9NXJ8; Q9ULZ3	11	92	98.2	96.6	101.8	91.1	94.3	108.1	106	100	99.5	102.1	106.3	100.3	103.8	0.0757904	0.0560554	0.086949	1.06074
O75663	TIP41-like protein [OS=Homo sapiens]	2	31.4	TIPRL	B2R8V3; hsa:261726; O75663; Q5HYB2; Q8IZ86	1	98.8	107.9	98.7	90.8	91.2	89.7	104.8	106.3	102.5	106	91.4	108.3	98.3	105.3	0.0758299	0.141859	0.196646	0.706316
P26641	Elongation factor 1-gamma [OS=Homo sapiens]	11	50.1	EEF1G	B4DTG2; hsa:1937; P26641; Q6PJ62; Q6PK31; Q96CU2; Q9P196	2	100.7	94.9	96.7	98	98.1	93.1	100.1	107.6	103.8	103.8	101.6	101.2	100.5	99.9	0.0759354	0.00950716	0.0181418	1.74132
O15294	UDP-N-acetylglucosamine--peptide N-acetylglucosaminyltransferase 110 kDa subunit [OS=Homo sapiens]	2	116.9	OGT	hsa:8473; O15294; Q7Z3K0; Q8WWM8; Q96CC1; Q9UG57	4	76.9	118.3	102.9	79.9	87.8	118.8	100.1	99.9	97.7	95.8	107.9	95.2	96.4	122.1	0.0762422	0.446375	0.525711	0.279253
Q93009	Ubiquitin carboxyl-terminal hydrolase 7 [OS=Homo sapiens]	2	128.2	USP7	A6NMY8; B7Z815; H0Y3G8; hsa:7874; Q93009	9	97.9	106.3	93.6	94.8	97.6	93.2	98.1	103.5	100	104.5	97.4	105.2	99.2	108.6	0.0764224	0.0376205	0.0612152	1.21314
Q8IVD9	NudC domain-containing protein 3 [OS=Homo sapiens]	4	40.8	NUDCD3	hsa:23386; Q8IVD9; Q9BTI3; Q9H7W9; Q9UPT4	0	103.4	107.7	119.2	85	94.3	81.5	92	114.5	92.8	102.8	106.8	96.8	95.2	107.7	0.0767637	0.334044	0.412552	0.384522
P53367	Arfaptin-1 [OS=Homo sapiens]	2	41.7	ARFIP1	B4DS69; hsa:27236; P53367; Q2M2X4; Q3SYL4; Q9Y2X6	0	96.8	102.5	108	87.8	85	94.5	106.5	117.3	97.6	98.4	91.4	92.6	105.1	116.6	0.0768236	0.283322	0.356109	0.448418
Q4G0N4	NAD kinase 2, mitochondrial [OS=Homo sapiens]	1	49.4	NADK2	B5MC93; hsa:133686; Q4G0N4; Q6UTX5; Q96NM0	1	79.9	115.1	96.9	93.5	104.6	88.3	104.4	100.6	97.8	101.1	97.9	97.4	102.4	120.1	0.076842	0.29504	0.369298	0.432623
Q13057	Bifunctional coenzyme A synthase [OS=Homo sapiens]	3	62.3	COASY	B2RA78; B4DLU0; hsa:80347; Q13057; Q6GS23; Q8NBM7; Q8NEW1; Q8WXD4; Q9NRM3	2	86.3	103.4	94.4	91.2	99	104.1	103	112.7	94.5	98	97.4	109.1	97.7	109.3	0.0769069	0.161217	0.219325	0.658911
Q13868	Exosome complex component RRP4 [OS=Homo sapiens]	1	32.8	EXOSC2	A3KFL3; A3KFL4; B4DKK6; hsa:23404; Q13868; Q9NUY4	7	101.9	108.8	94.1	89	93	95.9	98.2	106.9	102	101.2	92.9	97.9	97.9	120.3	0.0770732	0.175841	0.236943	0.625356
P10155	60 kDa SS-A/Ro ribonucleoprotein [OS=Homo sapiens]	1	60.6	RO60	B2RBB9; hsa:6738; P10155; Q5LJ98; Q5LJ99; Q5LJA0; Q86WL3; Q86WL4; Q92787; Q9H1W6	0	98.4	98.2	98.7	93	94.7	92.9	103.8	98.4	99.3	106.3	93.7	98.1	96	128.5	0.0771593	0.20465	0.269883	0.568825
P47914	60S ribosomal protein L29 [OS=Homo sapiens]	3	17.7	RPL29	A8K0H3; B2R4M8; hsa:6159; P47914; Q6IPY3	14	101.9	105.3	97.7	101	94.3	92.3	89.1	106.1	106	104.3	102.6	97.9	104.1	97.4	0.0772755	0.0597318	0.0921183	1.03565
Q16773	Kynurenine--oxoglutarate transaminase 1 [OS=Homo sapiens]	1	47.8	KYAT1	hsa:883; Q16773; Q5T275; Q8N191	3	99.7	84.6	96.3	101.8	98	93.8	107	111.3	103.5	103.8	106.3	96.8	108.7	88.5	0.0773354	0.179481	0.24104	0.617911
O75792	Ribonuclease H2 subunit A [OS=Homo sapiens]	1	33.4	RNASEH2A	B2RCY1; hsa:10535; O75792; Q96F11	0	106.5	89.2	94	95.8	95.9	95.7	104.2	110.5	105.9	96.4	105	104.2	91.8	105.1	0.0773685	0.113859	0.162791	0.788369
Q9UHD8	Septin-9 [OS=Homo sapiens]	18	65.4	SEPTIN9	A8K2V3; B3KPM0; B4DTL9; B4E0N2; B4E274; B7Z654; hsa:10801; Q96QF3; Q96QF4; Q96QF5; Q9HA04; Q9UG40; Q9UHD8; Q9Y5W4	0	92.5	104.1	99.7	96.2	95.9	98.5	94.5	103.2	100.5	105.4	103.9	102.1	100.4	103.1	0.0774345	0.0122768	0.0227083	1.64381
Q9GZZ1	N-alpha-acetyltransferase 50 [OS=Homo sapiens]	2	19.4	NAA50	D3DN74; hsa:80218; Q68DQ1; Q9GZZ1	1	103.6	89.1	95.1	93.6	96.2	99.8	104.1	106.5	101.8	103.4	106.5	96.9	105.3	98.2	0.0775343	0.0557759	0.0866268	1.06235
Q14847	LIM and SH3 domain protein 1 [OS=Homo sapiens]	8	29.7	LASP1	B4DGQ0; hsa:3927; Q14847; Q96ED2; Q96IG0	0	90.3	97.6	99.3	106	100.9	98.2	88.3	94.1	102.9	108.1	111.7	108.8	105	88.7	0.077956	0.169218	0.228988	0.640188
Q9BUQ8	Probable ATP-dependent RNA helicase DDX23 [OS=Homo sapiens]	2	95.5	DDX23	B2R600; B4DH15; hsa:9416; O43188; Q9BUQ8	2	95.3	98.7	98.8	90.3	91.6	108.6	97.9	106.9	107	96.4	97.5	110.4	100.1	100.5	0.0781363	0.0865906	0.12829	0.891806
P13010	X-ray repair cross-complementing protein 5 [OS=Homo sapiens]	2	82.7	XRCC5	A8K3X5; hsa:7520; P13010; Q0Z7V0; Q4VBQ5; Q53HH7; Q7M4N0; Q9UCQ0; Q9UCQ1	7	93	105.9	97.3	91.1	93.3	98.6	102.2	103.2	101.3	103.1	103.7	99	102	106.3	0.0782436	0.034004	0.0557565	1.2537
P54577	Tyrosine--tRNA ligase, cytoplasmic [OS=Homo sapiens]	2	59.1	YARS1	B3KWK4; D3DPQ4; hsa:8565; O43276; P54577; Q53EN1	2	102	89.3	95.8	97.8	98.4	95.7	102	113.4	101.2	102.3	100.9	102.5	100.6	98.1	0.0782494	0.04668	0.0741226	1.13005
O00161	Synaptosomal-associated protein 23 [OS=Homo sapiens]	3	23.3	SNAP23	hsa:8773; O00161; O00162; Q13602; Q6IAE3	5	93.8	101.8	103.3	89.1	100.4	101.8	91.1	98.5	110.2	98.8	102.5	106.7	104.2	97.9	0.0782955	0.0729597	0.110609	0.95621
Q9UQ35	Serine/arginine repetitive matrix protein 2 [OS=Homo sapiens]	11	299.4	SRRM2	A6NKB9; D3DU97; hsa:23524; O15038; O94803; Q6NSL3; Q6PIM3; Q6PK40; Q8IW17; Q96GY7; Q9P0G1; Q9UHA8; Q9UQ35; Q9UQ36; Q9UQ37; Q9UQ38; Q9UQ40	1	84.8	110.1	100.2	95.5	95.6	101.3	94.1	103	100.6	98.6	110.6	107.3	102.5	95.8	0.078324	0.128441	0.180115	0.744449
P09496	Clathrin light chain A [OS=Homo sapiens]	5	27.1	CLTA	A8K4W3; B4DIN1; F5H6N3; hsa:1211; P09496; Q2XPN5; Q53XZ1	17	91.5	99	100	104.6	100	100	85.7	96.9	105.5	109	109.6	106.4	102.2	89.5	0.0785209	0.147256	0.20273	0.693083
Q8TBC4	NEDD8-activating enzyme E1 catalytic subunit [OS=Homo sapiens]	1	51.8	UBA3	A6NLB5; A8K027; hsa:9039; O76088; Q8TBC4; Q9NTU3	5	88.7	90.3	96.3	97.7	105.7	104.2	98.6	105.2	102.5	105.2	102.7	105.4	101	96.6	0.0785461	0.0649117	0.0994076	1.00258
P30085	UMP-CMP kinase [OS=Homo sapiens]	3	22.2	CMPK1	B2R6S5; B4DPU7; E9PGI8; hsa:51727; P30085; Q53GB7; Q5SVZ0; Q96C07; Q9UBQ8; Q9UIA2	2	99.1	92.8	97.4	94.9	99.2	99.1	98.2	103.2	100.1	99.5	98.2	103.1	106.3	108.8	0.0789316	0.013277	0.0242974	1.61444
P52758	2-iminobutanoate/2-iminopropanoate deaminase [OS=Homo sapiens]	2	14.5	RIDA	hsa:10247; P52758; Q6FHU9; Q6IBG0	1	85.6	111	101.6	95.1	97.3	96.5	94.2	103.8	95	102.1	106.8	103.5	109.4	98	0.079318	0.119668	0.169396	0.771096
Q9HB71	Calcyclin-binding protein [OS=Homo sapiens]	3	26.2	CACYBP	B2ZWH2; B3KSF1; hsa:27101; O60666; Q5R370; Q5R371; Q9HB71	1	95.1	94.9	100	101.6	99.4	99.2	90.6	101.9	104.1	104.8	103.8	103.5	104.6	96.4	0.0794254	0.0179277	0.0315401	1.50114
Q5SW79	Centrosomal protein of 170 kDa [OS=Homo sapiens]	9	175.2	CEP170	hsa:9859; O75058; Q5SW77; Q5SW78; Q5SW79; Q7LGA9; Q86W31; Q9UQ08; Q9UQ09	1	90.2	101.8	97.4	96.9	102.3	98	94.3	99.4	100.7	104.4	107.5	103.2	101.8	102.1	0.0795021	0.0187419	0.0327813	1.48437
Q9C0C2	182 kDa tankyrase-1-binding protein [OS=Homo sapiens]	17	181.7	TNKS1BP1	A7E2F8; hsa:85456; Q6PJ35; Q6ZV74; Q9C0C2	3	90.2	99.7	99.7	97	97.2	107.2	90.1	97	105.3	107.7	103.8	101.6	103.1	100.4	0.0795103	0.0542049	0.0845134	1.07307
O60502	Protein O-GlcNAcase [OS=Homo sapiens]	4	102.8	OGA	B7WPB9; D3DR79; E9PGF9; hsa:10724; O60502; O75166; Q86WV0; Q8IV98; Q9BVA5; Q9HAR0	0	92	101.6	104.2	95.9	91.8	99.6	95.8	99.9	97.7	102.6	107.2	103	104.6	104.1	0.0796249	0.0286486	0.0480675	1.31815
Q8IXM2	Chromatin complexes subunit BAP18 [OS=Homo sapiens]	1	17.9	BAP18	B4DIV3; C9J4G0; E9PB29; hsa:124944; Q8IXM2	0	85.2	118.4	103.3	88.6	93.3	96.2	92.4	92.9	96.9	106.3	79.8	101.9	100.3	144.5	0.0798044	0.452817	0.532518	0.273666
Q14CX7	N-alpha-acetyltransferase 25, NatB auxiliary subunit [OS=Homo sapiens]	2	112.2	NAA25	A0JLU7; hsa:80018; Q14CX7; Q6MZH1; Q7Z4N6; Q9H911	0	90.8	108.6	94	95.6	99.2	103	89.7	105.1	94.8	97.2	100.7	107.7	104.4	109.3	0.080201	0.0990002	0.144283	0.840785
Q8WZA0	Protein LZIC [OS=Homo sapiens]	3	21.5	LZIC	B2R6F0; B4E2N0; hsa:84328; Q8WZA0; Q96IU1	0	101.6	88.8	91.9	98.6	102.3	99	98.5	100.6	98.5	101.3	107.5	109.4	104.7	97.4	0.080262	0.0497231	0.078541	1.1049
Q13347	Eukaryotic translation initiation factor 3 subunit I [OS=Homo sapiens]	5	36.5	EIF3I	hsa:8668; Q13347	7	95.6	105.6	100	95.9	95	97.1	91.4	104.2	102.9	105.5	102.5	101.5	101.3	101.2	0.0805264	0.014882	0.0268276	1.57142
P25398	40S ribosomal protein S12 [OS=Homo sapiens]	1	14.5	RPS12	hsa:6206; P25398; Q76M58	17	101.2	96.3	96.2	95.4	97.5	98	95.9	102.2	103.7	102.7	101.5	101.7	102.1	105.6	0.0805317	0.00183069	0.00410374	2.38682
Q08752	Peptidyl-prolyl cis-trans isomerase D [OS=Homo sapiens]	2	40.7	PPID	B2R9V2; hsa:5481; Q08752	2	83.3	103.7	105.7	99.7	94.3	97.9	96.6	100.6	98.4	106.8	100.5	106.9	103.1	102.6	0.0807934	0.0888834	0.131284	0.881788
Q6UXP3	Transmembrane protein 14EP [OS=Homo sapiens]	1	13.6	TMEM14EP	Q6UXP3	0	96.9	85.6	100.5	98.4	94.2	106.2	96	110.3	95.2	101	112.3	112.4	115.4	75.5	0.0808782	0.335523	0.414166	0.382825
O95210	Starch-binding domain-containing protein 1 [OS=Homo sapiens]	2	39	STBD1	B3KVZ9; hsa:8987; O95210	2	75.4	112.4	125.5	84.8	92.4	91.8	99.4	102	94.7	116.8	82	95.2	101.6	126	0.0811641	0.467301	0.545825	0.262946
P28072	Proteasome subunit beta type-6 [OS=Homo sapiens]	4	25.3	PSMB6	hsa:5694; P28072; Q96J55	57	91.9	104.5	98.9	92.5	91.8	98.2	102.2	103.9	97.8	100.8	96.6	102.9	99.5	118.6	0.0814064	0.094606	0.138971	0.857077
P04233	HLA class II histocompatibility antigen gamma chain [OS=Homo sapiens]	2	33.5	CD74	A8K7R1; B4DNE8; D3DQG3; D3DQG4; hsa:972; P04233; Q14597; Q29832; Q5U0J8; Q8SNA0; Q8WLP6	3	94.1	99.7	99.8	98.2	93.6	100	94.5	98.1	102.6	105.5	98.5	100.1	100.9	114.4	0.0816349	0.0323691	0.0533659	1.27274	X
Q9Y3B9	RRP15-like protein [OS=Homo sapiens]	1	31.5	RRP15	hsa:51018; Q9Y3B9	0	100.3	97.2	94.4	98.6	95.3	97.2	97	103	106.2	107.1	103.2	96.3	105.8	98.4	0.0817151	0.0108343	0.0203522	1.69139
Q6P2Q9	Pre-mRNA-processing-splicing factor 8 [OS=Homo sapiens]	2	273.4	PRPF8	hsa:10594; O14547; O75965; Q6P2Q9	3	92	99.5	97.1	99	91.9	98.9	101.6	103.6	97.3	109.3	95.7	101	103.7	109.4	0.0817438	0.0391704	0.0634088	1.19785
Q9BUL9	Ribonuclease P protein subunit p25 [OS=Homo sapiens]	1	20.6	RPP25	D3DW70; hsa:54913; Q9BUL9; Q9NX88	2	74.9	117.9	90.4	96.5	101.7	113.5	88.2	102.8	92.3	103.9	104.8	101.5	97.8	113.7	0.081748	0.342459	0.420362	0.376377
Q4KMG0	Cell adhesion molecule-related/down-regulated by oncogenes [OS=Homo sapiens]	3	139.1	CDON	hsa:50937; O14631; Q4KMG0	7	90	119.2	102.1	88.5	90.4	96.5	93.9	100.2	96.7	95.4	99.8	103.1	100.2	123.9	0.0817772	0.249216	0.319229	0.495898	X
Q66K74	Microtubule-associated protein 1S [OS=Homo sapiens]	6	112.1	MAP1S	B4DH53; hsa:55201; Q27QB1; Q66K74; Q6NXF1; Q8N3L8; Q8N3W5; Q8NI88; Q96H94; Q96IT4; Q96SP8; Q9BRC6; Q9H928; Q9NVK7	0	96.5	89.1	100.4	103.7	99.2	99.2	91.9	97.6	102.4	107.5	108.7	106.9	105.4	91.5	0.0818005	0.0791578	0.11874	0.925403
Q9P287	BRCA2 and CDKN1A-interacting protein [OS=Homo sapiens]	2	36	BCCIP	B3KP45; hsa:56647; Q8ND15; Q96GC4; Q9P287; Q9P288	0	102.3	92.9	92	92.3	92	99.7	108.7	108.9	107.5	109	88.9	96.6	107.2	102	0.0820722	0.137071	0.191329	0.718219
O60763	General vesicular transport factor p115 [OS=Homo sapiens]	5	107.8	USO1	B2RAQ0; hsa:8615; O60763; Q6PK63; Q86TB8; Q8N592	3	97.2	104.5	96.5	96.2	94.9	96.1	94.8	103.8	102.5	107.8	100.7	99.3	105	100.9	0.0822492	0.00939336	0.0179673	1.74552
Q12874	Splicing factor 3A subunit 3 [OS=Homo sapiens]	5	58.8	SF3A3	D3DPT5; hsa:10946; Q12874; Q15460; Q5VT87	3	95.8	99.4	97.4	93.2	98.9	94.9	100.4	104.7	101.2	106.4	105.3	100.9	105.3	96.3	0.0823459	0.0099531	0.0188733	1.72415
Q8N5Z0	Kynurenine/alpha-aminoadipate aminotransferase, mitochondrial [OS=Homo sapiens]	1	47.3	AADAT	B3KP84; hsa:51166; Q8N5Z0; Q9UL02	3	78.5	120.5	108.3	66	93.1	116.3	100.3	90.8	93	101	91.8	88.9	116.7	134.8	0.0823534	0.539895	0.617461	0.20939
Q86TI2	Dipeptidyl peptidase 9 [OS=Homo sapiens]	4	98.2	DPP9	hsa:91039; O75273; O75868; Q1ZZB8; Q6AI37; Q6UAL0; Q6ZMT2; Q6ZNJ5; Q86TI2; Q8N2J7; Q8N3F5; Q8WXD8; Q96NT8; Q9BVR3	1	97.6	93.9	100.6	97.7	95.1	95.5	99.3	105.8	102.3	103.7	108.2	105.2	100.8	94.2	0.0826464	0.016049	0.0286106	1.54347
Q02252	Methylmalonate-semialdehyde dehydrogenase [acylating], mitochondrial [OS=Homo sapiens]	1	57.8	ALDH6A1	B2R609; B4DFS8; hsa:4329; J3KNU8; Q02252; Q9UKM8	1	68.2	102.8	104.1	88.9	107.3	90.5	121.9	96.5	104.4	107.6	86.2	103	106.4	112.1	0.0828346	0.423831	0.503993	0.297576
Q96ER3	Protein SAAL1 [OS=Homo sapiens]	3	53.5	SAAL1	A6NH05; hsa:113174; Q96ER3	0	95.5	91	101.5	108.2	100.8	89.4	93.2	97.9	104.7	108.6	114.9	98.4	105.5	90.3	0.082983	0.142027	0.196765	0.706052
Q9Y285	Phenylalanine--tRNA ligase alpha subunit [OS=Homo sapiens]	3	57.5	FARSA	B4E363; hsa:2193; Q9NSD8; Q9Y285; Q9Y4W8	1	102.9	85.3	83.7	97.4	106.7	86.3	115.6	125.1	102.4	101	82	83.1	104.1	124.3	0.0832539	0.432744	0.512158	0.290596
Q86YV5	Inactive tyrosine-protein kinase PRAG1 [OS=Homo sapiens]	2	149.5	PRAG1	hsa:157285; Q86YV5; Q8N3N5	0	89.6	113.6	112.4	92.8	82.2	98	90.1	85.3	110.6	102.7	97.9	102.3	89.4	133.1	0.0833449	0.386458	0.465371	0.332201
Q9Y4Y9	U6 snRNA-associated Sm-like protein LSm5 [OS=Homo sapiens]	2	9.9	LSM5	hsa:23658; Q9Y4Y9	2	92.8	95.4	99.3	96.8	93.9	101.7	99.5	110.9	94.7	100.9	100.4	102.7	103.7	107.3	0.0840565	0.0268118	0.0453672	1.34326
Q9H0B6	Kinesin light chain 2 [OS=Homo sapiens]	3	68.9	KLC2	A8MXL7; B2RDY4; hsa:64837; Q9H0B6; Q9H9C8; Q9HA20	4	93.1	97.9	94.6	100.1	99.5	92.4	101.7	94.4	113.9	105.2	105	103.3	101.3	97.7	0.0842021	0.0455922	0.0725863	1.13915
Q96II8	DISP complex protein LRCH3 [OS=Homo sapiens]	1	86	LRCH3	B4E0T7; hsa:84859; Q96FP9; Q96II8; Q9NT52	0	92.2	102	100.5	102.3	99.2	92.4	90.9	103.9	99.5	108.1	109.9	104.4	92.9	102	0.0846893	0.0563515	0.0873521	1.05873
P63220	40S ribosomal protein S21 [OS=Homo sapiens]	5	9.1	RPS21	hsa:6227; P35265; P63220	17	92	103.7	102	102.9	96.9	94.9	87	98.2	106	109.1	110.8	104.6	99.9	91.9	0.0847107	0.0989091	0.144237	0.840922
Q9C0H9	SRC kinase signaling inhibitor 1 [OS=Homo sapiens]	1	127	SRCIN1	hsa:80725; Q75T46; Q8N4W8; Q9C0H9	0	103.6	97.4	92.8	92.1	95	97.6	100.8	106	98	100	98.4	103.7	103.5	111	0.0850456	0.0270322	0.0456783	1.34029
Q9UBC2	Epidermal growth factor receptor substrate 15-like 1 [OS=Homo sapiens]	5	94.2	EPS15L1	A2RRF3; A5PL29; B4DKA3; hsa:58513; Q9UBC2	4	92.2	93.9	99.1	96.8	101.2	97.2	99	102	98.8	101	107.2	100.1	103.9	107.7	0.0850941	0.0095385	0.0181872	1.74023
Q8TEA8	D-aminoacyl-tRNA deacylase 1 [OS=Homo sapiens]	5	23.4	DTD1	A8K5X5; D3DW37; hsa:92675; Q496D1; Q5W184; Q8TEA8; Q8WXU8; Q9BW67; Q9H464; Q9H474	0	98.9	91.7	100.8	93.5	95	100.2	99.4	101.9	102	102.1	107.3	101	104.2	102.1	0.0853257	0.00687878	0.0135257	1.86884
Q9H910	Jupiter microtubule associated homolog 2 [OS=Homo sapiens]	7	20.1	JPT2	B1AJY2; B4DLH4; hsa:90861; Q6EIC7; Q9H910	0	89.2	99.5	98.6	101.2	98.9	100	91.8	96.3	101.8	106.5	108.2	106.2	103.4	98.2	0.0856218	0.0317525	0.0525649	1.2793	X
Q07157	Tight junction protein ZO-1 [OS=Homo sapiens]	5	195.3	TJP1	B4E3K1; hsa:7082; Q07157; Q2NKP3; Q4ZGJ6	9	87.2	103.6	99.5	105.2	91	100	93	100.2	101.3	105.5	112.4	106.5	98.5	96.1	0.0857844	0.083291	0.124164	0.906003
Q08211	ATP-dependent RNA helicase A [OS=Homo sapiens]	15	140.9	DHX9	B2RNV4; hsa:1660; Q05CI5; Q08211; Q12803; Q32Q22; Q5VY62; Q6PD69; Q99556	5	94.4	100.4	98.4	95.1	97.4	97.4	96	104.5	102.9	104.7	104.5	101.7	101.2	101.3	0.086102	0.0012763	0.0029946	2.52366
P55010	Eukaryotic translation initiation factor 5 [OS=Homo sapiens]	2	49.2	EIF5	hsa:1983; P55010; Q53XB3; Q9H5N2; Q9UG48	3	90	98.8	91.3	104.4	93.1	98.4	103.5	106.4	105.1	99.9	99.7	99.8	106.6	103	0.0861206	0.0335973	0.0551646	1.25834
P26368	Splicing factor U2AF 65 kDa subunit [OS=Homo sapiens]	4	53.5	U2AF2	hsa:11338; P26368; Q96HC5	5	94	96.9	97.2	97.6	98	98	97.5	100.6	103.3	99.2	103.2	104	105.9	104.9	0.0861661	0.00141997	0.00328692	2.48321
P19338	Nucleolin [OS=Homo sapiens]	3	76.6	NCL	hsa:4691; P19338; Q53SK1; Q8NB06; Q9UCF0; Q9UDG1	3	97.6	96.5	98.2	101.7	97.6	94.2	93.2	102.8	104.8	105.9	107.2	103.5	101.9	95	0.0863498	0.0104417	0.0196915	1.70572
P50395	Rab GDP dissociation inhibitor beta [OS=Homo sapiens]	12	50.6	GDI2	hsa:2665; O43928; P50395; Q5SX88; Q9UQM6	3	99.9	92.9	94.3	97.3	98.3	96.5	99.8	104.9	101.3	103.2	104	104	102.5	101	0.0867305	0.00199051	0.00442092	2.35449
Q9UJY5	ADP-ribosylation factor-binding protein GGA1 [OS=Homo sapiens]	1	70.3	GGA1	A8K3D3; B0QYR7; hsa:26088; Q5R3N1; Q5TG07; Q6IC75; Q86YA9; Q8NCS6; Q9BW94; Q9UG00; Q9UGW0; Q9UGW1; Q9UJY5	2	93.5	96.4	98.3	96.4	98.4	100.1	95.5	108.7	101.3	99.7	111.7	102.9	99.4	97.6	0.0867911	0.0157262	0.0281184	1.55101
P12955	Xaa-Pro dipeptidase [OS=Homo sapiens]	7	54.5	PEPD	A8K3Z1; A8K416; A8K696; A8MX47; B4DDB7; B4DGJ1; E9PCE8; hsa:5184; P12955; Q8TBN9; Q9BT75	0	92.6	99.2	97.7	97.3	95.9	97.5	98.7	103.8	99.4	104.4	101.4	103.4	104	104.6	0.0869099	0.00170659	0.00384701	2.41488
Q5TB30	DEP domain-containing protein 1A [OS=Homo sapiens]	1	92.9	DEPDC1	A8QXE0; A8QXE1; hsa:55635; Q05DU3; Q5TB28; Q5TB30; Q9H9I3; Q9NX21; Q9NXZ0	0	97.5	90.2	95.5	95.5	85.8	110.1	102.6	92.7	111.4	97.3	119.1	114.3	106.4	81.5	0.0870797	0.28153	0.354226	0.45072
Q9H7C9	Mth938 domain-containing protein [OS=Homo sapiens]	2	13.3	AAMDC	hsa:28971; Q96AQ4; Q9H7C9; Q9Y6B1	0	96.5	93.9	100	100.5	95.6	99.6	92.8	101.6	100.3	102.9	100.2	108.9	107	100.3	0.0871134	0.00831811	0.0160892	1.79346
Q9UI30	Multifunctional methyltransferase subunit TRM112-like protein [OS=Homo sapiens]	2	14.2	TRMT112	B2R539; hsa:51504; J3KNG5; Q3MHC7; Q8N2Z4; Q9UI30	4	97.2	83.6	104.4	100.6	103.1	98.5	88.8	111.3	103	88.1	76.8	119.4	113.5	111.8	0.0872398	0.341638	0.419918	0.376836
P23142	Fibulin-1 [OS=Homo sapiens]	6	77.2	FBLN1	B0QY42; B1AHL4; hsa:2192; P23142; P23143; P23144; P37888; Q5TIC4; Q8TBH8; Q9HBQ5; Q9UC21; Q9UGR4; Q9UH41	1	96.3	101.8	92.8	99.7	96.6	95.9	95.6	103.4	103	100.9	103.8	96.7	102.8	110.7	0.087387	0.0108511	0.0203679	1.69105
P05062	Fructose-bisphosphate aldolase B [OS=Homo sapiens]	1	39.4	ALDOB	hsa:229; P05062; Q13741; Q13742; Q5T7D6	8	85	107.1	108.8	97.8	100.5	92.6	88	106.1	100.1	102.7	95.7	100.2	105.2	110.2	0.0874431	0.124794	0.175717	0.755186
Q4VC31	Coiled-coil domain-containing protein 58 [OS=Homo sapiens]	3	16.6	CCDC58	hsa:131076; Q32LY6; Q4VC31	0	90.5	98.7	97.8	84.9	103.2	106.9	97.4	97.7	100.8	105.7	100	105.3	106.4	104.7	0.0879448	0.0668935	0.102118	0.990896
P34897	Serine hydroxymethyltransferase, mitochondrial [OS=Homo sapiens]	2	56	SHMT2	B7Z9F1; E7EQ19; E7EU43; hsa:6472; O00740; P34897; Q8N1A5	9	97.3	102	101.5	87.6	94.3	97.5	98.4	106.4	103.2	101.4	94.8	103.3	101.4	111	0.0886168	0.0361779	0.0590399	1.22885
Q86XP3	ATP-dependent RNA helicase DDX42 [OS=Homo sapiens]	5	102.9	DDX42	A6NML1; A8KA43; hsa:11325; O75619; Q68G51; Q86XP3; Q96BK1; Q96HR7; Q9Y3V8	2	100.1	94.7	91.9	100.9	96.4	98.4	95.6	95.5	102	107	111.1	106.6	105.4	94.3	0.0888806	0.0334866	0.0550202	1.25948
Q9UNF0	Protein kinase C and casein kinase substrate in neurons protein 2 [OS=Homo sapiens]	2	55.7	PACSIN2	hsa:11252; O95921; Q96HV9; Q9H0D3; Q9NPN1; Q9UNF0; Q9Y4V2	1	79.7	111	99.9	93.7	97	95.1	102.4	105.1	98.3	100.4	87.2	105.8	110.6	113.8	0.0889569	0.206838	0.272321	0.564918
Q9BSH5	Haloacid dehalogenase-like hydrolase domain-containing protein 3 [OS=Homo sapiens]	3	28	HDHD3	B2RD47; hsa:81932; Q9BSH5	0	104.9	101.6	96.7	83	89	96.2	107.5	110.8	96.1	105	100.2	95	98.3	115.9	0.0889961	0.158807	0.216899	0.663743
Q15059	Bromodomain-containing protein 3 [OS=Homo sapiens]	1	79.5	BRD3	B1APD9; hsa:8019; Q15059; Q4G5Y3; Q5T1R7; Q8N5M3; Q92645	0	92.6	110.5	91.7	88	96.2	90.2	109.7	94.1	102.7	104.5	107.4	107.8	92.6	112	0.0893669	0.153554	0.210559	0.676626
Q9Y333	U6 snRNA-associated Sm-like protein LSm2 [OS=Homo sapiens]	2	10.8	LSM2	hsa:57819; Q6FGG1; Q9Y333	4	106.9	87.8	92.8	93.9	93.9	101.6	101.6	113.7	95.7	97.3	104.6	101.3	100.8	108.2	0.0894431	0.0783934	0.118032	0.928001
P43034	Platelet-activating factor acetylhydrolase IB subunit alpha [OS=Homo sapiens]	5	46.6	PAFAH1B1	B2R7Q7; hsa:5048; P43034; Q8WZ88; Q8WZ89	16	93.1	99.2	96.7	98	97.5	100.6	93.1	100.5	101.4	109.5	105.2	105.7	100.2	99.3	0.0896255	0.00703798	0.01377	1.86107
O14933	Ubiquitin/ISG15-conjugating enzyme E2 L6 [OS=Homo sapiens]	3	17.8	UBE2L6	A6NDM6; A8MY53; hsa:9246; O14933; Q8N5D8; Q9UEZ0	8	109.6	84.2	88.9	97.7	94.5	99.4	104.5	113.4	97.5	100.9	104.2	106	107.1	92.2	0.0898579	0.138798	0.19318	0.714038
P01031	Complement C5 [OS=Homo sapiens]	2	188.2	C5	hsa:727; P01031; Q14CJ0; Q27I61	11	97.2	95.2	97.7	100.5	98.1	94	95.2	102.9	102.5	104	105.9	108.7	105.3	92.8	0.0899183	0.0132382	0.0242633	1.61505
O60547	GDP-mannose 4,6 dehydratase [OS=Homo sapiens]	2	41.9	GMDS	E9PI88; hsa:2762; O60547; O75357; Q5T954; Q6FH09; Q9UGZ3; Q9UJK9	1	104.3	94.3	93.8	88.5	97.1	98.9	99.6	112.9	102.4	89.5	94.2	93.2	124.2	107.2	0.0901586	0.183497	0.246023	0.609024
P62701	40S ribosomal protein S4, X isoform [OS=Homo sapiens]	7	29.6	RPS4X	hsa:6191; P12631; P12750; P27576; P55831; P62701; Q14727; Q6IPY4	17	99.9	99.4	96.1	93.9	93.3	95.3	100	107	105.9	100.1	97.9	96.7	105	109.5	0.0902668	0.0140758	0.0255269	1.593
Q14019	Coactosin-like protein [OS=Homo sapiens]	5	15.9	COTL1	B2RDU3; D3DUL9; hsa:23406; Q14019; Q86XM5	1	97.2	92.9	95.6	98.8	98.7	98	96.8	102.2	100.4	101	105.1	105.3	105.8	102.1	0.0905145	0.00135635	0.00315479	2.50103
Q7L775	EPM2A-interacting protein 1 [OS=Homo sapiens]	2	70.3	EPM2AIP1	hsa:9852; O94866; Q7L775; Q9H3L3	0	94.4	109.3	98	103.8	90	89.3	93.3	90.8	99.9	108.3	111.5	100.4	101.8	109.1	0.0905793	0.106301	0.153256	0.814582
P09619	Platelet-derived growth factor receptor beta [OS=Homo sapiens]	8	123.9	PDGFRB	B5A957; hsa:5159; P09619; Q8N5L4	22	89.7	95.2	100.9	83.4	96.1	103.7	108.6	124.5	89.7	97.8	98.5	102.3	105.8	103.7	0.0906689	0.19831	0.263249	0.579633
Q9NRL3	Striatin-4 [OS=Homo sapiens]	2	80.5	STRN4	A0A024R0V2; B4DQH7; F8VYA6; hsa:29888; Q8NE53; Q9NRL3	0	87.5	88.9	100.3	85.2	112.8	105.6	97.7	98.2	96.8	115.4	114.4	113.6	91	92.6	0.0907036	0.238687	0.306883	0.513027
P62826	GTP-binding nuclear protein Ran [OS=Homo sapiens]	4	24.4	RAN	A8K3Z8; hsa:5901; P17080; P28746; P28747; P62826; Q6IPB2; Q86V08; Q8NI90; Q9CSP3; Q9CWI7; Q9CZA2; Q9UDJ5; Q9UEU9	10	104.2	92.5	97.6	92.7	95.1	93.7	102.4	106.9	100.9	102.9	104.1	102.3	99	105.7	0.0909078	0.0123157	0.0227627	1.64278
P56211	cAMP-regulated phosphoprotein 19 [OS=Homo sapiens]	2	12.3	ARPP19	B2R497; hsa:10776; P56211; Q6IAM2; Q86TA6; Q9UD70	1	88.4	107.2	102.7	101	94	100.4	85	95.7	99.5	105.1	106.6	105.3	108.3	100.8	0.0910175	0.0854912	0.126895	0.896555
Q16706	Alpha-mannosidase 2 [OS=Homo sapiens]	8	131.1	MAN2A1	hsa:4124; Q16706; Q16767	2	91.7	99.6	102.6	93.5	93.2	97.2	100.3	104.3	100.8	104.3	99.5	101.2	104.8	107	0.0910242	0.0084129	0.0162595	1.78889
O43251	RNA binding protein fox-1 homolog 2 [OS=Homo sapiens]	2	41.3	RBFOX2	A4F5G8; A8K5Z5; B0QYY8; B0QYY9; hsa:23543; O43251; Q0PRL5; Q0VH35; Q5TF71; Q6IC09; Q8TD00; Q8WYB1; Q96DZ6; Q96NL7; Q9UGW4; Q9UH33	2	87.7	100	103.1	94	87.6	99.2	106.3	102.1	100	92.8	102.6	98.2	110	116.4	0.0912311	0.115175	0.164477	0.783895
P15170	Eukaryotic peptide chain release factor GTP-binding subunit ERF3A [OS=Homo sapiens]	5	55.7	GSPT1	hsa:2935; J3KQG6; P15170; Q96GF2	4	99.1	90.2	94.9	98.3	100.4	97.5	97	103	102.9	108.6	106.9	107.7	104.2	89.4	0.0915291	0.0388511	0.0629764	1.20082
P14174	Macrophage migration inhibitory factor [OS=Homo sapiens]	3	12.5	MIF	A5Z1R8; B2R4S3; hsa:4282; P14174; Q2V4Y5; Q6FHV0	5	93.3	101.4	95.8	98.6	92.1	100.8	95.5	99.8	101.2	97.9	102	103.7	106.1	111.7	0.0922337	0.0133652	0.0244033	1.61255
O75643	U5 small nuclear ribonucleoprotein 200 kDa helicase [OS=Homo sapiens]	9	244.4	SNRNP200	hsa:23020; O75643; O94884; Q6NZY0; Q6PX59; Q8NBE6; Q96IF2; Q9H7S0	2	91.4	103	93.3	99.8	87.4	106.3	96.9	98.2	97.8	108.8	104.4	106	99.7	107.1	0.0922576	0.0502793	0.0791087	1.10178
Q16204	Coiled-coil domain-containing protein 6 [OS=Homo sapiens]	4	53.3	CCDC6	hsa:8030; Q15250; Q16204; Q6GSG7	2	89.3	104.8	97.8	91	102.5	94.6	97.9	99.7	103.4	102.5	100.6	98.8	106.3	110.9	0.0924296	0.030694	0.0509524	1.29283
Q01968	Inositol polyphosphate 5-phosphatase OCRL [OS=Homo sapiens]	1	104.1	OCRL	A6NKI1; A8KAP2; B7ZLX2; hsa:4952; O60800; Q01968; Q15684; Q15774; Q4VY09; Q4VY10; Q5JQF1; Q5JQF2; Q9UJG5; Q9UMA5	9	82.3	95.6	123.3	98.1	93.7	76.5	109.1	91.7	126.5	87.5	92.6	115.9	102.9	104.2	0.0928858	0.38002	0.458763	0.338412
O15382	Branched-chain-amino-acid aminotransferase, mitochondrial [OS=Homo sapiens]	4	44.3	BCAT2	B2RB87; hsa:587; O00269; O15382; Q96KG1; Q9BTB6; Q9BUU6	2	98.3	97.4	97.4	99.5	96.8	90.3	97.7	108	105.1	105.5	100.9	101.2	105.3	96.7	0.0931342	0.00662203	0.0131244	1.88192
O60232	Protein ZNRD2 [OS=Homo sapiens]	1	21.5	ZNRD2	hsa:10534; O60232	0	84.5	110.4	98	100.8	94.2	99.4	90	97.5	108.6	116.2	103.3	103.2	105.3	88.5	0.0934886	0.147355	0.20275	0.693038
Q96DG6	Carboxymethylenebutenolidase homolog [OS=Homo sapiens]	3	28	CMBL	D3DTC7; hsa:134147; Q8TED6; Q96DG6	1	104.1	94.8	90.1	96.2	96.5	92.6	102.8	115.1	101.1	97.7	99.9	102.5	98.1	108.6	0.094067	0.0423113	0.067946	1.16784
Q8N5M4	Tetratricopeptide repeat protein 9C [OS=Homo sapiens]	4	20	TTC9C	hsa:283237; Q8N5M4; Q8WYY7	0	96.5	110.2	101.6	93.3	90.2	94.3	91.4	103.5	98.9	100.1	101	100.4	104.5	114	0.0941996	0.0527839	0.0826183	1.08292
Q9NZJ9	Diphosphoinositol polyphosphate phosphohydrolase 2 [OS=Homo sapiens]	2	20.3	NUDT4	B7Z916; hsa:11163; Q4AEJ6; Q53EZ2; Q68DD7; Q9NPC5; Q9NS30; Q9NZJ9; Q9NZK0; Q9NZK1	1	92.8	96.3	94.5	93.1	100.5	105.4	94.5	98	100.5	102.1	103.6	108.7	109.7	100.3	0.0946847	0.0169431	0.029917	1.52408
O60493	Sorting nexin-3 [OS=Homo sapiens]	5	18.8	SNX3	A8K0B1; E1P5E4; E1P5E5; hsa:8724; O60493; O60718; Q4TT29; Q4TT31; Q5JXJ7; Q5JXJ8; Q96AP9; Q9C0J5; Q9NU45	2	100.4	93.7	96.3	95.1	95	96.8	99.7	104.5	103.8	106.1	100.8	103.4	99.5	104.9	0.0949286	0.00139006	0.00322388	2.49162
Q14161	ARF GTPase-activating protein GIT2 [OS=Homo sapiens]	2	84.5	GIT2	hsa:9815; Q14161; Q86U59; Q96CI2; Q9BV91; Q9Y5V2	1	83.5	126.4	91.3	93.3	96.6	96.3	91.1	94.5	90.8	106.9	101.3	104.6	108.1	115.2	0.0953901	0.230185	0.297857	0.525992
Q6XZF7	Dynamin-binding protein [OS=Homo sapiens]	1	177.2	DNMBP	hsa:23268; Q6XZF7; Q8IVY3; Q9Y2L3	0	86.4	108.2	108.7	87.6	91.6	96.9	97.6	112.1	102.5	113	102.6	95.1	108.9	88.8	0.0954024	0.160182	0.218282	0.660981
Q9NUQ9	CYFIP-related Rac1 interactor B [OS=Homo sapiens]	6	36.7	CYRIB	hsa:51571; Q96AZ5; Q9NUQ9; Q9NW21; Q9NZE7	1	99.3	89.9	94.1	101.5	98.2	97.1	96.7	100.5	103.1	99.7	108.1	109.3	106.2	96.4	0.0955033	0.0139158	0.0252558	1.59764
P29323	Ephrin type-B receptor 2 [OS=Homo sapiens]	4	117.4	EPHB2	hsa:2048; O43477; P29323; Q5T0U6; Q5T0U7; Q5T0U8	13	87.9	99.7	99.7	96.9	92.2	100.4	100.1	101.9	98.2	108	99.5	100.3	104.7	110.5	0.0956434	0.0214169	0.037057	1.43113
P09012	U1 small nuclear ribonucleoprotein A [OS=Homo sapiens]	3	31.3	SNRPA	hsa:6626; P09012	2	91.9	89.1	94.8	100.1	100.1	102.5	98.5	105.2	101.3	106.6	104.7	104.4	102.1	98.7	0.096024	0.0108947	0.020434	1.68965
Q8NC51	Plasminogen activator inhibitor 1 RNA-binding protein [OS=Homo sapiens]	6	44.9	SERBP1	hsa:26135; Q5VU19; Q5VU20; Q5VU22; Q8NC51; Q8WUH0; Q96SE2; Q9BTY3; Q9BUM4; Q9Y367; Q9Y4S3	1	89	98.8	99	104.2	99	100.4	85.8	96.2	102.7	110.3	113.4	107.2	106.4	87.5	0.096133	0.116659	0.165908	0.780131
P17096	High mobility group protein HMG-I/HMG-Y [OS=Homo sapiens]	3	11.7	HMGA1	hsa:3159; P10910; P17096; Q5T6U9; Q9UKB0	11	90	102.1	99.7	104.2	96.7	96.7	87.2	95.9	106.7	108.8	111.3	106.8	101	92.9	0.0962481	0.0670559	0.102237	0.990392
Q6UXN9	WD repeat-containing protein 82 [OS=Homo sapiens]	4	35.1	WDR82	A8K5R5; hsa:80335; Q6UXN9; Q8TEB2	0	94.8	104.3	95.6	94.4	94.7	90	102.8	107.1	96.7	101	97.9	106.2	102.4	112	0.0962668	0.0286756	0.0480675	1.31815
P30084	Enoyl-CoA hydratase, mitochondrial [OS=Homo sapiens]	3	31.4	ECHS1	hsa:1892; O00739; P30084; Q5VWY1; Q96H54	10	100.4	94.9	97.8	97.9	96.6	91.9	97.1	107.7	103	102.6	103	104.3	98.5	104.3	0.09653	0.00190936	0.00426424	2.37016
Q9NQR4	Omega-amidase NIT2 [OS=Homo sapiens]	7	30.6	NIT2	B2R9A3; D3DN47; hsa:56954; Q8WUF0; Q9NQR4	1	100.7	93.7	96.3	98.3	91.9	96.5	99.2	104.1	97.5	103.7	108	105.7	104.2	100.3	0.0966198	0.00419679	0.00869644	2.06066
Q8WUW1	Protein BRICK1 [OS=Homo sapiens]	3	8.7	BRK1	B2R5E2; hsa:55845; Q8WUW1; Q9P082	5	96.1	107	100.9	87.3	90.7	95.4	99.1	103.6	104.8	95.8	98.4	105.1	98.9	117	0.0972018	0.0654001	0.100029	0.999876
Q8IWT0	Protein archease [OS=Homo sapiens]	2	19.5	ZBTB8OS	hsa:339487; Q5TGK5; Q6PDA1; Q8IWS9; Q8IWT0; Q8NEV6; Q8NEV7	1	97.7	92.8	92.5	97.4	100.3	94.8	100.9	104.4	103.3	103.6	104.3	106.9	99.9	101.1	0.0975677	0.00238561	0.00520732	2.28339
P46060	Ran GTPase-activating protein 1 [OS=Homo sapiens]	5	63.5	RANGAP1	hsa:5905; P46060; Q96JJ2	11	96	101.4	98.6	92.5	95	92.8	99.3	108.7	97.1	101.7	98.4	101.6	99.1	117.6	0.09804	0.0304274	0.0506144	1.29573
Q9BSJ2	Gamma-tubulin complex component 2 [OS=Homo sapiens]	1	102.5	TUBGCP2	B4DM18; B7ZKL8; F5H4E0; F5H4L0; hsa:10844; O43632; Q5VWX7; Q9BSJ2	3	106.9	96.5	89.5	84.9	93.4	109.5	96.2	106.7	109.6	102.6	95.7	101.3	96.7	110.6	0.0985443	0.0929695	0.1369	0.863596
Q96EP5	DAZ-associated protein 1 [OS=Homo sapiens]	3	43.4	DAZAP1	hsa:26528; Q96EP5; Q96MJ3; Q9NRR9	0	87.4	105.4	100.2	97.4	96.9	94.8	94.4	99.3	104.3	103.4	100.6	102.1	106.3	107.6	0.098633	0.0147672	0.0266815	1.57379
Q16543	Hsp90 co-chaperone Cdc37 [OS=Homo sapiens]	8	44.4	CDC37	hsa:11140; Q16543; Q53YA2	25	96.4	96.6	96.7	97.7	99.5	95	94.1	102.4	102.4	105.4	106.4	104.2	104.9	98.3	0.0987407	0.000782922	0.00195322	2.70925
Q6IBS0	Twinfilin-2 [OS=Homo sapiens]	3	39.5	TWF2	hsa:11344; Q6IBS0; Q9Y3F5	0	83.9	115.6	110.6	81.5	77.8	115.9	93.4	92.2	105.4	101.9	111.6	111.3	84.2	114.8	0.0987641	0.346861	0.425116	0.371493
P08579	U2 small nuclear ribonucleoprotein B'' [OS=Homo sapiens]	2	25.5	SNRPB2	B2R7J3; D3DW21; hsa:6629; P08579; Q9UJD4	3	97.5	106.7	97	92.1	91.3	89.3	102.1	108	98	104.9	100.6	94.5	103.3	114.7	0.0989794	0.0535035	0.0835818	1.07789
Q14653	Interferon regulatory factor 3 [OS=Homo sapiens]	2	47.2	IRF3	A8K7L2; B2RAZ3; hsa:3661; Q14653; Q5FBY1; Q5FBY2; Q5FBY4; Q7Z5G6	26	105.5	85.7	92.6	100	106.8	93.7	92.3	102.6	98.5	103.4	105.8	111.2	95.8	106.2	0.0991016	0.0600071	0.0924838	1.03393
P17661	Desmin [OS=Homo sapiens]	1	53.5	DES	hsa:1674; P17661; Q15787; Q549R7; Q549R8; Q549R9; Q8IZR1; Q8IZR6; Q8NES2; Q8NEU6; Q8TAC4; Q8TCX2; Q8TD99; Q9UHN5; Q9UJ80	4	92.7	98.1	97.8	99.1	95.3	101	91.9	99.4	95.5	102.1	103.5	107.2	108.7	107.9	0.0991408	0.0100252	0.0189802	1.7217
P50579	Methionine aminopeptidase 2 [OS=Homo sapiens]	4	52.9	METAP2	B2RDI8; B4DUX5; G3XA91; hsa:10988; P50579; Q8NB11	1	97.7	101.7	96.1	97.2	96.3	90.1	96.8	105.3	98.6	105.3	104.1	103.7	105.8	101.2	0.0995618	0.00266563	0.0057509	2.24026
Q9NZT2	Opioid growth factor receptor [OS=Homo sapiens]	12	73.3	OGFR	hsa:11054; O96029; Q4VXW5; Q96CM2; Q9BQW1; Q9H4H0; Q9H7J5; Q9NZT2; Q9NZT3; Q9NZT4	0	89.2	108.7	101.2	92	91.1	97.4	96	102.9	101.5	101.6	95.2	101.2	100.7	121.2	0.0997591	0.0757798	0.114524	0.941102
Q8WUD4	Coiled-coil domain-containing protein 12 [OS=Homo sapiens]	3	19.2	CCDC12	hsa:151903; Q8N8I4; Q8WUD4	0	90.6	88	93.2	118.8	97.9	103.4	82.9	94.2	96	112	123.2	112.6	106.7	80.4	0.100326	0.290393	0.364237	0.438616
P61289	Proteasome activator complex subunit 3 [OS=Homo sapiens]	3	29.5	PSME3	A8K9A3; hsa:10197; O35563; P61289; P97373; Q12920; Q13172; Q9BQD9	57	111.9	88.2	88.7	96.2	96.3	94.3	98.7	118.3	102.8	112.2	103.9	103.8	105.5	79.2	0.100564	0.196818	0.2617	0.582196
Q7LBC6	Lysine-specific demethylase 3B [OS=Homo sapiens]	1	191.5	KDM3B	A6H8X7; hsa:51780; Q7LBC6; Q9BVH6; Q9BW93; Q9BZ52; Q9NYF4; Q9UPS0	2	88.3	106.1	84.2	97.2	93.5	103.4	101.9	122.6	85.7	104.8	95	97.2	106	114.2	0.100623	0.190071	0.254131	0.594943
Q6NW29	RWD domain-containing protein 4 [OS=Homo sapiens]	3	21.2	RWDD4	B2RDE9; B4DDP2; hsa:201965; Q6NW29; Q75LA9; Q8WVW2	0	106.4	90.1	91.5	92.5	89.5	99.1	106.8	111.6	100.5	102.2	109.4	104	100.5	95.7	0.100945	0.0548138	0.0852974	1.06906
O00401	Neural Wiskott-Aldrich syndrome protein [OS=Homo sapiens]	5	54.8	WASL	A1JUI9; hsa:8976; O00401; Q7Z746	12	93	87.1	96.8	97.9	107.9	96.7	96.5	100.4	105.3	100.7	108.9	108.5	99.2	101.1	0.100976	0.0242609	0.0414136	1.38286
P08697	Alpha-2-antiplasmin [OS=Homo sapiens]	2	54.5	SERPINF2	B4E1B7; hsa:5345; P08697; Q8N5U7; Q9UCG2; Q9UCG3	4	103.7	93.9	93.1	97.4	93.2	94.1	100.1	109.7	98.9	105	99.6	100.3	102.4	108.6	0.101029	0.00892483	0.0171801	1.76497
Q7L576	Cytoplasmic FMR1-interacting protein 1 [OS=Homo sapiens]	4	145.1	CYFIP1	A8K6D9; hsa:23191; Q14467; Q5IED0; Q6ZSX1; Q7L576; Q9BSD9; Q9BVC7	11	95.5	106.8	105.8	83	80.9	101.9	101.6	94.6	105.6	103.4	87.8	102.3	106	124.7	0.101301	0.214616	0.281028	0.551251
O14653	Golgi SNAP receptor complex member 2 [OS=Homo sapiens]	1	24.8	GOSR2	D3DXJ5; D3DXJ6; hsa:9570; O14653; Q8N4B8; Q96DA5; Q9BZZ4	5	92.7	97.6	97.5	102.6	97.6	96.1	90.9	99.3	105.9	113.5	110.1	101	100.4	94.7	0.101373	0.0232472	0.0399376	1.39862
P53041	Serine/threonine-protein phosphatase 5 [OS=Homo sapiens]	6	56.8	PPP5C	hsa:5536; P53041; Q16722; Q53XV2	5	89.2	101.8	98.5	94.6	95.8	98.9	96.4	105.7	98.6	101.9	100	103	101.8	113.7	0.101742	0.0113023	0.0211163	1.67538
P68371	Tubulin beta-4B chain [OS=Homo sapiens]	2	49.8	TUBB4B	A2BFA2; hsa:10383; P05217; P68371	39	99.1	102.8	97.4	94.7	90.7	93.3	97.2	110.8	100.7	104.7	99.8	97.7	100	111.2	0.1018	0.0143479	0.0259813	1.58534
Q9H8W4	Pleckstrin homology domain-containing family F member 2 [OS=Homo sapiens]	1	27.8	PLEKHF2	hsa:79666; Q9H8W4	0	94.6	99	99.7	98	93.1	98.7	92.1	105.1	102.6	100.7	100.3	109	98	109.2	0.102022	0.00513733	0.0104656	1.98024
Q9UKN8	General transcription factor 3C polypeptide 4 [OS=Homo sapiens]	1	91.9	GTF3C4	hsa:9329; Q5VZJ7; Q9UKN8	3	79.8	88.2	105.4	94.2	101	106.2	100.7	103.1	92.1	102.8	107.1	115.5	91.3	112.5	0.102348	0.1599	0.218104	0.661337
Q9Y6M1	Insulin-like growth factor 2 mRNA-binding protein 2 [OS=Homo sapiens]	1	66.1	IGF2BP2	A0A4Z0; B3FTN2; B3FTN3; B3FTN4; hsa:10644; Q9Y6M1	1	85.8	92.8	97.7	91.5	101.8	108.2	98.1	104.8	108.2	104.9	101.5	102.2	105.5	97.1	0.10239	0.0345898	0.05664	1.24688
O76071	Probable cytosolic iron-sulfur protein assembly protein CIAO1 [OS=Homo sapiens]	1	37.8	CIAO1	A0MNN9; hsa:9391; O76071; Q53FM5	1	73.4	130.6	109.9	78.5	82.7	108.8	92.2	105.7	99.1	84.4	90.9	93.3	100.2	150.3	0.102691	0.465053	0.544254	0.264198
Q9UNH7	Sorting nexin-6 [OS=Homo sapiens]	2	46.6	SNX6	C0H5W9; hsa:58533; Q9UNH7; Q9Y449	0	102.5	96.7	97	96.6	91.8	92.5	98	105.4	102.3	104	99.8	100.8	105.8	106.8	0.103116	0.00225046	0.00494814	2.30556
P63272	Transcription elongation factor SPT4 [OS=Homo sapiens]	1	13.2	SUPT4H1	B2R4X8; D3DTZ4; hsa:6827; P63272; Q16550; Q62387; Q6ZP89	16	90.8	85.2	96.6	89.2	104.6	112.1	97.5	96	114.3	103.2	101.3	105.7	99.2	104.5	0.103122	0.0857714	0.127155	0.895668
Q9BRP8	Partner of Y14 and mago [OS=Homo sapiens]	1	22.6	PYM1	B6ZDM5; hsa:84305; Q8IXJ8; Q8N8E7; Q9BRP8	0	94.6	102	73.7	100.7	98	108.6	98.2	91.1	113.8	118.3	100.7	96.5	102	101.6	0.103236	0.196091	0.260878	0.583563
Q9BTA9	WW domain-containing adapter protein with coiled-coil [OS=Homo sapiens]	1	70.7	WAC	A8K2A9; C9JBT9; D3DRW5; D3DRW6; D3DRW7; hsa:51322; Q53EN9; Q5JU75; Q5JU77; Q5VXK0; Q5VXK2; Q8TCK1; Q96DP3; Q96FW6; Q96JI3; Q9BTA9	1	81.6	112.8	107.2	95.2	91.9	96.4	91	106.4	105.3	103.7	106	102.9	89.5	110.2	0.103269	0.125762	0.176737	0.752673
Q13257	Mitotic spindle assembly checkpoint protein MAD2A [OS=Homo sapiens]	2	23.5	MAD2L1	hsa:4085; Q13257; Q53F56; Q548X9; Q6IRW7; Q8IZX3	12	103.6	92.8	93.2	102.5	95.9	90.7	95.3	105.6	106.2	109.8	106.9	110.3	103.1	84.1	0.10366	0.0763466	0.115165	0.938681
P63010	AP-2 complex subunit beta [OS=Homo sapiens]	1	104.5	AP2B1	A6NJP3; hsa:163; P21851; P63010; Q7Z451; Q96J19	18	102.6	92.1	92.1	93.6	101.1	93.1	100.4	109.1	101.2	100.5	104.2	106	99	105	0.10383	0.00750079	0.0145785	1.83629
P27694	Replication protein A 70 kDa DNA-binding subunit [OS=Homo sapiens]	4	68.1	RPA1	A8K0Y9; hsa:6117; P27694; Q59ES9	36	97.8	101	94.2	90	92.9	101.4	97.6	111.1	99.9	104.1	96.1	101.6	105.8	106.8	0.103904	0.0113958	0.0212744	1.67214
Q6VEQ5	WAS protein family homolog 2 [OS=Homo sapiens]	2	50.3	WASH2P	Q6VEQ5	0	93.4	102.7	95.5	94.4	96.5	104.6	87.1	109	108	112.4	107.6	100.1	101.3	87.2	0.103938	0.0723087	0.10976	0.959556
Q99873	Protein arginine N-methyltransferase 1 [OS=Homo sapiens]	2	42.4	PRMT1	A0A087X1W2; B4E3C3; G5E9B6; H7C2I1; hsa:3276; Q15529; Q2VP93; Q6LEU5; Q8WUW5; Q99872; Q99873; Q99874; Q9NZ04; Q9NZ05; Q9NZ06	10	85.6	99	99	109.1	96.7	85.2	100.5	103.1	100.3	111.6	96	93.2	115.2	105.6	0.104131	0.100691	0.146306	0.834739
O00264	Membrane-associated progesterone receptor component 1 [OS=Homo sapiens]	2	21.7	PGRMC1	B7Z1L3; hsa:10857; O00264; Q9UGJ9	1	87.5	99.7	95.9	100.2	99.6	99	92.9	97.4	105.4	104.8	102.3	112.4	99.6	103.3	0.104148	0.0137621	0.0250334	1.60148
P00751	Complement factor B [OS=Homo sapiens]	11	85.5	CFB	B0QZQ6; hsa:629; O15006; P00751; Q29944; Q53F89; Q5JP67; Q5ST50; Q96HX6; Q9BTF5; Q9BX92	6	98.7	93.6	95.3	94.1	98	98.5	96.6	104.2	101.2	102.5	104.2	104.6	104.5	104.1	0.10432	0.000210167	0.000597785	3.22345
Q86WQ0	Nuclear receptor 2C2-associated protein [OS=Homo sapiens]	1	15.9	NR2C2AP	A6NGP7; B4DW92; hsa:126382; Q86WQ0	1	80	88.9	116.6	87.2	99.6	109.2	94.6	91.2	100	114	96.4	101.7	103.4	117.3	0.104658	0.204493	0.269883	0.568825
Q86X76	Deaminated glutathione amidase [OS=Homo sapiens]	2	35.9	NIT1	B1AQP3; D3DVF4; hsa:4817; O76091; Q86X76	0	87.1	95	94.9	105.5	104.4	82.5	103.6	112.4	122.6	97.5	79	106.7	96.8	112.1	0.104764	0.237383	0.305532	0.514943
Q92882	Osteoclast-stimulating factor 1 [OS=Homo sapiens]	1	23.8	OSTF1	hsa:26578; Q5W126; Q92882; Q96IJ4	1	96.6	108.6	106.3	84.2	111.5	90.4	78.5	90.7	103.2	102.3	99.8	98.6	119.8	109.5	0.104914	0.207783	0.273267	0.563413
P24941	Cyclin-dependent kinase 2 [OS=Homo sapiens]	5	33.9	CDK2	A8K7C6; hsa:1017; O75100; P24941	41	96.8	96.2	94.4	96	96.3	93.9	100.4	117.1	103.5	102.5	104.3	97.9	96.2	104.6	0.105199	0.0119756	0.0222193	1.65327
P62487	DNA-directed RNA polymerase II subunit RPB7 [OS=Homo sapiens]	1	19.3	POLR2G	B2R5C0; hsa:5436; P52433; P62487; Q2M1Z4	43	115	112.8	89.7	70	86.7	84.1	116.6	124.2	92.4	101.6	92.9	95	82.2	136.9	0.105965	0.426403	0.506393	0.295512
P04792	Heat shock protein beta-1 [OS=Homo sapiens]	6	22.8	HSPB1	B2R4N8; hsa:3315; P04792; Q6FI47; Q96C20; Q96EI7; Q9UC31; Q9UC34; Q9UC35; Q9UC36	13	95.4	93.2	94.5	104.9	99.3	101	85.5	99.2	104.3	109.5	110.8	109	107.6	85.9	0.106099	0.0813541	0.121502	0.915416
P49023	Paxillin [OS=Homo sapiens]	3	64.5	PXN	B2RAI3; B7ZMB4; hsa:5829; O14970; O14971; O60360; P49023; Q5HYA4	18	90.6	105.9	98.8	92.8	91.5	94.8	99.4	106.9	105.4	107.4	89.4	101.8	99.4	116	0.10621	0.0531683	0.0831121	1.08034
P00390	Glutathione reductase, mitochondrial [OS=Homo sapiens]	1	56.2	GSR	C8KIL8; C8KIL9; C8KIM0; D3DSV3; hsa:2936; P00390; Q7Z5C9; Q9NP63	10	95.7	92.4	101	99.9	96.8	93.4	95	101.8	110.5	103.9	99.6	105.7	100.8	103.5	0.106323	0.00234579	0.00513901	2.28912
O76096	Cystatin-F [OS=Homo sapiens]	2	16.4	CST7	hsa:8530; O76096; Q6FH95; Q7Z4J8; Q9UED4	0	98.5	90.6	92.4	97.4	100.2	97.1	97.9	103.4	102.8	106	106.1	106	104.3	97.1	0.106624	0.00238486	0.00520732	2.28339
P48739	Phosphatidylinositol transfer protein beta isoform [OS=Homo sapiens]	1	31.5	PITPNB	B3KYB8; B7Z7Q0; hsa:23760; P48739; Q8N5W1	1	101.6	86.8	91.4	96.2	103	94.3	101.1	102.6	106.2	103.8	106.8	106.4	105.1	94.8	0.107136	0.0184223	0.0322926	1.4909
Q9BZE9	Tether containing UBX domain for GLUT4 [OS=Homo sapiens]	2	60.1	ASPSCR1	A8K3K9; hsa:79058; Q7Z6N7; Q8WV59; Q96LS5; Q96M40; Q9BZE9	1	88.4	107.1	100.6	95.8	88.5	95.4	98.1	113.6	101.3	96.6	99.5	111.9	95.1	108.1	0.107373	0.052397	0.0821193	1.08555
[truncated: 762 more rows]
