# Supplementary material for: Substrate O‐glycosylation actively regulates extracellular proteolysis
Source: Protein Sci. 2024 Jul 29;33(8):e5128. doi: 10.1002/pro.5128 (PMC11285871; doi:10.1002/pro.5128)
Supplement: Supplementary file 7 — Table S7: List of functional enrichment analysis of down‐regulated proteins in COSMC ko, using STRING v11 and Reactome pathways. [file PRO-33-e5128-s007.xlsx]

## Sheet: String_enrichment.RCTM
#term ID	term description	genes mapped	enrichment score	direction	false discovery rate	method	matching proteins in your input (IDs)	matching proteins in your input (labels)
HSA-2022928	HS-GAG biosynthesis	10	2.95734	top	6.29e-05	afc	9606.ENSP00000002596,9606.ENSP00000259241,9606.ENSP00000261797,9606.ENSP00000264039,9606.ENSP00000354213,9606.ENSP00000361818,9606.ENSP00000363827,9606.ENSP00000367446,9606.ENSP00000368678,9606.ENSP00000379032	HS3ST1	HS6ST1	NDST1	GPC1	HS3ST3B1	SDC4	HSPG2	EXT1	AGRN	EXT2
HSA-2022854	Keratan sulfate biosynthesis	7	2.91304	top	0.0015	afc	9606.ENSP00000266718,9606.ENSP00000305595,9606.ENSP00000309096,9606.ENSP00000360776,9606.ENSP00000369055,9606.ENSP00000420161,9606.ENSP00000436047	LUM	B3GNT2	B3GNT1	B4GALT5	B4GALT1	B4GALT4	ST3GAL4
HSA-1592389	Activation of Matrix Metalloproteinases	7	2.55704	top	0.0073	afc	9606.ENSP00000218388,9606.ENSP00000262768,9606.ENSP00000308208,9606.ENSP00000347665,9606.ENSP00000445052,9606.ENSP00000483552,9606.ENSP00000485444	TIMP1	TIMP2	MMP14	COL18A1	CTSV	FURIN	PRSS3P2
HSA-3560782	Diseases associated with glycosaminoglycan metabolism	11	2.55355	top	0.00024	afc	9606.ENSP00000261416,9606.ENSP00000264039,9606.ENSP00000266718,9606.ENSP00000268097,9606.ENSP00000312506,9606.ENSP00000361818,9606.ENSP00000363827,9606.ENSP00000367446,9606.ENSP00000368678,9606.ENSP00000369055,9606.ENSP00000379032	HEXB	GPC1	LUM	HEXA	CSPG4	SDC4	HSPG2	EXT1	AGRN	B4GALT1	EXT2
HSA-1638074	Keratan sulfate/keratin metabolism	11	2.26012	top	0.00094	afc	9606.ENSP00000258145,9606.ENSP00000261416,9606.ENSP00000266718,9606.ENSP00000268097,9606.ENSP00000305595,9606.ENSP00000306920,9606.ENSP00000309096,9606.ENSP00000360776,9606.ENSP00000369055,9606.ENSP00000420161,9606.ENSP00000436047	GNS	HEXB	LUM	HEXA	B3GNT2	GLB1	B3GNT1	B4GALT5	B4GALT1	B4GALT4	ST3GAL4
HSA-1630316	Glycosaminoglycan metabolism	31	2.07123	top	6.87e-09	ks	9606.ENSP00000002596,9606.ENSP00000017003,9606.ENSP00000225927,9606.ENSP00000247933,9606.ENSP00000258145,9606.ENSP00000259241,9606.ENSP00000261416,9606.ENSP00000261797,9606.ENSP00000264039,9606.ENSP00000265174,9606.ENSP00000266718,9606.ENSP00000268097,9606.ENSP00000302728,9606.ENSP00000305595,9606.ENSP00000305725,9606.ENSP00000306920,9606.ENSP00000309096,9606.ENSP00000312506,9606.ENSP00000339801,…	HS3ST1	XYLT2	NAGLU	IDUA	GNS	HS6ST1	HEXB	NDST1	GPC1	PAPSS1	LUM	HEXA	GUSB	B3GNT2	CHST11	GLB1	B3GNT1	CSPG4	IDS	HS3ST3B1	B4GALT5	SDC4	HSPG2	EXT1	AGRN	B4GALT1	CEMIP	EXT2	B4GALT4	ST3GAL4	CHST12
HSA-2173782	Binding and Uptake of Ligands by Scavenger Receptors	11	1.94788	bottom	0.0036	afc	9606.ENSP00000225964,9606.ENSP00000231061,9606.ENSP00000243077,9606.ENSP00000273550,9606.ENSP00000299767,9606.ENSP00000318687,9606.ENSP00000320866,9606.ENSP00000335153,9606.ENSP00000366525,9606.ENSP00000383115,9606.ENSP00000480150	COL1A1	SPARC	LRP1	FTH1	HSP90B1	HSPH1	CALR	HSP90AA1	FTL	COLEC12	HYOU1
HSA-1638091	Heparan sulfate/heparin (HS-GAG) metabolism	17	1.79896	top	0.0005	afc	9606.ENSP00000002596,9606.ENSP00000017003,9606.ENSP00000225927,9606.ENSP00000247933,9606.ENSP00000259241,9606.ENSP00000261797,9606.ENSP00000264039,9606.ENSP00000302728,9606.ENSP00000306920,9606.ENSP00000312506,9606.ENSP00000339801,9606.ENSP00000354213,9606.ENSP00000361818,9606.ENSP00000363827,9606.ENSP00000367446,9606.ENSP00000368678,9606.ENSP00000379032	HS3ST1	XYLT2	NAGLU	IDUA	HS6ST1	NDST1	GPC1	GUSB	GLB1	CSPG4	IDS	HS3ST3B1	SDC4	HSPG2	EXT1	AGRN	EXT2
HSA-1566948	Elastic fibre formation	17	1.71755	top	0.001	afc	9606.ENSP00000221930,9606.ENSP00000245451,9606.ENSP00000261023,9606.ENSP00000261978,9606.ENSP00000293379,9606.ENSP00000296181,9606.ENSP00000301873,9606.ENSP00000311905,9606.ENSP00000325527,9606.ENSP00000331544,9606.ENSP00000355896,9606.ENSP00000364685,9606.ENSP00000373783,9606.ENSP00000378058,9606.ENSP00000379350,9606.ENSP00000386043,9606.ENSP00000483552	TGFB1	BMP4	ITGAV	LTBP2	ITGA5	ITGB5	LTBP3	LTBP4	FBN1	FBLN1	TGFB2	MFAP2	LOXL2	EFEMP1	ITGB1	LTBP1	FURIN
HSA-2129379	Molecules associated with elastic fibres	14	1.60641	top	0.0073	afc	9606.ENSP00000221930,9606.ENSP00000245451,9606.ENSP00000261023,9606.ENSP00000261978,9606.ENSP00000296181,9606.ENSP00000301873,9606.ENSP00000311905,9606.ENSP00000325527,9606.ENSP00000331544,9606.ENSP00000355896,9606.ENSP00000364685,9606.ENSP00000378058,9606.ENSP00000379350,9606.ENSP00000386043	TGFB1	BMP4	ITGAV	LTBP2	ITGB5	LTBP3	LTBP4	FBN1	FBLN1	TGFB2	MFAP2	EFEMP1	ITGB1	LTBP1
HSA-3000178	ECM proteoglycans	23	1.56044	top	0.0017	ks	9606.ENSP00000221930,9606.ENSP00000222271,9606.ENSP00000222399,9606.ENSP00000225964,9606.ENSP00000231061,9606.ENSP00000258341,9606.ENSP00000261023,9606.ENSP00000265131,9606.ENSP00000266718,9606.ENSP00000284981,9606.ENSP00000296181,9606.ENSP00000296585,9606.ENSP00000300527,9606.ENSP00000349932,9606.ENSP00000355180,9606.ENSP00000355896,9606.ENSP00000360882,9606.ENSP00000363827,9606.ENSP00000368678,…	TGFB1	COMP	LAMB1	COL1A1	SPARC	LAMC1	ITGAV	TNC	LUM	APP	ITGB5	ITGA2	COL6A2	PTPRS	COL6A1	TGFB2	COL5A1	HSPG2	AGRN	ITGB1	MATN3	DAG1	NCAM1
HSA-3781865	Diseases of glycosylation	26	1.55463	top	6.41e-05	ks	9606.ENSP00000247153,9606.ENSP00000256646,9606.ENSP00000261416,9606.ENSP00000264039,9606.ENSP00000266718,9606.ENSP00000268097,9606.ENSP00000307423,9606.ENSP00000312506,9606.ENSP00000318318,9606.ENSP00000346478,9606.ENSP00000349860,9606.ENSP00000360124,9606.ENSP00000360645,9606.ENSP00000361818,9606.ENSP00000363827,9606.ENSP00000364782,9606.ENSP00000367446,9606.ENSP00000368119,9606.ENSP00000368678,…	CFP	NOTCH2	HEXB	GPC1	LUM	HEXA	MGAT2	CSPG4	MPI	ADAMTSL2	GFPT1	PGM1	MAN1B1	SDC4	HSPG2	NEU1	EXT1	GALT	AGRN	B4GALT1	ADAMTSL1	EXT2	DAG1	GALK1	GALE	SPON2
HSA-216083	Integrin cell surface interactions	20	1.4667	top	0.0013	afc	9606.ENSP00000007722,9606.ENSP00000222271,9606.ENSP00000225964,9606.ENSP00000261023,9606.ENSP00000264832,9606.ENSP00000265131,9606.ENSP00000266718,9606.ENSP00000293379,9606.ENSP00000296181,9606.ENSP00000296585,9606.ENSP00000300527,9606.ENSP00000325527,9606.ENSP00000347665,9606.ENSP00000355180,9606.ENSP00000355361,9606.ENSP00000360882,9606.ENSP00000363827,9606.ENSP00000368678,9606.ENSP00000379350,…	ITGA3	COMP	COL1A1	ITGAV	ICAM1	TNC	LUM	ITGA5	ITGB5	ITGA2	COL6A2	FBN1	COL18A1	COL6A1	CD47	COL5A1	HSPG2	AGRN	ITGB1	ITGA6
HSA-1474244	Extracellular matrix organization	78	1.21933	top	2.08e-09	ks	9606.ENSP00000007722,9606.ENSP00000196061,9606.ENSP00000200181,9606.ENSP00000218388,9606.ENSP00000221930,9606.ENSP00000222271,9606.ENSP00000222399,9606.ENSP00000223127,9606.ENSP00000225964,9606.ENSP00000231061,9606.ENSP00000236040,9606.ENSP00000236671,9606.ENSP00000245451,9606.ENSP00000246533,9606.ENSP00000252599,9606.ENSP00000257527,9606.ENSP00000258341,9606.ENSP00000261023,9606.ENSP00000261978,…	ITGA3	PLOD1	ITGB4	TIMP1	TGFB1	COMP	LAMB1	PLOD3	COL1A1	SPARC	LEPRE1	CTSD	BMP4	CAPNS1	COLGALT1	ADAM19	LAMC1	ITGAV	LTBP2	TIMP2	P4HA1	LAMC2	ICAM1	TNC	LUM	PLOD2	APP	ITGA5	NCSTN	CAPN2	ITGB5	ITGA2	PPIB	COL6A2	LTBP3	MMP14	ADAM17	PHYKPL	LTBP4	A2M	FBN1	P4HB
HSA-8957275	Post-translational protein phosphorylation	43	1.13719	top	0.0027	ks	9606.ENSP00000002165,9606.ENSP00000005286,9606.ENSP00000054950,9606.ENSP00000215909,9606.ENSP00000218388,9606.ENSP00000222399,9606.ENSP00000245451,9606.ENSP00000245907,9606.ENSP00000258341,9606.ENSP00000263574,9606.ENSP00000265131,9606.ENSP00000280258,9606.ENSP00000284981,9606.ENSP00000295633,9606.ENSP00000295666,9606.ENSP00000296350,9606.ENSP00000299767,9606.ENSP00000304133,9606.ENSP00000322323,…	FUCA2	TMEM132A	RCN1	LGALS1	TIMP1	LAMB1	BMP4	C3	LAMC1	APLP2	TNC	PRSS23	APP	FSTL1	IGFBP7	MFI2	HSP90B1	SCG2	FAM20C	FBN1	CSF1	P4HB	GAS6	MBTPS1	ITIH2	QSOX1	CKAP4	IGFBP3	MSLN	GOLM1	KTN1	CST3	MATN3	PDIA6	IL6	TF	NUCB1	LTBP1	C4A	CYR61	CALU	PRKCSH
HSA-1474290	Collagen formation	25	1.10058	top	0.0077	ks	9606.ENSP00000196061,9606.ENSP00000200181,9606.ENSP00000223127,9606.ENSP00000225964,9606.ENSP00000236040,9606.ENSP00000252599,9606.ENSP00000263556,9606.ENSP00000264144,9606.ENSP00000282903,9606.ENSP00000300026,9606.ENSP00000300527,9606.ENSP00000327801,9606.ENSP00000345344,9606.ENSP00000345672,9606.ENSP00000347665,9606.ENSP00000355180,9606.ENSP00000357981,9606.ENSP00000359114,9606.ENSP00000360882,…	PLOD1	ITGB4	PLOD3	COL1A1	LEPRE1	COLGALT1	P4HA1	LAMC2	PLOD2	PPIB	COL6A2	P4HB	CTSL	CTSB	COL18A1	COL6A1	CTSS	COL11A1	COL5A1	LOXL2	LAMB3	CD151	ITGA6	SERPINH1	CTSV
HSA-3000171	Non-integrin membrane-ECM interactions	23	1.06564	top	0.009	ks	9606.ENSP00000200181,9606.ENSP00000221930,9606.ENSP00000222399,9606.ENSP00000225964,9606.ENSP00000258341,9606.ENSP00000261023,9606.ENSP00000264144,9606.ENSP00000265131,9606.ENSP00000296181,9606.ENSP00000296585,9606.ENSP00000354923,9606.ENSP00000359114,9606.ENSP00000360882,9606.ENSP00000361818,9606.ENSP00000363827,9606.ENSP00000367408,9606.ENSP00000368678,9606.ENSP00000375778,9606.ENSP00000377941,…	ITGB4	TGFB1	LAMB1	COL1A1	LAMC1	ITGAV	LAMC2	TNC	ITGB5	ITGA2	DMD	COL11A1	COL5A1	SDC4	HSPG2	CASK	AGRN	LAMB3	ACTN1	ITGB1	ITGA6	DDR1	DAG1
HSA-3108232	SUMO E3 ligases SUMOylate target proteins	37	0.96885	bottom	0.0005	ks	9606.ENSP00000225792,9606.ENSP00000245544,9606.ENSP00000253024,9606.ENSP00000254719,9606.ENSP00000264883,9606.ENSP00000268058,9606.ENSP00000269305,9606.ENSP00000283195,9606.ENSP00000296930,9606.ENSP00000297338,9606.ENSP00000310668,9606.ENSP00000323421,9606.ENSP00000342262,9606.ENSP00000345895,9606.ENSP00000348056,9606.ENSP00000352400,9606.ENSP00000352516,9606.ENSP00000354522,9606.ENSP00000354720,…	DDX5	NUP85	TRIM28	RPA1	NUP54	PML	TP53	RANBP2	NPM1	RAD21	NUP93	SMC1A	NUP43	NUP50	UBE2I	NUP214	DNMT1	TOP1	SMC3	PARP1	TPR	CETN2	HDAC1	HNRNPK	PCNA	TP53BP1	RAE1	DDX17	RANGAP1	TOP2A	PARK7	XRCC4	NUP153	HNRNPC	SAFB	NUP62	IKBKG
HSA-2990846	SUMOylation	39	0.94729	bottom	0.00075	ks	9606.ENSP00000225792,9606.ENSP00000245544,9606.ENSP00000246548,9606.ENSP00000253024,9606.ENSP00000254719,9606.ENSP00000264883,9606.ENSP00000268058,9606.ENSP00000269305,9606.ENSP00000270225,9606.ENSP00000283195,9606.ENSP00000296930,9606.ENSP00000297338,9606.ENSP00000310668,9606.ENSP00000323421,9606.ENSP00000342262,9606.ENSP00000345895,9606.ENSP00000348056,9606.ENSP00000352400,9606.ENSP00000352516,…	DDX5	NUP85	UBA2	TRIM28	RPA1	NUP54	PML	TP53	SAE1	RANBP2	NPM1	RAD21	NUP93	SMC1A	NUP43	NUP50	UBE2I	NUP214	DNMT1	TOP1	SMC3	PARP1	TPR	CETN2	HDAC1	HNRNPK	PCNA	TP53BP1	RAE1	DDX17	RANGAP1	TOP2A	PARK7	XRCC4	NUP153	HNRNPC	SAFB	NUP62	IKBKG
HSA-381426	Regulation of Insulin-like Growth Factor (IGF) transport and uptake by Insulin-like Growth Factor Binding Proteins (IGFBPs)	48	0.946188	top	0.0058	ks	9606.ENSP00000002165,9606.ENSP00000005286,9606.ENSP00000054950,9606.ENSP00000215909,9606.ENSP00000218388,9606.ENSP00000222399,9606.ENSP00000245451,9606.ENSP00000245907,9606.ENSP00000258341,9606.ENSP00000263574,9606.ENSP00000265131,9606.ENSP00000280258,9606.ENSP00000284981,9606.ENSP00000295633,9606.ENSP00000295666,9606.ENSP00000296350,9606.ENSP00000299767,9606.ENSP00000301464,9606.ENSP00000302665,…	FUCA2	TMEM132A	RCN1	LGALS1	TIMP1	LAMB1	BMP4	C3	LAMC1	APLP2	TNC	PRSS23	APP	FSTL1	IGFBP7	MFI2	HSP90B1	IGFBP6	IGF1	SCG2	F2	FAM20C	FBN1	CSF1	P4HB	PAPPA	GAS6	MBTPS1	ITIH2	QSOX1	CKAP4	IGFBP3	MSLN	GOLM1	KTN1	CST3	MATN3	PDIA6	IL6	TF	NUCB1	LTBP1
HSA-72163	mRNA Splicing - Major Pathway	106	0.75457	bottom	2.94e-10	ks	9606.ENSP00000199814,9606.ENSP00000215793,9606.ENSP00000216252,9606.ENSP00000216277,9606.ENSP00000216727,9606.ENSP00000217109,9606.ENSP00000218224,9606.ENSP00000221419,9606.ENSP00000221859,9606.ENSP00000225792,9606.ENSP00000227524,9606.ENSP00000229390,9606.ENSP00000243563,9606.ENSP00000245934,9606.ENSP00000246071,9606.ENSP00000249299,9606.ENSP00000252622,9606.ENSP00000253329,9606.ENSP00000254193,…	RBM22	SF3A1	PHF5A	PAPOLA	PABPN1	CSTF1	PQBP1	HNRNPL	POLR2I	DDX5	PRPF19	SRSF9	SNRPA	SYMPK	SNRPB2	LSM8	LSM7	PPIL4	SNRPA1	SRSF1	WBP11	PPWD1	SNW1	DNAJC8	CCAR1	EIF4A3	TXNL4A	PRCC	UPF3B	HNRNPU	POLR2J	NUDT21	SRRM2	POLR2G	LSM3	PCBP1	SF3B3	PPIH	U2AF2	SART1	DDX23	USP39
HSA-72172	mRNA Splicing	106	0.75457	bottom	2.94e-10	ks	9606.ENSP00000199814,9606.ENSP00000215793,9606.ENSP00000216252,9606.ENSP00000216277,9606.ENSP00000216727,9606.ENSP00000217109,9606.ENSP00000218224,9606.ENSP00000221419,9606.ENSP00000221859,9606.ENSP00000225792,9606.ENSP00000227524,9606.ENSP00000229390,9606.ENSP00000243563,9606.ENSP00000245934,9606.ENSP00000246071,9606.ENSP00000249299,9606.ENSP00000252622,9606.ENSP00000253329,9606.ENSP00000254193,…	RBM22	SF3A1	PHF5A	PAPOLA	PABPN1	CSTF1	PQBP1	HNRNPL	POLR2I	DDX5	PRPF19	SRSF9	SNRPA	SYMPK	SNRPB2	LSM8	LSM7	PPIL4	SNRPA1	SRSF1	WBP11	PPWD1	SNW1	DNAJC8	CCAR1	EIF4A3	TXNL4A	PRCC	UPF3B	HNRNPU	POLR2J	NUDT21	SRRM2	POLR2G	LSM3	PCBP1	SF3B3	PPIH	U2AF2	SART1	DDX23	USP39
HSA-72203	Processing of Capped Intron-Containing Pre-mRNA	120	0.729148	bottom	2.94e-10	ks	9606.ENSP00000199814,9606.ENSP00000215793,9606.ENSP00000216252,9606.ENSP00000216277,9606.ENSP00000216727,9606.ENSP00000217109,9606.ENSP00000218224,9606.ENSP00000221419,9606.ENSP00000221859,9606.ENSP00000225792,9606.ENSP00000227524,9606.ENSP00000229390,9606.ENSP00000243563,9606.ENSP00000245544,9606.ENSP00000245934,9606.ENSP00000246071,9606.ENSP00000249299,9606.ENSP00000252622,9606.ENSP00000253329,…	RBM22	SF3A1	PHF5A	PAPOLA	PABPN1	CSTF1	PQBP1	HNRNPL	POLR2I	DDX5	PRPF19	SRSF9	SNRPA	NUP85	SYMPK	SNRPB2	LSM8	LSM7	PPIL4	SNRPA1	SRSF1	WBP11	PPWD1	SNW1	DNAJC8	NUP54	THOC3	CCAR1	EIF4A3	TXNL4A	PRCC	UPF3B	HNRNPU	RANBP2	POLR2J	NUDT21	SRRM2	POLR2G	LSM3	PCBP1	SF3B3	PPIH
HSA-3700989	Transcriptional Regulation by TP53	72	0.646827	bottom	0.0028	ks	9606.ENSP00000216297,9606.ENSP00000217244,9606.ENSP00000220592,9606.ENSP00000221138,9606.ENSP00000221859,9606.ENSP00000225504,9606.ENSP00000228872,9606.ENSP00000229195,9606.ENSP00000229795,9606.ENSP00000233146,9606.ENSP00000246554,9606.ENSP00000247970,9606.ENSP00000248975,9606.ENSP00000251810,9606.ENSP00000254719,9606.ENSP00000258424,9606.ENSP00000260665,9606.ENSP00000262306,9606.ENSP00000262746,…	SUPT16H	CSNK2A1	AGO2	PPP2CB	POLR2I	SUPT4H1	CDKN1B	CNOT2	MAPK14	MSH2	COX6B1	PIN1	YWHAH	RRM2B	RPA1	COX5B	LRPPRC	TCEB2	PRDX1	ELL	YWHAE	CASP6	CDK2	PML	TP53	TNFRSF10B	MTA2	POLR2J	BAX	NPM1	PRDX2	POLR2G	YWHAG	CYCS	PRMT5	PPP2R1A	MRE11A	NELFB	GTF2F2	SFN	TP53BP2	USP7
HSA-109582	Hemostasis	144	0.572658	top	4.45e-05	ks	9606.ENSP00000007722,9606.ENSP00000009530,9606.ENSP00000078429,9606.ENSP00000205061,9606.ENSP00000211998,9606.ENSP00000215754,9606.ENSP00000215832,9606.ENSP00000218388,9606.ENSP00000220003,9606.ENSP00000220809,9606.ENSP00000221138,9606.ENSP00000221930,9606.ENSP00000225655,9606.ENSP00000225964,9606.ENSP00000229795,9606.ENSP00000231061,9606.ENSP00000232564,9606.ENSP00000233156,9606.ENSP00000242465,…	ITGA3	CD74	GNA11	GLG1	VCL	MIF	MAPK1	TIMP1	CSK	PLAT	PPP2CB	TGFB1	PFN1	COL1A1	MAPK14	SPARC	GNB4	TFPI	SRGN	PLCG1	TUBA4A	GNG11	RAP1B	DOCK7	ITGAV	SLC7A5	LGALS3BP	MAPK3	CAPZA1	EHD2	APLP2	GPC1	F13A1	PRKAR2A	SRI	TIMP3	CDK2	TP53	SOD1	RAB5A	TNFRSF10B	DOCK5
HSA-2408557	Selenocysteine synthesis	66	0.380689	top	2.54e-06	ks	9606.ENSP00000225430,9606.ENSP00000230050,9606.ENSP00000234677,9606.ENSP00000251453,9606.ENSP00000259469,9606.ENSP00000262584,9606.ENSP00000270625,9606.ENSP00000274242,9606.ENSP00000278572,9606.ENSP00000296674,9606.ENSP00000302896,9606.ENSP00000307889,9606.ENSP00000309334,9606.ENSP00000309830,9606.ENSP00000311430,9606.ENSP00000318646,9606.ENSP00000339095,9606.ENSP00000339795,9606.ENSP00000345957,…	RPL19	RPS12	SARS	RPS16	RPL35	RPL8	RPS11	RPL37	RPS3	RPS23	RPS9	RPL13	RPL15	RPL38	RPL4	RPS15A	RPS7	RPL7	RPS21	RPL3	RPL27A	RPS17	RPS3A	RPSA	RPL22L1	RPL22	RPL12	RPL5	RPL7A	RPS4X	RPL10A	RPL11	RPS6	RPL13A	RPL24	RPL34	RPS29	RPL14	RPS8	RPS14	RPL31	UBA52
HSA-156902	Peptide chain elongation	67	0.362317	top	4.69e-06	ks	9606.ENSP00000225430,9606.ENSP00000230050,9606.ENSP00000251453,9606.ENSP00000259469,9606.ENSP00000262584,9606.ENSP00000270625,9606.ENSP00000274242,9606.ENSP00000278572,9606.ENSP00000296674,9606.ENSP00000302896,9606.ENSP00000307889,9606.ENSP00000307940,9606.ENSP00000309334,9606.ENSP00000309830,9606.ENSP00000311430,9606.ENSP00000318646,9606.ENSP00000339063,9606.ENSP00000339095,9606.ENSP00000339795,…	RPL19	RPS12	RPS16	RPL35	RPL8	RPS11	RPL37	RPS3	RPS23	RPS9	RPL13	EEF2	RPL15	RPL38	RPL4	RPS15A	EEF1A1	RPS7	RPL7	RPS21	RPL3	RPL27A	RPS17	RPS3A	RPSA	RPL22L1	RPL22	RPL12	RPL5	RPL7A	RPS4X	RPL10A	RPL11	RPS6	RPL13A	RPL24	RPL34	RPS29	RPL14	RPS8	RPS14	RPL31
HSA-382551	Transport of small molecules	109	0.357725	top	0.0049	ks	9606.ENSP00000044462,9606.ENSP00000075120,9606.ENSP00000157812,9606.ENSP00000210313,9606.ENSP00000215071,9606.ENSP00000216117,9606.ENSP00000216455,9606.ENSP00000216802,9606.ENSP00000219313,9606.ENSP00000223321,9606.ENSP00000231487,9606.ENSP00000232564,9606.ENSP00000242285,9606.ENSP00000248564,9606.ENSP00000249269,9606.ENSP00000250495,9606.ENSP00000253039,9606.ENSP00000253413,9606.ENSP00000256383,…	PSMA4	SLC2A3	PSMC4	PSMD5	PSMD8	HMOX1	PSMA3	PSME2	PSMD7	PSMA2	SKP1	GNB4	CLTA	GNG11	PMPCB	NEDD8	EIF2S3	ATP6V1E1	EIF2S1	IREB2	PSMB7	RIPK1	PSMC1	PSMA6	SLC7A5	PSMD11	RAB11A	PSMB1	AP2S1	PSMD3	ADD1	PRKAR2A	SRI	AFG3L2	SLC39A6	NPC1	PSMB6	ATP6V1A	FTH1	ATP6V1B2	ATP1B3	PSMB4
HSA-192823	Viral mRNA Translation	67	0.355048	top	2.15e-06	ks	9606.ENSP00000225430,9606.ENSP00000230050,9606.ENSP00000251453,9606.ENSP00000254799,9606.ENSP00000259469,9606.ENSP00000262584,9606.ENSP00000270625,9606.ENSP00000274242,9606.ENSP00000278572,9606.ENSP00000296674,9606.ENSP00000302896,9606.ENSP00000307889,9606.ENSP00000309334,9606.ENSP00000309830,9606.ENSP00000311430,9606.ENSP00000318646,9606.ENSP00000339095,9606.ENSP00000339795,9606.ENSP00000345957,…	RPL19	RPS12	RPS16	GRSF1	RPL35	RPL8	RPS11	RPL37	RPS3	RPS23	RPS9	RPL13	RPL15	RPL38	RPL4	RPS15A	RPS7	RPL7	RPS21	RPL3	RPL27A	RPS17	RPS3A	RPSA	RPL22L1	RPL22	RPL12	RPL5	RPL7A	RPS4X	RPL10A	RPL11	RPS6	RPL13A	RPL24	RPL34	RPS29	RPL14	RPS8	RPS14	RPL31	UBA52
HSA-156842	Eukaryotic Translation Elongation	69	0.350167	top	7.32e-06	ks	9606.ENSP00000217182,9606.ENSP00000225430,9606.ENSP00000230050,9606.ENSP00000251453,9606.ENSP00000259469,9606.ENSP00000262584,9606.ENSP00000270625,9606.ENSP00000274242,9606.ENSP00000278572,9606.ENSP00000296674,9606.ENSP00000302896,9606.ENSP00000307889,9606.ENSP00000307940,9606.ENSP00000309334,9606.ENSP00000309830,9606.ENSP00000311430,9606.ENSP00000318646,9606.ENSP00000331901,9606.ENSP00000339063,…	EEF1A2	RPL19	RPS12	RPS16	RPL35	RPL8	RPS11	RPL37	RPS3	RPS23	RPS9	RPL13	EEF2	RPL15	RPL38	RPL4	RPS15A	EEF1G	EEF1A1	RPS7	RPL7	RPS21	RPL3	RPL27A	RPS17	RPS3A	RPSA	RPL22L1	RPL22	RPL12	RPL5	RPL7A	RPS4X	RPL10A	RPL11	RPS6	RPL13A	RPL24	RPL34	RPS29	RPL14	RPS8
HSA-2408522	Selenoamino acid metabolism	80	0.329702	top	9.49e-06	ks	9606.ENSP00000217426,9606.ENSP00000223029,9606.ENSP00000225430,9606.ENSP00000230050,9606.ENSP00000231572,9606.ENSP00000234677,9606.ENSP00000251453,9606.ENSP00000254663,9606.ENSP00000259469,9606.ENSP00000262027,9606.ENSP00000262584,9606.ENSP00000265174,9606.ENSP00000270625,9606.ENSP00000274242,9606.ENSP00000278572,9606.ENSP00000280097,9606.ENSP00000296674,9606.ENSP00000302896,9606.ENSP00000307567,…	AHCY	AIMP2	RPL19	RPS12	RARS	SARS	RPS16	SCLY	RPL35	MARS	RPL8	PAPSS1	RPS11	RPL37	RPS3	HNMT	RPS23	RPS9	QARS	RPL13	RPL15	RPL38	RPL4	RPS15A	KARS	RPS7	RPL7	RPS21	RPL3	RPL27A	RPS17	RPS3A	RPSA	RPL22L1	RPL22	RPL12	RPL5	CTH	RPL7A	RPS4X	RPL10A	RPL11
HSA-72764	Eukaryotic Translation Termination	69	0.327549	top	1.77e-05	ks	9606.ENSP00000225430,9606.ENSP00000230050,9606.ENSP00000251453,9606.ENSP00000259469,9606.ENSP00000262584,9606.ENSP00000270625,9606.ENSP00000274242,9606.ENSP00000278572,9606.ENSP00000296456,9606.ENSP00000296674,9606.ENSP00000302896,9606.ENSP00000307889,9606.ENSP00000309334,9606.ENSP00000309830,9606.ENSP00000311430,9606.ENSP00000318646,9606.ENSP00000339095,9606.ENSP00000339795,9606.ENSP00000345957,…	RPL19	RPS12	RPS16	RPL35	RPL8	RPS11	RPL37	RPS3	APEH	RPS23	RPS9	RPL13	RPL15	RPL38	RPL4	RPS15A	RPS7	RPL7	RPS21	RPL3	RPL27A	RPS17	RPS3A	RPSA	RPL22L1	RPL22	ETF1	RPL12	RPL5	RPL7A	RPS4X	RPL10A	RPL11	RPS6	RPL13A	RPL24	RPL34	RPS29	RPL14	RPS8	RPS14	RPL31
HSA-72689	Formation of a pool of free 40S subunits	74	0.314135	top	4.59e-06	ks	9606.ENSP00000216190,9606.ENSP00000220849,9606.ENSP00000225430,9606.ENSP00000230050,9606.ENSP00000251453,9606.ENSP00000253108,9606.ENSP00000259469,9606.ENSP00000261868,9606.ENSP00000262584,9606.ENSP00000270625,9606.ENSP00000274242,9606.ENSP00000278572,9606.ENSP00000296674,9606.ENSP00000302896,9606.ENSP00000307889,9606.ENSP00000309334,9606.ENSP00000309830,9606.ENSP00000311430,9606.ENSP00000318646,…	EIF3D	EIF3E	RPL19	RPS12	RPS16	EIF3G	RPL35	EIF3J	RPL8	RPS11	RPL37	RPS3	RPS23	RPS9	RPL13	RPL15	RPL38	RPL4	RPS15A	RPS7	RPL7	RPS21	RPL3	RPL27A	RPS17	RPS3A	RPSA	RPL22L1	RPL22	EIF3B	RPL12	RPL5	RPL7A	EIF3I	RPS4X	RPL10A	RPL11	EIF1AX	RPS6	RPL13A	RPL24	RPL34
HSA-975956	Nonsense Mediated Decay (NMD) independent of the Exon Junction Complex (EJC)	71	0.311699	top	8.35e-06	ks	9606.ENSP00000225430,9606.ENSP00000230050,9606.ENSP00000251453,9606.ENSP00000259469,9606.ENSP00000262584,9606.ENSP00000270625,9606.ENSP00000274242,9606.ENSP00000278572,9606.ENSP00000296674,9606.ENSP00000302896,9606.ENSP00000307889,9606.ENSP00000309334,9606.ENSP00000309830,9606.ENSP00000311430,9606.ENSP00000313007,9606.ENSP00000318646,9606.ENSP00000326806,9606.ENSP00000339095,9606.ENSP00000339795,…	RPL19	RPS12	RPS16	RPL35	RPL8	RPS11	RPL37	RPS3	RPS23	RPS9	RPL13	RPL15	RPL38	RPL4	PABPC1	RPS15A	NCBP2	RPS7	RPL7	RPS21	RPL3	RPL27A	RPS17	RPS3A	RPSA	RPL22L1	RPL22	ETF1	RPL12	RPL5	RPL7A	RPS4X	RPL10A	RPL11	NCBP1	RPS6	RPL13A	RPL24	RPL34	RPS29	RPL14	RPS8
HSA-72706	GTP hydrolysis and joining of the 60S ribosomal subunit	84	0.297659	top	7.57e-06	ks	9606.ENSP00000216190,9606.ENSP00000216554,9606.ENSP00000220849,9606.ENSP00000225430,9606.ENSP00000230050,9606.ENSP00000251453,9606.ENSP00000253039,9606.ENSP00000253108,9606.ENSP00000256383,9606.ENSP00000259469,9606.ENSP00000261868,9606.ENSP00000262584,9606.ENSP00000265753,9606.ENSP00000270625,9606.ENSP00000274242,9606.ENSP00000278572,9606.ENSP00000289371,9606.ENSP00000293831,9606.ENSP00000296674,…	EIF3D	EIF5	EIF3E	RPL19	RPS12	RPS16	EIF2S3	EIF3G	EIF2S1	RPL35	EIF3J	RPL8	EIF4H	RPS11	RPL37	RPS3	EIF5B	EIF4A1	RPS23	RPS9	RPL13	RPL15	RPL38	RPL4	RPS15A	EIF4A2	RPS7	RPL7	RPS21	RPL3	RPL27A	RPS17	RPS3A	RPSA	RPL22L1	RPL22	EIF3B	RPL12	RPL5	RPL7A	EIF3I	RPS4X
HSA-156827	L13a-mediated translational silencing of Ceruloplasmin expression	83	0.295049	top	4.69e-06	ks	9606.ENSP00000216190,9606.ENSP00000220849,9606.ENSP00000225430,9606.ENSP00000230050,9606.ENSP00000251453,9606.ENSP00000253039,9606.ENSP00000253108,9606.ENSP00000256383,9606.ENSP00000259469,9606.ENSP00000261868,9606.ENSP00000262584,9606.ENSP00000265753,9606.ENSP00000270625,9606.ENSP00000274242,9606.ENSP00000278572,9606.ENSP00000293831,9606.ENSP00000296674,9606.ENSP00000302896,9606.ENSP00000307889,…	EIF3D	EIF3E	RPL19	RPS12	RPS16	EIF2S3	EIF3G	EIF2S1	RPL35	EIF3J	RPL8	EIF4H	RPS11	RPL37	RPS3	EIF4A1	RPS23	RPS9	RPL13	RPL15	RPL38	RPL4	PABPC1	RPS15A	EIF4A2	RPS7	RPL7	RPS21	RPL3	RPL27A	RPS17	RPS3A	RPSA	RPL22L1	RPL22	EIF3B	RPL12	RPL5	RPL7A	EIF3I	RPS4X	RPL10A
HSA-72613	Eukaryotic Translation Initiation	90	0.272375	top	7.57e-06	ks	9606.ENSP00000216190,9606.ENSP00000216554,9606.ENSP00000220849,9606.ENSP00000225430,9606.ENSP00000230050,9606.ENSP00000251453,9606.ENSP00000253039,9606.ENSP00000253108,9606.ENSP00000256383,9606.ENSP00000259469,9606.ENSP00000261868,9606.ENSP00000262584,9606.ENSP00000265753,9606.ENSP00000270625,9606.ENSP00000273783,9606.ENSP00000274242,9606.ENSP00000278572,9606.ENSP00000289371,9606.ENSP00000293831,…	EIF3D	EIF5	EIF3E	RPL19	RPS12	RPS16	EIF2S3	EIF3G	EIF2S1	RPL35	EIF3J	RPL8	EIF4H	RPS11	EIF2B5	RPL37	RPS3	EIF5B	EIF4A1	RPS23	RPS9	RPL13	RPL15	RPL38	RPL4	PABPC1	RPS15A	EIF4A2	RPS7	RPL7	EIF4EBP1	RPS21	RPL3	RPL27A	RPS17	RPS3A	RPSA	RPL22L1	RPL22	EIF2B3	EIF3B	RPL12
HSA-72737	Cap-dependent Translation Initiation	90	0.272375	top	7.57e-06	ks	9606.ENSP00000216190,9606.ENSP00000216554,9606.ENSP00000220849,9606.ENSP00000225430,9606.ENSP00000230050,9606.ENSP00000251453,9606.ENSP00000253039,9606.ENSP00000253108,9606.ENSP00000256383,9606.ENSP00000259469,9606.ENSP00000261868,9606.ENSP00000262584,9606.ENSP00000265753,9606.ENSP00000270625,9606.ENSP00000273783,9606.ENSP00000274242,9606.ENSP00000278572,9606.ENSP00000289371,9606.ENSP00000293831,…	EIF3D	EIF5	EIF3E	RPL19	RPS12	RPS16	EIF2S3	EIF3G	EIF2S1	RPL35	EIF3J	RPL8	EIF4H	RPS11	EIF2B5	RPL37	RPS3	EIF5B	EIF4A1	RPS23	RPS9	RPL13	RPL15	RPL38	RPL4	PABPC1	RPS15A	EIF4A2	RPS7	RPL7	EIF4EBP1	RPS21	RPL3	RPL27A	RPS17	RPS3A	RPSA	RPL22L1	RPL22	EIF2B3	EIF3B	RPL12
HSA-9010553	Regulation of expression of SLITs and ROBOs	113	0.26227	top	7.32e-06	ks	9606.ENSP00000044462,9606.ENSP00000157812,9606.ENSP00000210313,9606.ENSP00000215071,9606.ENSP00000216225,9606.ENSP00000216455,9606.ENSP00000216802,9606.ENSP00000219313,9606.ENSP00000223321,9606.ENSP00000225430,9606.ENSP00000230050,9606.ENSP00000251453,9606.ENSP00000259457,9606.ENSP00000259469,9606.ENSP00000261303,9606.ENSP00000261479,9606.ENSP00000261712,9606.ENSP00000262193,9606.ENSP00000262306,…	PSMA4	PSMC4	PSMD5	PSMD8	RBX1	PSMA3	PSME2	PSMD7	PSMA2	RPL19	RPS12	RPS16	PSMB7	RPL35	PSMC1	PSMA6	PSMD11	PSMB1	TCEB2	RPL8	PSMD3	EIF4A3	PSMB6	RPS11	RPL37	UPF3B	RPS3	PSMB4	PSME3	RPS23	RPS9	RPL13	RPL15	PSMD1	RPL38	PSMD2	PSMC5	RPL4	PABPC1	RPS15A	NCBP2	PSMF1
HSA-376176	Signaling by ROBO receptors	130	0.259269	top	4.59e-06	ks	9606.ENSP00000044462,9606.ENSP00000157812,9606.ENSP00000210313,9606.ENSP00000215071,9606.ENSP00000216225,9606.ENSP00000216455,9606.ENSP00000216802,9606.ENSP00000219313,9606.ENSP00000223321,9606.ENSP00000225430,9606.ENSP00000225655,9606.ENSP00000229922,9606.ENSP00000230050,9606.ENSP00000239940,9606.ENSP00000245932,9606.ENSP00000251453,9606.ENSP00000259457,9606.ENSP00000259469,9606.ENSP00000261303,…	PSMA4	PSMC4	PSMD5	PSMD8	RBX1	PSMA3	PSME2	PSMD7	PSMA2	RPL19	PFN1	CAP2	RPS12	PFN2	VASP	RPS16	PSMB7	RPL35	PSMC1	PSMA6	PSMD11	PSMB1	TCEB2	RPL8	CLASP1	GPC1	PSMD3	NRP1	PRKAR2A	EIF4A3	PSMB6	RPS11	RPL37	UPF3B	PAK1	RPS3	PSMB4	PSME3	RPS23	RPS9	RPL13	RPL15
HSA-1799339	SRP-dependent cotranslational protein targeting to membrane	72	0.256477	top	0.00019	ks	9606.ENSP00000223641,9606.ENSP00000225430,9606.ENSP00000230050,9606.ENSP00000251453,9606.ENSP00000259469,9606.ENSP00000262584,9606.ENSP00000267884,9606.ENSP00000270625,9606.ENSP00000274242,9606.ENSP00000278572,9606.ENSP00000296674,9606.ENSP00000302896,9606.ENSP00000305230,9606.ENSP00000307889,9606.ENSP00000309334,9606.ENSP00000309830,9606.ENSP00000311430,9606.ENSP00000312066,9606.ENSP00000318646,…	SEC61B	RPL19	RPS12	RPS16	RPL35	RPL8	SRP14	RPS11	RPL37	RPS3	RPS23	RPS9	SRP9	RPL13	RPL15	RPL38	RPL4	SRP68	RPS15A	RPS7	RPL7	SRP72	RPS21	RPL3	RPL27A	RPS17	RPS3A	RPSA	RPL22L1	RPL22	RPL12	RPL5	RPL7A	RPS4X	RPL10A	RPL11	RPS6	RPL13A	RPL24	RPL34	RPS29	RPL14
HSA-927802	Nonsense-Mediated Decay (NMD)	78	0.256414	top	1.96e-05	ks	9606.ENSP00000225430,9606.ENSP00000230050,9606.ENSP00000251453,9606.ENSP00000259469,9606.ENSP00000262584,9606.ENSP00000263073,9606.ENSP00000269349,9606.ENSP00000270625,9606.ENSP00000274242,9606.ENSP00000276201,9606.ENSP00000278572,9606.ENSP00000296674,9606.ENSP00000302896,9606.ENSP00000307889,9606.ENSP00000309334,9606.ENSP00000309830,9606.ENSP00000311430,9606.ENSP00000313007,9606.ENSP00000318646,…	RPL19	RPS12	RPS16	RPL35	RPL8	SMG6	EIF4A3	RPS11	RPL37	UPF3B	RPS3	RPS23	RPS9	RPL13	RPL15	RPL38	RPL4	PABPC1	RPS15A	PPP2R1A	PPP2R2A	NCBP2	RPS7	RPL7	RPS21	RPL3	RPL27A	RPS17	RPS3A	RPSA	RPL22L1	RPL22	ETF1	RPL12	RPL5	RPL7A	RPS4X	RPL10A	RPL11	NCBP1	UPF3A	RPS6
HSA-975957	Nonsense Mediated Decay (NMD) enhanced by the Exon Junction Complex (EJC)	78	0.256414	top	1.96e-05	ks	9606.ENSP00000225430,9606.ENSP00000230050,9606.ENSP00000251453,9606.ENSP00000259469,9606.ENSP00000262584,9606.ENSP00000263073,9606.ENSP00000269349,9606.ENSP00000270625,9606.ENSP00000274242,9606.ENSP00000276201,9606.ENSP00000278572,9606.ENSP00000296674,9606.ENSP00000302896,9606.ENSP00000307889,9606.ENSP00000309334,9606.ENSP00000309830,9606.ENSP00000311430,9606.ENSP00000313007,9606.ENSP00000318646,…	RPL19	RPS12	RPS16	RPL35	RPL8	SMG6	EIF4A3	RPS11	RPL37	UPF3B	RPS3	RPS23	RPS9	RPL13	RPL15	RPL38	RPL4	PABPC1	RPS15A	PPP2R1A	PPP2R2A	NCBP2	RPS7	RPL7	RPS21	RPL3	RPL27A	RPS17	RPS3A	RPSA	RPL22L1	RPL22	ETF1	RPL12	RPL5	RPL7A	RPS4X	RPL10A	RPL11	NCBP1	UPF3A	RPS6
HSA-6791226	Major pathway of rRNA processing in the nucleolus and cytosol	81	0.228732	top	0.0005	ks	9606.ENSP00000221801,9606.ENSP00000225430,9606.ENSP00000230050,9606.ENSP00000230340,9606.ENSP00000251453,9606.ENSP00000259469,9606.ENSP00000262584,9606.ENSP00000265564,9606.ENSP00000270625,9606.ENSP00000274242,9606.ENSP00000278572,9606.ENSP00000296674,9606.ENSP00000302896,9606.ENSP00000307889,9606.ENSP00000309334,9606.ENSP00000309830,9606.ENSP00000311430,9606.ENSP00000317691,9606.ENSP00000318195,…	FBL	RPL19	RPS12	BYSL	RPS16	RPL35	RPL8	EXOSC7	RPS11	RPL37	RPS3	RPS23	RPS9	RPL13	RPL15	RPL38	RPL4	RPP25	NCL	RPS15A	RPS7	RPL7	RPS21	RPL3	RPL27A	RPS17	RPS3A	RPSA	RPL22L1	RPL22	DDX21	RPL12	LTV1	RPL5	RPL7A	EXOSC2	RPS4X	RPL10A	RPL11	XRN2	DIS3	EXOSC9
HSA-72312	rRNA processing	83	0.216816	top	0.00062	ks	9606.ENSP00000221801,9606.ENSP00000225430,9606.ENSP00000230050,9606.ENSP00000230340,9606.ENSP00000251453,9606.ENSP00000259469,9606.ENSP00000262584,9606.ENSP00000265564,9606.ENSP00000270625,9606.ENSP00000274242,9606.ENSP00000278572,9606.ENSP00000296674,9606.ENSP00000302896,9606.ENSP00000307889,9606.ENSP00000309334,9606.ENSP00000309830,9606.ENSP00000311430,9606.ENSP00000317691,9606.ENSP00000318195,…	FBL	RPL19	RPS12	BYSL	RPS16	RPL35	RPL8	EXOSC7	RPS11	RPL37	RPS3	RPS23	RPS9	RPL13	RPL15	RPL38	RPL4	RPP25	NCL	RPS15A	RPS7	RPL7	RPS21	RPL3	RPL27A	RPS17	RPS3A	RPSA	RPL22L1	RPL22	DDX21	RPL12	LTV1	RPL5	RPL7A	EXOSC2	RPS4X	RPL10A	RPL11	XRN2	DIS3	EXOSC9
HSA-8868773	rRNA processing in the nucleus and cytosol	83	0.216816	top	0.00062	ks	9606.ENSP00000221801,9606.ENSP00000225430,9606.ENSP00000230050,9606.ENSP00000230340,9606.ENSP00000251453,9606.ENSP00000259469,9606.ENSP00000262584,9606.ENSP00000265564,9606.ENSP00000270625,9606.ENSP00000274242,9606.ENSP00000278572,9606.ENSP00000296674,9606.ENSP00000302896,9606.ENSP00000307889,9606.ENSP00000309334,9606.ENSP00000309830,9606.ENSP00000311430,9606.ENSP00000317691,9606.ENSP00000318195,…	FBL	RPL19	RPS12	BYSL	RPS16	RPL35	RPL8	EXOSC7	RPS11	RPL37	RPS3	RPS23	RPS9	RPL13	RPL15	RPL38	RPL4	RPP25	NCL	RPS15A	RPS7	RPL7	RPS21	RPL3	RPL27A	RPS17	RPS3A	RPSA	RPL22L1	RPL22	DDX21	RPL12	LTV1	RPL5	RPL7A	EXOSC2	RPS4X	RPL10A	RPL11	XRN2	DIS3	EXOSC9
HSA-71291	Metabolism of amino acids and derivatives	155	0.202526	top	7.57e-06	ks	9606.ENSP00000044462,9606.ENSP00000157812,9606.ENSP00000175506,9606.ENSP00000205402,9606.ENSP00000210313,9606.ENSP00000215071,9606.ENSP00000216455,9606.ENSP00000216465,9606.ENSP00000216802,9606.ENSP00000217426,9606.ENSP00000219313,9606.ENSP00000220966,9606.ENSP00000222673,9606.ENSP00000223029,9606.ENSP00000223321,9606.ENSP00000225430,9606.ENSP00000230050,9606.ENSP00000231572,9606.ENSP00000234677,…	PSMA4	PSMC4	ASNS	DLD	PSMD5	PSMD8	PSMA3	GSTZ1	PSME2	AHCY	PSMD7	PYCRL	OGDH	AIMP2	PSMA2	RPL19	RPS12	RARS	SARS	GOT2	RPS16	SCLY	HRSP12	PSMB7	RPL35	CCBL2	PSMC1	PSMA6	SLC7A5	PSMD11	MARS	PSMB1	RPL8	PSMD3	PAPSS1	PSMB6	RPS11	ENOPH1	RPL37	GLUD1	RPS3	HNMT
HSA-72766	Translation	132	0.12785	top	0.0054	ks	9606.ENSP00000216190,9606.ENSP00000216554,9606.ENSP00000217182,9606.ENSP00000220849,9606.ENSP00000223029,9606.ENSP00000223641,9606.ENSP00000225430,9606.ENSP00000230050,9606.ENSP00000231572,9606.ENSP00000234677,9606.ENSP00000251453,9606.ENSP00000253039,9606.ENSP00000253108,9606.ENSP00000256383,9606.ENSP00000256441,9606.ENSP00000256854,9606.ENSP00000259469,9606.ENSP00000261772,9606.ENSP00000261868,…	EIF3D	EIF5	EEF1A2	EIF3E	AIMP2	SEC61B	RPL19	RPS12	RARS	SARS	RPS16	EIF2S3	EIF3G	EIF2S1	MRPS36	NARS	RPL35	AARS	EIF3J	MARS	RPL8	EIF4H	SRP14	RPS11	EIF2B5	RPL37	RPS3	FARSB	EIF5B	EIF4A1	APEH	RPS23	ICT1	RPS9	SRP9	QARS	RPL13	EEF2	RPL15	RPL38	RPL4	SRP68
[truncated: 113 more columns]
