# Supplementary material for: Substrate O‐glycosylation actively regulates extracellular proteolysis
Source: Protein Sci. 2024 Jul 29;33(8):e5128. doi: 10.1002/pro.5128 (PMC11285871; doi:10.1002/pro.5128)
Supplement: Supplementary file 8 — Table S8: Proteins identified and quantified by DIA. [file PRO-33-e5128-s001.xlsx]

## Sheet: Proteins
PG.ProteinGroups	PG.ProteinAccessions	PG.ProteinDescriptions	wt_1	wt_2	wt_3	COSMC ko_1	COSMC ko_2	COSMC ko_3	p value(GraphPad)
P19021	P19021	Peptidyl-glycine alpha-amidating monooxygenase	4138677	4250227	4.31533e+06	2.81546e+06	2.83019e+06	2.6702e+06	3.6e-05
P00750	P00750	Tissue-type plasminogen activator	2.71094e+06	2.865e+06	2.80801e+06	1.36987e+06	1544074	1.27663e+06	0.000102
Q86XX4	Q86XX4	Extracellular matrix organizing protein FRAS1	2558700	2.52118e+06	2267592	1.27142e+06	1.18514e+06	1.12078e+06	0.000243
P02751	P02751	Fibronectin	14581304	15258083	15197849	11288446	11466878	11900339	0.000255
Q13753	Q13753	Laminin subunit gamma-2	679695	713073	623084	425268	413762	409874	0.000662
Q16270	Q16270	Insulin-like growth factor-binding protein 7	75819568	89874976	87988960	55544992	57564876	49763276	0.00372
P50281	P50281	Matrix metalloproteinase-14	8054332	7.79662e+06	8413071	9336179	10094610	9427517	0.006835
P05067	P05067	Amyloid-beta precursor protein	50366076	41692028	40416708	30476162	31590438	29586820	0.012844
O15232	O15232	Matrilin-3	441746	371894	300800	163706	229649	234168	0.025331
O14792	O14792	Heparan sulfate glucosamine 3-O-sulfotransferase 1	414316	444908	428681	206141	165987	201739	<,001
O00468	O00468	Agrin	5.32892e+06	4944990	5317237	3305603	3.24232e+06	3.13187e+06	<,001
P52848	P52848	Bifunctional heparan sulfate N-deacetylase/N-sulfotransferase 1	576062	656762	652409	299393	259063	313052	<,001
P31431	P31431	Syndecan-4	3.98097e+06	4721380	4345453	2835495	2.66234e+06	2.52371e+06	0.002
P98160	P98160	Basement membrane-specific heparan sulfate proteoglycan core protein	1.08808e+06	945445	947090	585792	653425	684984	0.003
P35052	P35052	Glypican-1	751093	746607	846371	646789	597681	652539	0.016
Q93063	Q93063	Exostosin-2	290080	294005	294139	234273	299956	236991	0.172
O60243	O60243	Heparan-sulfate 6-O-sulfotransferase 1	394950	287590	243248	335544	300056	355196	0.674
O43505	O43505	Beta-1,4-glucuronyltransferase 1	1.06239e+06	1.29308e+06	1.03636e+06	967023	684657	645532	0.048528
Q11206	Q11206	CMP-N-acetylneuraminate-beta-galactosamide-alpha-2,3-sialyltransferase 4	88146.3	79592.6	101323	75038.7	23362.3	19676	0.056687
Q9NY97	Q9NY97	N-acetyllactosaminide beta-1,3-N-acetylglucosaminyltransferase 2	64247.6	60616.4	57513.3	65818.4	25831.6	32195.2	0.1952
O60513	O60513	Beta-1,4-galactosyltransferase 4	118820	100621	63704.3	102058	20812.5	55417.1	0.288504
O43286	O43286	Beta-1,4-galactosyltransferase 5	189514	261996	248212	263692	223953	247479	0.66198
P15291	P15291	Beta-1,4-galactosyltransferase 1	1.39089e+06	1.549e+06	1201667	1.54131e+06	1.42286e+06	1.17502e+06	0.995992
P51884	P51884	Lumican	62598572	61436952	64939028	26414694	27090644	18762106	0.00017
P07478	P07478	Trypsin-2	34859792	34842928	40320860	3.948e+06	4207136	4439518	5.9e-05
P39060	P39060	Collagen alpha-1(XVIII) chain	1.08803e+06	1.06951e+06	1.01708e+06	439023	406544	314186	9.8e-05
O60911	O60911	Cathepsin L2	295128	181218	218842	491079	466477	554377	0.003057
P09958	P09958	Furin	599382	662202	524388	409171	388961	430499	0.011111
P16035	P16035	Metalloproteinase inhibitor 2	104617632	80565112	81693560	61573620	45715196	43695868	0.016156
P01033	P01033	Metalloproteinase inhibitor 1	48095932	61272920	56639536	55513188	52116596	31751302	0.348392
