# Supplementary material for: Substrate O‐glycosylation actively regulates extracellular proteolysis
Source: Protein Sci. 2024 Jul 29;33(8):e5128. doi: 10.1002/pro.5128 (PMC11285871; doi:10.1002/pro.5128)
Supplement: Supplementary file 9 — Table S9: Quantification of VTSQNLQLENLR peptide, derived from CD74 by PRM. [file PRO-33-e5128-s008.xlsx]

## Sheet: PRM 
Peptide	Precursor	Protein Name	File Name	Precursor Charge	Precursor Mz	Total Area Fragment	TIC intensity	Quantification
VTSQNLQLENLR	707,8861++	sp|P04233|HG2A_HUMAN	20210812_FJ_EM_PRM_Ecoli_CTR_210814150612.raw	2	707.886	22957782	41717563392	Normalized Area: 2,6721E+7
VTSQNLQLENLR	707,8861++	sp|P04233|HG2A_HUMAN	20210812_FJ_EM_PRM_Ecoli_CTSS.raw	2	707.886	1099640064	58483400704	Normalized Area: 9,1298E+8
VTSQNLQLENLR	707,8861++	sp|P04233|HG2A_HUMAN	20210812_FJ_EM_PRM_HEK_CTR.raw	2	707.886	28094448	27886788608	Normalized Area: 4,8917E+7
VTSQNLQLENLR	707,8861++	sp|P04233|HG2A_HUMAN	20210812_FJ_EM_PRM_HEK_CTSS.raw	2	707.886	1086027136	59861061632	Normalized Area: 8,8092E+8
VTSQNLQLENLR	707,8861++	sp|P04233|HG2A_HUMAN	20211105_KMJ_EM_CD74_Ecoli_CTR_TRYPSIN.raw	2	707.886	48462488	27364362240	Normalized Area: 8,5993E+7
VTSQNLQLENLR	707,8861++	sp|P04233|HG2A_HUMAN	20211105_KMJ_EM_CD74_Ecoli_CTSS_TRYPSIN.raw	2	707.886	5713556480	42535636992	Normalized Area: 6,5222E+9
VTSQNLQLENLR	707,8861++	sp|P04233|HG2A_HUMAN	20211105_KMJ_EM_CD74_HEK_CTR_TRYPSIN.raw	2	707.886	110719616	54576140288	Normalized Area: 9,8506E+7
VTSQNLQLENLR	707,8861++	sp|P04233|HG2A_HUMAN	20211105_KMJ_EM_CD74_HEK_CTSS_TRYPSIN.raw	2	707.886	6521567232	55118757888	Normalized Area: 5,7451E+9
