# Supplementary material for: Substrate O‐glycosylation actively regulates extracellular proteolysis
Source: Protein Sci. 2024 Jul 29;33(8):e5128. doi: 10.1002/pro.5128 (PMC11285871; doi:10.1002/pro.5128)
Supplement: Supplementary file 10 — Table S10: Glycopeptides identified from human recombinant CD74, expressed in HEK cells. [file PRO-33-e5128-s011.xlsx]

## Sheet: O-Glycopeptides
Peptide < ProteinMetrics Confidential >	Glycans NHFAGNa	Modification Type(s)	Observed m/z	z	Observed (M+H)	Calc. mass (M+H)	Off-by-x error	Mass error (ppm)	Starting position	Protein Name
R.LDKLTVTSQNLQLENLR.M			993.058	2	1985.11	1985.1	0	3.5	78	>sp|P04233|HG2A_HUMAN HLA class II histocompatibility antigen gamma chain OS=Homo sapiens OX=9606 GN=CD74 PE=1 SV=3
R.LDKLTVTSQNLQLENLR.M			662.373	3	1985.11	1985.1	0	1.5	78	>sp|P04233|HG2A_HUMAN HLA class II histocompatibility antigen gamma chain OS=Homo sapiens OX=9606 GN=CD74 PE=1 SV=3
R.LDKLTVTSQNLQLENLR.M			662.374	3	1985.11	1985.1	0	2.2	78	>sp|P04233|HG2A_HUMAN HLA class II histocompatibility antigen gamma chain OS=Homo sapiens OX=9606 GN=CD74 PE=1 SV=3
R.LDKLT[+947.323]VTSQNLQLENLR.M	HexNAc(1)Hex(1)NeuAc(2)	T[+947]	978.145	3	2932.42	2932.43	0	-1.5	78	>sp|P04233|HG2A_HUMAN HLA class II histocompatibility antigen gamma chain OS=Homo sapiens OX=9606 GN=CD74 PE=1 SV=3
R.LDKLTVTS[+917.349]QNLQLENLR.M	HexNAc(3)Hex(1)Fuc(1)	S[+917]	968.158	3	2902.46	2902.45	0	2.7	78	>sp|P04233|HG2A_HUMAN HLA class II histocompatibility antigen gamma chain OS=Homo sapiens OX=9606 GN=CD74 PE=1 SV=3
R.LDKLTVTS[+1021.360]QNLQLENLR.M	HexNAc(2)Hex(2)NeuAc(1)	S[+1021]	1002.83	3	3006.47	3006.46	0	2.7	78	>sp|P04233|HG2A_HUMAN HLA class II histocompatibility antigen gamma chain OS=Homo sapiens OX=9606 GN=CD74 PE=1 SV=3
R.LDKLTVTS[+859.307]QNLQLENLR.M	HexNAc(2)Hex(1)NeuAc(1)	S[+859]	948.81	3	2844.42	2844.41	0	2	78	>sp|P04233|HG2A_HUMAN HLA class II histocompatibility antigen gamma chain OS=Homo sapiens OX=9606 GN=CD74 PE=1 SV=3
R.LDKLT[+1312.455]VTSQNLQLENLR.M	HexNAc(2)Hex(2)NeuAc(2)	T[+1312]	1099.86	3	3297.56	3297.56	0	1.6	78	>sp|P04233|HG2A_HUMAN HLA class II histocompatibility antigen gamma chain OS=Homo sapiens OX=9606 GN=CD74 PE=1 SV=3
R.LDKLTVT[+203.079]SQNLQLENLR.M	HexNAc(1)	T[+203]	730.067	3	2188.19	2188.18	0	2.6	78	>sp|P04233|HG2A_HUMAN HLA class II histocompatibility antigen gamma chain OS=Homo sapiens OX=9606 GN=CD74 PE=1 SV=3
R.LDKLTVTS[+730.264]QNLQLENLR.M	HexNAc(2)Hex(2)	S[+730]	905.796	3	2715.37	2715.37	0	2.1	78	>sp|P04233|HG2A_HUMAN HLA class II histocompatibility antigen gamma chain OS=Homo sapiens OX=9606 GN=CD74 PE=1 SV=3
R.LDKLTVT[+1062.386]SQNLQLENLR.M	HexNAc(3)Hex(1)NeuAc(1)	T[+1062]	1016.5	3	3047.5	3047.49	0	2.2	78	>sp|P04233|HG2A_HUMAN HLA class II histocompatibility antigen gamma chain OS=Homo sapiens OX=9606 GN=CD74 PE=1 SV=3
R.LDKLTVT[+365.132]SQNLQLENLR.M	HexNAc(1)Hex(1)	T[+365]	784.085	3	2350.24	2350.23	0	2.6	78	>sp|P04233|HG2A_HUMAN HLA class II histocompatibility antigen gamma chain OS=Homo sapiens OX=9606 GN=CD74 PE=1 SV=3
R.LDKLTVT[+1167.418]SQNLQLENLR.M	HexNAc(2)Hex(2)Fuc(1)NeuAc(1)	T[+1167]	1051.51	3	3152.53	3152.52	0	2.3	78	>sp|P04233|HG2A_HUMAN HLA class II histocompatibility antigen gamma chain OS=Homo sapiens OX=9606 GN=CD74 PE=1 SV=3
R.LDKLTVTS[+876.322]QNLQLENLR.M	HexNAc(2)Hex(2)Fuc(1)	S[+876]	954.481	3	2861.43	2861.42	0	1.7	78	>sp|P04233|HG2A_HUMAN HLA class II histocompatibility antigen gamma chain OS=Homo sapiens OX=9606 GN=CD74 PE=1 SV=3
R.LDKLTVTS[+656.228]QNLQLENLR.M	HexNAc(1)Hex(1)NeuAc(1)	S[+656]	881.114	3	2641.33	2641.33	0	-1.2	78	>sp|P04233|HG2A_HUMAN HLA class II histocompatibility antigen gamma chain OS=Homo sapiens OX=9606 GN=CD74 PE=1 SV=3
R.LDKLTVTS[+947.323]QNLQLENLR.M	HexNAc(1)Hex(1)NeuAc(2)	S[+947]	978.149	3	2932.43	2932.43	0	1.9	78	>sp|P04233|HG2A_HUMAN HLA class II histocompatibility antigen gamma chain OS=Homo sapiens OX=9606 GN=CD74 PE=1 SV=3
R.LDKLTVT[+365.132]S[+406.159]QNLQLENLR.M	HexNAc(1)Hex(1),HexNAc(2)	S[+406], T[+365]	919.471	3	2756.4	2756.39	0	2.2	78	>sp|P04233|HG2A_HUMAN HLA class II histocompatibility antigen gamma chain OS=Homo sapiens OX=9606 GN=CD74 PE=1 SV=3
K.LTVTSQNLQLENLR.M			814.955	2	1628.9	1628.9	0	3.4	81	>sp|P04233|HG2A_HUMAN HLA class II histocompatibility antigen gamma chain OS=Homo sapiens OX=9606 GN=CD74 PE=1 SV=3
K.LTVTSQNLQLENLR.M			814.953	2	1628.9	1628.9	0	1.9	81	>sp|P04233|HG2A_HUMAN HLA class II histocompatibility antigen gamma chain OS=Homo sapiens OX=9606 GN=CD74 PE=1 SV=3
K.LT[+511.190]VTSQNLQLENLR.M	HexNAc(1)Hex(1)Fuc(1)	T[+511]	1070.55	2	2140.09	2140.09	0	2.7	81	>sp|P04233|HG2A_HUMAN HLA class II histocompatibility antigen gamma chain OS=Homo sapiens OX=9606 GN=CD74 PE=1 SV=3
K.LTVTS[+1021.360]QNLQLENLR.M	HexNAc(2)Hex(2)NeuAc(1)	S[+1021]	884.093	3	2650.26	2650.26	0	3.1	81	>sp|P04233|HG2A_HUMAN HLA class II histocompatibility antigen gamma chain OS=Homo sapiens OX=9606 GN=CD74 PE=1 SV=3
K.LTVTS[+656.228]QNLQLENLR.M	HexNAc(1)Hex(1)NeuAc(1)	S[+656]	1143.07	2	2285.13	2285.12	0	3	81	>sp|P04233|HG2A_HUMAN HLA class II histocompatibility antigen gamma chain OS=Homo sapiens OX=9606 GN=CD74 PE=1 SV=3
K.LTVTS[+1062.386]QNLQLENLR.M	HexNAc(3)Hex(1)NeuAc(1)	S[+1062]	897.769	3	2691.29	2691.28	0	3.1	81	>sp|P04233|HG2A_HUMAN HLA class II histocompatibility antigen gamma chain OS=Homo sapiens OX=9606 GN=CD74 PE=1 SV=3
K.LTVT[+406.159]SQNLQLENLR.M	HexNAc(2)	T[+406]	1018.03	2	2035.06	2035.06	0	2.8	81	>sp|P04233|HG2A_HUMAN HLA class II histocompatibility antigen gamma chain OS=Homo sapiens OX=9606 GN=CD74 PE=1 SV=3
K.LT[+917.349]VTSQNLQLENLR.M	HexNAc(3)Hex(1)Fuc(1)	T[+917]	849.422	3	2546.25	2546.25	0	1.9	81	>sp|P04233|HG2A_HUMAN HLA class II histocompatibility antigen gamma chain OS=Homo sapiens OX=9606 GN=CD74 PE=1 SV=3
K.LTVTS[+656.228]QNLQLENLR.M	HexNAc(1)Hex(1)NeuAc(1)	S[+656]	1143.07	2	2285.13	2285.12	0	2.4	81	>sp|P04233|HG2A_HUMAN HLA class II histocompatibility antigen gamma chain OS=Homo sapiens OX=9606 GN=CD74 PE=1 SV=3
K.LTVTS[+876.322]QNLQLENLR.M	HexNAc(2)Hex(2)Fuc(1)	S[+876]	835.746	3	2505.22	2505.22	0	1.7	81	>sp|P04233|HG2A_HUMAN HLA class II histocompatibility antigen gamma chain OS=Homo sapiens OX=9606 GN=CD74 PE=1 SV=3
K.LTVT[+203.079]SQNLQLENLR.M	HexNAc(1)	T[+203]	916.494	2	1831.98	1831.98	0	2	81	>sp|P04233|HG2A_HUMAN HLA class II histocompatibility antigen gamma chain OS=Homo sapiens OX=9606 GN=CD74 PE=1 SV=3
K.LTVTSQNLQLEN[+0.984]LR.M		N[+1]	815.446	2	1629.88	1629.88	0	2.4	81	>sp|P04233|HG2A_HUMAN HLA class II histocompatibility antigen gamma chain OS=Homo sapiens OX=9606 GN=CD74 PE=1 SV=3
K.LTVTS[+947.323]QNLQLENLR.M	HexNAc(1)Hex(1)NeuAc(2)	S[+947]	859.413	3	2576.22	2576.22	0	1.3	81	>sp|P04233|HG2A_HUMAN HLA class II histocompatibility antigen gamma chain OS=Homo sapiens OX=9606 GN=CD74 PE=1 SV=3
K.LTVT[+203.079]SQNLQLENLR.M	HexNAc(1)	T[+203]	916.494	2	1831.98	1831.98	0	2.5	81	>sp|P04233|HG2A_HUMAN HLA class II histocompatibility antigen gamma chain OS=Homo sapiens OX=9606 GN=CD74 PE=1 SV=3
K.LT[+365.132]VT[+406.159]SQNLQLENLR.M	HexNAc(1)Hex(1),HexNAc(2)	T[+365][+406]	800.736	3	2400.19	2400.19	0	2.5	81	>sp|P04233|HG2A_HUMAN HLA class II histocompatibility antigen gamma chain OS=Homo sapiens OX=9606 GN=CD74 PE=1 SV=3
K.LTVT[+609.238]SQ[+0.984]NLQLENLR.M	HexNAc(3)	Q[+1], T[+609]	747.052	3	2239.14	2239.12	0	9.6	81	>sp|P04233|HG2A_HUMAN HLA class II histocompatibility antigen gamma chain OS=Homo sapiens OX=9606 GN=CD74 PE=1 SV=3
K.LTVTS[+609.238]Q[+0.984]NLQLENLR.M	HexNAc(3)	Q[+1], S[+609]	747.052	3	2239.14	2239.12	0	9.6	81	>sp|P04233|HG2A_HUMAN HLA class II histocompatibility antigen gamma chain OS=Homo sapiens OX=9606 GN=CD74 PE=1 SV=3
K.LT[+609.238]VTSQ[+0.984]NLQLENLR.M	HexNAc(3)	Q[+1], T[+609]	747.052	3	2239.14	2239.12	0	9.6	81	>sp|P04233|HG2A_HUMAN HLA class II histocompatibility antigen gamma chain OS=Homo sapiens OX=9606 GN=CD74 PE=1 SV=3
K.LTVTS[+609.238]Q[+0.984]NLQLENLR.M	HexNAc(3)	Q[+1], S[+609]	747.052	3	2239.14	2239.12	0	9.6	81	>sp|P04233|HG2A_HUMAN HLA class II histocompatibility antigen gamma chain OS=Homo sapiens OX=9606 GN=CD74 PE=1 SV=3
K.LTVTS[+609.238]Q[+0.984]NLQLENLR.M	HexNAc(3)	Q[+1], S[+609]	747.052	3	2239.14	2239.12	0	9.6	81	>sp|P04233|HG2A_HUMAN HLA class II histocompatibility antigen gamma chain OS=Homo sapiens OX=9606 GN=CD74 PE=1 SV=3
K.LTVTS[+609.238]Q[+0.984]NLQLENLR.M	HexNAc(3)	Q[+1], S[+609]	747.052	3	2239.14	2239.12	0	9.6	81	>sp|P04233|HG2A_HUMAN HLA class II histocompatibility antigen gamma chain OS=Homo sapiens OX=9606 GN=CD74 PE=1 SV=3
K.LTVTS[+609.238]Q[+0.984]NLQLENLR.M	HexNAc(3)	Q[+1], S[+609]	747.052	3	2239.14	2239.12	0	9.6	81	>sp|P04233|HG2A_HUMAN HLA class II histocompatibility antigen gamma chain OS=Homo sapiens OX=9606 GN=CD74 PE=1 SV=3
K.LTVT[+609.238]SQ[+0.984]NLQLENLR.M	HexNAc(3)	Q[+1], T[+609]	747.052	3	2239.14	2239.12	0	9.6	81	>sp|P04233|HG2A_HUMAN HLA class II histocompatibility antigen gamma chain OS=Homo sapiens OX=9606 GN=CD74 PE=1 SV=3
K.LTVTS[+609.238]Q[+0.984]NLQLENLR.M	HexNAc(3)	Q[+1], S[+609]	747.052	3	2239.14	2239.12	0	9.6	81	>sp|P04233|HG2A_HUMAN HLA class II histocompatibility antigen gamma chain OS=Homo sapiens OX=9606 GN=CD74 PE=1 SV=3
K.LTVTS[+609.238]Q[+0.984]NLQLENLR.M	HexNAc(3)	Q[+1], S[+609]	747.052	3	2239.14	2239.12	0	9.6	81	>sp|P04233|HG2A_HUMAN HLA class II histocompatibility antigen gamma chain OS=Homo sapiens OX=9606 GN=CD74 PE=1 SV=3
K.LTVTS[+609.238]Q[+0.984]NLQLENLR.M	HexNAc(3)	Q[+1], S[+609]	747.052	3	2239.14	2239.12	0	9.6	81	>sp|P04233|HG2A_HUMAN HLA class II histocompatibility antigen gamma chain OS=Homo sapiens OX=9606 GN=CD74 PE=1 SV=3
K.LTVTS[+947.323]QNLQLEN[+0.984]LRMK.L	HexNAc(1)Hex(1)NeuAc(2)	N[+1], S[+947]	946.122	3	2836.35	2836.34	0	3.9	81	>sp|P04233|HG2A_HUMAN HLA class II histocompatibility antigen gamma chain OS=Homo sapiens OX=9606 GN=CD74 PE=1 SV=3
R.MKLPKPPKPVSK.M			450.617	3	1349.84	1349.83	0	2.4	95	>sp|P04233|HG2A_HUMAN HLA class II histocompatibility antigen gamma chain OS=Homo sapiens OX=9606 GN=CD74 PE=1 SV=3
R.MKLPKPPKPVSK.M			450.618	3	1349.84	1349.83	0	3.4	95	>sp|P04233|HG2A_HUMAN HLA class II histocompatibility antigen gamma chain OS=Homo sapiens OX=9606 GN=CD74 PE=1 SV=3
R.MKLPKPPKPVSK.M			450.618	3	1349.84	1349.83	0	3.8	95	>sp|P04233|HG2A_HUMAN HLA class II histocompatibility antigen gamma chain OS=Homo sapiens OX=9606 GN=CD74 PE=1 SV=3
R.MKLPKPPKPVSK.M			450.617	3	1349.84	1349.83	0	2	95	>sp|P04233|HG2A_HUMAN HLA class II histocompatibility antigen gamma chain OS=Homo sapiens OX=9606 GN=CD74 PE=1 SV=3
R.MKLPKPPKPVSK.M			450.617	3	1349.84	1349.83	0	2.4	95	>sp|P04233|HG2A_HUMAN HLA class II histocompatibility antigen gamma chain OS=Homo sapiens OX=9606 GN=CD74 PE=1 SV=3
R.MKLPKPPKPVSK.M			450.618	3	1349.84	1349.83	0	3.4	95	>sp|P04233|HG2A_HUMAN HLA class II histocompatibility antigen gamma chain OS=Homo sapiens OX=9606 GN=CD74 PE=1 SV=3
R.M[+15.995]KLPKPPKPVSK.M		M[+16]	455.949	3	1365.83	1365.83	0	1.8	95	>sp|P04233|HG2A_HUMAN HLA class II histocompatibility antigen gamma chain OS=Homo sapiens OX=9606 GN=CD74 PE=1 SV=3
R.M[+15.995]KLPKPPKPVSK.M		M[+16]	455.949	3	1365.83	1365.83	0	2.5	95	>sp|P04233|HG2A_HUMAN HLA class II histocompatibility antigen gamma chain OS=Homo sapiens OX=9606 GN=CD74 PE=1 SV=3
R.M[+15.995]KLPKPPKPVSK.M		M[+16]	455.949	3	1365.83	1365.83	0	2.5	95	>sp|P04233|HG2A_HUMAN HLA class II histocompatibility antigen gamma chain OS=Homo sapiens OX=9606 GN=CD74 PE=1 SV=3
K.LPKPPKPVSK.M			545.854	2	1090.7	1090.7	0	2.9	97	>sp|P04233|HG2A_HUMAN HLA class II histocompatibility antigen gamma chain OS=Homo sapiens OX=9606 GN=CD74 PE=1 SV=3
K.LPKPPKPVSK.M			545.854	2	1090.7	1090.7	0	2.9	97	>sp|P04233|HG2A_HUMAN HLA class II histocompatibility antigen gamma chain OS=Homo sapiens OX=9606 GN=CD74 PE=1 SV=3
K.LPKPPKPVSK.M			545.854	2	1090.7	1090.7	0	2.9	97	>sp|P04233|HG2A_HUMAN HLA class II histocompatibility antigen gamma chain OS=Homo sapiens OX=9606 GN=CD74 PE=1 SV=3
K.LPKPPKPVSK.M			545.854	2	1090.7	1090.7	0	2.9	97	>sp|P04233|HG2A_HUMAN HLA class II histocompatibility antigen gamma chain OS=Homo sapiens OX=9606 GN=CD74 PE=1 SV=3
K.LPKPPKPVSK.M			545.854	2	1090.7	1090.7	0	2.6	97	>sp|P04233|HG2A_HUMAN HLA class II histocompatibility antigen gamma chain OS=Homo sapiens OX=9606 GN=CD74 PE=1 SV=3
K.LPKPPKPVSK.M			545.854	2	1090.7	1090.7	0	2.9	97	>sp|P04233|HG2A_HUMAN HLA class II histocompatibility antigen gamma chain OS=Homo sapiens OX=9606 GN=CD74 PE=1 SV=3
K.LPKPPKPVSK.M			545.854	2	1090.7	1090.7	0	2.9	97	>sp|P04233|HG2A_HUMAN HLA class II histocompatibility antigen gamma chain OS=Homo sapiens OX=9606 GN=CD74 PE=1 SV=3
K.LPKPPKPVSK.M			545.854	2	1090.7	1090.7	0	2.9	97	>sp|P04233|HG2A_HUMAN HLA class II histocompatibility antigen gamma chain OS=Homo sapiens OX=9606 GN=CD74 PE=1 SV=3
K.LPKPPKPVSK.M			545.854	2	1090.7	1090.7	0	2.9	97	>sp|P04233|HG2A_HUMAN HLA class II histocompatibility antigen gamma chain OS=Homo sapiens OX=9606 GN=CD74 PE=1 SV=3
K.LPKPPKPVSK.M			545.854	2	1090.7	1090.7	0	2.1	97	>sp|P04233|HG2A_HUMAN HLA class II histocompatibility antigen gamma chain OS=Homo sapiens OX=9606 GN=CD74 PE=1 SV=3
K.LPKPPKPVSK.M			545.854	2	1090.7	1090.7	0	2.3	97	>sp|P04233|HG2A_HUMAN HLA class II histocompatibility antigen gamma chain OS=Homo sapiens OX=9606 GN=CD74 PE=1 SV=3
K.LPKPPKPVSK.M			545.854	2	1090.7	1090.7	0	2.7	97	>sp|P04233|HG2A_HUMAN HLA class II histocompatibility antigen gamma chain OS=Homo sapiens OX=9606 GN=CD74 PE=1 SV=3
K.LPKPPKPVSK.M			545.854	2	1090.7	1090.7	0	2.9	97	>sp|P04233|HG2A_HUMAN HLA class II histocompatibility antigen gamma chain OS=Homo sapiens OX=9606 GN=CD74 PE=1 SV=3
K.LPKPPKPVS[+656.228]K.M	HexNAc(1)Hex(1)NeuAc(1)	S[+656]	582.981	3	1746.93	1746.93	0	2	97	>sp|P04233|HG2A_HUMAN HLA class II histocompatibility antigen gamma chain OS=Homo sapiens OX=9606 GN=CD74 PE=1 SV=3
K.PPKPVSK.M			376.738	2	752.468	752.466	0	2.4	100	>sp|P04233|HG2A_HUMAN HLA class II histocompatibility antigen gamma chain OS=Homo sapiens OX=9606 GN=CD74 PE=1 SV=3
K.PPKPVSK.M			376.738	2	752.468	752.466	0	2.4	100	>sp|P04233|HG2A_HUMAN HLA class II histocompatibility antigen gamma chain OS=Homo sapiens OX=9606 GN=CD74 PE=1 SV=3
K.PPKPVSK.M			376.738	2	752.469	752.466	0	2.7	100	>sp|P04233|HG2A_HUMAN HLA class II histocompatibility antigen gamma chain OS=Homo sapiens OX=9606 GN=CD74 PE=1 SV=3
K.PPKPVSK.M			376.738	2	752.468	752.466	0	2.4	100	>sp|P04233|HG2A_HUMAN HLA class II histocompatibility antigen gamma chain OS=Homo sapiens OX=9606 GN=CD74 PE=1 SV=3
R.MATPLLMQALPMGALPQGPMQNATK.Y			870.782	3	2610.33	2610.33	0	1.6	109	>sp|P04233|HG2A_HUMAN HLA class II histocompatibility antigen gamma chain OS=Homo sapiens OX=9606 GN=CD74 PE=1 SV=3
R.MATPLLMQALPMGALPQGPMQNAT[+1850.693]K.Y	HexNAc(6)Hex(3)Fuc(1)	T[+1851]	1487.68	3	4461.03	4461.02	0	1.4	109	>sp|P04233|HG2A_HUMAN HLA class II histocompatibility antigen gamma chain OS=Homo sapiens OX=9606 GN=CD74 PE=1 SV=3
R.MATPLLMQALPMGALPQGPMQNAT[+1969.703]K.Y	HexNAc(3)Hex(3)Fuc(2)NeuAc(2)	T[+1970]	1527.68	3	4581.04	4580.03	1	0.6	109	>sp|P04233|HG2A_HUMAN HLA class II histocompatibility antigen gamma chain OS=Homo sapiens OX=9606 GN=CD74 PE=1 SV=3
R.MATPLLMQALPMGALPQGPMQNAT[+947.323]K.Y	HexNAc(1)Hex(1)NeuAc(2)	T[+947]	1186.56	3	3557.66	3557.65	0	3.1	109	>sp|P04233|HG2A_HUMAN HLA class II histocompatibility antigen gamma chain OS=Homo sapiens OX=9606 GN=CD74 PE=1 SV=3
R.MATPLLMQALPMGALPQGPMQNAT[+1460.529]K.Y	HexNAc(4)Hex(4)	T[+1461]	1357.63	3	4070.87	4070.86	0	3.1	109	>sp|P04233|HG2A_HUMAN HLA class II histocompatibility antigen gamma chain OS=Homo sapiens OX=9606 GN=CD74 PE=1 SV=3
R.MATPLLMQALPMGALPQGPMQNAT[+1460.529]K.Y	HexNAc(4)Hex(4)	T[+1461]	1357.63	3	4070.87	4070.86	0	2.5	109	>sp|P04233|HG2A_HUMAN HLA class II histocompatibility antigen gamma chain OS=Homo sapiens OX=9606 GN=CD74 PE=1 SV=3
R.MATPLLMQALPMGALPQ[+0.984]GPMQNATK.Y		Q[+1]	871.112	3	2611.32	2611.31	0	3.8	109	>sp|P04233|HG2A_HUMAN HLA class II histocompatibility antigen gamma chain OS=Homo sapiens OX=9606 GN=CD74 PE=1 SV=3
R.MAT[+1021.360]PLLMQALPMGALPQGPMQNAT[+1241.454]K.Y	HexNAc(2)Hex(2)NeuAc(1),HexNAc(3)Hex(3)Fuc(1)	T[+1021][+1241]	1219.04	4	4873.15	4873.14	0	1.5	109	>sp|P04233|HG2A_HUMAN HLA class II histocompatibility antigen gamma chain OS=Homo sapiens OX=9606 GN=CD74 PE=1 SV=3
R.MAT[+771.291]PLLMQALPMGALPQGPMQNAT[+1038.375]K.Y	HexNAc(3)Hex(1),HexNAc(2)Hex(3)Fuc(1)	T[+771][+1038]	1474.01	3	4420	4419.99	0	2.5	109	>sp|P04233|HG2A_HUMAN HLA class II histocompatibility antigen gamma chain OS=Homo sapiens OX=9606 GN=CD74 PE=1 SV=3
R.MATPLLMQALPM[+15.995]GALPQGPMQNAT[+1898.703]K.Y	HexNAc(4)Hex(4)Fuc(3)	M[+16], T[+1899]	1508.68	3	4524.02	4525.02	-1	-1.3	109	>sp|P04233|HG2A_HUMAN HLA class II histocompatibility antigen gamma chain OS=Homo sapiens OX=9606 GN=CD74 PE=1 SV=3
R.MAT[+892.317]PLLMQALPMGALPQGPMQNAT[+1241.454]K.Y	HexNAc(2)Hex(3),HexNAc(3)Hex(3)Fuc(1)	T[+892][+1241]	1186.78	4	4744.11	4744.1	0	2.6	109	>sp|P04233|HG2A_HUMAN HLA class II histocompatibility antigen gamma chain OS=Homo sapiens OX=9606 GN=CD74 PE=1 SV=3
R.MATPLLMQALPMGALPQGPM[+15.995]QNAT[+1850.693]K.Y	HexNAc(6)Hex(3)Fuc(1)	M[+16], T[+1851]	1120.01	4	4477.02	4477.02	0	1.5	109	>sp|P04233|HG2A_HUMAN HLA class II histocompatibility antigen gamma chain OS=Homo sapiens OX=9606 GN=CD74 PE=1 SV=3
R.MATPLLMQALPM[+15.995]GALPQGPMQNAT[+1938.709]K.Y	HexNAc(5)Hex(3)Fuc(1)NeuAc(1)	M[+16], T[+1939]	1522.69	3	4566.06	4565.03	1	6.2	109	>sp|P04233|HG2A_HUMAN HLA class II histocompatibility antigen gamma chain OS=Homo sapiens OX=9606 GN=CD74 PE=1 SV=3
R.MATPLLMQALPM[+15.995]GALPQGPMQNAT[+2043.740]K.Y	HexNAc(4)Hex(4)Fuc(2)NeuAc(1)	M[+16], T[+2044]	1557.36	3	4670.07	4670.06	0	2.6	109	>sp|P04233|HG2A_HUMAN HLA class II histocompatibility antigen gamma chain OS=Homo sapiens OX=9606 GN=CD74 PE=1 SV=3
R.MAT[+365.132]PLLMQALPM[+15.995]GALPQGPMQNAT[+1241.454]K.Y	HexNAc(1)Hex(1),HexNAc(3)Hex(3)Fuc(1)	M[+16], T[+365][+1241]	1411.64	3	4232.92	4232.91	0	2.5	109	>sp|P04233|HG2A_HUMAN HLA class II histocompatibility antigen gamma chain OS=Homo sapiens OX=9606 GN=CD74 PE=1 SV=3
R.M[+15.995]AT[+859.307]PLLMQALPMGALPQGPMQNAT[+1241.454]K.Y	HexNAc(2)Hex(1)NeuAc(1),HexNAc(3)Hex(3)Fuc(1)	M[+16], T[+859][+1241]	1182.53	4	4727.1	4727.08	0	2.7	109	>sp|P04233|HG2A_HUMAN HLA class II histocompatibility antigen gamma chain OS=Homo sapiens OX=9606 GN=CD74 PE=1 SV=3
R.M[+15.995]AT[+1038.375]PLLMQALPMGALPQGPMQNAT[+1021.360]K.Y	HexNAc(2)Hex(3)Fuc(1),HexNAc(2)Hex(2)NeuAc(1)	M[+16], T[+1021][+1038]	1562.69	3	4686.07	4686.06	0	2.7	109	>sp|P04233|HG2A_HUMAN HLA class II histocompatibility antigen gamma chain OS=Homo sapiens OX=9606 GN=CD74 PE=1 SV=3
K.YGNMT[+859.307]EDHVMHLLQNADPLK.V	HexNAc(2)Hex(1)NeuAc(1)	T[+859]	797.108	4	3185.41	3185.4	0	2	134	>sp|P04233|HG2A_HUMAN HLA class II histocompatibility antigen gamma chain OS=Homo sapiens OX=9606 GN=CD74 PE=1 SV=3
K.YGNMT[+1460.529]EDHVMHLLQNADPLK.V	HexNAc(4)Hex(4)	T[+1461]	947.413	4	3786.63	3786.62	0	2	134	>sp|P04233|HG2A_HUMAN HLA class II histocompatibility antigen gamma chain OS=Homo sapiens OX=9606 GN=CD74 PE=1 SV=3
K.YGNM[+15.995]TEDHVMHLLQNADPLK.V		M[+16]	586.279	4	2342.09	2342.09	0	1.7	134	>sp|P04233|HG2A_HUMAN HLA class II histocompatibility antigen gamma chain OS=Homo sapiens OX=9606 GN=CD74 PE=1 SV=3
K.YGNM[+15.995]TEDHVMHLLQNADPLK.V		M[+16]	586.279	4	2342.09	2342.09	0	1.7	134	>sp|P04233|HG2A_HUMAN HLA class II histocompatibility antigen gamma chain OS=Homo sapiens OX=9606 GN=CD74 PE=1 SV=3
K.YGNM[+15.995]TEDHVMHLLQNADPLK.V		M[+16]	586.279	4	2342.09	2342.09	0	1.7	134	>sp|P04233|HG2A_HUMAN HLA class II histocompatibility antigen gamma chain OS=Homo sapiens OX=9606 GN=CD74 PE=1 SV=3
K.YGNM[+15.995]TEDHVMHLLQNADPLK.V		M[+16]	586.279	4	2342.09	2342.09	0	1.7	134	>sp|P04233|HG2A_HUMAN HLA class II histocompatibility antigen gamma chain OS=Homo sapiens OX=9606 GN=CD74 PE=1 SV=3
K.YGNMT[+1444.534]EDHVMHLLQNADPLK.V	HexNAc(4)Hex(3)Fuc(1)	T[+1445]	943.414	4	3770.63	3770.63	0	1.1	134	>sp|P04233|HG2A_HUMAN HLA class II histocompatibility antigen gamma chain OS=Homo sapiens OX=9606 GN=CD74 PE=1 SV=3
K.YGNMT[+1444.534]EDHVMHLLQNADPLK.V	HexNAc(4)Hex(3)Fuc(1)	T[+1445]	943.414	4	3770.63	3770.63	0	1.1	134	>sp|P04233|HG2A_HUMAN HLA class II histocompatibility antigen gamma chain OS=Homo sapiens OX=9606 GN=CD74 PE=1 SV=3
K.YGNM[+15.995]TEDHVMHLLQNADPLK.V		M[+16]	586.279	4	2342.09	2342.09	0	1.7	134	>sp|P04233|HG2A_HUMAN HLA class II histocompatibility antigen gamma chain OS=Homo sapiens OX=9606 GN=CD74 PE=1 SV=3
K.YGNMT[+1241.454]EDHVMHLLQNADPLK.V	HexNAc(3)Hex(3)Fuc(1)	T[+1241]	1189.86	3	3567.56	3567.55	0	2.1	134	>sp|P04233|HG2A_HUMAN HLA class II histocompatibility antigen gamma chain OS=Homo sapiens OX=9606 GN=CD74 PE=1 SV=3
K.YGNMT[+1444.534]EDHVMHLLQNADPLK.V	HexNAc(4)Hex(3)Fuc(1)	T[+1445]	943.414	4	3770.63	3770.63	0	1.1	134	>sp|P04233|HG2A_HUMAN HLA class II histocompatibility antigen gamma chain OS=Homo sapiens OX=9606 GN=CD74 PE=1 SV=3
K.YGNM[+15.995]TEDHVMHLLQNADPLK.V		M[+16]	586.279	4	2342.09	2342.09	0	1.7	134	>sp|P04233|HG2A_HUMAN HLA class II histocompatibility antigen gamma chain OS=Homo sapiens OX=9606 GN=CD74 PE=1 SV=3
K.YGNMT[+1444.534]EDHVMHLLQNADPLK.V	HexNAc(4)Hex(3)Fuc(1)	T[+1445]	943.414	4	3770.63	3770.63	0	1.1	134	>sp|P04233|HG2A_HUMAN HLA class II histocompatibility antigen gamma chain OS=Homo sapiens OX=9606 GN=CD74 PE=1 SV=3
K.YGNMT[+1444.534]EDHVMHLLQNADPLK.V	HexNAc(4)Hex(3)Fuc(1)	T[+1445]	943.414	4	3770.63	3770.63	0	1.1	134	>sp|P04233|HG2A_HUMAN HLA class II histocompatibility antigen gamma chain OS=Homo sapiens OX=9606 GN=CD74 PE=1 SV=3
K.YGNMT[+1444.534]EDHVMHLLQNADPLK.V	HexNAc(4)Hex(3)Fuc(1)	T[+1445]	943.414	4	3770.63	3770.63	0	1.1	134	>sp|P04233|HG2A_HUMAN HLA class II histocompatibility antigen gamma chain OS=Homo sapiens OX=9606 GN=CD74 PE=1 SV=3
K.YGNMT[+1444.534]EDHVMHLLQNADPLK.V	HexNAc(4)Hex(3)Fuc(1)	T[+1445]	943.414	4	3770.63	3770.63	0	1.1	134	>sp|P04233|HG2A_HUMAN HLA class II histocompatibility antigen gamma chain OS=Homo sapiens OX=9606 GN=CD74 PE=1 SV=3
K.YGNMT[+1444.534]EDHVMHLLQNADPLK.V	HexNAc(4)Hex(3)Fuc(1)	T[+1445]	943.414	4	3770.63	3770.63	0	1.1	134	>sp|P04233|HG2A_HUMAN HLA class II histocompatibility antigen gamma chain OS=Homo sapiens OX=9606 GN=CD74 PE=1 SV=3
K.YGNMT[+1444.534]EDHVMHLLQNADPLK.V	HexNAc(4)Hex(3)Fuc(1)	T[+1445]	943.414	4	3770.63	3770.63	0	1.1	134	>sp|P04233|HG2A_HUMAN HLA class II histocompatibility antigen gamma chain OS=Homo sapiens OX=9606 GN=CD74 PE=1 SV=3
K.YGNMT[+1444.534]EDHVMHLLQNADPLK.V	HexNAc(4)Hex(3)Fuc(1)	T[+1445]	943.414	4	3770.63	3770.63	0	1.1	134	>sp|P04233|HG2A_HUMAN HLA class II histocompatibility antigen gamma chain OS=Homo sapiens OX=9606 GN=CD74 PE=1 SV=3
K.YGNM[+15.995]TEDHVMHLLQNADPLK.V		M[+16]	586.279	4	2342.09	2342.09	0	1.7	134	>sp|P04233|HG2A_HUMAN HLA class II histocompatibility antigen gamma chain OS=Homo sapiens OX=9606 GN=CD74 PE=1 SV=3
K.YGNM[+15.995]TEDHVMHLLQNADPLK.V		M[+16]	586.279	4	2342.09	2342.09	0	1.7	134	>sp|P04233|HG2A_HUMAN HLA class II histocompatibility antigen gamma chain OS=Homo sapiens OX=9606 GN=CD74 PE=1 SV=3
K.YGNMT[+1850.693]EDHVMHLLQNADPLK.V	HexNAc(6)Hex(3)Fuc(1)	T[+1851]	1044.95	4	4176.79	4176.79	0	1	134	>sp|P04233|HG2A_HUMAN HLA class II histocompatibility antigen gamma chain OS=Homo sapiens OX=9606 GN=CD74 PE=1 SV=3
K.YGNM[+15.995]TEDHVMHLLQNADPLK.V		M[+16]	586.279	4	2342.09	2342.09	0	1.7	134	>sp|P04233|HG2A_HUMAN HLA class II histocompatibility antigen gamma chain OS=Homo sapiens OX=9606 GN=CD74 PE=1 SV=3
K.YGNMT[+1444.534]EDHVMHLLQNADPLK.V	HexNAc(4)Hex(3)Fuc(1)	T[+1445]	943.414	4	3770.63	3770.63	0	1.1	134	>sp|P04233|HG2A_HUMAN HLA class II histocompatibility antigen gamma chain OS=Homo sapiens OX=9606 GN=CD74 PE=1 SV=3
K.YGNM[+15.995]T[+1590.592]EDHVMHLLQNADPLK.V	HexNAc(4)Hex(3)Fuc(2)	M[+16], T[+1591]	983.927	4	3932.69	3932.68	0	1.2	134	>sp|P04233|HG2A_HUMAN HLA class II histocompatibility antigen gamma chain OS=Homo sapiens OX=9606 GN=CD74 PE=1 SV=3
K.YGNM[+15.995]T[+1590.592]EDHVMHLLQNADPLK.V	HexNAc(4)Hex(3)Fuc(2)	M[+16], T[+1591]	983.927	4	3932.69	3932.68	0	1.2	134	>sp|P04233|HG2A_HUMAN HLA class II histocompatibility antigen gamma chain OS=Homo sapiens OX=9606 GN=CD74 PE=1 SV=3
K.YGNM[+15.995]T[+1444.534]EDHVMHLLQNADPLK.V	HexNAc(4)Hex(3)Fuc(1)	M[+16], T[+1445]	947.413	4	3786.63	3786.62	0	2	134	>sp|P04233|HG2A_HUMAN HLA class II histocompatibility antigen gamma chain OS=Homo sapiens OX=9606 GN=CD74 PE=1 SV=3
K.YGNMT[+1590.592]EDHVM[+15.995]HLLQNADPLK.V	HexNAc(4)Hex(3)Fuc(2)	M[+16], T[+1591]	983.927	4	3932.69	3932.68	0	1.2	134	>sp|P04233|HG2A_HUMAN HLA class II histocompatibility antigen gamma chain OS=Homo sapiens OX=9606 GN=CD74 PE=1 SV=3
K.YGNM[+15.995]T[+1590.592]EDHVMHLLQNADPLK.V	HexNAc(4)Hex(3)Fuc(2)	M[+16], T[+1591]	983.927	4	3932.69	3932.68	0	1.2	134	>sp|P04233|HG2A_HUMAN HLA class II histocompatibility antigen gamma chain OS=Homo sapiens OX=9606 GN=CD74 PE=1 SV=3
K.YGNM[+15.995]T[+1590.592]EDHVMHLLQNADPLK.V	HexNAc(4)Hex(3)Fuc(2)	M[+16], T[+1591]	983.927	4	3932.69	3932.68	0	1.2	134	>sp|P04233|HG2A_HUMAN HLA class II histocompatibility antigen gamma chain OS=Homo sapiens OX=9606 GN=CD74 PE=1 SV=3
K.YGNMT[+1969.703]EDHVMHLLQ[+0.984]NADPLK.V	HexNAc(3)Hex(3)Fuc(2)NeuAc(2)	Q[+1], T[+1970]	1075.21	4	4297.82	4296.78	1	7.6	134	>sp|P04233|HG2A_HUMAN HLA class II histocompatibility antigen gamma chain OS=Homo sapiens OX=9606 GN=CD74 PE=1 SV=3
K.YGNM[+15.995]T[+1590.592]EDHVMHLLQNADPLK.V	HexNAc(4)Hex(3)Fuc(2)	M[+16], T[+1591]	983.927	4	3932.69	3932.68	0	1.2	134	>sp|P04233|HG2A_HUMAN HLA class II histocompatibility antigen gamma chain OS=Homo sapiens OX=9606 GN=CD74 PE=1 SV=3
K.YGNMT[+1590.592]EDHVM[+15.995]HLLQNADPLK.V	HexNAc(4)Hex(3)Fuc(2)	M[+16], T[+1591]	983.927	4	3932.69	3932.68	0	1.2	134	>sp|P04233|HG2A_HUMAN HLA class II histocompatibility antigen gamma chain OS=Homo sapiens OX=9606 GN=CD74 PE=1 SV=3
K.YGNM[+15.995]T[+1590.592]EDHVMHLLQNADPLK.V	HexNAc(4)Hex(3)Fuc(2)	M[+16], T[+1591]	983.927	4	3932.69	3932.68	0	1.2	134	>sp|P04233|HG2A_HUMAN HLA class II histocompatibility antigen gamma chain OS=Homo sapiens OX=9606 GN=CD74 PE=1 SV=3
K.YGNM[+15.995]T[+1590.592]EDHVMHLLQNADPLK.V	HexNAc(4)Hex(3)Fuc(2)	M[+16], T[+1591]	983.927	4	3932.69	3932.68	0	1.2	134	>sp|P04233|HG2A_HUMAN HLA class II histocompatibility antigen gamma chain OS=Homo sapiens OX=9606 GN=CD74 PE=1 SV=3
K.YGNM[+15.995]T[+1590.592]EDHVMHLLQNADPLK.V	HexNAc(4)Hex(3)Fuc(2)	M[+16], T[+1591]	983.927	4	3932.69	3932.68	0	1.2	134	>sp|P04233|HG2A_HUMAN HLA class II histocompatibility antigen gamma chain OS=Homo sapiens OX=9606 GN=CD74 PE=1 SV=3
K.GSFPENLR.H			460.236	2	919.465	919.463	0	1.6	160	>sp|P04233|HG2A_HUMAN HLA class II histocompatibility antigen gamma chain OS=Homo sapiens OX=9606 GN=CD74 PE=1 SV=3
K.GSFPENLR.H			460.236	2	919.465	919.463	0	1.8	160	>sp|P04233|HG2A_HUMAN HLA class II histocompatibility antigen gamma chain OS=Homo sapiens OX=9606 GN=CD74 PE=1 SV=3
K.GSFPENLR.H			460.236	2	919.465	919.463	0	2.1	160	>sp|P04233|HG2A_HUMAN HLA class II histocompatibility antigen gamma chain OS=Homo sapiens OX=9606 GN=CD74 PE=1 SV=3
K.GSFPENLR.H			460.236	2	919.465	919.463	0	2	160	>sp|P04233|HG2A_HUMAN HLA class II histocompatibility antigen gamma chain OS=Homo sapiens OX=9606 GN=CD74 PE=1 SV=3
K.GSFPENLR.H			460.237	2	919.466	919.463	0	3.3	160	>sp|P04233|HG2A_HUMAN HLA class II histocompatibility antigen gamma chain OS=Homo sapiens OX=9606 GN=CD74 PE=1 SV=3
K.GSFPENLR.H			460.237	2	919.466	919.463	0	3.3	160	>sp|P04233|HG2A_HUMAN HLA class II histocompatibility antigen gamma chain OS=Homo sapiens OX=9606 GN=CD74 PE=1 SV=3
K.GSFPENLR.H			460.237	2	919.466	919.463	0	3.3	160	>sp|P04233|HG2A_HUMAN HLA class II histocompatibility antigen gamma chain OS=Homo sapiens OX=9606 GN=CD74 PE=1 SV=3
K.GSFPENLR.H			460.237	2	919.466	919.463	0	3.3	160	>sp|P04233|HG2A_HUMAN HLA class II histocompatibility antigen gamma chain OS=Homo sapiens OX=9606 GN=CD74 PE=1 SV=3
K.GSFPENLR.H			460.237	2	919.466	919.463	0	3.3	160	>sp|P04233|HG2A_HUMAN HLA class II histocompatibility antigen gamma chain OS=Homo sapiens OX=9606 GN=CD74 PE=1 SV=3
K.GSFPENLR.H			460.237	2	919.466	919.463	0	3.3	160	>sp|P04233|HG2A_HUMAN HLA class II histocompatibility antigen gamma chain OS=Homo sapiens OX=9606 GN=CD74 PE=1 SV=3
K.GSFPENLR.H			460.237	2	919.466	919.463	0	3.3	160	>sp|P04233|HG2A_HUMAN HLA class II histocompatibility antigen gamma chain OS=Homo sapiens OX=9606 GN=CD74 PE=1 SV=3
K.GSFPENLR.H			460.237	2	919.466	919.463	0	3.3	160	>sp|P04233|HG2A_HUMAN HLA class II histocompatibility antigen gamma chain OS=Homo sapiens OX=9606 GN=CD74 PE=1 SV=3
K.GSFPENLR.H			460.237	2	919.466	919.463	0	3.3	160	>sp|P04233|HG2A_HUMAN HLA class II histocompatibility antigen gamma chain OS=Homo sapiens OX=9606 GN=CD74 PE=1 SV=3
K.GSFPENLR.H			460.237	2	919.466	919.463	0	3.3	160	>sp|P04233|HG2A_HUMAN HLA class II histocompatibility antigen gamma chain OS=Homo sapiens OX=9606 GN=CD74 PE=1 SV=3
K.GSFPENLR.H			460.237	2	919.466	919.463	0	2.9	160	>sp|P04233|HG2A_HUMAN HLA class II histocompatibility antigen gamma chain OS=Homo sapiens OX=9606 GN=CD74 PE=1 SV=3
K.GSFPENLR.H			460.236	2	919.465	919.463	0	2.1	160	>sp|P04233|HG2A_HUMAN HLA class II histocompatibility antigen gamma chain OS=Homo sapiens OX=9606 GN=CD74 PE=1 SV=3
K.GSFPENLR.H			460.236	2	919.465	919.463	0	2.4	160	>sp|P04233|HG2A_HUMAN HLA class II histocompatibility antigen gamma chain OS=Homo sapiens OX=9606 GN=CD74 PE=1 SV=3
K.GSFPENLR.H			460.236	2	919.465	919.463	0	2.4	160	>sp|P04233|HG2A_HUMAN HLA class II histocompatibility antigen gamma chain OS=Homo sapiens OX=9606 GN=CD74 PE=1 SV=3
K.GSFPENLR.H			460.236	2	919.465	919.463	0	2.2	160	>sp|P04233|HG2A_HUMAN HLA class II histocompatibility antigen gamma chain OS=Homo sapiens OX=9606 GN=CD74 PE=1 SV=3
K.GSFPENLR.H			460.236	2	919.466	919.463	0	2.8	160	>sp|P04233|HG2A_HUMAN HLA class II histocompatibility antigen gamma chain OS=Homo sapiens OX=9606 GN=CD74 PE=1 SV=3
K.GSFPENLR.H			460.236	2	919.465	919.463	0	2.2	160	>sp|P04233|HG2A_HUMAN HLA class II histocompatibility antigen gamma chain OS=Homo sapiens OX=9606 GN=CD74 PE=1 SV=3
K.GSFPENLR.H			460.236	2	919.465	919.463	0	2.2	160	>sp|P04233|HG2A_HUMAN HLA class II histocompatibility antigen gamma chain OS=Homo sapiens OX=9606 GN=CD74 PE=1 SV=3
K.GSFPENLR.H			460.236	2	919.465	919.463	0	2.3	160	>sp|P04233|HG2A_HUMAN HLA class II histocompatibility antigen gamma chain OS=Homo sapiens OX=9606 GN=CD74 PE=1 SV=3
K.GSFPENLR.H			460.237	2	919.466	919.463	0	2.9	160	>sp|P04233|HG2A_HUMAN HLA class II histocompatibility antigen gamma chain OS=Homo sapiens OX=9606 GN=CD74 PE=1 SV=3
K.GSFPENLR.H			460.236	2	919.465	919.463	0	1.9	160	>sp|P04233|HG2A_HUMAN HLA class II histocompatibility antigen gamma chain OS=Homo sapiens OX=9606 GN=CD74 PE=1 SV=3
K.GSFPENLR.H			460.236	2	919.465	919.463	0	2.1	160	>sp|P04233|HG2A_HUMAN HLA class II histocompatibility antigen gamma chain OS=Homo sapiens OX=9606 GN=CD74 PE=1 SV=3
K.GSFPENLR.H			460.236	2	919.465	919.463	0	2.3	160	>sp|P04233|HG2A_HUMAN HLA class II histocompatibility antigen gamma chain OS=Homo sapiens OX=9606 GN=CD74 PE=1 SV=3
K.GSFPENLR.H			460.237	2	919.466	919.463	0	3.3	160	>sp|P04233|HG2A_HUMAN HLA class II histocompatibility antigen gamma chain OS=Homo sapiens OX=9606 GN=CD74 PE=1 SV=3
K.GSFPENLR.H			460.236	2	919.465	919.463	0	2.4	160	>sp|P04233|HG2A_HUMAN HLA class II histocompatibility antigen gamma chain OS=Homo sapiens OX=9606 GN=CD74 PE=1 SV=3
K.GSFPENLR.H			460.236	2	919.466	919.463	0	2.5	160	>sp|P04233|HG2A_HUMAN HLA class II histocompatibility antigen gamma chain OS=Homo sapiens OX=9606 GN=CD74 PE=1 SV=3
K.GSFPENLR.H			460.237	2	919.466	919.463	0	3.2	160	>sp|P04233|HG2A_HUMAN HLA class II histocompatibility antigen gamma chain OS=Homo sapiens OX=9606 GN=CD74 PE=1 SV=3
K.GSFPENLR.H			460.236	2	919.466	919.463	0	2.8	160	>sp|P04233|HG2A_HUMAN HLA class II histocompatibility antigen gamma chain OS=Homo sapiens OX=9606 GN=CD74 PE=1 SV=3
K.GSFPENLR.H			460.237	2	919.466	919.463	0	3.1	160	>sp|P04233|HG2A_HUMAN HLA class II histocompatibility antigen gamma chain OS=Homo sapiens OX=9606 GN=CD74 PE=1 SV=3
K.GSFPENLR.H			460.236	2	919.465	919.463	0	2.4	160	>sp|P04233|HG2A_HUMAN HLA class II histocompatibility antigen gamma chain OS=Homo sapiens OX=9606 GN=CD74 PE=1 SV=3
K.GSFPENLR.H			460.237	2	919.466	919.463	0	3.1	160	>sp|P04233|HG2A_HUMAN HLA class II histocompatibility antigen gamma chain OS=Homo sapiens OX=9606 GN=CD74 PE=1 SV=3
K.GSFPENLR.H			460.236	2	919.465	919.463	0	2.1	160	>sp|P04233|HG2A_HUMAN HLA class II histocompatibility antigen gamma chain OS=Homo sapiens OX=9606 GN=CD74 PE=1 SV=3
K.GSFPENLR.H			460.236	2	919.465	919.463	0	2.4	160	>sp|P04233|HG2A_HUMAN HLA class II histocompatibility antigen gamma chain OS=Homo sapiens OX=9606 GN=CD74 PE=1 SV=3
K.GSFPEN[+0.984]LR.H		N[+1]	460.728	2	920.45	920.447	0	2.8	160	>sp|P04233|HG2A_HUMAN HLA class II histocompatibility antigen gamma chain OS=Homo sapiens OX=9606 GN=CD74 PE=1 SV=3
K.GSFPEN[+0.984]LR.H		N[+1]	460.728	2	920.449	920.447	0	2	160	>sp|P04233|HG2A_HUMAN HLA class II histocompatibility antigen gamma chain OS=Homo sapiens OX=9606 GN=CD74 PE=1 SV=3
K.GSFPEN[+0.984]LR.H		N[+1]	460.728	2	920.449	920.447	0	2.4	160	>sp|P04233|HG2A_HUMAN HLA class II histocompatibility antigen gamma chain OS=Homo sapiens OX=9606 GN=CD74 PE=1 SV=3
R.HLK.N			397.257	1	397.257	397.256	0	2.8	168	>sp|P04233|HG2A_HUMAN HLA class II histocompatibility antigen gamma chain OS=Homo sapiens OX=9606 GN=CD74 PE=1 SV=3
R.HLKNTMETIDWK.V			505.922	3	1515.75	1515.76	0	-6.8	168	>sp|P04233|HG2A_HUMAN HLA class II histocompatibility antigen gamma chain OS=Homo sapiens OX=9606 GN=CD74 PE=1 SV=3
R.HLKNTMETIDWK.V			505.922	3	1515.75	1515.76	0	-6.5	168	>sp|P04233|HG2A_HUMAN HLA class II histocompatibility antigen gamma chain OS=Homo sapiens OX=9606 GN=CD74 PE=1 SV=3
R.HLKNTMETIDWK.V			505.927	3	1515.77	1515.76	0	2.1	168	>sp|P04233|HG2A_HUMAN HLA class II histocompatibility antigen gamma chain OS=Homo sapiens OX=9606 GN=CD74 PE=1 SV=3
R.HLKNT[+1444.534]METIDWK.V	HexNAc(4)Hex(3)Fuc(1)	T[+1445]	987.435	3	2960.29	2960.3	0	-2	168	>sp|P04233|HG2A_HUMAN HLA class II histocompatibility antigen gamma chain OS=Homo sapiens OX=9606 GN=CD74 PE=1 SV=3
R.HLKNT[+1241.454]METIDWK.V	HexNAc(3)Hex(3)Fuc(1)	T[+1241]	919.741	3	2757.21	2757.22	0	-2.5	168	>sp|P04233|HG2A_HUMAN HLA class II histocompatibility antigen gamma chain OS=Homo sapiens OX=9606 GN=CD74 PE=1 SV=3
R.HLKN[+0.984]TMETIDWK.V		N[+1]	506.255	3	1516.75	1516.75	0	2.4	168	>sp|P04233|HG2A_HUMAN HLA class II histocompatibility antigen gamma chain OS=Homo sapiens OX=9606 GN=CD74 PE=1 SV=3
R.HLKNT[+1005.365]MET[+1208.444]IDWK.V	HexNAc(2)Hex(1)Fuc(1)NeuAc(1),HexNAc(3)Hex(1)Fuc(1)NeuAc(1)	T[+1005][+1208]	1243.87	3	3729.61	3729.57	0	9.6	168	>sp|P04233|HG2A_HUMAN HLA class II histocompatibility antigen gamma chain OS=Homo sapiens OX=9606 GN=CD74 PE=1 SV=3
R.HLKNT[+511.190]MET[+1183.413]IDWK.V	HexNAc(1)Hex(1)Fuc(1),HexNAc(2)Hex(3)NeuAc(1)	T[+511][+1183]	1070.79	3	3210.36	3210.37	0	-2.6	168	>sp|P04233|HG2A_HUMAN HLA class II histocompatibility antigen gamma chain OS=Homo sapiens OX=9606 GN=CD74 PE=1 SV=3
R.HLKNT[+714.269]MET[+892.317]IDWK.V	HexNAc(2)Hex(1)Fuc(1),HexNAc(2)Hex(3)	T[+714][+892]	1041.45	3	3122.34	3122.35	0	-1.7	168	>sp|P04233|HG2A_HUMAN HLA class II histocompatibility antigen gamma chain OS=Homo sapiens OX=9606 GN=CD74 PE=1 SV=3
R.HLKNT[+860.327]MET[+892.317]IDWK.V	HexNAc(2)Hex(1)Fuc(2),HexNAc(2)Hex(3)	T[+860][+892]	1090.14	3	3268.4	3268.41	0	-1.8	168	>sp|P04233|HG2A_HUMAN HLA class II histocompatibility antigen gamma chain OS=Homo sapiens OX=9606 GN=CD74 PE=1 SV=3
R.HLKNT[+673.243]MET[+892.317]IDWK.V	HexNAc(1)Hex(2)Fuc(1),HexNAc(2)Hex(3)	T[+673][+892]	1027.78	3	3081.32	3081.32	0	-1.9	168	>sp|P04233|HG2A_HUMAN HLA class II histocompatibility antigen gamma chain OS=Homo sapiens OX=9606 GN=CD74 PE=1 SV=3
R.HLKN[+0.984]TM[+15.995]ETIDWK.V		M[+16], N[+1]	511.586	3	1532.74	1532.74	0	2.1	168	>sp|P04233|HG2A_HUMAN HLA class II histocompatibility antigen gamma chain OS=Homo sapiens OX=9606 GN=CD74 PE=1 SV=3
R.HLKN[+0.984]TM[+15.995]ETIDWK.V		M[+16], N[+1]	511.587	3	1532.75	1532.74	0	2.4	168	>sp|P04233|HG2A_HUMAN HLA class II histocompatibility antigen gamma chain OS=Homo sapiens OX=9606 GN=CD74 PE=1 SV=3
K.NTMETIDWK.V			569.265	2	1137.52	1137.52	0	-1.7	171	>sp|P04233|HG2A_HUMAN HLA class II histocompatibility antigen gamma chain OS=Homo sapiens OX=9606 GN=CD74 PE=1 SV=3
K.NTMETIDWK.V			569.267	2	1137.53	1137.52	0	2.1	171	>sp|P04233|HG2A_HUMAN HLA class II histocompatibility antigen gamma chain OS=Homo sapiens OX=9606 GN=CD74 PE=1 SV=3
K.NTMETIDWK.V			569.267	2	1137.53	1137.52	0	2.1	171	>sp|P04233|HG2A_HUMAN HLA class II histocompatibility antigen gamma chain OS=Homo sapiens OX=9606 GN=CD74 PE=1 SV=3
K.NTMETIDWK.V			569.267	2	1137.53	1137.52	0	2.1	171	>sp|P04233|HG2A_HUMAN HLA class II histocompatibility antigen gamma chain OS=Homo sapiens OX=9606 GN=CD74 PE=1 SV=3
K.NTMETIDWK.V			569.267	2	1137.53	1137.52	0	2.1	171	>sp|P04233|HG2A_HUMAN HLA class II histocompatibility antigen gamma chain OS=Homo sapiens OX=9606 GN=CD74 PE=1 SV=3
K.NTMETIDWK.V			569.267	2	1137.53	1137.52	0	2.1	171	>sp|P04233|HG2A_HUMAN HLA class II histocompatibility antigen gamma chain OS=Homo sapiens OX=9606 GN=CD74 PE=1 SV=3
K.NTMETIDWK.V			569.267	2	1137.53	1137.52	0	2.1	171	>sp|P04233|HG2A_HUMAN HLA class II histocompatibility antigen gamma chain OS=Homo sapiens OX=9606 GN=CD74 PE=1 SV=3
K.NTMETIDWK.V			569.267	2	1137.53	1137.52	0	2.1	171	>sp|P04233|HG2A_HUMAN HLA class II histocompatibility antigen gamma chain OS=Homo sapiens OX=9606 GN=CD74 PE=1 SV=3
K.NTMETIDWK.V			569.267	2	1137.53	1137.52	0	2.1	171	>sp|P04233|HG2A_HUMAN HLA class II histocompatibility antigen gamma chain OS=Homo sapiens OX=9606 GN=CD74 PE=1 SV=3
K.NTMETIDWK.V			569.267	2	1137.53	1137.52	0	2.1	171	>sp|P04233|HG2A_HUMAN HLA class II histocompatibility antigen gamma chain OS=Homo sapiens OX=9606 GN=CD74 PE=1 SV=3
K.NTMETIDWK.V			569.267	2	1137.53	1137.52	0	2.3	171	>sp|P04233|HG2A_HUMAN HLA class II histocompatibility antigen gamma chain OS=Homo sapiens OX=9606 GN=CD74 PE=1 SV=3
K.NTMETIDWK.V			569.267	2	1137.53	1137.52	0	2.1	171	>sp|P04233|HG2A_HUMAN HLA class II histocompatibility antigen gamma chain OS=Homo sapiens OX=9606 GN=CD74 PE=1 SV=3
K.NTMETIDWK.V			569.267	2	1137.53	1137.52	0	2	171	>sp|P04233|HG2A_HUMAN HLA class II histocompatibility antigen gamma chain OS=Homo sapiens OX=9606 GN=CD74 PE=1 SV=3
K.NTMETIDWK.V			569.267	2	1137.53	1137.52	0	2	171	>sp|P04233|HG2A_HUMAN HLA class II histocompatibility antigen gamma chain OS=Homo sapiens OX=9606 GN=CD74 PE=1 SV=3
K.NTMETIDWK.V			569.267	2	1137.53	1137.52	0	2	171	>sp|P04233|HG2A_HUMAN HLA class II histocompatibility antigen gamma chain OS=Homo sapiens OX=9606 GN=CD74 PE=1 SV=3
K.NTMETIDWK.V			569.267	2	1137.53	1137.52	0	2	171	>sp|P04233|HG2A_HUMAN HLA class II histocompatibility antigen gamma chain OS=Homo sapiens OX=9606 GN=CD74 PE=1 SV=3
K.NTMETIDWK.V			569.267	2	1137.53	1137.52	0	2	171	>sp|P04233|HG2A_HUMAN HLA class II histocompatibility antigen gamma chain OS=Homo sapiens OX=9606 GN=CD74 PE=1 SV=3
K.NTMETIDWK.V			569.267	2	1137.53	1137.52	0	2	171	>sp|P04233|HG2A_HUMAN HLA class II histocompatibility antigen gamma chain OS=Homo sapiens OX=9606 GN=CD74 PE=1 SV=3
K.NTMETIDWK.V			569.267	2	1137.53	1137.52	0	2	171	>sp|P04233|HG2A_HUMAN HLA class II histocompatibility antigen gamma chain OS=Homo sapiens OX=9606 GN=CD74 PE=1 SV=3
K.NTMETIDWK.V			569.267	2	1137.53	1137.52	0	2	171	>sp|P04233|HG2A_HUMAN HLA class II histocompatibility antigen gamma chain OS=Homo sapiens OX=9606 GN=CD74 PE=1 SV=3
K.NTMETIDWK.V			569.267	2	1137.53	1137.52	0	2	171	>sp|P04233|HG2A_HUMAN HLA class II histocompatibility antigen gamma chain OS=Homo sapiens OX=9606 GN=CD74 PE=1 SV=3
K.NTMETIDWK.V			569.267	2	1137.53	1137.52	0	2	171	>sp|P04233|HG2A_HUMAN HLA class II histocompatibility antigen gamma chain OS=Homo sapiens OX=9606 GN=CD74 PE=1 SV=3
K.NTMETIDWK.V			569.268	2	1137.53	1137.52	0	3.2	171	>sp|P04233|HG2A_HUMAN HLA class II histocompatibility antigen gamma chain OS=Homo sapiens OX=9606 GN=CD74 PE=1 SV=3
K.NTMETIDWK.V			569.268	2	1137.53	1137.52	0	2.8	171	>sp|P04233|HG2A_HUMAN HLA class II histocompatibility antigen gamma chain OS=Homo sapiens OX=9606 GN=CD74 PE=1 SV=3
K.NTMETIDWK.V			569.267	2	1137.53	1137.52	0	1.4	171	>sp|P04233|HG2A_HUMAN HLA class II histocompatibility antigen gamma chain OS=Homo sapiens OX=9606 GN=CD74 PE=1 SV=3
K.NTMETIDWK.V			569.267	2	1137.53	1137.52	0	1.9	171	>sp|P04233|HG2A_HUMAN HLA class II histocompatibility antigen gamma chain OS=Homo sapiens OX=9606 GN=CD74 PE=1 SV=3
K.NTMETIDWK.V			569.266	2	1137.53	1137.52	0	1.2	171	>sp|P04233|HG2A_HUMAN HLA class II histocompatibility antigen gamma chain OS=Homo sapiens OX=9606 GN=CD74 PE=1 SV=3
K.NTMETIDWK.V			569.267	2	1137.53	1137.52	0	2.1	171	>sp|P04233|HG2A_HUMAN HLA class II histocompatibility antigen gamma chain OS=Homo sapiens OX=9606 GN=CD74 PE=1 SV=3
K.NTMETIDWK.V			569.267	2	1137.53	1137.52	0	2	171	>sp|P04233|HG2A_HUMAN HLA class II histocompatibility antigen gamma chain OS=Homo sapiens OX=9606 GN=CD74 PE=1 SV=3
K.NTMETIDWK.V			569.268	2	1137.53	1137.52	0	3.4	171	>sp|P04233|HG2A_HUMAN HLA class II histocompatibility antigen gamma chain OS=Homo sapiens OX=9606 GN=CD74 PE=1 SV=3
K.NTMET[+1136.423]IDWK.V	HexNAc(4)Hex(2)	T[+1136]	569.246	4	2273.96	2273.95	0	7	171	>sp|P04233|HG2A_HUMAN HLA class II histocompatibility antigen gamma chain OS=Homo sapiens OX=9606 GN=CD74 PE=1 SV=3
K.NT[+1136.423]METIDWK.V	HexNAc(4)Hex(2)	T[+1136]	569.247	4	2273.97	2273.95	0	7.7	171	>sp|P04233|HG2A_HUMAN HLA class II histocompatibility antigen gamma chain OS=Homo sapiens OX=9606 GN=CD74 PE=1 SV=3
K.NTM[+15.995]ETIDWK.V		M[+16]	577.265	2	1153.52	1153.52	0	2.2	171	>sp|P04233|HG2A_HUMAN HLA class II histocompatibility antigen gamma chain OS=Homo sapiens OX=9606 GN=CD74 PE=1 SV=3
K.NTM[+15.995]ETIDWK.V		M[+16]	577.265	2	1153.52	1153.52	0	2.2	171	>sp|P04233|HG2A_HUMAN HLA class II histocompatibility antigen gamma chain OS=Homo sapiens OX=9606 GN=CD74 PE=1 SV=3
K.NTM[+15.995]ETIDWK.V		M[+16]	577.265	2	1153.52	1153.52	0	2.2	171	>sp|P04233|HG2A_HUMAN HLA class II histocompatibility antigen gamma chain OS=Homo sapiens OX=9606 GN=CD74 PE=1 SV=3
K.NTM[+15.995]ETIDWK.V		M[+16]	577.265	2	1153.52	1153.52	0	2.2	171	>sp|P04233|HG2A_HUMAN HLA class II histocompatibility antigen gamma chain OS=Homo sapiens OX=9606 GN=CD74 PE=1 SV=3
K.NTM[+15.995]ETIDWK.V		M[+16]	577.265	2	1153.52	1153.52	0	2.2	171	>sp|P04233|HG2A_HUMAN HLA class II histocompatibility antigen gamma chain OS=Homo sapiens OX=9606 GN=CD74 PE=1 SV=3
K.NTM[+15.995]ETIDWK.V		M[+16]	577.265	2	1153.52	1153.52	0	2.2	171	>sp|P04233|HG2A_HUMAN HLA class II histocompatibility antigen gamma chain OS=Homo sapiens OX=9606 GN=CD74 PE=1 SV=3
K.NTM[+15.995]ETIDWK.V		M[+16]	577.264	2	1153.52	1153.52	0	1.6	171	>sp|P04233|HG2A_HUMAN HLA class II histocompatibility antigen gamma chain OS=Homo sapiens OX=9606 GN=CD74 PE=1 SV=3
K.NTM[+15.995]ETIDWK.V		M[+16]	577.264	2	1153.52	1153.52	0	1.6	171	>sp|P04233|HG2A_HUMAN HLA class II histocompatibility antigen gamma chain OS=Homo sapiens OX=9606 GN=CD74 PE=1 SV=3
K.NTM[+15.995]ETIDWK.V		M[+16]	577.264	2	1153.52	1153.52	0	1.6	171	>sp|P04233|HG2A_HUMAN HLA class II histocompatibility antigen gamma chain OS=Homo sapiens OX=9606 GN=CD74 PE=1 SV=3
K.NTM[+15.995]ETIDWK.V		M[+16]	577.265	2	1153.52	1153.52	0	2.2	171	>sp|P04233|HG2A_HUMAN HLA class II histocompatibility antigen gamma chain OS=Homo sapiens OX=9606 GN=CD74 PE=1 SV=3
K.NTM[+15.995]ETIDWK.V		M[+16]	577.265	2	1153.52	1153.52	0	2.2	171	>sp|P04233|HG2A_HUMAN HLA class II histocompatibility antigen gamma chain OS=Homo sapiens OX=9606 GN=CD74 PE=1 SV=3
K.NTM[+15.995]ETIDWK.V		M[+16]	577.265	2	1153.52	1153.52	0	2.2	171	>sp|P04233|HG2A_HUMAN HLA class II histocompatibility antigen gamma chain OS=Homo sapiens OX=9606 GN=CD74 PE=1 SV=3
K.NTM[+15.995]ETIDWK.V		M[+16]	577.264	2	1153.52	1153.52	0	1.6	171	>sp|P04233|HG2A_HUMAN HLA class II histocompatibility antigen gamma chain OS=Homo sapiens OX=9606 GN=CD74 PE=1 SV=3
K.NTM[+15.995]ETIDWK.V		M[+16]	577.264	2	1153.52	1153.52	0	1.6	171	>sp|P04233|HG2A_HUMAN HLA class II histocompatibility antigen gamma chain OS=Homo sapiens OX=9606 GN=CD74 PE=1 SV=3
K.NTM[+15.995]ETIDWK.V		M[+16]	577.264	2	1153.52	1153.52	0	1.6	171	>sp|P04233|HG2A_HUMAN HLA class II histocompatibility antigen gamma chain OS=Homo sapiens OX=9606 GN=CD74 PE=1 SV=3
K.NTM[+15.995]ETIDWK.V		M[+16]	577.264	2	1153.52	1153.52	0	1.6	171	>sp|P04233|HG2A_HUMAN HLA class II histocompatibility antigen gamma chain OS=Homo sapiens OX=9606 GN=CD74 PE=1 SV=3
K.NTM[+15.995]ETIDWK.V		M[+16]	577.265	2	1153.52	1153.52	0	2.2	171	>sp|P04233|HG2A_HUMAN HLA class II histocompatibility antigen gamma chain OS=Homo sapiens OX=9606 GN=CD74 PE=1 SV=3
K.NTM[+15.995]ETIDWK.V		M[+16]	577.264	2	1153.52	1153.52	0	1.6	171	>sp|P04233|HG2A_HUMAN HLA class II histocompatibility antigen gamma chain OS=Homo sapiens OX=9606 GN=CD74 PE=1 SV=3
K.NTM[+15.995]ETIDWK.V		M[+16]	577.264	2	1153.52	1153.52	0	1.6	171	>sp|P04233|HG2A_HUMAN HLA class II histocompatibility antigen gamma chain OS=Homo sapiens OX=9606 GN=CD74 PE=1 SV=3
K.NTM[+15.995]ETIDWK.V		M[+16]	577.264	2	1153.52	1153.52	0	1.6	171	>sp|P04233|HG2A_HUMAN HLA class II histocompatibility antigen gamma chain OS=Homo sapiens OX=9606 GN=CD74 PE=1 SV=3
K.NTM[+15.995]ETIDWK.V		M[+16]	577.265	2	1153.52	1153.52	0	2.6	171	>sp|P04233|HG2A_HUMAN HLA class II histocompatibility antigen gamma chain OS=Homo sapiens OX=9606 GN=CD74 PE=1 SV=3
K.NTM[+15.995]ETIDWK.V		M[+16]	577.265	2	1153.52	1153.52	0	3	171	>sp|P04233|HG2A_HUMAN HLA class II histocompatibility antigen gamma chain OS=Homo sapiens OX=9606 GN=CD74 PE=1 SV=3
K.NTM[+15.995]ETIDWK.V		M[+16]	577.265	2	1153.52	1153.52	0	2.6	171	>sp|P04233|HG2A_HUMAN HLA class II histocompatibility antigen gamma chain OS=Homo sapiens OX=9606 GN=CD74 PE=1 SV=3
K.NTM[+15.995]ETIDWK.V		M[+16]	577.264	2	1153.52	1153.52	0	1.8	171	>sp|P04233|HG2A_HUMAN HLA class II histocompatibility antigen gamma chain OS=Homo sapiens OX=9606 GN=CD74 PE=1 SV=3
K.NTM[+15.995]ETIDWK.V		M[+16]	577.264	2	1153.52	1153.52	0	1.6	171	>sp|P04233|HG2A_HUMAN HLA class II histocompatibility antigen gamma chain OS=Homo sapiens OX=9606 GN=CD74 PE=1 SV=3
K.NTM[+15.995]ETIDWK.V		M[+16]	577.265	2	1153.52	1153.52	0	2.3	171	>sp|P04233|HG2A_HUMAN HLA class II histocompatibility antigen gamma chain OS=Homo sapiens OX=9606 GN=CD74 PE=1 SV=3
K.NTM[+15.995]ETIDWK.V		M[+16]	577.265	2	1153.52	1153.52	0	2.8	171	>sp|P04233|HG2A_HUMAN HLA class II histocompatibility antigen gamma chain OS=Homo sapiens OX=9606 GN=CD74 PE=1 SV=3
K.NTM[+15.995]ETIDWK.V		M[+16]	577.265	2	1153.52	1153.52	0	2.2	171	>sp|P04233|HG2A_HUMAN HLA class II histocompatibility antigen gamma chain OS=Homo sapiens OX=9606 GN=CD74 PE=1 SV=3
K.NTM[+15.995]ETIDWK.V		M[+16]	577.265	2	1153.52	1153.52	0	2.2	171	>sp|P04233|HG2A_HUMAN HLA class II histocompatibility antigen gamma chain OS=Homo sapiens OX=9606 GN=CD74 PE=1 SV=3
K.NTM[+15.995]ETIDWK.V		M[+16]	577.264	2	1153.52	1153.52	0	2.1	171	>sp|P04233|HG2A_HUMAN HLA class II histocompatibility antigen gamma chain OS=Homo sapiens OX=9606 GN=CD74 PE=1 SV=3
K.N[+0.984]TMETIDWK.V		N[+1]	569.759	2	1138.51	1138.51	0	2.5	171	>sp|P04233|HG2A_HUMAN HLA class II histocompatibility antigen gamma chain OS=Homo sapiens OX=9606 GN=CD74 PE=1 SV=3
K.NTM[+15.995]ETIDWK.V		M[+16]	577.264	2	1153.52	1153.52	0	2	171	>sp|P04233|HG2A_HUMAN HLA class II histocompatibility antigen gamma chain OS=Homo sapiens OX=9606 GN=CD74 PE=1 SV=3
K.NTM[+15.995]ETIDWK.V		M[+16]	577.265	2	1153.52	1153.52	0	3	171	>sp|P04233|HG2A_HUMAN HLA class II histocompatibility antigen gamma chain OS=Homo sapiens OX=9606 GN=CD74 PE=1 SV=3
K.NTM[+15.995]ETIDWK.V		M[+16]	577.265	2	1153.52	1153.52	0	2.6	171	>sp|P04233|HG2A_HUMAN HLA class II histocompatibility antigen gamma chain OS=Homo sapiens OX=9606 GN=CD74 PE=1 SV=3
K.NTM[+15.995]ETIDWK.V		M[+16]	577.265	2	1153.52	1153.52	0	2.3	171	>sp|P04233|HG2A_HUMAN HLA class II histocompatibility antigen gamma chain OS=Homo sapiens OX=9606 GN=CD74 PE=1 SV=3
K.N[+0.984]TMETIDWK.V		N[+1]	569.759	2	1138.51	1138.51	0	2.1	171	>sp|P04233|HG2A_HUMAN HLA class II histocompatibility antigen gamma chain OS=Homo sapiens OX=9606 GN=CD74 PE=1 SV=3
K.NTM[+15.995]ETIDWK.V		M[+16]	577.265	2	1153.52	1153.52	0	2.3	171	>sp|P04233|HG2A_HUMAN HLA class II histocompatibility antigen gamma chain OS=Homo sapiens OX=9606 GN=CD74 PE=1 SV=3
K.VFESWM[+15.995]HHWLLFEMSR.H		M[+16]	717.671	3	2151	2150.99	0	2	180	>sp|P04233|HG2A_HUMAN HLA class II histocompatibility antigen gamma chain OS=Homo sapiens OX=9606 GN=CD74 PE=1 SV=3
R.HSLEQKPTDAPPK.V			483.257	3	1447.76	1447.75	0	2.6	196	>sp|P04233|HG2A_HUMAN HLA class II histocompatibility antigen gamma chain OS=Homo sapiens OX=9606 GN=CD74 PE=1 SV=3
R.HSLEQKPTDAPPK.V			724.383	2	1447.76	1447.75	0	2.9	196	>sp|P04233|HG2A_HUMAN HLA class II histocompatibility antigen gamma chain OS=Homo sapiens OX=9606 GN=CD74 PE=1 SV=3
R.HSLEQKPTDAPPK.V			483.257	3	1447.76	1447.75	0	2.3	196	>sp|P04233|HG2A_HUMAN HLA class II histocompatibility antigen gamma chain OS=Homo sapiens OX=9606 GN=CD74 PE=1 SV=3
R.HSLEQKPTDAPPK.V			483.257	3	1447.76	1447.75	0	2.1	196	>sp|P04233|HG2A_HUMAN HLA class II histocompatibility antigen gamma chain OS=Homo sapiens OX=9606 GN=CD74 PE=1 SV=3
R.HSLEQKPTDAPPK.V			483.257	3	1447.76	1447.75	0	2.5	196	>sp|P04233|HG2A_HUMAN HLA class II histocompatibility antigen gamma chain OS=Homo sapiens OX=9606 GN=CD74 PE=1 SV=3
R.HSLEQKPT[+203.079]DAPPK.V	HexNAc(1)	T[+203]	550.951	3	1650.84	1650.83	0	2.4	196	>sp|P04233|HG2A_HUMAN HLA class II histocompatibility antigen gamma chain OS=Homo sapiens OX=9606 GN=CD74 PE=1 SV=3
R.HSLEQKPT[+203.079]DAPPK.V	HexNAc(1)	T[+203]	550.951	3	1650.84	1650.83	0	2.4	196	>sp|P04233|HG2A_HUMAN HLA class II histocompatibility antigen gamma chain OS=Homo sapiens OX=9606 GN=CD74 PE=1 SV=3
R.HS[+730.264]LEQKPTDAPPK.V	HexNAc(2)Hex(2)	S[+730]	545.262	4	2178.03	2178.02	0	3.6	196	>sp|P04233|HG2A_HUMAN HLA class II histocompatibility antigen gamma chain OS=Homo sapiens OX=9606 GN=CD74 PE=1 SV=3
R.HS[+730.264]LEQKPTDAPPK.V	HexNAc(2)Hex(2)	S[+730]	726.68	3	2178.03	2178.02	0	3.1	196	>sp|P04233|HG2A_HUMAN HLA class II histocompatibility antigen gamma chain OS=Homo sapiens OX=9606 GN=CD74 PE=1 SV=3
R.HS[+406.159]LEQKPTDAPPK.V	HexNAc(2)	S[+406]	618.644	3	1853.92	1853.91	0	1.7	196	>sp|P04233|HG2A_HUMAN HLA class II histocompatibility antigen gamma chain OS=Homo sapiens OX=9606 GN=CD74 PE=1 SV=3
R.HSLEQKPT[+947.323]DAPPK.V	HexNAc(1)Hex(1)NeuAc(2)	T[+947]	799.033	3	2395.08	2395.08	0	2.7	196	>sp|P04233|HG2A_HUMAN HLA class II histocompatibility antigen gamma chain OS=Homo sapiens OX=9606 GN=CD74 PE=1 SV=3
R.HS[+1021.360]LEQKPTDAPPK.V	HexNAc(2)Hex(2)NeuAc(1)	S[+1021]	823.712	3	2469.12	2469.11	0	3	196	>sp|P04233|HG2A_HUMAN HLA class II histocompatibility antigen gamma chain OS=Homo sapiens OX=9606 GN=CD74 PE=1 SV=3
R.HS[+730.264]LEQKPTDAPPK.V	HexNAc(2)Hex(2)	S[+730]	726.679	3	2178.02	2178.02	0	2.6	196	>sp|P04233|HG2A_HUMAN HLA class II histocompatibility antigen gamma chain OS=Homo sapiens OX=9606 GN=CD74 PE=1 SV=3
R.HS[+365.132]LEQKPTDAPPK.V	HexNAc(1)Hex(1)	S[+365]	604.968	3	1812.89	1812.89	0	2.1	196	>sp|P04233|HG2A_HUMAN HLA class II histocompatibility antigen gamma chain OS=Homo sapiens OX=9606 GN=CD74 PE=1 SV=3
R.HSLEQKPT[+1021.360]DAPPK.V	HexNAc(2)Hex(2)NeuAc(1)	T[+1021]	823.712	3	2469.12	2469.11	0	3	196	>sp|P04233|HG2A_HUMAN HLA class II histocompatibility antigen gamma chain OS=Homo sapiens OX=9606 GN=CD74 PE=1 SV=3
R.HSLEQKPT[+947.323]DAPPK.V	HexNAc(1)Hex(1)NeuAc(2)	T[+947]	799.033	3	2395.08	2395.08	0	2.9	196	>sp|P04233|HG2A_HUMAN HLA class II histocompatibility antigen gamma chain OS=Homo sapiens OX=9606 GN=CD74 PE=1 SV=3
R.HS[+1021.360]LEQKPTDAPPK.V	HexNAc(2)Hex(2)NeuAc(1)	S[+1021]	823.711	3	2469.12	2469.11	0	1.6	196	>sp|P04233|HG2A_HUMAN HLA class II histocompatibility antigen gamma chain OS=Homo sapiens OX=9606 GN=CD74 PE=1 SV=3
R.HSLEQKPT[+947.323]DAPPK.V	HexNAc(1)Hex(1)NeuAc(2)	T[+947]	799.032	3	2395.08	2395.08	0	2.3	196	>sp|P04233|HG2A_HUMAN HLA class II histocompatibility antigen gamma chain OS=Homo sapiens OX=9606 GN=CD74 PE=1 SV=3
R.HSLEQKPT[+365.132]DAPPK.V	HexNAc(1)Hex(1)	T[+365]	604.968	3	1812.89	1812.89	0	2.4	196	>sp|P04233|HG2A_HUMAN HLA class II histocompatibility antigen gamma chain OS=Homo sapiens OX=9606 GN=CD74 PE=1 SV=3
R.HSLEQKPT[+656.228]DAPPK.V	HexNAc(1)Hex(1)NeuAc(1)	T[+656]	702	3	2103.99	2103.98	0	2.6	196	>sp|P04233|HG2A_HUMAN HLA class II histocompatibility antigen gamma chain OS=Homo sapiens OX=9606 GN=CD74 PE=1 SV=3
R.HS[+568.212]LEQKPTDAPPK.V	HexNAc(2)Hex(1)	S[+568]	672.662	3	2015.97	2015.97	0	2.6	196	>sp|P04233|HG2A_HUMAN HLA class II histocompatibility antigen gamma chain OS=Homo sapiens OX=9606 GN=CD74 PE=1 SV=3
R.HS[+1312.455]LEQKPTDAPPK.V	HexNAc(2)Hex(2)NeuAc(2)	S[+1312]	920.743	3	2760.21	2760.21	0	2	196	>sp|P04233|HG2A_HUMAN HLA class II histocompatibility antigen gamma chain OS=Homo sapiens OX=9606 GN=CD74 PE=1 SV=3
R.HS[+365.132]LEQKPTDAPPK.V	HexNAc(1)Hex(1)	S[+365]	604.969	3	1812.89	1812.89	0	2.8	196	>sp|P04233|HG2A_HUMAN HLA class II histocompatibility antigen gamma chain OS=Homo sapiens OX=9606 GN=CD74 PE=1 SV=3
R.HSLEQKPT[+365.132]DAPPK.V	HexNAc(1)Hex(1)	T[+365]	604.968	3	1812.89	1812.89	0	2.2	196	>sp|P04233|HG2A_HUMAN HLA class II histocompatibility antigen gamma chain OS=Homo sapiens OX=9606 GN=CD74 PE=1 SV=3
R.HSLEQKPT[+730.264]DAPPK.V	HexNAc(2)Hex(2)	T[+730]	726.679	3	2178.02	2178.02	0	2.4	196	>sp|P04233|HG2A_HUMAN HLA class II histocompatibility antigen gamma chain OS=Homo sapiens OX=9606 GN=CD74 PE=1 SV=3
R.HSLEQKPT[+859.307]DAPPK.V	HexNAc(2)Hex(1)NeuAc(1)	T[+859]	769.694	3	2307.07	2307.06	0	2.3	196	>sp|P04233|HG2A_HUMAN HLA class II histocompatibility antigen gamma chain OS=Homo sapiens OX=9606 GN=CD74 PE=1 SV=3
R.HSLEQKPT[+947.323]DAPPK.V	HexNAc(1)Hex(1)NeuAc(2)	T[+947]	799.033	3	2395.08	2395.08	0	2.7	196	>sp|P04233|HG2A_HUMAN HLA class II histocompatibility antigen gamma chain OS=Homo sapiens OX=9606 GN=CD74 PE=1 SV=3
R.HSLEQKPT[+656.228]DAPPK.V	HexNAc(1)Hex(1)NeuAc(1)	T[+656]	702.001	3	2103.99	2103.98	0	3	196	>sp|P04233|HG2A_HUMAN HLA class II histocompatibility antigen gamma chain OS=Homo sapiens OX=9606 GN=CD74 PE=1 SV=3
R.HSLEQKPT[+365.132]DAPPK.V	HexNAc(1)Hex(1)	T[+365]	604.968	3	1812.89	1812.89	0	2.3	196	>sp|P04233|HG2A_HUMAN HLA class II histocompatibility antigen gamma chain OS=Homo sapiens OX=9606 GN=CD74 PE=1 SV=3
R.HSLEQKPT[+656.228]DAPPK.V	HexNAc(1)Hex(1)NeuAc(1)	T[+656]	702	3	2103.99	2103.98	0	2.1	196	>sp|P04233|HG2A_HUMAN HLA class II histocompatibility antigen gamma chain OS=Homo sapiens OX=9606 GN=CD74 PE=1 SV=3
R.HSLEQKPT[+365.132]DAPPK.V	HexNAc(1)Hex(1)	T[+365]	604.969	3	1812.89	1812.89	0	2.8	196	>sp|P04233|HG2A_HUMAN HLA class II histocompatibility antigen gamma chain OS=Homo sapiens OX=9606 GN=CD74 PE=1 SV=3
R.HSLEQKPT[+656.228]DAPPK.V	HexNAc(1)Hex(1)NeuAc(1)	T[+656]	702	3	2103.99	2103.98	0	2.2	196	>sp|P04233|HG2A_HUMAN HLA class II histocompatibility antigen gamma chain OS=Homo sapiens OX=9606 GN=CD74 PE=1 SV=3
R.HSLEQKPT[+568.212]DAPPK.V	HexNAc(2)Hex(1)	T[+568]	672.662	3	2015.97	2015.97	0	2.4	196	>sp|P04233|HG2A_HUMAN HLA class II histocompatibility antigen gamma chain OS=Homo sapiens OX=9606 GN=CD74 PE=1 SV=3
R.HSLEQKPT[+203.079]DAPPK.V	HexNAc(1)	T[+203]	550.951	3	1650.84	1650.83	0	2.4	196	>sp|P04233|HG2A_HUMAN HLA class II histocompatibility antigen gamma chain OS=Homo sapiens OX=9606 GN=CD74 PE=1 SV=3
R.HSLEQKPT[+203.079]DAPPK.V	HexNAc(1)	T[+203]	550.951	3	1650.84	1650.83	0	3.3	196	>sp|P04233|HG2A_HUMAN HLA class II histocompatibility antigen gamma chain OS=Homo sapiens OX=9606 GN=CD74 PE=1 SV=3
R.HSLEQKPT[+203.079]DAPPK.V	HexNAc(1)	T[+203]	550.951	3	1650.84	1650.83	0	2.5	196	>sp|P04233|HG2A_HUMAN HLA class II histocompatibility antigen gamma chain OS=Homo sapiens OX=9606 GN=CD74 PE=1 SV=3
R.HSLEQKPT[+203.079]DAPPK.V	HexNAc(1)	T[+203]	550.95	3	1650.84	1650.83	0	1.9	196	>sp|P04233|HG2A_HUMAN HLA class II histocompatibility antigen gamma chain OS=Homo sapiens OX=9606 GN=CD74 PE=1 SV=3
R.HSLEQKPT[+203.079]DAPPK.V	HexNAc(1)	T[+203]	550.951	3	1650.84	1650.83	0	2.6	196	>sp|P04233|HG2A_HUMAN HLA class II histocompatibility antigen gamma chain OS=Homo sapiens OX=9606 GN=CD74 PE=1 SV=3
R.HSLEQKPT[+203.079]DAPPK.V	HexNAc(1)	T[+203]	550.951	3	1650.84	1650.83	0	2.3	196	>sp|P04233|HG2A_HUMAN HLA class II histocompatibility antigen gamma chain OS=Homo sapiens OX=9606 GN=CD74 PE=1 SV=3
R.HSLEQKPT[+365.132]DAPPK.V	HexNAc(1)Hex(1)	T[+365]	604.969	3	1812.89	1812.89	0	3.2	196	>sp|P04233|HG2A_HUMAN HLA class II histocompatibility antigen gamma chain OS=Homo sapiens OX=9606 GN=CD74 PE=1 SV=3
K.PT[+1150.402]DAPPKVLTK.C	HexNAc(2)Hex(1)NeuAc(2)	T[+1150]	1159.03	2	2317.06	2317.08	0	-8.3	202	>sp|P04233|HG2A_HUMAN HLA class II histocompatibility antigen gamma chain OS=Homo sapiens OX=9606 GN=CD74 PE=1 SV=3
K.QDLGPVPM[+15.995].-		M[+16]	872.417	1	872.417	872.418	0	-1	289	>sp|P04233|HG2A_HUMAN HLA class II histocompatibility antigen gamma chain OS=Homo sapiens OX=9606 GN=CD74 PE=1 SV=3
K.QDLGPVPM[+15.995].-		M[+16]	436.714	2	872.42	872.418	0	2.3	289	>sp|P04233|HG2A_HUMAN HLA class II histocompatibility antigen gamma chain OS=Homo sapiens OX=9606 GN=CD74 PE=1 SV=3
K.T[+714.269]LVKPPADTPK.Q	HexNAc(2)Hex(1)Fuc(1)	T[+714]	940.979	2	1880.95	1880.95	0	1.3	86	>Reverse >sp|P04233|HG2A_HUMAN HLA class II histocompatibility antigen gamma chain OS=Homo sapiens OX=9606 GN=CD74 PE=1 SV=3
K.T[+672.223]LVKPPADTPK.Q	HexNAc(1)Hex(1)NeuGc(1)	T[+672]	613.64	3	1838.91	1838.9	0	3.5	86	>Reverse >sp|P04233|HG2A_HUMAN HLA class II histocompatibility antigen gamma chain OS=Homo sapiens OX=9606 GN=CD74 PE=1 SV=3
K.QELS[+1444.534]HR.S	HexNAc(4)Hex(3)Fuc(1)	S[+1445]	1107.47	2	2213.94	2213.93	0	3.7	97	>Reverse >sp|P04233|HG2A_HUMAN HLA class II histocompatibility antigen gamma chain OS=Homo sapiens OX=9606 GN=CD74 PE=1 SV=3
R.SMEFLLWHHMWS[+1866.688]EFVK.W	HexNAc(6)Hex(4)	S[+1867]	994.184	4	3973.71	3973.68	0	8.2	103	>Reverse >sp|P04233|HG2A_HUMAN HLA class II histocompatibility antigen gamma chain OS=Homo sapiens OX=9606 GN=CD74 PE=1 SV=3
R.S[+1517.575]MEFLLWHHMWS[+511.190]EFVK.W	HexNAc(3)Hex(2)Fuc(4),HexNAc(1)Hex(1)Fuc(1)	S[+511][+1518]	1034.7	4	4135.77	4135.76	0	2	103	>Reverse >sp|P04233|HG2A_HUMAN HLA class II histocompatibility antigen gamma chain OS=Homo sapiens OX=9606 GN=CD74 PE=1 SV=3
R.S[+1095.397]MEFLLWHHMWS[+892.317]EFVK.W	HexNAc(3)Hex(3),HexNAc(2)Hex(3)	S[+892][+1095]	1024.44	4	4094.74	4094.71	0	8	103	>Reverse >sp|P04233|HG2A_HUMAN HLA class II histocompatibility antigen gamma chain OS=Homo sapiens OX=9606 GN=CD74 PE=1 SV=3
K.LPDANQLLHMVHDET[+1458.513]MNGYK.T	HexNAc(2)Hex(2)Fuc(1)NeuAc(2)	T[+1459]	1262.21	3	3784.63	3784.61	0	4.8	145	>Reverse >sp|P04233|HG2A_HUMAN HLA class II histocompatibility antigen gamma chain OS=Homo sapiens OX=9606 GN=CD74 PE=1 SV=3
